# Supplementary material for: Zebrafish transposable elements show extensive diversification in age, genomic distribution, and developmental expression
Source: Genome Res. 2022 Jul;32(7):1408–23. doi: 10.1101/gr.275655.121 (PMC9341512; doi:10.1101/gr.275655.121)
Supplement: Supplemental Material [file supp_gr.275655.121_Supplementary_data_2.tar.gz › supp-data-2/Polinton-4N1_DR.mafft.fa]

>Polinton-4N1_DR|32663
------------------------------------------------------------
------------------------------------------------------------
------------------------------------------------------------
------------------------------------------------------------
--------t--------ctctcttctg----t-gtgt---gt--------gt--g---tg
tg----tgtgtg---t--g-----tgtg----t-----------gt------gtg-----
t--gt--gt--gtg--tatata---t----------g---tg---------t--------
g---t--g---tat-----tta------tg----c------------------g----t-
g-----tg------------tgt------------------g---------------c--
-----------tgcagg----------ta----aggat-------------------gtg
-----------------------ttcg---------------------------------
------------------------------------------------------------
------------------------
>Polinton-4N1_DR|32664
---------------------------------------t--------------------
ttaccgactgata----cttcagtgtg------------------t--------------
-------------------gtg-------------------tg----------tg-----
----------t-------gtg-t-----------------------gt----------g-
--------t--------g-------tg----t-gtgt---gt--------gt--g---tg
tg----tgtgtg---t--g-----tgtg----t-----------gt------gtg-----
t--gt--gt--gtg--tgtg-----t----------g---tg---------t--------
g---t--g---tgt-----gtg------cg----t------------------g----t-
g-----tg------------tgt------------------g------------------
-----------tg--------------tg--------t-------------------gtg
-----------------------tgtg-------------------tga-----------
-------------------gagagagaga------------gagattgtggca-------
-----gttcacagttagaggt---
>Polinton-4N1_DR|32665
------------------------------------------------------------
------------------------------------------------------------
------------------------------------------------------------
-------------------tg-t-----------------------gt----------a-
--------t--------t-------tc----a-atgt---gt--------at--g---ta
tg----agtata---t--g-----tgtg----t-----------gt------ttg-----
t--gt--gc--ctg--tgta-----t----------a---ca---------t--------
g---tgtg---tatggg-tatat-----aga---t------c-----------c----t-
t-----tt------------gat------------------g----------------ga
-----------tg--------------ta--------a-------------------aca
ata------aata-----------------------------------------------
------------------------------------------------------------
------------------------
>Polinton-4N1_DR|32666
------------------------------------------------------------
--------------------accagtg---------------------------------
----------------tttacc-------------------tg----------tg-----
----------t-------gtg-t-----------------------gt----------g-
--------t--------g-------tg----t-gtgt---gt--------gt--g---gg
tg----tgggtg---t--g--tt-tggg----t-----------gt----gggtg-----
t--gtttgg--gtg--tgtg-----t----------g---tg-tt------t--------
g-ggt--g---tgt-----gtg------tg----t--------------ta--t----g-
g-----tg------------tgt------------------g------------------
-----------tg--------------tg-------------------------------
------------------------------------------------------------
------------------------------------------------------------
------------------------
>Polinton-4N1_DR|32667
------------------------------------------------------------
------------------------------------------------------------
------------------------------------------------------------
------------------------------------------------------------
--------------------------------------------------gt--g---tg
tg----tgtgtg---t--g-----tgtg----t-----------gt------gtg-----
t--gt--gt--gtg--tgtg-----t----------g---tg---------t--------
g---t--g---tgt-----gtg------tgagaac------------------g----a-
g-----tg------------ttt-------------------------------------
----------------------gaggacg--------c-------------------gtg
tgct-------------ggcgagtgtgtgaa-----------------------------
------------------------------------------------------------
------------------------
>Polinton-4N1_DR|32668
------------------------------------------------------------
---------------------gatttg-----------t------t--------------
-------------------ttg-------------------tg----------tgtgtga
tactg-----t---gaggat--t-----------------------gt----------g-
--------t--------g-------tg----t-gtgt---gt--------at--g-actg
tg----tgtgtt---t--g----ttgtg----t-----------tt------gtc-----
t--ct--gt--gtg--tgtg-----t----------g---tg---------t--------
g---t--g---tgt-----gtg------tg----c------------------g----c-
a---cttg------------tct------------------g------------------
-----------tg--------------tg--------tttg-------------------
------------------------------------------------------------
------------------------------------------------------------
------------------------
>Polinton-4N1_DR|32669
-------------------------tttgt------------------------------
gtttgtatatgtacatttgtgtgtgtg------------t-----t--------------
-----------ataaaaatgtg-------------------tg----------tgtatt-
----------t-------gta-t-----------------------at----------g-
--------t--------tttgt-gttg----t-gtgt---gt--------gt--g---tg
tg----tgtgtg---t--g-----tgtg----t-----------gt------gtg-----
t--gt--gt--gtg--tgtg-----t----------g---tt---------t--------
g---t--g---ttt-----gta------ta----t------------------g----t-
a-----ca------------tgt------------------g------------------
-----------tg--------------tg--------t-------------------gtt
-----------------------tataaaaat----------------------------
------------------------------------------------------------
------------------------
>Polinton-4N1_DR|32670
------------------------------------------------------------
------------------atgtgtgtg------------------t--------------
---t---------------gtgtat-------------gcatgcc--------tg-----
----------t-------gtg-t-----------------------gtgcgc------g-
--------t--------g-------tg----t-gtgt---gt----gtgtgt--g---tg
tg----tgtgtg---t--g-----tgtg----t-----------gt------gtg-----
t--gt--gt--gtg--tgtg-----t----------g---tg---agcgtct--------
g---t--g---tgt-----gtg------tg----t------------------g----t-
g-----tg------------tgt------------------g------------------
-----------tg--------------tg--------t-------------------gtg
------------------------------------------------------------
------------------------------------------------------------
------------------------
>Polinton-4N1_DR|32671
------------------------------------------------------------
--------------------caatgaa------------------g--------------
-----------------ctctc-------------------tg----------tg-----
----------t-------gtg-t-----------------------gt----------g-
--------t--------g-------tg----t-gtgt---gt--------gt--g---tg
tg------------------------tg----t-----------gt------gtg-----
t--gt--gt--gtg--tgtg-----t----------g---tg---------t--------
g---t--g---tgt-----gtg------tg----t------------------g----t-
g-----tg------------tgt------------------g------------------
-----------tg--------------tg--------t-------------------gtg
-----------------------tgtg---------------------------------
------------------------------------------------------------
------------------------
>Polinton-4N1_DR|32672
------------------------------------------------------------
------------------------------------------------------------
------------------------------------------------------------
--------tgt---gtgtgtg-t-----------------------gt------------
---------------------------------gtgt----tcat-----g---------
----tctgtctg---t--g-----tgta----t---------cagt------gta---t-
g---c--ataagta--tgtt-----tgtg---------catg-ca------ta-------
----t--g---tgt---gtgcg------tg----c--------------at--a----c-
a-----tg------------tgtctcaaa--------aagaa------------------
-----------tg--------------tg--------t-------------------agt
---------------ct------gataaattaaattac---gaagatg------------
------------------------------------------------------------
------------------------
>Polinton-4N1_DR|32673
------------------------------------------------------------
------------gattatatatttgta------------------tttgca---------
-----------------gagag-------------------tg----------tg-----
----------t-------atg-tgtgtgtg---------ttt----at----------g-
--------t--------c-------tc----t-gtgt---gt--------gt--g---tg
tg----tgtgtg---t--t-----tgtc----c-----------tt------gta-----
t--at--ct--gtg--catt-----a----------g---tg---------t--------
g---t--a---tac-----atg------tt----t------------------g----t-
g-----tg------------tgc------------------a------------------
-----------tg--------------tc--------c-------------------atg
------------------------------------------------------------
------------------------------------------------------------
------------------------
>Polinton-4N1_DR|32674
-------------------------------acagtccagtaattt-------ctgtgtg
cgtgcat-------------gcatgtg------------------t--------------
-------------------gtg-------------------tg----------cg-----
----------t-------gtg-t-----------------------gtgcg----tgcg-
--------t--------g-------cg----t-gcgt---gc--------gt--g---cg
tgcg--tgcgtg---t--g-----cgtg----c-----------gt------gcg-----
t--gc--gt--gcg--tgcg-----t----------g---tg---------t--------
g---t--g---tgt-----gtg------tg----t------------------g----t-
g-----tg------------tgt------------------g------------------
-----------tg--------------tg--------t-------------------gtg
-----------------------tgtg-------------------tgcg----------
------------------------------------------------------------
------------------------
>Polinton-4N1_DR|32675
------------------------------------------------------------
------------------------------------------------------------
------------------------------------------------------------
--------------------g-t-----------------------gt----------g-
--------t--------g-------tg----t-gtgt---gt--------gt--g---tg
tg----tgtgtg---t--g-----tgtg----t-----------gt------gtg-----
t--gt--gt--gtg--tgtg-----t----------g---tg---------t--------
g---t--g---tgt-----gtg------tg----t------------------g----t-
g-----tg------------tgt------------------g------------------
-----------ta--------------ttta------t-------------------ctg
-----------------------tgtg-------------------ccagtcagcttgtg
a-----------------------------------------------------------
------------------------
>Polinton-4N1_DR|32676
------------------gtaaa-------------------------------------
----------------------atgtg------------------t--------------
-------------------gcg-------------------tg----------tg-----
----------c-------gtg-t-----------------------gt----------g-
--------t--------g-------tg----t-gtgt---gt--------gt--g---tg
tg----tgtgtg---t--g-----tgtg----t-----------gt------gtg-----
t--gt--gt--gtg--tgtg-----t----------g---tg---------t--------
g---t--g---tgt-----gtg------tg----t------------------g----t-
g-----tg------------tgt------------------g------------------
-----------tg--------------tg--------t-------------------gtg
-----------------------tgt----------------------------------
------------------------------------------------------------
------------------------
>Polinton-4N1_DR|32677
at---------t-tcattgtgattgtgtgtctcatt-tgt--------------------
aaagctaattatatgtgttagcatgag------------------t--------------
-------------------gtg-------------------tg----------tg-----
----------t-------gtg-t-----------------------gt----------g-
--------t--------g-------tg----t-gtgt---gt--------gt--g---tg
tg----tgtgtg---t--g-----tgtg----t-----------gt------gtg-----
t--gt--gt--gtg--tgtg-----t----------g---tg---------t--------
g---t--g---tgt-----gtg------tg----t------------------g----t-
g-----tg------------tgt------------------g------------------
-----------tg--------------tg--------t-------------------gtg
-----------------------tgtg---------------------------------
------------------------------------------------------------
------------------------
>Polinton-4N1_DR|32678
------------------------------------------------------------
-------------------------cg----a-------------t--------------
-----------------------------------------------------ta-----
------------------gagat-----------------------gt----------g-
--------ttca-----g-------tg----t-gtgt---gt--------at--a---tg
tg----tgtgcg---t--a-----tacg----------------gt------gtg-----
t---t--gt--gtg--tgtg-----t-----------ctttg---------t--------
a---t--g---tgt-----atg------tg----t-----------------------tc
a-----tg------------tgt----------------------------------c--
-----------tg--------------tg--------t-------------------gt-
------------------------------------------------------------
------------------------------------------------------------
------------------------
>Polinton-4N1_DR|32679
------------------------------------------------------------
------------------------------------------------------------
------------------atca------gc--tga------ag----------tg-----
----------t-------gtg-t-----------------------gt----------g-
--------t--------g-------tg----t-gtgt---gt--------ttttg---tg
tg----tgtgtgtgtt--a-----cggg----t-----------at------gtg-----
c--gt--gt--gtg--tgtg-----t----------g---tg---------t--------
g---t--g---tgc-----gtg------tg----t------------------g----t-
g-----aa------------tgt-------------------------------------
------------------------------------------------------------
------------------------------------------------------------
------------------------------------------------------------
------------------------
>Polinton-4N1_DR|32680
------------------------------------------------------------
------------------------------------------------------------
---------agcaaaacacgta------tg-----------tg----------tg-----
----------t-------gtg-t-----------------------gt----------g-
--------t---gt---g-----tgtg--tgt-gtga---gt---agagagtttg---tg
tg----tatatg---tttgtt---tgca----t-----------gt------gtg-----
t--gt--gt--gtg--tgtg-----t----------g---tg---------t--------
g-cat--g---tgc-----gtg------t-------------------------------
------ta------------aga------------------g------------------
-----------tg--------------tg--------t-------------------gtg
a-----------------------------------------------------------
------------------------------------------------------------
------------------------
>Polinton-4N1_DR|32681
------------------------------------------------------------
--------------accaatgtgaaaa------------------c--------------
-------------------aaa-------------------cg----------tg-----
----------t-------gtg-t-----------------------gt----------g-
--------t--------g-------tg----t-gtgt---gt--------gt--g---tg
tg----tgtgtg---t--g-----tgtg----t-----------gt------gtg-----
t--gt--gt--gtg--tgtg-----t----------g---tg---------t--------
g---t--g---tgt-----gtg------tg----t------------------g----t-
g-----tg------------tgt------------------g------------------
-----------tg--------------ta--------c----------------------
------------------------------------------------------------
------------------------------------------------------------
------------------------
>Polinton-4N1_DR|32682
------------------------------------------------------------
------------------------------------------------------------
--------------------ta-------------------tg----------tg-----
----------t-------gtg-t-----------------------gt----------g-
--------t--------g-------tg----t-gtgt---gt--------gt--g---tg
tg----tgtgtg---t--g-----tgtg----t-----------gt------gtg-----
t--gt--gt--gtg--cgcg-----c----------t---ta---------t--------
g---cttg---tgtttt-tgttt-----aaa---t------a-----------a----t-
a-----ta------------atc------------------a----------------aa
-----------ta--------------ta--------t----------------------
------------------------------------------------------------
------------------------------------------------------------
------------------------
>Polinton-4N1_DR|32683
------------------------------------------------------------
---------------------tgtgtg------------------t--------------
-------------------gtg-------------------tg----------tg-----
----------t-------gtg-t-----------------------gt----------g-
--------t--------g-------tg----t-gtgt---gt--------gt--g---tg
tg----tgtgtg---t--g-----tgtg----t-----------gt------gtg-----
t--gt--gt--gtg--tgag-----t----------g---tg---------t--------
g---t--g---tgt-----ctg------tg----t------------------g----c-
g-----cg------------cat------------------g------------------
-----------ta--------------tt--------c-------------------ttg
-----------------------taca-------------------aat-----------
------------------------------------------------------------
------------------------
>Polinton-4N1_DR|32684
------------------------------------------------------------
-------------------------ca------------------t--------------
-------------------gtg-------------------tg----------ta-----
----------t-------gta-g-----------------------at----------t-
--------t--------g-------tg----t-gtgt---gt--------gt--g---tg
tg----tgtgtg---t--g-----tgtg----t-----------gt------gtg-----
t--gt--gt--gtg--tgtg-----t----------g---tg---------t--------
g---t--g---tgt-----gtg------tt----t------------------c----t-
g-----tg------------tgt------------------t------------------
-----------ta--------------tt--------t-------------------att
---------------tt------atttatatt------------agtaacg---ataata
a------------------------------ataaaagtataatataataata-------
------------------------
>Polinton-4N1_DR|32685
------------------------------------------------------------
------------------------------------------------------------
--------------------ta-------------------tg----------tg-----
----------t-------gtg-t-----------------------gt----------g-
--------t--------t-------tg----t-gtgt---gt--------gt--g---tg
tg----tgtgtg---t--g-----tgtg----t-----------gt------gcg-----
t--gc--gt--gcg--tgca-----t----------g---cg---------t--------
g---c--g---tgt-----gtg------tg----t------------------g----c-
g-----tg------------cat------------------g------------------
-----------tg--------------tg--------t-------------------atg
-----------------------caaa-------------------taaaatgaaagtt-
------------------------------------------------------------
------------------------
>Polinton-4N1_DR|32686
------------------------------------------------------------
--aaatactgcagtcttgagtctaaac------------------a--------------
-------------------ttg-------------------tg----------tg-----
----------t-------gtg-t-----------------------gt----------a-
--------t--------a-------tg----t-gtgt---gt--------gt--g---tg
tg----tgtgtg---t--g-----tgtg----t-----------gt------gtg-----
t--gt--gt--gtg--tgtg-----t----------g---tg---------t--------
g---t--g---tgt-----gtg------tg----t------------------g----t-
g-----tg------------tgt------------------g------------------
-----------tg--------------tg--------t-------------------gt-
------------------------------------------------------------
------------------------------------------------------------
------------------------
>Polinton-4N1_DR|32687
------------------------------------------------------------
----------------------gtgtg------------------t--------------
-------------------gtg-------------------tg----------tg-----
----------t-------gtg-t-----------------------gt----------g-
--------t--------g-------cg----t-gtgt---ga--------gt--g---tg
tg----tgtgtg---t--g-----tgtg----t-----------gt------gtg-----
t--gt--gt--gtg--tgtg-----t----------g---tg---------t--------
g---t--g---tgt-----gtg------tg----t------------------g----t-
g-----tg------------tgt------------------g------------------
-----------tg--------------tg--------t-------------------gtg
-----------------------tgtg---------------------------------
---------------------taatgaa--------------taat--------------
------------------------
>Polinton-4N1_DR|32688
------------------------------------------------------------
------------------------gtg------------------t--------------
-------------------gtg-------------------tg----------tg-----
----------t-------gtg-t-----------------------gt----------g-
--------t--------g-------tg----t-gtgt---gt--------gt--g---tg
tg----tgtgtg---t--g-----tgtg----t-----------gt------gtg-----
t--gt--gt--gtg--tgtg-----t----------g---tg---------t--------
g---t--g---tgt-----gtg------tg----t------------------g----t-
g-----tg------------tgt------------------g------------------
-----------tg--------------tt--------t-------------------gtt
-----------------------ttag-------------------tcagaaa-------
-----------------------------------------aaaaattgt----------
------------------------
>Polinton-4N1_DR|32689
------------------------------------------------------------
------------------------gta---------------------------------
------------------aaca-------------------tg----------ag-----
----------a-------aag-t-----------------------gt----------g-
--------t--------g-------tg----t-gggt---gt--------ct--g---tg
tg----tgtgtc---t--g--cc-tgtc----t-----------gt----ctgtc-----
t--gtctgt--ctg--tctg-----t----------c---tg-tc------t--------
g-tct--g---tct-----gtg------tg----t--------------gc--g----t-
g-----tg------------tgt------------------g------------------
-----------tg--------------tg--------t--------t-------tg----
------------------------------------------------------------
------------------------------------------------------------
------------------------
>Polinton-4N1_DR|32690
------------------------------------------------------------
----------------------gtgtg------------------t--------------
-------------------gtg-------------------tg----------tg-----
----------t-------gtg-t-----------------------gt----------g-
--------t--------g-------tg----t-gtgt---gt--------gt--g---tg
tg----tgtgtg---t--g-----tgtg----t-----------gt------gtg-----
t--gt--gt--gtg--tgcg-----t----------g---tg---------t--------
g---t--g---cgt-----gtg------tg----t------------------g----c-
g-----cg------------tgt------------------g------------------
-----------tg--------------cg--------t-------------------gca
-----------------------tgcg-------------------tggaaaaata----
---------------------------------------aaata----------------
------------------------
>Polinton-4N1_DR|32691
------------------------------------------------------------
------------------------------------------------------------
------------------------------------------------------a-----
----------t-------ctact-----------------------gt----------ga
ga------t--------a-------tg----t-atgt---at--------gt------ta
-g----tgtgta---tgtc-----tgct----c-----------gt------gtg-----
t--gt--ataagtg--tgtg-----t----------g---tg---------t--------
g---t--g---tgt-----gtg------tg----t------------------g----t-
g-----cg------------c---------------------------------------
------------------------------------------------------------
------------------------------------------------------------
------------------------------------------------------------
------------------------
>Polinton-4N1_DR|32692
------------------------------------------------------------
------------------------------------------------------------
---------------aaatgtt-------------------tg----------ga-----
----------t-------gct-c------------------------t----------g-
--------t-------------a--tg----t-actt---gc--------gt--a---gg
cg----tgtgtg---t--g-----tgtg----t-----------gt------gtt-----
t--gt--gc--gcg--tacg-----c----------g---tg---------t--------
g---t-----ttgt--------------cg---ctgggaaa-----------aa----ga
gcaa--tg----aaaa----g---------------------------------------
------------------------------------------------------------
------------------------------------------------------------
------------------------------------------------------------
------------------------
>Polinton-4N1_DR|32693
------------------------------------------------------------
----------------------gtgtg------------------t--------------
-------------------gtg-------------------tg----------tg-----
----------t-------gtg-t-----------------------gt----------g-
--------t--------g-------tg----t-gtgt---gt--------gt--g---tg
tg----tgtttg---t--g-----tgtg----t-----------gt------gtg-----
t--gt--gt--gtg--tgtg-----t----------g---tg---------t--------
g---t--g---tgt-----gtg------tg----t------------------g----t-
g-----tg------------tgt------------------g------------------
-----------tg--------------tg--------t-------------------gcg
-----------------------tgtg-------------------ttaatg--------
-----------------------------------------gcaattgtt----------
------------------------
>Polinton-4N1_DR|32694
------------------------------------------------------------
-------------cattgaaa----tgg----------------tc--------------
--------------tatatata-------------------ta----------tata---
----------t-------atc-t-----------------------gt----------g-
--------t--------g-------tg----t-gtgt---gt--------gt--g---tg
tg----tgtgtg---t--g-----tgtg----t-----------gt------gtg-----
t--gt--gt--gtg--tgtg-----t----------g---tg---------t--------
g---t--g---tgt-----gtg------tg----t------------------g----g-
t-----tg------------tat------------------atg----------------
------------------------------------------------------------
------------------------------------------------------------
------------------------------------------------------------
------------------------
>Polinton-4N1_DR|32695
------------------------------------------------------------
------------------accaatgca------------------cgtgctgtta-----
-----------------tagtg-------------------tg----------tg-----
----------t-------gtg-t-----------------------gt----------g-
--------t--------g-------tg----t-gtgt---gt--------gt--g---tg
tg----tgtgtg---t--g-----tgtg----t-----------gt------gtg-----
t--gc--gt--gtg--tgtg-----t----------g---tg---------t--------
g---t--g---tgc-----gcg------tg----c------------------g----t-
g-----ca------------tgt------------------g------------------
-----------tg--------------t--------------------------------
------------------------------------------------------------
------------------------------------------------------------
------------------------
>Polinton-4N1_DR|32696
------------------------------------------------------------
------------------------------------------------------------
------------------------------------------------------------
----------------------------------------------------------g-
--------t--------g-------tg----t-gtgt---gt--------gt--g---tg
tg----tgtgtg---t--g-----tgtg----t-----------gt------gtg-----
t--gt--ga--gtg--agtg-----t----------g---tg---------t--------
g---t--g---tgt-----gtg------tg----t------------------g----t-
t-----tg------------ctt------------------g------------------
-----------tg--------------cttgct----t-------------------gct
t-------------------gcttgct---------tg--cttgcttg------------
------------------------------------------------------------
------------------------
>Polinton-4N1_DR|32697
------------------------------------------------------------
------------------------------------------------------------
---------------------g-------------------tg----------tg-----
----------t-------gtg-t-----------------------gtgtgtgt----g-
--------t--------g-------tg----t-gtgt---gt--------gt--g---tg
tg----tgtgtg---t--g-----tgtg----t-----------gt------gtg-----
t--gt--ga--gtg--agtg-----t----------g---tg---------t--------
g---t--g---tgt-----gtg------tg----t------------------g----t-
t-----tg------------ctt------------------g------------------
-----------tg--------------cttgct----t-------------------gct
t-------------------gcttgct---------tg--cttgcttg------------
------------------------------------------------------------
------------------------
>Polinton-4N1_DR|32698
------------------------------------------------------------
------------------------aca------------------c--------------
-------------------atg-------------------tg----------tc-----
----------t-------gtg-t-----------------------gt----------g-
--------t--------g-------tg----t-gtgt---gt--------gt--g---tg
tg----tgtgtg---t--g-----tgtg----t-----------gt------gtg-----
t--gt--gt--gtg--tgtg-----t----------g---tg---------t--------
g---t--g---tgt-----gtg------tg----t------------------g----t-
g-----tg------------tgt------------------g------------------
-----------tg--------------tg--------t-------------------gt-
------------------------------------------------------------
------------------------------------------------------------
------------------------
>Polinton-4N1_DR|32699
------------------------------------------------------------
-------------tttaccttggtgga----a-------------c--------------
-------------------ata-------------------tt----------tt-----
----------g-------gtg-t-----------------------gt----------g-
--------t--------g-------tg----t-gtgt---gc--------gt--g---cg
tg----cgtgcg---t--g-----cgtg----t-----------gt------gtg-----
t--gt--gt--gtg--cgtg-----t----------g---ca-------tct--------
g---c--g---tgt-----gcg------tg----t------------------t----t-
g-----tg------------tgt------------------g------------------
-----------tg--------------tg-------------------------------
------------------------------------------------------------
------------------------------------------------------------
------------------------
>Polinton-4N1_DR|32700
------------------------------------------------------------
------------------------gtg------------------t--------------
-------------------gtg-------------------tg----------tg-----
----------t-------gtg-t-----------------------gt----------g-
--------t--------g-------tg----t-gtgt---gt--------gt--g---tg
tg----tgtgtg---t--g-----tgtg----t-----------gt------gtg-----
t--gt--gt--gtg--tgtg-----t----------g---tg---------t--------
g---t--g---cgc-----gcg------cg----c------------------g----c-
g-----cg------------tgt------------------g------------------
-----------tt--------------tg--------t-------------------gtg
-----------------------tgtg-------------------tggaca--------
-----------------------------t------------------------------
------------------------
>Polinton-4N1_DR|32701
------------------------------------------------------------
-------------------------ca---------------------------------
-------------------gtg-------------------------------ta-----
----------------gagtg-t-----------------------gt----------g-
--------t--------g-------tg----t-gtgt---gt--------gt--g---tg
tg----tgtgtg---t--g-----tgtg----t-----------gt------gtg-----
t--gt--gt--gtg--tgtg-----t----------g---cg---------t--------
g---t--g---cgttc---atg------tg----t-----------------------t-
--------------------tgt------------------g------------------
-----------tg--------------tg------act-------------------gtg
-----------------------c------------------------------------
------------------------------------------------------------
------------------------
>Polinton-4N1_DR|32702
------------------------------------------------------------
-------------------------gt-----ga-----------g--------------
-------------------aca-------------------tg----------ta-----
----------------------t-----------------------at----------a-
--------t--------t-------ta----t-ataa---gt--------gt--g---ca
ta----aatgtc---t--a-----tgag----c-----------ac------ctg-----
t--at--gt--gca--cacc-----t----------g---tg---------a--------
g---tgtg---tctg---tgtg------tgt---g------t------------------
g-----cg------------tgt------------------g----------------tg
-----------tg--------------tg--------t-------------------gca
ccc-------------------atgtgtgcgt----------------------------
------------------------------------------------------------
------------------------
>Polinton-4N1_DR|32703
------------------------------------------------------------
-----------------aacgtctgagag----------------t----------a---
-------------------aag-------------------cg----------tg-----
----------t-------gtg-t-----------------------gt----------g-
--------t--------g-------tg----t-gtgt---gt--------gt--g---tg
tg----tgtgtg---t--g-----tgtg----t-----------gt------gtg-----
t--gt--gt--gag--tgtg-----t----------g---tg---------t--------
g---t--g---tgt-----gtg------tg----t------------------g----t-
g-----tg------------tgt------------------g------------------
-----------tg--------------t--------------------------------
------------------------------------------------------------
------------------------------------------------------------
------------------------
>Polinton-4N1_DR|32704
at-acatttgta-ataatatgaatgtaaatgtgtaatcatgtaatg--------tgtgcg
gttataaatgtatttatcagtgaaacg------------------t--------------
-------------------att-------------------tg----------tg-----
----------t-------gtg-t-----------------------gt----------g-
--------t--------g-------tg----t-gtgt---gt--------gt--g---tg
tg----tgtgtg---t--g-----tgtg----t-----------gt------gtg-----
t--gt--gt--gtg--tgtg-----t----------g---tg---------t--------
g---t--g---tgt-----gtg------tg----t------------------g----t-
g-----tg------------tgc------------------g------------------
-----------tg--------------tg--------c-------------------gtg
-----------------------tgtg-------------------tttgtgaaaataat
aatagatctggaaactttagttaaaaaaataatctcttgctatgaaattgttttaactta
gtgctttaaacatttaaatgtgta
>Polinton-4N1_DR|32705
---------------------tgtattt-catc---------------------------
-------------ctgatacaaatgtg------------------t--------------
-------------------gtg-------------------tg----------tg-----
----------t-------gtg-t-----------------------gt----------g-
--------t--------g-------tg----t-gtgt---gt--------gt--g---tg
tg----tgtgtg---t--g-----tgtg----t-----------gt------gtg-----
t--gt--gt--gtg--tgtg-----t----------g---tg---------t--------
g---t--g---tgt-----gtg------tg----t------------------g----t-
g-----tg------------tgt------------------g------------------
-----------tg--------------tg--------t-------------------gtg
-----------------------tg-----------------------------------
------------------------------------------------------------
------------------------
>Polinton-4N1_DR|32706
------------------------------------------------------------
------------------------------------------------------------
----------------tataaa-------------------tg----------tg-----
--------------------g-caattgca---------act----gt----------g-
--------t--------g-------tg----c-gtgt---gt--------gt--g---tg
tgtt--tgtgtg---t--g-----tgtg----t-----------gt------gta----a
t--gt--tg--gtg--tgtt-----g----------g---tg---------t--------
g---t--t---tgt-----gtg------tg----t------------------g----t-
g-----cg------------ttg------------------g------------------
-----------tg--------------tg----------------------------gtg
-----------------------cagtgtg------------------------------
------------------------------------------------------------
------------------------
>Polinton-4N1_DR|32707
------------------------------------------------------------
------------------------------------------------------------
---------------------g-------------------tt----------ta-----
----------t-------ata-t-----------------------at----------a-
--------t--------a-------tg----t-gtgt---gt--------gt--g---tg
tg----tgtgtg---t--g-----tgtg----t-----------gt------gtg-----
t--gt--gt--gtg--tgtg-----t----------g---tg---------t--------
g---t--g---tgt-----gtg------tg----t------------------g----t-
g-----tg------------tgt------------------g------------------
-----------tg--------------cc--------c-------------------aca
---------------tt------gataaaaac------------agtaaac---------
-------------------------------------atatattttacta----------
------------------------
>Polinton-4N1_DR|32708
------------------------------------------------------------
--------gtattgactagttgattta------------------g--------------
-------------------gtg-------------------tg----------tg-----
----------t-------gtg-t-----------------------gt----------g-
--------t--------g-------tg----t-gtgt---gt--------gt--g---tg
tg----tgtgtg---t--g-----tgtg----t-----------gt------gtg-----
t--gt--gt--gtg--tgtg-----t----------g---tg---------t--------
g---t--g---tgt-----gtg------tg----t------------------g----t-
g-----tg------------tgt------------------g------------------
-----------tg--------------tg--------t-------------------gtg
-----------------------tg-----------------------------------
------------------------------------------------------------
------------------------
>Polinton-4N1_DR|32709
------------------------------------------------------------
-------------gtttcagggactta-----------t------t--------------
----------------tttgcatt------------tt---tggaat------ta-----
----------t-------ttg-t-----------------------at----------a-
--------a---a----c-------ta----t-aatc---at--------at--a---ta
tg----tgtgtg---t--g-----tgtg----t-----------gt------gtg-----
t--gt--gt--gta--tata-----t----------a---ta---------t--------
a---t--at---------------------------------------------------
------------------------------------------------------------
------------------------------------------------------------
------------------------------------------------------------
------------------------------------------------------------
------------------------
>Polinton-4N1_DR|32710
----------------------------------------------------------aa
atgaattta-----ataatttagtgtg------------------t--------------
-------------------gtg-------------------tg----------tg-----
----------t-------gtg-t-----------------------gt----------g-
--------t--------g-------tg----t-gtgt---gt--------gt--g---tg
tg----tgtgtg---t--g-----tgtg----t-----------gt------gtg-----
t--gt--gt--gtg--tgtg-----t----------t---tg---------t--------
g---c--g---tgc-----gtg------cg----t------------------g----c-
g-----tg------------cgt------------------g------------------
-----------cg--------------tg--------c-------------------gtt
-----------------------cgtg---------------------------------
------------------------------------------------------------
------------------------
>Polinton-4N1_DR|32711
------------------------------------------------------------
------------------------gtg------------------t--------------
-------------------gtg-------------------tg----------tg-----
----------t-------gtg-t-----------------------gt----------g-
--------t--------g-------tg----t-gtgt---gt--------gt--g---tg
tg----tgtgtg---t--g-----tgtg----t-----------gt------gtg-----
t--gt--gt--gtg--tgtg-----t----------g---tg---------t--------
g---t--g---tgt-----gtg------tg----t------------------g----t-
g-----tg------------tgt------------------g------------------
-----------tg--------------tg--------t-------------------gtg
-----------------------tatg-------------------ttagaga-------
-----------------------------------------taat---------------
------------------------
>Polinton-4N1_DR|32712
------------------------------------------------------------
------------------------------------------------------------
------------------------------------------------------------
----------t---actaata-c-----------------------attttt------gt
ttaatttttaagc--------------at--tgattt----taaa-----at--gc--tg
ctgacctgtgta---t--g----gtaaa----a---------cgga------gac---a-
t---c--t----------------------------------------------------
-------------------gaa------aa----t--------------gg--a----g-
g-----tg------------tggctgcag----------aca------------------
-----------tt--------------cg-------------------------------
------------------------------------------------------------
------------------------------------------------------------
------------------------
>Polinton-4N1_DR|32713
------------------------------------------------------------
-------------gtttgttgtgtgtg---------------------------------
------------------------------------------------------------
------------------------------------------------------------
--------c---ta---g-------tg----t-gtgt---gt--------gt--g---tg
tg----tgtgtg---t--g-----tgtg----t-----------gt------gtg-----
t--gt--gt--gtg--tgtg-----t----------g---tg---------t--------
g---t--g---tgt-----gtg------tg----t------------------t----c-
g-----tg------------cga------------------a------------------
-----------tg--------------gg--------c-------------------ata
tgtc-------------tgt----------------------------------------
------------------------------------------------------------
------------------------
>Polinton-4N1_DR|32714
------------------------------------------------------------
------------------------gcg------------------t--------------
-------------------gcg-------------------tg----------tg-----
----------t-------gtg-t-----------------------gt----------g-
--------t--------g-------tg----t-gtgt---gt--------gt--a---tg
tg----tgtgtg---t--g----atgcg----t-----------gc------gtg-----
t--gt--gc--gtg--tgtg-----t----------g---cg---------t--------
g-ctt--g---cat-----gtg------tg----c------c-----------g----c-
g-----tg------------tgcaa----------------g------------------
-----------tatcat----------tacaat----t--------------aa---atg
-----------------------t------------------------------------
------------------------------------------------------------
------------------------
>Polinton-4N1_DR|32715
------------------------------------------------------------
------------------------------------------------------------
-------------------gtg-------------------tg--------agtg-----
--------agt-------gta-t-----------------------gt----------g-
--------t--------g-------tg----t-gtgt---gt--------gt--a---tg
ta----tgtatg---t--a-----tttg----t-----------at------ata-----
t--gt--atccata--tgca-----t----------a---tg---------t--------
g---t--g---tgt-----gtg------tg----t------------------g----t-
g-----tg------------tgt------------------a------------aaa---
-----------ta-----------aaata----aaaat-------------------gta
-------------------aaaata-----------------------------------
------------------------------------------------------------
------------------------
>Polinton-4N1_DR|32716
---------------------tgtattgacatca--------------------------
------------gctaaatgtg-tgtg------------------t--------------
-------------------gtg-------------------tg----------tg-----
----------t-------gtg-t-----------------------gt----------g-
--------t--------g-------tg----c-gtgt---gt--------gt--g---cg
tg----tgtgtg---c--g-----tgtg----t-----------gt------gcg-----
t--gt--gt--gtg--cgtg-----t----------g---tg---------t--------
g---c--g---tgt-----gtg------cg----t------------------g----t-
g-----tg------------cgt------------------g------------------
-----------tg--------------tg--------t-------------------gcg
-----------------------tg-----------------------------------
------------------------------------------------------------
------------------------
>Polinton-4N1_DR|32717
------------------------------------------------------------
-----------------------taca-----gt-----------t--------------
-------------------tta-------------------aa----------tgaactg
agaccca---g-------atg-t-----------------------cg----------g-
--------t--------g-------tg----t-gttt---gt--------gt--c---tg
ag----tgagca---g--a-----tgtg----t-----------at------gtg-----
t--gt--gt--gta--tgtg-----t----------g---tg---------t--------
g-----------------------------------------------------------
------------------------------------------------------------
------------------------------------------------------------
------------------------------------------------------------
------------------------------------------------------------
------------------------
>Polinton-4N1_DR|32718
------------------------------------------------------------
----------------------gtgtg------------------t--------------
-------------------gtg-------------------tg----------tg-----
----------t-------gtg-t-----------------------gt----------g-
--------t--------g-------tg----t-gtgt---gt--------gt--g---tg
tg----tgtgtg---t--g-----tgtg----t-----------gt------gtg-----
t--gt--gt--gtg--tgtg-----t----------g---tg---------t--------
g---t--g---tgt-----gtg------tg----t------------------g----t-
g-----tg------------tgt------------------g------------------
-----------tg--------------tg--------t-------------------gtt
-----------------------agtt-------------------aacataat------
------------------------------------------------------------
------------------------
>Polinton-4N1_DR|32719
------------------------------------------------------------
----------------------atgtg------------------t--------------
-------------------gtg-------------------tg----------tg-----
----------t-------gtg-t-----------------------gt----------g-
--------t--------g-------tg----t-gtgt---gt--------gt--g---tg
tg----tgtgtg---t--g-----tgtg----t-----------gt------gtg-----
t--gt--gt--gtg--tgtg-----t----------g---tg---------t--------
g---t--g---cgc-----gtg------tg----taagaa-----tgtcttcag----t-
g-----tg------------tct------------------g------------------
-----------tg--------------tg--------t-------------------ttt
ttttttaat--ca----atacagtatg-------------------tgccaagtg-----
--------------------------------------aaaataagaat-----------
------------------------
>Polinton-4N1_DR|32720
------------------------------------------------------------
----------------------------------gtgt----gtgt--------------
-----------gcacgcacgtg-------------------tg----------tg-----
----------t-------gtg-t-----------------------gt----------g-
--------t--------g-------tg----t-gtgt---gt--------gt--g---tt
tg----tgtgtg---t--g-----tgtg----t-----------gt------gcg-----
t--gc--at--gtt--tgcg-----t----------g---cg---------t--------
g---c--g---tgt-----gtg------tg----t------------------g----t-
g-----tg------------tgt------------------g------------------
---------tttg---------cctagtg-------at-------------a-----atc
-----------------------taaa-------------------taacag--------
------------------------------------------------------------
------------------------
>Polinton-4N1_DR|32721
------------------------------------------------------------
------------------aattgtgtg------------------t--------------
-------------------gtg-------------------tg----------tg-----
----------t-------gtg-t-----------------------gt----------g-
--------t--------g-------tg----t-gtgt---gt--------gt--g---tg
tg----tgtgtg---t--g-----tgtg----t-----------gt------gtg-----
t--gt--gt--gtg--tgtg-----t----------g---tg---------t--------
g---t--g---tgt-----gtg------tg----t------------------g----t-
g-----tg------------tgt------------------g------------------
-----------tg--------------tg--------t-------------------gtt
-----------------------t------------------------------------
------------------------------------------------------------
------------------------
>Polinton-4N1_DR|32722
------------------------------------------------------------
-----------------------tgtg------------------t--------------
-------------------gtg-------------------tg----------tg-----
----------t-------gtg-t-----------------------gt----------g-
--------t--------g-------tg----t-gtgt---gt--------gt--g---tg
tg----tgtgtg---t--g-----tgtg----t-----------gt------gtg-----
t--gt--gt--gtg--tgtg-----t----------g---tg---------t--------
g---t--g---tgt-----ttg------tg----t------------------gtt--t-
g-----tg------------tgt------------------g------------------
-----------tgtt------------tg--------t-------------------gag
---------a-------------tgag-------------------ccggcagg------
------------------------------------------------------------
------------------------
>Polinton-4N1_DR|32723
------------------------------------------------------------
------------------------------------------------------------
------------------------------------------------------------
----------t-------gtg-t-----------------------gt----------g-
--------t--------g-------tg----t-gtgt---gt--------gt--g---tg
tg----tgtgtg---t--g-----tgtg----t-----------gt------gtg-----
t--gt--gt--atg--tgtg-----t----------g---tg---------t--------
g---t--g---tgt-----gtg------tg----c-------------------------
------------------------------------tgtaaa--------actg------
-----------tg--------------tt--------t----------t---------tt
-------------------ttactgtaaaatgtat-----tactttaaaatataatat--
------------------------------------------------------------
------------------------
>Polinton-4N1_DR|32724
--------------------atgtttggatatcaac------------------------
---ggtcttacca-----actagtgtg------------------t--------------
-------------------gtg-------------------tg----------tg-----
----------t-------gtg-t-----------------------gt----------g-
--------t--------g-------tg----t-gtgt---gt--------gt--g---tg
tg----tgtgtg---t--g-----tgtg----t-----------gt------gtg-----
t--gt--gt--gtg--tgtg-----t----------g---tg---------t--------
g---t--g---tgt-----gtg------tg----t------------------g----t-
g-----tg------------tgc------------------g------------------
-----------cg--------------tg--------t-------------------gtg
-----------------------tgtg-------------------tg------------
------------------------------------------------------------
------------------------
>Polinton-4N1_DR|32725
gtctggtgtct------tgtttctgctcctctgaaatggac-------------------
--------------------aagtgtg------------------t--------------
-------------------gtg-------------------tg----------tg-----
----------t-------gtg-t-----------------------gt----------g-
--------t--------g-------tg----t-gtgt---gt--------gt--g---tg
tg----tgtgtg---t--g-----tgtg----t-----------gt------gtg-----
t--gt--gt--gtg--tgtg-----t----------g---tg---------t--------
g---t--g---tgt-----gtg------tg----t------------------g----t-
g-----tg------------tgt------------------g------------------
-----------tg--------------tg--------t-------------------gtg
-----------------------tgtg-------------------tgtg----------
------------------------------------------------------------
------------------------
>Polinton-4N1_DR|32726
------------------------------------------------------------
-------------------tatatata------------------t--------------
-------------------ata-------------------ta----------ta-----
----------t-------ata-t-----------------------at----------a-
--------t--------g-------ta----t-atgt---gt--------gt--g---tg
tg----tgtgtg---t--g-----tgtg----t-----------gt------gtg-----
t--gt--gt--gtg--tgtg-----t----------g---tg---------t--------
g---t--g---tgt-----gtg------tg----t------------------g----t-
g-----tg------------tgt------------------g------------------
-----------ta--------------tt--------t-------------------taa
-----------------------caat-------------------caataa--------
------------------------------------------------------------
------------------------
>Polinton-4N1_DR|32727
------------------------------------------------------------
--------------aataaattgtgtg------------------t--------------
-------------------gtt-------------------tg----------tg-----
----------t-------gtg-t-----------------------tt----------g-
--------t--------g-------tg----t-gtgt---gt--------gt--g---tg
tg----tgtgtg---t--g-----tgtg----t-----------gt------gtg-----
t--gt--gt--gtg--tgtg-----t----------g---tg---------t--------
g---t--g---tgt-----gtg------tg----t------------------g----t-
g-----tg------------tgt------------------g------------------
-----------tg--------------tg--------t-------------------gtg
-----------------------tgtg---------------------------------
------------------------------------------------------------
------------------------
>Polinton-4N1_DR|32728
------------------------------------------------------------
-------ttattatcgaaccctgtata------------------t--------------
-------------------gta-------------------tg----------ta-----
----------t-------gtg-t-----------------------gt----------a-
--------t--------t-------ta----t-atat---at--------at--a---ta
ta----tatgta---t--g-----tgtg----t-----------gt------gtg-----
t--gt--gt--gtg--tgta-----t----------g---cg---------t--------
g---c--g---tgc-----gtg------ta----t------------------g----t-
g-----tg------------tgt------------------g------------------
-----------tg--------------tg--------t----------------------
------------------------------------------------------------
------------------------------------------------------------
------------------------
>Polinton-4N1_DR|32729
------------------------------------------------------------
---------------------------------------------t--------------
-------------------gta-------------------at----------ca-----
----------t-------aaa-a-----------------------at----------at
tat---ctt--------a-------cg----t-gtgt---gt--------gt--g---tg
tg----tgtgtg---t--g-----tgtg----t-----------gt------gtg-----
t--gt--gt--gtg--tgtg-----t----------g---tg---------t--------
g---t--g---tgt-----gtg------tg----t------------------g----t-
g-----tg------------tgt------------------g------------------
-----------gc--------------gt-------------------------------
------------------------------------------------------------
------------------------------------------------------------
------------------------
>Polinton-4N1_DR|32730
------------------------------------------------------------
----------------------gtgtg------------------t--------------
-------------------gtg-------------------tg----------tg-----
----------t-------gtg-t-----------------------gt----------g-
--------t--------g-------tg----t-gtgt---gt--------gt--g---tg
tg----tgtgtg---t--g-----tgtg----t-----------gt------gtg-----
t--gt--gt--gtg--tttg-----t----------g---cg---------t--------
g---t--g---tgc-----gtg------cg----t------------------g----c-
g-----tg------------tgt------------------g------------------
-----------tg--------------cg--------t-------------------gtg
-----------------------tgtgattc------------aaatgtttagaaacaaa
att--------------------------ta-agttgttaaatt----------------
------------------------
>Polinton-4N1_DR|32731
------------------------------------------------------------
------------------------------------------------------------
--------------------ta-------------------ta----------ta-----
----------t-------ata-t-----------------------at----------g-
--------t--------g-------tg----t-gtgt---gt--------gt--g---tg
tg----tgtgtg---t--g-----tgtg----t-----------gt------gta-----
t--at--gt--gtg--tata-----t----------a---ta---------t--------
a---t--a---tat-----ata------ta----t------------------a----t-
g-----aa-----------gagt------------------t------------------
-----------tc--------------tg--------a-------------------atg
---------------tt------ttttatgag----------------------------
------------------------------------aaaaaataata-------------
------------------------
>Polinton-4N1_DR|32732
------------------------------------------------------------
--------------------------g------------------t--------------
-------------------gta-------------------tg----------tg-----
----------t-------gtg-t-----------------------gt----------g-
--------t--------g-------tg----t-gtgt---gt--------gt--g---tg
tg----tgtgtg---t--g-----tgtg----t-----------gt------gtg-----
t--gt--gt--gtg--tgtg-----t----------g---tg---------t--------
g---t--g---tgt-----gtg------tg----t------------------a----t-
a-----tg------------tgt------------------g------------------
-----------tg--------------tg--------a-------------------gtg
-----------------------aataaaaa------------cagtagataaa------
------------------------------------------------------------
------------------------
>Polinton-4N1_DR|32733
------------------------------------------------------------
-caataaaatgtgatattgtgaaaatg--------------tatttaagtat--------
----------------atcgtg-------------------tg----------tg-----
----------t-------gtg-t-----------------------gt----------g-
--------t--------g-------tg----t-gtgt---gt--------gt--g---tg
tg----tgtgtg---t--g-----tgtg----t-----------gt------gtg-----
t--gt--gt--gtg--tgtg-----t----------g---tg---------t--------
g---t--g---tgt-----gtg------tg----t------------------g----t-
g-------------------tga------------------a------------------
-----------a------------------------------------------------
------------------------------------------------------------
------------------------------------------------------------
------------------------
>Polinton-4N1_DR|32734
------------------------------------------------------------
---------------------tatata------------------t--------------
-------------------ata-------------------ta----------ta-----
----------t-------ata-t-----------------------at----------a-
--------t--------a-------tg----t-atat---gt--------gt--g---tg
tg----tgtgtg---t--g-----tgtg----c-----------gt------gcg-----
t--gc--gt--gtg--tgtg-----t----------g---tg---------t--------
g---t--g---tgt-----gtg------tg----ttat----------------------
------------------------------------------------------------
------------------------------------------------------------
------------------------------------------------------------
-------------------------------------acgggttttattaaaa-------
------------------------
>Polinton-4N1_DR|32735
------------------------------------------------------------
----------------------gtgtg------------------t--------------
-------------------gtg-------------------tg----------tg-----
----------t-------gtg-t-----------------------gt----------g-
--------t--------g-------tg----t-gtgt---gt--------gt--g---tg
tg----tgtgtg---t--g-----tgtg----t-----------gt------gtg-----
t--gt--gt--gtg--tgtg-----t----------g---tg---------t--------
g---t--g---tgt-----gtg------tg----t------------------g----t-
g-----tg------------tgt------------------g------------------
-----------tg--------------tg--------t-------------------gtg
-----------------------tgtg-------------------taaaaaa-------
-----------------------------------------taataacta----------
------------------------
>Polinton-4N1_DR|32736
------------------------------------------------------------
--------acatttgtgtgcgggtgtattt----gtgtgaaatatt--------------
--------------tgtgtgtg-------------------tg----------tgtg---
----------t-------gtg-t-----------------------gt----------g-
--------t--------g-------tg----t-gtgt---gt--------gt--g---tg
tg----tgtgtg---t--g-----tgtg----t-----------gt------gtg-----
t--gt--gt--gtg--tggg-----t----------g---tg---------t--------
g---g--g---tgt-----gtg------gg----t------------------g----t-
g-----tg------------ggt------------------gtgtgggtg----------
------------------------------------------------------------
------------------------------------------------------------
------------------------------------------------------------
------------------------
>Polinton-4N1_DR|32737
------------------------------------------------------------
-------atcagga-----accggttg------------------t--------------
-------------------gtt-------------------tg----------tg-----
----------t-------gtg-t-----------------------gt----------g-
--------t--------g-------tg----t-gtgt---gt--------gt--g---tg
tg----tgtgtg---t--g-----tgtg----t-----------gt------gtg-----
t--gt--gt--gtg--tgtg-----t----------g---tg---------t--------
g---t--g---tgt-----gtg------cg----t------------------g----t-
g-----tg------------tgc------------------g------------------
-----------tg--------------tg--------t-------------------gtg
-----------------------tgtg---------------------------------
------------------------------------------------------------
------------------------
>Polinton-4N1_DR|32738
------------------------------------------------------------
-------atcagga-----accggttg------------------t--------------
-------------------gtg-------------------tg----------tg-----
----------t-------gtg-t-----------------------gt----------g-
--------t--------g-------tg----t-gtgt---gt--------gt--g---tg
tg----tgtgtg---t--g-----tgtg----t-----------gt------gtg-----
t--gt--gt--gtg--tgtg-----t----------g---tg---------t--------
g---t--g---tgt-----gtg------tg----t------------------g----t-
g------g------------tgc------------------a------------------
-----------tg-----------------------------------------------
------------------------------------------------------------
------------------------------------------------------------
------------------------
>Polinton-4N1_DR|32739
------------------------------------------------------------
------------------------------------------------------------
------------------------------------------------------------
------------------------------------------------------------
-------------------------tg----t-gtgt---gt--------gt--g---tg
tg----tgtgtg---t--g-----tgtg----t-----------gt------gtg----t
t--gt--gt--gtg--tgtg-----t----------c---tg---------t--------
g---t--g---tgt-----gtg------tgtgt-t-------gcaca-t----g---tta
aaaaaaat------------tat-----------------------------------tt
-----------tg----a---------tg---g----t--------t----------att
-------------gt--------ggtaaattgtt--------------------------
------------------------------------------------------------
------------------------
>Polinton-4N1_DR|32740
-cattattgttt-ttttccagacagtttctttgtatttgttttatg----------ttca
gtgcatgtatatgtttttgtgtgtgtg------------------t--------------
-------------------gtg-------------------tg----------tg-----
----------t-------gtg-t-----------------------gt----------g-
--------t--------g-------tg----t-gtgt---gt--------gt--g---tg
tg----tgtgtg---t--g-----tgtg----t-----------gt------gtg-----
t--gt--gt--gtg--tgtg-----t----------g---tg---------t--------
g---t--g---tgt-----gtg------tg----t------------------g----t-
g-----tg------------agc------------------g------------------
-----------tg--------------cg--------t-------------------gcg
-----------------------tgcg-------------------tgcg----------
------------------------------------------------------------
------------------------
>Polinton-4N1_DR|32741
------------------------------------------------------------
----------------------gtgtg------------------t--------------
-------------------gtg-------------------tg----------tg-----
----------t-------gtg-t-----------------------gt----------g-
--------t--------g-------tg----t-gtgt---gt--------gt--g---tg
tg----tgtgtg---t--g-----tgtg----t-----------gt------gtg-----
t--gt--gt--gtg--tgtg-----t----------g---tg---------t--------
g---t--g---tgt-----gtg------tg----t------------------g----t-
g-----tg------------tgt------------------g------------------
-----------tg--------------tg--------t-------------------gtg
-----------------------tgtg---------------------------------
-----------------------------------------aacatcgca----------
----------tagttaaga-----
>Polinton-4N1_DR|32742
---------------------------gttatcaat----------------------ag
ttactaacaagtgagagtacatatata------------------t--------------
-------------------att-------------------tg----------tg-----
----------t-------gtg-t-----------------------gt----------g-
--------t--------g-------tg----t-gtgt---gt--------gt--g---tg
tg----tgtgtg---t--g-----tgtg----t-----------gt------gtg-----
t--gt--gt--gtg--tgtg-----t----------g---tg---------t--------
g---t--g---tgt-----gtg------tg----t------------------g----t-
g-------------------tgt------------------g------------------
-----------tg--------------tg--------t-------------------gtg
-----------------------tgag-------------------tgaa----------
------------------------------------------------------------
------------------------
>Polinton-4N1_DR|32743
------------------------------------------------------------
------------------------------------------------------------
---------------------g-------------------tg----------tg-----
----------t-------gta-c-----------------------gt----ac----g-
--------t--------g-------tg----t-gtgt---gt--------gt--a---cg
tg----tgtgtg---t--g-----tgtg----t-----------gt------gtg-----
t--gt--gt--gtg--tgtg-----t----------g---tg---------t--------
g---t--g---tgt-----gtg------tg----t------------------g----t-
g-----tg------------tgt------------------g------------------
-----------ta-----cttc-----ta-------------------------aaaata
------------------------------------------------------------
------------------------------------------------------------
------------------------
>Polinton-4N1_DR|32744
------------------------------------------------------------
---------------------tgtgtg------------------t--------------
-------------------gtg-------------------tg----------tg-----
----------t-------gtg-c-----------------------tt----------g-
--------t--------g-------tg----t-gtgt---gt--------gt--g---tg
tg----tgtgtg---t--g-----tgtc----t-----------gt------gcg-----
t--gt--gt--gcg--tgtg-----t----------g---tg---------t--------
g---t--g---tgt-----gtg------tg----t------------------g----t-
g-----tg------------tgt------------------g------------------
-----------tg--------------tg--------taaatgagt--------tgggtg
-----------------------tttt-------------------cca-----------
------------------------------------------------------------
------------------------
>Polinton-4N1_DR|32745
------------------------------------------------------------
-------------------tatatata------------------t--------------
-------------------att-------------------tg----------tg-----
----------t-------gtg-t-----------------------gt----------g-
--------t--------g-------tg----t-gtgt---gt--------gt--g---tg
tg----tgtgtg---t--g-----tgtg----t-----------gt------gtc-----
t--gt--gt--gtc--tgtg-----t----------g---tc---------t--------
t---t--g---tgt-----ctg------tg----t------------------g----t-
g-----tg------------tat------------------g------------------
-----------ta--------------t--------------------------------
---------------------aacttg-------------------cgtaaaaaat----
------------------------------------------------------------
------------------------
>Polinton-4N1_DR|32746
---------------------------------aatgaaccg------------------
---------------------cagctg------------------c--------------
-------------------gtg-------------------tg----------tg-----
----------c-------gcg-c-----------------------gc----------g-
--------c--------g-------cg----t-gtgt---gt--------gt--g---tg
tg----tgtgtg---t--g-----tgtg----t-----------gt------gtg-----
t--gt--gt--gtg--tgtg-----t----------g---tg---------t--------
g---t--g---tgt-----gtg------tg----t------------------g----t-
g-----tg------------tgt------------------g------------------
-----------tg--------------tg--------t-------------------gtg
-----------------------tg-----------------------------------
------------------------------------------------------------
------------------------
>Polinton-4N1_DR|32747
---------------------------tcatc----------------------------
--------------attgatatgtaca------------------t--------------
-------------------gcc-------------------tg----------tg-----
----------t-------gtg-t-----------------------gt----------g-
--------t--------g-------tg----t-gtgt---gt--------gt--g---tg
tg----tgtgtg---t--g-----tgtg----t-----------gt------gtg-----
t--gt--gt--gtg--tgtg-----t----------g---tg---------t--------
g---t--g---tgt-----gtg------tg----t------------------g----t-
g-----tg------------tgt------------------g------------------
-----------tg--------------tg--------t-------------------gtg
-----------------------tgtg---------------------------------
------------------------------------------------------------
------------------------
>Polinton-4N1_DR|32748
------------------------------------------------------------
------------------------------------------------------------
---------------------g-------------------tg----------tg-----
----------t-------gtg-t-----------------------gt----------g-
--------t--------g-------tg----t-gtgt---gt--------gt--g---cg
tg----cgtgtg---t--g-----tgtg----t-----------gt------gtg-----
t--gt--gt--gtg--tgtg-----t----------g---tg---------tgaggggaa
g---g--g---tgt-----gtt------ta----g------------------a----t-
g-----tg------------tgc------------------g------------------
-----------tc--------------ag--------a--------------------gg
---------------tt------tgtggtgtgatagagaaccagaatagtctaaa-----
------------------------------------------------------------
------------------------
>Polinton-4N1_DR|32749
------------------------------------------------------------
------------ctagtgaaatatttg------------------t--------------
-------------------gtgtgtg---------------tg----------tg-----
--------tgt-------gtg-t-----------------------gt----------g-
--------t--------g-------tg----t-gtgt---gt--------gt--g---tg
tg----tgtgtg---t--g-----tgtgtgtgt-----------gt------gtg-----
t--gt--gt--gtg--tgtg-----t----------g---tg---------t--------
g---t--g---tgt-----gtg------tg----t------------------g----t-
g-----tg------------tgt------------------g------------------
-----------tg--------------tg--------t-------------------gta
---------------------attgtg-------------------aaaa----------
------------------------------------------------------------
------------------------
>Polinton-4N1_DR|32750
------------------------------------------------------------
-----------aataaaacattgtgcg------------------tg-------------
-------------------ttg-------------------tg----------t------
----------t-------gtg-t-----------------------gt----------g-
--------t--------g-------tg----t-gtgt---gt--------gt--g---tg
tg----tgtgtg---t--g-----tgtg----t-----------gt------gtg-----
t--gt--gt--gtg--tgtg-----t----------g---cg---------c--------
g---t--g---tgt-----gtg------tg----t------------------g----t-
g-----tg------------tgt------------------g------------------
-----------tg--------------tg--------ttacaaaaa--------------
------------------------------------------------------------
------------------------------------------------------------
------------------------
>Polinton-4N1_DR|32751
------------------------------------------------------------
-ttattgtagttaaaaaattttattta------------------ca---caaag-----
-----------aaaaagtggtg-------------------tg----------tg-----
----------t-------gtg-t-----------------------gt----------g-
--------t--------g-------tg----t-gtgt---gt--------gt--g---tg
tg----tgtgtg---t--g-----tgtg----t-----------gt------ata-----
t--at--at--ata--tata-----t----------a---ta---------t--------
a---t--a---tat-----ata------ta----t------------------a----t-
a-----ta------------tat------------------a------------------
-----------ta--------------ta--------t-------------------ata
---------------t--------------------------------------------
------------------------------------------------------------
------------------------
>Polinton-4N1_DR|32752
------------------------------------------------------------
---tttattaatgagactagcttga-----------------------------------
-------------gtgggcata----------gg-------tg----------ag-----
----------a-------aac-t-----------------------ct----------g-
--------t--------g-------tg----t-gtgt---gt--------gt--g---tg
tg----tgtgtg---t--g-----tgtg----t-----------gt------gtg-----
t--gt--gt--gtg--tgtg-----t----------g---tg---------t--------
g---t--g---tat-----gtg------tg----t-------------------------
------------------------------------------------------------
------------------------------------------------------------
------------------------------------------------------------
------------------------------------------------------------
------------------------
>Polinton-4N1_DR|32753
------------------------------------------------------------
------------------------------------------------------------
---------------------g-------------------tg----------tg-----
----------t-------gtg-t-----------------------gt----------g-
--------t--------g-------tg----t-gtgt---gt--------gt--g---tg
tg----tgtgtg---t--g-----tgtg----t-----------gt------gtg-----
t--gt--gt--gtg--tgtg-----t----------g---tg---------t--------
g---t--g---tgt-----gtg------tg----t------------------g----t-
g-----tg------------cat------------------a------------------
------------c--------------ag--------t-----------ta------ata
-----------------------tggg-----------------tttaagaaa-------
------------------------------------------------------------
------------------------
>Polinton-4N1_DR|32754
------------------------------------------------------------
------------------------------------------------------------
------------------------------------------------------------
----------------------t-----------------------gt----------g-
--------t--------g-------tg----t-gtgt---gt--------gt--g---tg
tg----tgtgtg---t--g-----tgtg----t-----------gt------gtg-----
t--gt--gt--gtg--tgtg-----t----------g---tg---------t--------
g---t--g---tgt-----aca------gg----t------------------t----t-
a-----tg------------tg---------acaagtatata--------aagg------
-----------tg--------------ta--------t----------t--------ttt
-------------------aaa--------------------------------------
------------------------------------------------------------
------------------------
>Polinton-4N1_DR|32755
------------------------------------------------------------
--aatgagacatctttgtgagtctgtg-----tg-----------t--------------
-------------------gca-------------------tg----------tgtatgt
gttgtca---t-------gta-t-----------------------ct----------a-
--------t--------g-------tg----t-acat---gc--------gt--g---tt
tg----tatata---t--c-----tgtgta--t-----------gt------gta-----
c--tt--gt--ttg--tgta-----t----------g---ta---------t--------
a---tgtt---tatgtg-tgca------tgt---t------c-----------a----t-
g-----ta------------tgt------------------a----------------tg
-----------tg--------------tg--------t-------------------gta
cat-------------------gtttgtg-------------------------------
------------------------------------------------------------
------------------------
>Polinton-4N1_DR|32756
------------------------------------------------------------
------------------------gtg------------------t--------------
-------------------ttg-------------------tg----------tg-----
----------t-------gtg-t-----------------------gt----------g-
--------t--------g-------tg----t-gtgt---gt--------gt--g---tg
tg----tgtgtg---t--g-----tgtg----t-----------gt------gtg-----
t--gt--gt--gtg--tgtg-----t----------g---tg---------t--------
g---t--g---tgt-----gta------tg----t------------------g----t-
g-----tg------------tgt------------------t------------------
-----------tg--------------ag--------a-------------------gaa
-----------------------ttgg-------------------caaaaat-------
------------------------------------------------------------
------------------------
>Polinton-4N1_DR|32757
------------------------------------------------------------
------------------------------------------------------------
------------------------------------------------------------
----------------------t-----------------------gt----------g-
--------t--------g-------tg----t-gtgt---gt--------gt--g---tg
tg----tgtgtg---t--g-----tgtg----t-----------gt------gtg-----
t--gt--gt--gtg--tgtg-----t----------g---tg---------t--------
g---t--g---tgc-----gtg------tg----t------------------g----t-
g-----tg------------tgt------------------g------------------
-----------tg--------------tc--------tagctaacc----------tgtg
-----------------------ttta-------------------taa-----------
------------------------------------------------------------
------------------------
>Polinton-4N1_DR|32758
------------------------------------------------------------
------------------------gtg------------------t--------------
-------------------gtg-------------------tg----------tg-----
----------t-------gtg-t-----------------------gt----------g-
--------t--------g-------tg----t-gtgt---gt--------gt--g---tg
tg----tgtgtg---t--g-----tgtg----t-----------gt------gtg-----
t--gt--gt--gtg--tgtg-----t----------g---tg---------t--------
g---t--g---tgt-----gtg------tg----t------------------g----t-
g-----tg------------tgt------------------g------------------
-----------tg--------------tg--------t-------------------gtg
-----------------------tgtg-------------------tta-----------
-------------------a----------------------------------------
------------------------
>Polinton-4N1_DR|32759
------------------------------------------------------------
---------------------------------------------t--------------
-------------------gtg-------------------tg----------tg-----
----------t-------gtg-t-----------------------gt----------g-
--------t--------g-------tg----t-gtgt---gt--------gt--g---tg
tg----tgtgtg---t--g-----tgtg----t-----------gt------gtg-----
t--gt--gt--gtg--tgtg-----t----------g---tg---------t--------
g---t--g---tgt-----gtg------tg----t------------------g----t-
g-----tggctg------gcttt------------------g------------------
-----------tg--------------tg--------t-------------------atg
tg----------------------------------------------------------
---------------------------------------agaacaa--------------
------------------------
>Polinton-4N1_DR|32760
------------------------------------------------------------
-----------------------cgtg------------------t--------------
-------------------gtg-------------------tg----------tg-----
----------t-------gtt-t-----------------------gt----------g-
--------t--------g-------tg----t-gttt---gt--------gt--g---tg
tg----tttgtg---t--g-----tgtg----t-----------gt------gtt-----
t--gt--gt--gtg--tgtt-----t----------g---tg---------t--------
g---t--g---tgt-----gtg------tg----t------------------g----t-
g-----tg------------tgt------------------g------------------
-----------tg--------------tg--------t-------------------gtg
-----------------------tttg-------------------tg------------
------------------------------------------------------------
------------------------
>Polinton-4N1_DR|32761
------------------------------------------------------------
---------gaaa--------aatgtg------------------t--------------
-------------------gtg-------------------tg----------tg-----
----------t-------gtg-t-----------------------gt----------g-
--------t--------g-------tg----t-gtgt---gt--------gt--g---tg
tg----tgtgtg---t--g-----tgtg----t-----------gt------gtg-----
t--gt--gt--gtg--tgtg-----t----------g---tg---------t--------
g---t--g---tgt-----gtg------tg----t------------------g----t-
g-----tg------------tgt------------------g------------------
-----------tg--------------tg--------t-------------------gtg
-----------------------tgtg---------------------------------
------------------------------------------------------------
------------------------
>Polinton-4N1_DR|32762
------------------------------------------------------------
-----------------------tatg------------------t--------------
-------------------atg-------------------cg----------tg-----
----------t-------gtg-t-----------------------gt----------g-
--------t--------g-------tg----t-gtgt---gt--------gt--g---tg
tg----tgtgtg---t--g-----tgtg----t-----------gt------gtg-----
t--gt--gt--gtg--tgtg-----t----------g---tg---------t--------
g---t--g---tgt-----gtgt-catata----t------------------g----t-
g-----tg------------tat-------a----------g------------------
-----------tataat----------tg--------t----------t---aa---gta
------------------------------------------------------------
------------------------------------------------------------
------------------------
>Polinton-4N1_DR|32763
------------------------------------------------------------
------------------------------------------------------------
------------------------------------------g----------tg-----
----------t-tt----gtg-t-----------------------gt----------g-
--------t--------g-------tg----t-gtgt---gt--------gt--g---tg
tg----tgtgtg---t--g-----tgtg----t-----------gt------gtg-----
t--gt--gt--gtg--tgtg-----t----------g---tg---------t--------
g---t--g---tgc-----gcg------ca----a------------------a----t-
g-----tc------------tgt------------------g------------------
-----------tg--------------tg--------ttttggcct--------gagaga
-------------------agattaata--------------------------------
------------------------------------------------------------
------------------------
>Polinton-4N1_DR|32764
------------------------------------------------------------
----atatatgaatatgggtgtgtgtg------------------t--------------
-------------------gtg-------------------tg----------tg-----
----------t-------gtg-t-----------------------gt----------g-
--------t--------g-------tg----t-gtgt---gt--------gt--g---tg
tg----tgtgtg---t--g-----tgtg----t-----------gt------gtg-----
t--gt--gt--gtg--tgtg-----t----------g---tg---------t--------
g---t--g---tgt-----gtg------tg----t------------------g----t-
g-----tg------------tgt------------------g------------------
-----------tc--------------cg--------t-------------------gtc
-----------------------tatg-------------------tgtgttttaaaa--
-----------------------------------------a------------------
------------------------
>Polinton-4N1_DR|32765
------------------------------------------------------------
------------------------------------------------------------
---------------------g-------------------tg----------tg-----
----------t-------gtg-t-----------------------gt----------g-
--------t--------g-------tg----t-gtgt---gt--------gt--g---tg
tg----tgtgtg---t--g-----tgtg----t-----------gt------gtg-----
t--gt--gt--gtg--tgtg-----t----------g---tg---------t--------
g---t--g---tgt-----gtg------tg----t------------------g----t-
g-----tg------------tgt------------------g------------------
-----------tg--------------a--------------------------------
------------------------------------------------------------
-----------------------------ta--tattttaaatgtgttttatat------
------------------------
>Polinton-4N1_DR|32766
ttatgatttttgatttgtatttgtatttatgttatgttatttcttg--------------
-------------attttaagtatata------------------t--------------
-------------------ata-------------------ta----------ta-----
----------t-------ata-t-----------------------at----------a-
--------t--------a-------ta----t-atat---at--------at--a---ta
ta----tatata---t--g-----tgtg----t-----------gt------gtg-----
t--gt--gt--gtg--tgtg-----t----------g---tg---------t--------
g---t--g---tgt-----gtg------tg----t------------------g----t-
g-----tg------------tgt------------------g------------------
-----------tg--------------tg--------t-------------------gtg
-----------------------tgtg---------------------------------
------------------------------------------------------------
------------------------
>Polinton-4N1_DR|32767
------------------------------------------------------------
------------------------------------------------------------
-------------------gtg-------------------tg----------tg-----
----------t-------gtg-t-----------------------gt----------g-
--------t--------g-------tg----c-gcgt---gc--------gt--g---tg
tg----tgtgtg---t--g-----tttg----t-----------gt------gtg-----
t--tt--gt--gtg--tgtg-----t----------g---tg---------t--------
g---t--g---tgt-----gtg------tg----t------------------t----t-
g-----tg------------tgt------------------t------------------
-----------tg--------------tg--------g--------------------tg
---------------ag------gataataagcaaaag----------------------
------------------------------------------------------------
------------------------
>Polinton-4N1_DR|32768
------------------------------------------------------------
----------ataaagatagctttgca-----ag-----------t--------------
-------------------gaa-------------------tg----------tg-----
----------------------t-----------------------gt----------g-
--------t--------g-------tg----t-ttat---gt--------gt--g---tg
ag-------gtg---t--c-----agag----t-----------gt------gtg-----
c--gt--gt--atg--cg------------------------------------------
------------------agtg------aaa---c------t-----------g----c-
g-----tg------------tgt------------------g----------------cc
-----------tg--------------tg--------t-------------------gtg
tgt---------------------------------------------------------
------------------------------------------------------------
------------------------
>Polinton-4N1_DR|32769
------------------------------------------------------------
---------------------tatata------------------t--------------
-------------------ata-------------------ta----------ta-----
----------t-------gtg-t-----------------------gt----------g-
--------t--------g-------tg----t-gtgt---gt--------gt--g---tg
tg----tgtgtg---t--g-----tgtg----t-----------gt------gtg-----
t--gt--tt--gtg--tgtg-----t----------g---tg---------t--------
g---t--g---tgt-----gtg------tg----t------------------g----t-
g-----tg------------tgt------------------g------------------
-----------ta--------------ta--------c--------------------tg
-----------------------tata-------------------taa-----acaaaa
aaa------------------------------attaacag-------------------
------------------------
>Polinton-4N1_DR|32770
------------------------------------------------------------
--------------------ttattaa------------------t--------------
-------------------gaa-------------------ac----------ct-----
----------t-------atact-----------------------gt----------g-
--------t--------g-------tg----t-gtgt---gt--------gt--g---ta
tg----tatgtg---t--g-----tatg----t-----------at------atg-----
t--gt--gt--gtg--tgtg-----t----------g---tg---------t--------
g---t--g---tgt-----gta------tg----t------------------a----t-
a-----ta------------tat------------------a------------------
-----------ta--------------ta--------t-------------------ata
---------------ta------tatat--------------------------------
------------------------------------------------------------
------------------------
>Polinton-4N1_DR|32771
------------------------------------------------------------
--------------------------g----a----------------------------
-------------------atg-------------------tggg--------tg-----
----------t-------at--t-----------------tt----gt------c---a-
--------t----------------tg----cagtgt---gt--------gt--g---tg
tg----tgtgtg---t--g-----tgtg----t-----------gt------gtg-----
t--gt--gt--gtg--tgtg-----t----------g---tg---------t--------
g---t--g---tgt-----gtg------tg----t------------------g----t-
g-----tg------------ttt------------------g------------cag---
-----------tg--------------ta--------t----------------------
-----------------------tg-----------------------------------
------------------------------------------------------------
------------------------
>Polinton-4N1_DR|32772
------------------------------------------------------------
------------------------------------------------------------
----------------tttact----------aa-------cg----------tg-----
----------t-------gtg-t-----------------------gt----------g-
--------t--------g-------tg----t-gtgt---gt--------gt--g---tg
tg----tgtgtg---t--g-----tgtg----t-----------gt------gtg-----
t--gt--gt--gtg--tgtg-----t----------t---tg---------t--------
g---t--g---tgt-----gtg------tg----t------------------g----t-
g-----tg------------tgtgttta------------gg--------t---------
-----------gg--------------ag--------c----------t----------g
-------------------acgtgggatgagacgg-------------------------
------------------------------------------------------------
------------------------
>Polinton-4N1_DR|32773
------------------------------------------------------------
------------------ataaaggtgatt---------------ta-------------
------------------agtg-------------------aa----------cg-----
----------t-g-----gta-tag---------------------tt------------
--gttcctt---tt---g-------tg----t-gtgt---gt--------gt--g---tg
tg----tgtgtg---t--g-----tgtg----t-----------gt------gtg-----
t--gt--gt--gtg--tgtg-----t----------g---tg---------t--------
g---t--g---tgt-----gtg------tg----t------------------g----t-
g-----tg------------tgt------------------g------------------
-----------tg--------------tg--------t-------------------gtg
------------------------------------------------------------
------------------------------------------------------------
------------------------
>Polinton-4N1_DR|32774
------------------------------------------------------------
----------gtgaaatctactgtgtg------------------c--------------
-------------------ctg-------------------tg----------tg-----
----------t-------gtg-t-----------------------gt----------g-
--------t--------g-------tg----t-gtgt---gt--------gt--g---tg
tg----tgtgtg---t--g-----tgtg----t-----------gt------gtg-----
t--gt--gt--gtg--tgtg-----t----------g---tg---------t--------
g---t--g---tgt-----gtg------tg----t------------------g----t-
g-----tg------------tgt------------------g------------------
-----------tg-----------------------------------------------
------------------------------------------------------------
------------------------------------------------------------
------------------------
>Polinton-4N1_DR|32775
------------------------------------------------------------
------------------------------------------------------------
---------------------g-------------------tg----------tg-----
----------t-------gtg-t-----------------------gt----------g-
--------t--------g-------tg----t-gtgt---gc--------gt--g---cg
tg----cgtgcg---t--g-----cgtg----c-----------gt------gtg-----
t--gt--gt--gtg--tgtg-----t----------g---tg---------t--------
g---t--g---tgc-----gtg------tg----t---------ttct-----g----g-
g-----t----------agctgt------------------g------------------
-----------tg--------------tt--------t-------------------atg
a-----------------------------------------------------------
------------------------------------------------------------
------------------------
>Polinton-4N1_DR|32776
------------------------------------------------------------
----atttataatttttggtttaaatg------------------t--------------
-----------atca-gtgttg----------ta-------tt----------aa-----
----------c-------gtg-t-----------------------gt----------g-
--------t--------g-------tg----t-gtgt---gt--------gt--g---tg
tg----tgtgtg---t--g-----tgtg----t-----------gt------gtg-----
t--gt--gt--gtg--tgtg-----t----------g---tg---------t--------
g---t--g---tgt-----gtg------tg----t-------------------------
------------------------------------------------------------
------------------------------------------------------------
------------------------------------------------------------
------------------------------------------------------------
------------------------
>Polinton-4N1_DR|32777
------------------------------------------------------------
------------------------------------------------------------
-----------------------------------------tg-----atttgtg-----
----------t-------gt--taaaaaagc---------------at------t---cc
--------t-----cagg--------aac--t-gtgt---gt--------gt--t---tg
tg----tgtgtg---t--g-----tgtg----t-----------gt------gtg-----
t--gt--gt--gtg--tgtg-----t----------g---tg---------t--------
g---t--g---tgt-----gtg------tg----t------------------g----t-
g-----tg------------cgc------------------g------------------
-----------t------------------------------------------------
------------------------------------------------------------
------------------------------------------------------------
------------------------
>Polinton-4N1_DR|32778
------------------------------------------------------------
--tacttactgaa-----------gcg------------------t--------------
-------------------ttg-------------------tg----------tt-----
----------a-------atg-t-----------------------gt----------g-
--------t--------g-------tg--tgt-gtgt---gt--------gt--g---tg
tg----tgtgtg---t--g-----tgtg----t-----------gt------gtg-----
t--gc--at--tga--tgta-----t----------g---ca---catgtgtgtgtgctt
g---c--a---ttt-----gtg------tg----t------------------g----t-
a-----tt------------tgt------------------g------------------
-----------tg--------------cg--------t-------------------gtg
-----------------------ttcgttcatga--------------------------
------------------------------------------------------------
------------------------
>Polinton-4N1_DR|32779
------------------------------------------------------------
--------------------gttttca------------------tcagaa---------
----------------agagtg-------------------tg----------tg-----
----------t-------gtg-tgtagttgtcctgtgtgttt----ct----------g-
--------t--------a-------tg----a-atgt---gt--------gt--g---tg
tg----tgtgtg---t--g-----tgtg----t-----------gt------gta-----
t--gt--tt--ctg--tatg-----a----------a---tg---------t--------
g---t--g---t-------gtt------tg----t------------------g----t-
g-----tg------------tgt------------------g------------------
-----------tg--------------ta--------t-------------------gtt
-----------------------tctgt--------------------------------
------------------------------------------------------------
------------------------
>Polinton-4N1_DR|32780
------------------------------------------------------------
-----------------------tgtg------------------t--------------
-------------------gtg-------------------tg----------tg-----
----------t-------gtg-t-----------------------gt----------g-
--------t--------g-------tg----t-gtgt---gt--------gt--g---tg
tg----tgtgtg---t--g-----tgtg----t-----------gt------gtg-----
t--gt--gt--gtg--tgtg-----t----------g---tg---------t--------
g---t--g---tgt-----gtg------tg----t------------------g----t-
g-----tt------------tgc------------------t------------------
-----------gt--------------aa--------t-------------------ttg
-----------------------tg-----------------------------------
------------------------------------------------------------
------------------------
>Polinton-4N1_DR|32781
------------------------------------------------------------
------------------------------------------------------------
------------------------------------------g----------tg-----
----------t-------gtg-t-----------------------gt----------g-
--------t--------g-------tg----t-gtgt---gt--------gt--g---tg
tg----tgtgtg---t--g-----tgtg----t-----------gt------gtg-----
t--gt--gt--gtg--tgtg-----t----------g---tg---------t--------
g---t--g---tgt-----gtg------tg----t------------------g----a-
g-----tg---------gctggt----tt------attctag------------------
-----------tc-----------gttca--------t-------------------gtg
-----------------------tgtt---------t-----------------------
------------------------------------------------------------
------------------------
>Polinton-4N1_DR|32782
------------------------------------------------------------
------------------------------------------------------------
------------------------------------------------------------
----------------aaatg-t-----------------------attccta-------
--------------tgag--------------gaaat----ctgc-----ac--------
----tctgtttg---c--g-----tgtg----t---------gtgt------gtg---t-
t---t--gtgttct--cttt-----ctat----------ttg-ta------ttgt-----
--tgt--g---tca---gtgta------tg----t--------------gt--g----a-
g-----ca------------tgtcaaaga--------gaatg------------------
-----------tg--------------tg--------t-------------------gt-
------------------------------------------------------------
------------------------------------------------------------
------------------------
>Polinton-4N1_DR|32783
------------------------------------------------------------
------------------------------------------------------------
-------------------gaa-------------------tg----------tg-----
---------tt-tt--tagtg-a-----------------------at----------a-
--------t--------g-------ta----t-gtattc-at--------gt--g---tg
tg----tgcgtg---t--g-----tgtg----t-----------gt------gtg-----
t--gt--gt--gtg--tgtgtg---t----------g---ta---------g--------
g-cgcttg---cat-----gtg------ca----t------------------g---cc-
g-----tg------------gat----------------------------------c--
-----------tg--------------tg-------------------------------
------------------------------------------------------------
------------------------------------------------------------
------------------------
>Polinton-4N1_DR|32784
------------------------------------------------------------
-------------------ccagtgaa------------------t--------------
-------------------ctg-------------------ag----------tg-----
----------t-------gtg-t-----------------------gt----------g-
--------t--------g-------tg----t-gtgt---gt--------gt--g---tg
tg----tgtgtg---t--g-----tgtg----t-----------gt------gtg-----
t--gt--gt--gtg--tgtg-----t----------g---tg---------t--------
g---t--g---tgt-----gtg------tg----t------------------g----t-
g-----tg------------tgt------------------g------------------
-----------tg--------------tg--------t----------------------
------------------------------------------------------------
------------------------------------------------------------
------------------------
>Polinton-4N1_DR|32785
----------------------aaatgtgt------------------------------
----------gtgtgactgagtgtgtg------------------tttgtgtgt------
-----------------gtgtc-------------------ta----------tg-----
----------t-------gtg-t-----------------------gt----------g-
--------t--------g-------tg----t-gtgt---gt--------gt--g---tg
tg----tgtgtg---t--g-----tgtg----c-----------at------ata-----
tatgt--ga--gtg--tgtg---aat----------g---ag-------tgt--------
g---t--g---tgt-----gtg------tg----t------------------g----t-
g-----tg------------tgt------------------g------------------
-----------tg--------------tg--------t-------------------gtg
-----------------------tgtg-------------------tgtgtgtctg----
------------------------------------------------------------
------------------------
>Polinton-4N1_DR|32786
------------------------------------------------------------
------------------------------------------------------------
-----------------------------------------tgcaga------ag-----
----------g-------gtg-t-----------------------gt----------g-
--------t--------g-------tg----t-gtgt---gt--------gg--g---tg
ta----tgaatg---t--g-----tgta----a-----------gc------atg-----
t--gg--gt--gag--tgtg-----t----------g---t-------------------
g---t--g---tgt-----gtg------tg----t------t----------------t-
g-----tg----acat----ttt------------------a------------------
-----------ta--------------ga----------------------------ata
-----------------------tat----------------------------------
------------------------------------------------------------
------------------------
>Polinton-4N1_DR|32787
------------------------------------------------------------
------------------------------------------------------------
-------------------gtg-------------------ag----------tg-----
----------------------t-----------------------gt----------g-
--------t--------c-------ta----t-atat---at--------at--a---ta
ta----tttata---t--a-----tgtg----t-----------gt------gtg-----
t--gt--gt--gtg--cacc-----t----------g---tc---------a--------
g---tgtg---tatc---cagg------tgt-----------------------------
------cg------------tcc------------------a----------------cc
-----------gg--------------cg--------c-------------------ggg
cac-------------------atgtgt--------------------------------
------------------------------------------------------------
------------------------
>Polinton-4N1_DR|32788
------------------------------------------------------------
---------------aatgtgtgtgtg------------------t--------------
-------------------gtg-------------------tg----------tg-----
----------t-------gtg-t-----------------------gt----------g-
--------t--------g-------tg----t-gtgt---gt--------gt--g---tg
tg----tgtgtg---t--g-----tgtg----t-----------gt------gtg-----
t--gt--gt--gtg--tgtg-----t----------g---tgt--------tgaga----
g---t--g---tgt-----gtg------tg----taagc--------------g----t-
g-----tg------------tgt------------------g------------------
-----------tg-------tt-----tacaga----t--------------gagagata
------------------aaagctgtc-----------aggattattgaa----------
------------------------------------------------------------
------------------------
>Polinton-4N1_DR|32789
------------------------------------------------------------
-----------------------ttta-----------c------t--------------
-------------------gta----------------agacg----------tg-----
----------t-------gtg-t-----------------------gt----------g-
--------t--------g-------tg----t-gtgt---gt--------gt--g---tg
tg----tgtgtg---t--g-----tgta----t-----------gc------gcg-----
c--gt--gt--atgcttgtg-----t----------g---cg-ca------t--------
g-ctt--g---tgt-----gtgct----tg----t----------------aag----tc
acaa--tg------------tat------------------g------------------
-----------tg-----ac-------tg----------------------------gta
-----------------------ta-----------------------------------
------------------------------------------------------------
------------------------
>Polinton-4N1_DR|32790
------------------------------------------------------------
------------------------------------------------------------
-------------------acc-------------------ag----------taga---
-----tcaact-------gtg-c-----------------------gt----------g-
--------t--------g-------tg----t-gtgt---gc--------gt--g---tg
tg----catgcg---t--g-----cgtg----c-----------gt------gcg-----
t--gt--gt--gtg--tgtg-----t----------g---tg---------t--------
g---t--g---tgt-----gtg------tg----t------------------g----t-
g-----tg------------tgt------------------g------------------
-----------tg--------------tt--------c-------------------a--
----------------------gtgcg-------------------cgtg----------
------------------------------------------------------------
------------------------
>Polinton-4N1_DR|32791
------------------------------------------------------------
------------------------------------------------------------
------------------------------------------g----------tg-----
----------t-------gtg-t-----------------------gt----------g-
--------t--------g-------tg----t-gtgt---gt--------gt--g---tg
tg----tgagag---a--g-----tctg----t-----------gt------gtg-----
t--gt--gt--gtg--tgtg-----t----------g---tg---------t--------
g---t--g---tgt-----gtg------tg----t------------------g----t-
g-----tg------------tgt------------------g------------------
-----------ta-------cc-----tc-------ct-------------------gtg
----------------c-------------------------------------------
------------------------------------------------------------
------------------------
>Polinton-4N1_DR|32792
------------------------------------------------------------
------------------------------------------------------------
-------------------acc-------------------ag----------taga---
-----tcaact-------gtg-c-----------------------gt----------g-
--------t--------g-------tg----t-gtgt---gc--------gt--g---tg
tg----catgcg---t--g-----cgtg----c-----------gt------gcg-----
t--gt--gt--gtg--tgtg-----t----------g---tg---------t--------
g---t--g---tgt-----gtg------tg----t------------------g----t-
g-----tg------------tgt------------------g------------------
-----------tg--------------tt--------c-------------------a--
----------------------gtgcg-------------------cgtg----------
------------------------------------------------------------
------------------------
>Polinton-4N1_DR|32793
------------------------------------------------------------
------------------------------------------------------------
--------------------tg-------------------tg----------tg-----
----------t-------gtg-t-----------------------gt----------g-
--------t--------g-------tg----t-gtgt---gt--------gt--g---tg
tg----tgtgtg---t--g-----tgtg----t-----------gt------gtg-----
t--gt--gt--gtg--tgtg-----t----------g---tg---------t--------
g---t--g---tgt-----gtg------tg----t------------------g----t-
g-----tg------------gat----ta------ttagtag------------------
-----------ca------------gata--------g-------------------aaa
-----------------------tgta---------t-----------------------
------------------------------------------------------------
------------------------
>Polinton-4N1_DR|32794
------------------------------------------------------------
------------------ataaatgta------------------t--------------
-------------tttatcaca-------------------ca----------cg-----
----------t-------ctg-t-----------------------g-------------
-------------------------tg----t-gtgt---gt--------gt--g---tg
tg----tgtgtg---t--g-----tgtg----t-----------gt------gtg-----
t--gt--gt--gtg--tgtg-----t----------g---tg---------t--------
g---t--g---tgt-----gtg------tgt---t-------gtacgct----g---tta
gagatgtg------------cag-----------------------------------tt
-----------ta----c---------tg---t----t--------c----------a--
------------------------------------------------------------
------------------------------------------------------------
------------------------
>Polinton-4N1_DR|32795
----------------------acttgtctgtgtgt------------------actcat
ttgtgtgtgtgtgtgtgtgtgtgtgtg------------------tgtgtgt--------
-----------------gtgtg-------------------tg----------tg-----
----------t-------gtg-t-----------------------gt----------g-
--------t--------g-------tg----t-gtgt---gt----gtgtgt--g---tg
tg----tgtgtg---t--g-----tgtg-cagc-----------gt------gcg-----
t--gt--gt--gtg--tgtg-----t----------g---tg------------------
----t--a---tgt-----gtg------tg----t-----------tt-----g----t-
g-----tg------------tgt------------------t------------------
-----------tg--------------tg--------t-----------gt------gtg
-----------------------tgtg-------------------tgtctgtgtgtgtc
tgtgtgtg----------------------------------------------------
------------------------
>Polinton-4N1_DR|32796
------------------------------------------------------------
--------------------------g------------------t--------------
----------------agagcg-------------------tg----------tg-----
----------t-------gtg-t-----------------------gt----------g-
--------t-------gg-------tg----t-gtgt---gt--------gt--g---tg
tg----tgtgtg---t--g-----tgtg----t-----------gt------gtg-----
t--gt--gt--gtg--tgtg-----t----------g---tg---------t--------
g---t--g---tgt-----gtg------tg----t------------------g----t-
g-----tg------------tgt------------------g------------------
----------------------------------------------------------tg
-----------------------tgtg-----------------tttaatgatgaa----
------------------------------------------------------------
------------------------
>Polinton-4N1_DR|32797
------------------------------------------------------------
------------------------------------------------------------
-----------------acgta-------------------tg----------t------
------------------gt--t-------------------t---gt----------g-
--------t--------g-------tg--tgt-gtgt---gt--------gt--g---tg
tg----tgtgtg---t--g-----tgtg----t-----------gt------gtg-----
t--gt--gtaagca--tgtg-----t----------g---tg-ca------t--------
a---t--g---tgt-----gta------tc----t------c-----------g----t-
t-----tg------------tgt------------------g------------------
-----------ta----c--tc-----tgtcaggctctccggggcc-----------gcg
ggg--------------------tctgaagggggat------------------------
------------------------------------------------------------
------------------------
>Polinton-4N1_DR|32798
------------------------------------------------------------
------------------gtggccatg-------gttt----caat--------------
--------------gaacagtg-------------------tg----------t------
---------gt-------gtg-t-----------------------gt----------g-
--------t--------g-------tg----t-gtgt---at--------gt--g---tg
tg----tgtgtg---t--g-----tgtg----t-----------gt------gtg-----
t--gt--gt--gtg--tgtg-----t----------g---tg---------t--------
g---t--g---tgt-----gtg------tg----t------------------g----t-
t-----ca------------ggt------------------gct----------------
-----------cg--------------tg-------------------------------
------------------------------------------------------------
------------------------------------------------------------
------------------------
>Polinton-4N1_DR|32799
------------------------------------------------------------
-tgtgtgtgtgtgtgtgtgtgtgtgtg------------------t--------------
-------------------gtg-------------------tg----------tg-----
----------t-------gtg-t-----------------------gt----------g-
--------t--------g-------tg----t-gtgt---gt---aatacgt--g---tg
tg----tgtgtg---t--g-----tgtg----t-----------gt------gtg-----
t--gt--gt--gtg--tgtg-----t----------g---tg---------t--------
g---t--g---tgt-----gtg------tg----t------------------g----t-
g-----tg------------tgt------------------g------------------
-----------tg--------------tg--------t-------------------gtg
-----------------------tgtg-------------------tgtgtat-------
------------------------------------------------------------
------------------------
>Polinton-4N1_DR|32800
------------------------------------------------------------
------------------------------------------------------------
-------------------acc-------------------ag----------ag-----
----------a-------gag-t-----------------------gt----------g-
--------t--------g-------tg----a-ggga---gt--------ga--g---ag
agac--catgtg---t--g-----cgtg---------tgtga--at----gtgtaagt-c
t--gt--gt--gtg--tatc-----t----------g---tg---------t--------
-------t---tgt-----gtg------cg----t------------------g----t-
g---catg------------tac------------------a------------------
-----------tg--------------tg--------t-------------------gtg
-----------------------tgtgtt-------------------------------
------------------------------------------------------------
------------------------
>Polinton-4N1_DR|32801
------------------------------------------------------------
------------------------------------------------------------
-------------------acc-------------------ag----------ag-----
----------a-------gag-t-----------------------gt----------g-
--------t--------g-------tg----a-ggga---gt--------ga--g---ag
agac--catgtg---t--g-----cgtg---------tgtga--at----gtgtaagt-c
t--gt--gt--gtg--tatc-----t----------g---tg---------t--------
-------t---tgt-----gtg------cg----t------------------g----t-
g---catg------------tac------------------a------------------
-----------tg--------------tg--------t-------------------gtg
-----------------------tgtgtt-------------------------------
------------------------------------------------------------
------------------------
>Polinton-4N1_DR|32802
------------------------------------------------------------
------------------------------------------------------------
--------------------aa-------------------tg----------tg-----
----------t-------ttg--------------------------t----------g-
--------t--------g-------tg----t-gtgt---gt--------gt--g---tg
tg----tgtgtg---t--g-----tgtg----t-----------gt------gtg-----
t--gt--gt--gtg--tgtg-----g----------g---aa---------t--------
g---a--g---tgc-----a---------g----t------------------g----t-
g-----tgaagt-----cgctgt------------------a------------------
-----------ca--------------ct--------t-------------------gtg
-----------------------tt-----------------------------------
------------------------------------------------------------
------------------------
>Polinton-4N1_DR|115925
------------------------------------------------------------
---agatggatt-ggtagcagtgtgtg------------------t--------------
-------------------gtg-------------------tg----------tg-----
----------t-------gtg-t-----------------------gt----------g-
--------t--------g-------tg----c-gcgt---gt--------gt--g---tg
tg----tgcgcg---t--g-----tgtg----t-----------gt------gcg-----
c--gt--gt--gtg--tgtg-----c----------g---cg---------t--------
g---t--g---tgt-----gtg------cg----c------------------g----t-
g-----tg------------tgt------------------g------------------
-----------tg--------------cg--------c-------------------gtg
-----------------------tgtg-------------------tg------------
------------------------------------------------------------
------------------------
>Polinton-4N1_DR|115926
------------------------------------------------------------
------------------------------------------------------------
----------------ccactg-------------------tg----------tg-----
----------t-gt----gtc-t-----------------------at----------c-
--------t--------g-------tgag--t--tgtat-gt--------gt--g---tg
tg----tgtgtg---t--g-----tgtg----a-----------ga------gag-----
---gc--at--atgcatgtg--t--t----------g---tg---------t--------
g---a--gaa-tgt-----gtg------tg----t--------------ga--g----t-
g-----tg------------tgt------------------g----------------tc
-----------tg-----ac-------tg-----------------------aa---a--
------------------------------------------------------------
------------------------------------------------------------
------------------------
>Polinton-4N1_DR|115927
------------------------------------------------------------
--------------agagagacatgag------------------t--------------
-----------------gtgtg-------------------tg----------tg-----
----------t-------gtg-t-----------------------gt----------g-
--------t--------g-------tg----t-gtgt---gt--------gt--g---tg
tg----agtgtgtgtt--c-----tctg----t-----------gt------gtg-----
t--gt--gt--gtg--tgtg-----t----------g---tg---------t--------
g---t--g---tgt-----gtg------tg----t------------------g----t-
g-----tg------------tgt------------------g------------------
-----------tg--------------tg--------t-------------------gtg
-----------------------tgtg-------------------t-------------
------------------------------------------------------------
------------------------
>Polinton-4N1_DR|115928
------------------------------------------------------------
------------------------------------------------------------
-----------------------------------------------aatgacaa-----
----------c-------atgat-----------------------gc----------a-
--------g--------g-------tg----t-gtgt---gt--------gt--g---tg
tg----tgtgtg---t--g-----tgtg----t-----------gt------gtg-----
t--gt--gt--gtg--tgtg-----t----------g---tg---------t--------
g---t--g---tgt-----gtg------tg----t------------------g----t-
g-----tg------------tgt------------------g------------------
-----------tg--------------ca-----gggt----------------gagctg
------------------------------------------------------------
------------------------------------------------------------
------------------------
>Polinton-4N1_DR|115929
------------------------------------------------------------
--------------------------a------------------a--------------
-----------------ccgtg-------------------tg----------tg-----
----------t-------gtg-t-----------------------gt----------g-
--------t--------g-------tg----t-gtgt---gt--------gt--g---tg
tg----tg-------t--g-----tgtg----c-----------gt------gtg-----
t--gt--gt--gcg--tgtg-----t----------gccttg---------t--------
g---t--g---tgt-----gtg------tg----t------------------g----t-
g-----tg------------tgt------------------g------------------
-----------tg--------------tg--------t-------------------gtg
-----------------------tgtg-------------------ttt-----------
------------------------------------------------------------
------------------------
>Polinton-4N1_DR|115930
------------------------------------------------------------
------------------------------------------------------------
--------------------------------------------------------aac-
----------tt------gtg-ct-------------------ggagt----------g-
--------t--------g-------tg----t-gtgt---gt--------gt--g---tg
tg----tgtgtg---t--g-----tgtg----t-----------gt------gtg-----
t--gt--gt--gct--ggag-----t----------g---tg---------t--------
g---t--g---tgt-----gtg------tg----t------------------g----t-
g---atgg------------agt------------------g------------------
-----------tg--------------tg--------t-------------------gtg
-----------------------tgct---------------------------------
------------------------------------------------------------
------------------------
>Polinton-4N1_DR|115931
------------------------------------------------------------
-------tttgcgtgatttaatgtgca------------------t--------------
-------------------gtatgta---------------tg----------tg-----
-------tttt-------gtg-t-----------------------gt----------g-
--------t--------g-------tg----t-gtgt---gt--------gt--g---tg
ta----tgtgtg---t--g-----tgtg----t-----------at------att-----
ttagt--gt--gtg--tgtg-----t----------g---tg---------t--------
g---t--g---tgt-----gtg------tg----t------------------g----t-
g-----tg------------tgt------------------t------------------
-----------tg--------------tg--------t-------------------gtg
-----------------------tgtg-------------------cgc-----------
------------------------------------------------------------
------------------------
>Polinton-4N1_DR|115932
--------------taccaaggaaatgtgtgtaaacttctgctttcttcagaattctcag
gtcacattttgcgtgtgtgtgtgtgtg------------------tgtgtgtgt------
-----------------gtgtg-------------------tg----------tg-----
----------t-------gtg-t-----------------------gt----------g-
--------t--------g-------tg----t-gtgt---gt--------gt--g---tg
tg----tgtgtg---t--g-----tgtg----t-----------gt------gtg-----
t--gt--gt--gtg--tgta---ttt----------g---tg-------ttt--------
g---t--g---tgt-----gtg------tg----t------------------g----t-
g-----tg------------tgt------------------g------------------
-----------tg--------------tg--------t-------------------gtg
-----------------------tgtg-------------------tgtgtatttgtg--
------------------------------------------------------------
------------------------
>Polinton-4N1_DR|115933
------------------------------------------------------------
--------------gtgtgtgtgtgtg------------------t--------------
-----------gtgtgtgtgtg-------------------tg----------tg-----
----------t-------gtg-t-----------------------gt----------g-
--------t--------g-------tg----t-gcat---gtcactgtgagt--g---tg
tg----tgtgtg---t--g-----tgtg----t-----------gt------gtg-----
t--gt--gt--gtg--tgtg-----t----------g---tg---------tacta----
g---t--g---tgt-----gtg------ta----t------------------g----t-
g-----tg---------atgtat------------------g------------------
-----------tg--------------tg--------t-------------------gtg
-----------------------tatgtg-------------------------------
------------------------------------------------------------
------------------------
>Polinton-4N1_DR|115934
-----atttatt-tatttatttatttatttatttatttatgcgttt----------tata
aggttaattaataagcattgcaccgtg------------------t--------------
-------------------gtg-------------------tg----------tg-----
----------t-------gtg-t-----------------------gt----------g-
--------t--------g-------tg----t-gtgt---at--------gt--g---tg
ag----tgtgtg---t--g-----tgtg----t-----------gt------gtg-----
t--gt--gt--gtg--tgtg-----t----------g---tg---------t--------
g---t--g---tat-----gtg------tg----t------------------g----t-
g-----tg------------tgt------------------gtgtg--------------
---------------------------tg--------t-------------------gtg
-----------------------tgtg---------------------------------
------------------------------------------------------------
------------------------
>Polinton-4N1_DR|115935
------------------------------------------------------------
------------------------------------------------------------
--------------------tg-------------------tgatta------tgtaaat
gc-----agat---aaaagtg-ttcagcag-------------taagt------t---g-
--------t--------g-------tg----t-gtgc---gt--------at--g---tg
tc----tgtgtg---t--g-----tgtg----t-----------gt------gtg-----
t---t--gt--ttgcatgtg-----t----------g---ca---------t--------
-t--t--g---tgc-----atg------ca----t-----------------------g-
------tg------------tgt------------------g------------------
-----------tt--------------tg------cat-------------------gtg
tatgag---------tt------tgtcttt------------------------------
------------------------------------------------------------
------------------------
>Polinton-4N1_DR|115936
------------------------------------------------------------
--------------aataaaaagtata------------------t--------------
-----------------------------------------ta----------tg-----
--------cat-------gca-t-----------------------gc----------g-
--------t--------g-------cg----t-gtgt---gt--------gt--g---tg
tg----tgtgtg---t--g-----tgtgtg--t-----------gt------gtg-----
t--gt--gt--gtg--tgtg-----t----------g---tg---------t--------
g---t--g---tgt-----gtg------tg----t------------------g----t-
g-----tg------------tgt------------------g------------------
-----------tg--------------tg--------t-------------------gaa
------------------------------------------------------------
------------------------------------------------------------
------------------------
>Polinton-4N1_DR|115937
------------------------------------------------------------
-----------------------tttg-----------g------c--------------
-------------agggacacg-------------------tg----------tg-----
----------t-------gag-t-----------------------gtctatgt----g-
--------t--------g-------tg----t-gtgt---gt--------gt--g---tg
tg----tgtgtg---t--g-----tgtg----t-----------gt------gtg-----
t--gt--gt--gtg--tgtg-----t----------g---tg---------t--------
g---t--g---tgt-----gtg------tg----c------------------a----t-
g-----tg------------cat------------------g------------------
-----------tt--------------tgaggg----t-------------------gtg
t-----------------------------------------------------------
------------------------------------------------------------
------------------------
>Polinton-4N1_DR|115938
-----gcgtgtg-cgtgtgcgtgtgcgtgt------------------------------
gtgtgtgtgtgtgtgtgtgtgtgtgtg------------------t--------------
-------------------gtg-------------------tg----------tg-----
----------t-------gtg-t-----------------------gt----------g-
--------t--------g-------tg----t-gtgt---gt--------gt--g---tg
tg----tgtgtg---t--g-----tgtg----t-----------gtatgtcagtg-----
t--gt--gt--gtg--tgtg-----t----------g---tg---------t--------
g---t--g---tgt-----gtg------cg----t------------------g----t-
g-----tg------------cgt------------------g------------------
-----------tg--------------tg--------c-------------------gtg
-----------------------tgtg-------------------tgtgt---------
------------------------------------------------------------
------------------------
>Polinton-4N1_DR|115939
------------------------------------------------------------
----------------ctagtcaagca-----at-----------t--------------
-------------------atg-------------------ag----------tgt----
----------t-------gtt-t-----------------------tt----------g-
--------t--------g-------tg----t-ataa---gt--------gt--g---tg
ta-----ttgtg---t--g-----tgca----c-----------at------gtg-----
t--gt--tt--gtg--tatc-----t----------g-----------------------
------------------cttg------tgt---t------t-----------g----a-
g-----tg------------tgt------------------g----------------tg
-----------tg--------------cg--------c-------------------gta
tg----------------------------------------------------------
------------------------------------------------------------
------------------------
>Polinton-4N1_DR|115940
------------------------------------------------------------
------------------------------------------------------------
----------------aatgtg-------------------tg----------tg-----
----------t-------gtg-tgtgtgtgtgtagaaaaaaa----gt----------g-
--------t--------a-------tt----a-atgt---gt--------gt--a---tt
ag----tgtatt---t--g-----tgtg----t-----------gt------gtg-----
t--gt--gt--gtg--tgtc-----t----------a---at---------a--------
g---t--g---t-------gtg------ag----t------------------g----t-
g-----tg------------tgt------------------g------------------
-----------tg--------------tg-------------------------------
------------------------------------------------------------
------------------------------------------------------------
------------------------
>Polinton-4N1_DR|115941
------------------------------------------------------------
------------------cagtgaacg---------------cttt--------------
---t-------------------------------------tg----------tg-----
----------t-------gtg-t-----------------------gt----gt----g-
--------t--------g-------tg----t-gtgt---gt--------gt--g---tg
tg----tgtgtg---t--g-----tgcg----t-----------gt------gtg-----
t--gt--gt--gtc--tgtg-----t----------g---tg---------t--------
g---t--c---tgt-----gtt------tg----t------------------g----t-
g-----tg----------catgt------------------a------------------
-----------tg--------------tg--------t-------------------gtg
------------------------------------------------------------
------------------------------------------------------------
------------------------
>Polinton-4N1_DR|115942
------------------------------------------------------------
----------------taaatgatatc------------------t--------------
-------------tctagtgtg-------------------tg----------tt-----
----------t-------gtg-t-----------------------gt----------g-
--------c--------g-------tg----t-gcgt---gt--------gt--g---cg
tg----tgtaca---t--gta---cata----t-----------at------gta-----
t--tt--gt--gtg--tgcac----c----------g---ta---------t--------
g-gtt--g---tgt----tgtg------tg----t------------------atc--t-
t-----tg------------tat------------------g----------------tt
-----------ta--------------ta--------t-------------------gtg
---------------a--------------------------------------------
------------------------------------------------------------
------------------------
>Polinton-4N1_DR|115943
------------------------------------------------------------
--------------------------g------------------t--------------
-------------------gtg-------------------tg----------tg-----
----------t-------gtg-t-----------------------gt----------g-
--------t--------g-------tg----t-gtgt---gt--------gt--g---tg
tg----tgtgtg---t--g-----tgtg----t-----------gt------gtg-----
t--gt--gt--gtg--tgtg-----t----------g---tg---------t--------
g---t--g---tgt-----gtg------tg----t------------------g----t-
g-----tg------------tat-----------------cg------------------
-----------cggc------------tct-------c-------------------gtg
---------aaga----------t------------------------------------
------------------------------------------------------------
------------------------
>Polinton-4N1_DR|115944
------------------------------------------------------------
------------------------------------------------------------
-------------------gtg-------------------tg----------tg-----
----------t-------gtg-t-----------------------gt----------g-
--------t--------g-------tg----t-gtgt---gt--------gt--g---tg
tg----tgtgtg---t--g-----tgtg----t-----------gt------gtg-----
t--gt--gt--gtg--tgtg-----t----------g---tg---------t--------
g---t--g---tgt-----gtg------tg----t------------------g----t-
g-----tg------------tgg------------------ggtgt--------------
-----------tt--------------at--------t-------------------aa-
------------------------------------------------------------
------------------------------------------------------------
------------------------
>Polinton-4N1_DR|115945
------------------------------------------------------------
---------------------tgtatg------------------t--------------
-------------------gta-------------------ta----------ta-----
----------t-------ata-t-----------------------at----------a-
--------t--------g-------tg----t-gtgt---gt--------gt--a---tg
tg----tatgtg---t--g-----tgtg----t-----------gt------gtg-----
t--gt--gt--gtg--tgtg-----t----------g---tg---------t--------
g---t--g---tgt-----gtg------tg----t------------------g----t-
g-----tg------------tgt------------------g------------------
-----------tg--------------tg--------t-------------------ata
-----------------------tata-------------------attattattactta
a-----------------------------------------------------------
------------------------
>Polinton-4N1_DR|115946
------------------------------------------------------------
------------------------------------------------------------
------------------------------------------g----------ta-----
----------t-------gtg-t-----------------------gt----------g-
--------t--------g-------tg----g-gggg---gt--------gt---c--tg
tg----tgtat-------------tgtg----c-----------gt------gtg-----
c--at--gt--gtt--tgtg-----t----------a---tg---------t--------
g---taagtc-tgt-----gtg------tg----t------------------g----c-
a-----ag------------tat-------------------------------------
-----------tgcaag----------ta--------t--------------ta---gtg
------------------------------------------------------------
------------------------------------------------------------
------------------------
>Polinton-4N1_DR|115947
------------------------------------------------------------
--------------------gtgtgtg------------------t--------------
-------------------gtg-------------------tg----------tg-----
----------t-------gtg-t-----------------------gt----------g-
--------t--------g-------tg----t-gtgt---gt--------gt--g---tg
tg----tgtgtg---t--g-----tgtg----t-----------gt------gtg-----
t--gt--gt--gtg--tgtg-----t----------g---tg---------t--------
g---t--g---tgt-----gtg------tg----t------------------g----t-
g-----tg------------tgt------------------g------------------
-----------tg--------------tg--------t-------------------gtg
-----------------------tgta-------------------ttgcttttatat--
-----------------------------------------atatatttatgatta----
----tatgtttattcatgtttact
>Polinton-4N1_DR|115948
------------------------------------------------------------
----------------------gtgtg------------------t--------------
-------------------gtg-------------------tg----------tg-----
----------t-------gtg-t-----------------------gt----------g-
--------t--------g-------tg----t-gtgt---gt--------gt--g---tg
tg----tgtgtg---t--g-----tgtg----t-----------gt------gtg-----
t--gt--gt--gtg--tgtg-----t----------g---tg---------t--------
g---t--g---tgt-----gtg------tg----t------------------g----t-
g-----tg------------tgt------------------g------------------
-----------tg--------------tg--------t-------------------gtg
-----------------------tgtg-------------------taaaaaa-------
-----------------------------------------aaaacagt-----------
------------------------
>Polinton-4N1_DR|115949
------------------------------------------------------------
-----------------tatagatgtaactg---------cagtgt--------------
-------------------gtg-------------------tg----------tg-----
----------t-------gtg-t-----------------------gt----------g-
--------t--------g-------tg----t-gtgt---gt--------gt--g---tg
tg----tgtgtg---t--g-----tgtg----t-----------gt------gtg-----
t--gt--gc--atg--cgta-----tcaggtggtatg---tg---------t--------
g---t--g---tgt-----gtg------tg----t------------------g----t-
g-----tg----------------------------------------------------
-------------------------tgtg--------c-------------------atg
-----------------------tgta---------t-----------------------
------------------------------------------------------------
------------------------
>Polinton-4N1_DR|115950
------------------------------------------------------------
--------------atttacaactg-----------------------------------
------------------------------------------------------------
-----cctgct---gtcagtg-c-----------------------at------------
---------------------------------gtgt----ttgt-----g---------
----tctatgtg---t--g-----tgtt----t---------ctct------tct---c-
t---t--gtatgtg--tgtg-----tctg-------------------------------
----t--c---tgt---gtgtg------ca----c--------------ct--c----t-
g-----tg------------tac-------------------------------------
------------------------------------------------------------
------------------------------------------------------------
------------------------------------------------------------
------------------------
>Polinton-4N1_DR|115951
------------------------------------------------------------
----------------------atgtg------------------t--------------
-------------------gtg-------------------tg----------tg-----
----------t-------gtg-t-----------------------gt----------g-
--------t--------g-------tg----t-gtgc---gt--------gc--c---tg
cg----cgtgtg---t--g-----tgtg----t-----------gt------gtg-----
t--gt--gt--gtg--tgtg-----t----------g---tg---------t--------
g---t--g---tgt-----gtg------tg----t------------------g----t-
g-----tg------------tgt------------------g------------------
-----------tg--------------tg--------t-------------------gta
t------------------------tg-------------------acgaa---------
------------------------------------------------------------
------------------------
>Polinton-4N1_DR|115952
------------------------------------------------------------
---------------------------------------------t--------------
-------------------ata-------------------tg----------tg-----
----------t-------gtg-t-----------------------gt----------g-
--------t--------g-------tg----t-gtgt---gt--------gt--g---tg
tg----tgtgtg---t--g-----tgtg----t-----------gt------ata-----
t--at--at--ata--tata-----t--------------tga--------t--------
a---taca---tat-----ata--caatta---tt------t-----------a---ttt
gagc--ta------------ttt------------------a----------------tt
-----------ta-------tt-----ta---a----t-------------------gta
a-----------------------------------------------------------
------------------------------------------------------------
------------------------
>Polinton-4N1_DR|115953
------------------------------------------------------------
--------------------------g------------------t--------------
-------------------gtg-------------------tg----------tg-----
----------t-------gtg-t-----------------------gt----------g-
--------t--------g-------tg----t-gtgt---gt--------gt--g---tg
tg----tgtgtg---t--g-----tgtg----t-----------gt------gtg-----
t--gt--gt--gtg--tgtg-----t----------g---tg---------t--------
g---c--g---tgt-----gtg------ca----t------------------g----g-
t-----tg------------cat------------------g------------------
-----------tg--------------tg--------c-------------------gct
------------g----------catc-------------------tctga---------
------------------------------------------------------------
------------------------
>Polinton-4N1_DR|115954
------------------------------------------------------------
------------------------------------------------------------
------------------------------------------------------------
----------------------------------------------gt----------g-
--------t--------g-------tg----t-gtgt---gt--------gt--g---tg
tg----tgtgtg---t--g-----tgtg----t-----------gt------gtg-----
t--gt--gt--gtg--tgtg-----t----------g---tg---------t--------
g---t--g---tgt-----gcg------cg----c------------------g--c-ct
gc----ga------------cac------------------a--------gcat------
-----------cg--------------tg----ctgct-------------------ttg
ag---------------------tttg---------------------------------
------------------------------------------------------------
------------------------
>Polinton-4N1_DR|115955
------------------------------------------------------------
----gtgtgtgtgtgtgtgtttgtgt----------------------------------
-----------------ttgtg-------------------tg----------tg-----
----------t-------ttg-t-----------------------gt----------t-
--------t--------g-------tg----t-gtgt---gt--------gt--g---tg
tg----tgtgtg---t--g-----tgtg----t-----------gt------atg-----
t--at--at--ata--tata-----t----------a---ta---------t--------
a---t--a---tat-----ata------ta----t------------------a----t-
a-----ta------------tat------------------a------------------
-----------ta--------------ta--------t-------------------ata
---------------ta------tttaataacatgttcaattcag---------------
--ccaatacaatttactaa-------------------tgcacatttttataattttttt
tatat-------------------
>Polinton-4N1_DR|115956
------------------------------------------------------------
-------------------tgtgtgtg------------------t--------------
-------------------gtg-------------------cg----------tg-----
----------c-------gtg-t-----------------------gt----------g-
--------c--------g-------tg----c-gtgt---gt--------gt--g---tc
tg----cgtgcg---t--g-----cgtg----c-----------gt------gtg-----
t--gt--gt--gtg--tgtg-----t----------g---tg---------t--------
g---t--g---tga-----ata------ag----t------------------g----a-
a-----tg------------agt------------------g------------------
-----------ta--------------ca--------t-------------------gta
cactaat----------aagtaattta-------------------atgaatatat----
------------------------------------------------------------
------------------------
>Polinton-4N1_DR|115957
------------------------------------------------------------
---------------------tgtatatctc---ttgc----aatt--------------
-------------------gtg-------------------tg----------tg-----
----------t-------gtg-t-----------------------gt----------g-
--------t--------g-------tg----t-gtgt---gt--------gt--g---tg
tg----tgtgtg---t--g-----tgtg----t-----------gt------gtg-----
t--gt--gt--gtg--tgtg-----t----------g---tg---------t--------
g---t--g---tgt-----gtg------tg----t------------------g----t-
g-----tg------------tgt------------------g------------------
-----------tg-----------------------------------------------
------------------------------------------------------------
------------------------------------------------------------
------------------------
>Polinton-4N1_DR|115958
-------------------------------taaat------------------------
---ggtttacgtaaaaacacttttgtg------------------t--------------
-------------------gtg-------------------tg----------tg-----
----------t-------gtg-t-----------------------gt----------g-
--------t--------g-------tg----t-gtat---gt--------gt--g---tg
tg----tgtgtg---t--g-----tgtg----t-----------gt------gtg-----
t--gt--gt--gtg--tgtg-----t----------g---tg---------t--------
g---t--g---tgt-----gtg------tg----t------------------g----t-
g-----tg------------tgt------------------g------------------
-----------tg--------------tg--------t-------------------gtg
------------------------------------------------------------
------------------------------------------------------------
------------------------
>Polinton-4N1_DR|115959
-------------------taaacatagttaccaaagc----------------------
---------------------gttttg------------------t--------------
-------------------gtg-------------------tg----------tg-----
----------t-------gtg-t-----------------------gt----------g-
--------t--------g-------tg----t-gtgt---gt--------gt--g---tg
tg----tgtgtg---t--g-----tgtg----t-----------gt------gtg-----
t--gt--gt--gtg--tgtg-----t----------g---tg---------t--------
g---t--g---tgt-----gtg------tg----t------------------g----t-
g-----tg------------tgt------------------g------------------
-----------tg--------------tg--------t-------------------gtg
-----------------------tgtg---------------------------------
---------------------tg-------------------------------------
------------------------
>Polinton-4N1_DR|115960
------------------------------------------------------------
----------------------gtgtg------------------t--------------
-------------------gtg-------------------tg----------cg-----
----------t-------gtg-t-----------------------gt----------g-
--------t--------g-------tg----t-gtgt---gt--------gt--g---tg
tg----tgtgtg---t--g-----tgtg----t-----------gt------gtg-----
t--gt--gt--gtg--tgtt-----t----------g---tg---------t--------
g---t--g---tgt-----gta------cg----t------------------g----t-
g-----tg------------tgt------------------g------------------
-----------tg--------------tg--------t-------------------gtg
-----------------------tgtg-------------------taataa--------
-----------------------------------------gtaatattta---------
------------------------
>Polinton-4N1_DR|115961
------------------------------------------------------------
------------------------------------------------------------
-----------------------------------------------------ta-----
----------t-------ggg-t-----------------------gt----------g-
--------c--------g-------tg----t-gtgt---gt--------gt--g---tg
tg----tgtgtg---t--g-----tgtg----t-----------gt------gtg-----
t--gt--gt--gtg--tgtg-----t----------g---tg---------t--------
g---t--g---tgt-----gtg------tg------------------------------
----------------------------------------ca--------catc------
-----------tg--------------tg--------t----------c--------gtg
-------------------tccattttgtttat---------------------------
------------------------------------------------------------
------------------------
>Polinton-4N1_DR|115962
------------------------------------------------------------
-----------------------aatg------------------t--------------
-------------------gtg-------------------tg----------tg-----
----------t-------gtg-t-----------------------gt----------g-
--------t--------g-------tg----t-gtgt---gt--------gt--g---tg
tg----tgtgtg---t--g-----tgtg----t-----------gt------gtg-----
t--gt--gt--gtg--tgtg-----t----------g---tg---------t--------
g---t--g---tgt-----gtg------tg----t------------------g----t-
g-----tg------------tgt------------------g------------------
-----------tg--------------tg--------t-------------------gtg
-----------------------tgta-------------------a-------------
------------------------------------------taaaaataaataaa----
------------------------
>Polinton-4N1_DR|115963
------------------------------------------------------------
------aaatatttctgcgtttgtgtg------------------t--------------
-------------------gtg-------------------tg----------tg-----
----------t-------gtg-t-----------------------gt----------g-
--------t--------g-------tg----t-gtgt---gt--------gt--g---tg
tg----tgtgtg---t--g-----tgtg----t-----------gt------gtg-----
t--gt--gt--gtg--tgtg-----t----------g---tg---------t--------
g---t--g---tgt-----gtg------tg----t------------------g----t-
g-----tg------------tgt------------------g------------------
taaat------ca---------------g--------t---------------a---at-
------------------------------------------------------------
------------------------------------------------------------
------------------------
>Polinton-4N1_DR|115964
------------------------------------------------------------
---------------tgtgtgtgtgtg------------------t--------------
-------------------gtg-------------------tg----------tg-----
----------t-------gtg-t-----------------------gt----------g-
--------t--------g-------tg----t-gtgt---gt--------gt--g---tg
tg----tgtgtg---t--g-----tgtg----t-----------gt------gtg-----
t--gt--gt--gtg--tgtg---agt----------g---tg---------t--------
g---t--g---tgt-----gtg------tg----t------------------g----t-
g-----tg------------tgt------------------g------------------
-----------tg--------------tg--------t-------------------gtg
tgtgtgtgt--------gtttactgaa-------------------caaaaact------
-----------------------------------------ataaaaaaagtagatt---
------------------------
>Polinton-4N1_DR|115965
------------------------------------------------------------
------------------aaacgtatt------------------t--------------
-------------------ttt-------------------ga----------gc-----
----------t-------gtg-t-----------------------gt----------g-
--------t--------c-------tg----t-gtgt---gt--------gt--g---tg
tg----tgtgtg---t--g-----tgtg----t-----------gt------gtg-----
t--gt--gt--gtg--tgtg-----t----------g---tg---------t--------
g---t--g---tgt-----gtg------tg----t------------------g----t-
g-----tg------------tgt------------------g------------------
-----------tg--------------tg--------t-------------------gtc
-----------------------tgt----------------------------------
------------------------------------------------------------
------------------------
>Polinton-4N1_DR|115966
------------------------------------------------------------
------------------------------------------------------------
-------------------aca-------------------ta----------ca-----
----------t-------ata-t-----------------------at----------g-
--------t--------g-------tg----t-gtgt---gt--------gt--g---tg
tg----tgtgtg---t--g-----tgtg----t-----------gt------gtg-----
t--gt--gt--gtg--tgtg-----t----------g---tg---------t--------
g---t--g---tgt-----gtg------tg----t------------------g----t-
g-----tg------------tgt------------------g------------------
-----------tg--------------tg--------t-------------------gcg
-----------------------ttta-------------------taa-----------
-----------------------------------------ttttttaaaat--------
------------------------
>Polinton-4N1_DR|115967
------------------------atttatttagtattatgtcattgtaattactattta
gaatgcatgcaccatctgatatatata------------------t--------------
-------------------ata-------------------ta----------ta-----
----------t-------ata-t-----------------------at----------a-
--------t--------a-------ta----t-atat---at--------at--a---ta
ta----tatata---t--a-----tatg----t-----------gt------gtg-----
t--gt--gt--gtg--tgtg-----t----------g---tg---------t--------
g---t--g---tgt-----gtg------tg----t------------------g----t-
g-----tg------------tgt------------------g------------------
-----------tg--------------tg--------t-------------------gtg
-----------------------tgtg-------------------a-------------
------------------------------------------------------------
------------------------
>Polinton-4N1_DR|115968
------------------------------------------------------------
------------------------------------------------------------
---------------------g-------------------tg----------tg-----
----------c-------acg-t-----------------------at----------g-
--------t----------------------t--tgt---at--------gc---c--ta
tg----tgcgt----t--------tgtg----t-----------gt------gtg-----
t--gt--gcacatgcttgta-----t---aaa----g---taa--------t--------
g------g--ttattttccaca------ta----t------c----------------t-
acaa--tg----atctc---tat------ca----------g------------gaa---
-----------ta-----aa-------ta-----------------------aaaaagtt
aa----------------------------------------------------------
------------------------------------------------------------
------------------------
>Polinton-4N1_DR|115969
------------------------------------------------------------
-------------------tacaaatg------------------t--------------
-----------actgtatgtca----------ac-------tc----------tg-----
----------t-------gtg-t-----------------------gt----------g-
--------t--------g-------tg----t-gtgt---gt--------gt--g---tg
tg----tgtgtg---t--g-----tgtg----t-----------gt------gtg-----
t--gt--gt--gtg--tgtg-----t----------g---tg---------t--------
g---t--g---tgt-----gtg------tg----tgtc--------atg----t----t-
g-----ta------------tgcttttaa--actgatatta----------aac------
-----------ag--------------ta--------c----------a--------tt-
------------------------------------------------------------
------------------------------------------------------------
------------------------
>Polinton-4N1_DR|115970
------------------------------------------------------------
--------------------gtgtgtg------------------t--------------
-------------------gtg-------------------tg----------tg-----
----------t-------gtg-t-----------------------gt----------g-
--------t--------g-------tg----t-gtgt---gt--------gt--g---tg
tg----tgtgtg---t--g-----tgtg----t-----------gt------gtg-----
t--gt--gt--ctg--tgtg-----t----------g---tg---------t--------
g---t--g---tgt-----gtg------tg----t------------------g----t-
g-----tc------------tgt------------------g------------------
-----------tg--------------tg--------g-------------------atg
-----------------------tgtg-------------------cacaaaacaaaagc
tac------------------------------aagca----------------------
------------------------
>Polinton-4N1_DR|115971
------------------------------------------------------------
------------tttgtaatgcctgtagt-------------------------------
--------------aagaaatg-------------------tg----------ca-----
----------c-cc----tga-caa---------------------ga----------g-
--aatatat---at---a-------ta----t-gtgt---gt--------gt--g---tg
tg----tgtgtg---t--g-----tgtg----t-----------gt------gtg-----
t--gt--gt--gtg--tgtg-----t----------g---tg---------t--------
g---t--g---tgt-----gtg------tg----t------------------g----t-
g-----tg------------tgt-------------------------------------
------------------------------------------------------------
------------------------------------------------------------
------------------------------------------------------------
------------------------
>Polinton-4N1_DR|115972
------------------------------------------------------------
-------------------------tg------------------t--------------
-----------gttg---------------------------------------------
----------t-------gtg-t-----------------------gt----------g-
--------t--------g-------tg----t-gtgt---gt--------gt--g---tg
tg----tgtgtg---t--g-----tgtg----t-----------gt------gtg-----
t--gt--gt--gtg--tgtg-----t----------g---tg---------t--------
g---t--g---tgt-----gtg------tg----cattttgtatgaaca----t----a-
a-----ta------------tttatttaa--attattattag--------tagt------
-----------ag--------------ta--------t----------t--------tta
------------------------------------------------------------
------------------------------------------------------------
------------------------
>Polinton-4N1_DR|115973
---------------------------------agtgaa---------------------
------------------------gtg------------------t--------------
-------------------gtg-------------------tg----------tg-----
----------t-------gtg-t-----------------------gt----------g-
--------t--------g-------tg----t-gtgt---gt--------gt--g---tg
tg----tgtgtg---t--g-----tgtg----t-----------gt------gtg-----
t--gt--gt--gtg--tgtg-----t----------g---tg---------t--------
g---t--g---tgt-----gtg------cg----t------------------g----c-
g-----tg------------tgt------------------g------------------
-----------tg--------------tg--------t-------------------ttg
-----------------------tgta-------------------gaaaat--------
------------------------------------------------------------
------------------------
>Polinton-4N1_DR|115974
----------ca------------------atgcaatc----------------------
-------------tgtgcagataagta------------------t--------------
-------------------aag-------------------tg----------tg-----
----------t-------gtg-t-----------------------gt----------g-
--------t--------g-------tg----t-gtgt---gt--------gt--g---tg
tg----tgtgtg---t--g-----tgtg----t-----------gt------gtg-----
t--gt--gt--gtg--tgtg-----t----------g---tg---------t--------
g---t--g---tgt-----gtg------tg----t------------------g----t-
g-----tg------------tgt------------------g------------------
-----------tg-----------------------------------------------
------------------------------------------------------------
------------------------------------------------------------
------------------------
>Polinton-4N1_DR|115975
------------------------------------------------------------
--------------------gtgtgtg------------------t--------------
-------------------gtg-------------------tg----------tg-----
----------t-------gtg-t-----------------------gt----------g-
--------t--------g-------tg----t-gtgt---gt--------gt--g---tg
tg----tgtgtg---t--g-----tgtg----t-----------gt------gtg-----
t--gt--gt--gtg--tgtg-----t----------g---tg---------t--------
g---t--g---tgt-----gtg------tg----tgtaa--------------g---ct-
g-----tg------------tgt------------------g------------------
-----------tg--------------tg--------t-------------------gtg
-----------------------tgtg-------------------tgtgtgtgtgtgtg
tgtgtgtgtgttgtgtgtgtgtgtttgtg---tttgtgtgtgtgtgtgt-----------
------------------------
>Polinton-4N1_DR|115976
------------aaatgtttgta-atgtgtgtgtgttttgagagatgtttctatatctgt
gcttgtgtctgtgtgtgtgtgtgtgtg------------------tgtgtgt--------
-----------------gtgtg-------------------tg----------tg-----
----------t-------gtg-t-----------------------gt----------g-
--------t--------g-------tg----t-gtgt---gt----gtgtgt--g---tg
tg----tgtgtg---t--g-----tgtg----t-----------gt------gtg-----
t--tt--gt--atg--tgtg-----t----------g---tgg------tgt--------
g---t--g---tgt-----gtg------tg----t-----------gt-----g----t-
g-----tt------------tgt------------------a------------------
-----------tgtgtg-----tttaatg--------t-----------gt------gtg
-----------------------tgtg-------------------tgtgtgtgcgtgtt
agtgtgtgtgtagtgtgtgcgtgtttgta---ttagtgtgtgtatgtgtgtgtctagcca
aaataat-----------------
>Polinton-4N1_DR|115977
------------------------------------------------------------
------------------------------------------------------------
------------------------------------------------------------
----------------------t-----------------------gt----------g-
--------t--------g-------tg----t-gtgt---gt--------gt--g---tg
tg----tgtgtg---t--g-----tgtg----t-----------gt------gtg-----
t--gc--gt--gcg--tgcg-----t----------g---cg---------t--------
g---c--g---tgc-----gtg------ca----t------------------g----c-
g-----tg------------tgt------------------t------------------
-----------tg--------------tg--------c-------------------gtg
-----------------------tttg-------------------atagagaaaa----
------------------------------------------------------------
------------------------
>Polinton-4N1_DR|115978
------------------------------------------------------------
------------------------------------------------------------
------------------aaca-------------------ta----------cg-----
----------t-------aag-t-----------------------gt----------g-
--------t--------g-------tg----t-gtgt---gt--------gt--g---tg
tg----tgtgtg---t--g-----tgtg----t-----------gt------gtg-----
t--gt--gt--gtt--tgtg-----c----------g---cg---------t--------
g---t--g---tgt-----gtg------cg----t------------------g----t-
g-----tg------------tgg------------------a------------------
-----------gt--------------ga--------t--------------------ta
---------------cc------tgtg---------------------------------
------------------------------------------------------------
------------------------
>Polinton-4N1_DR|115979
------------------------------------------------------------
------ttcagcagtcacaactgtgtg------------------t--------------
-------------------gtg-------------------tg----------tg-----
----------t-------gtg-t-----------------------gt----------g-
--------t--------g-------tg----t-gtgt---gt--------gt--g---tg
tg----tgtgtg---t--g-----tgtg----t-----------gt------gtg-----
t--gt--gt--gtg--tgtg-----t----------g---tg---------t--------
g---t--g---tgt-----gtg------tg----t------------------g----t-
g-----tg------------tgt------------------g------------------
-----------tg--------------tg--------t-------------------gtg
-----------------------tgtg---------------------------------
------------------------------------------------------------
------------------------
>Polinton-4N1_DR|115980
------------------------------------------------------------
----ataacatttttttattgaacata-----------g------t--------------
------------tgaaactgta-----t-------------ta----tt-ctttg-----
--att-----t-----caatc-c----------------------aat------------
--------ttgtttaaaa----a--tg----c-gcgt---gc--------gt--g---cg
tg----cgtgcg---t--g-----tgtg----t-----------gt------gtg-----
t--gt--gt--gtg--tgta-----t----------g---ta---------t--------
g---t--g---tgt-----atg------tg----t------------------g----t-
g-----tgagag------catgt------------------g-------------ca---
-----------tgtaca----------tg--------t-------------aaa---gtg
-----------------------tgtt---------------------------------
------------------------------------------------------------
------------------------
>Polinton-4N1_DR|115981
------------------------------------------------------------
------------------------------------------------------------
------------------------------------------------------------
------------------------------------------------------------
-----------------------------------gt---gt--------gt--t---tg
cc----tctgtg---t--g-----tgtg----c-----------gc------gtg-----
t--gt--gc--gtg--cacg-----t----------g---aga--------t--------
g---t-----ttac--------------tg---atcaaaaa-----------ca----ca
a-gt--tg----aata----tac-------t----------a----------------tt
-----------tt----a---------tat-------t----------------ttacta
-----------------------ttt----------------------------------
------------------------------------------------------------
------------------------
>Polinton-4N1_DR|115982
------------------------------------------------------------
----------------atgtatatata------------------t--------------
-------------------gta-------------------ta----------ta-----
----------t-------gta-t-----------------------gt----------a-
--------t--------a-------ga----t-atgt---gt--------at--a---ta
ta----tatata---t--a-----tatg----t-----------gt------gtg-----
t--gt--gt--gtg--tgtg-----t----------g---tg---------t--------
g---t--g---tgt-----gtg------ta----t------------------g----t-
g-----tg------------tgt------------------g------------------
-----------tg--------------tg--------t-------------------gta
---------------ga------acta------------------attattaaaactaat
---------------------------------------------tattacat-------
------------------------
>Polinton-4N1_DR|115983
------------------------------------------------------------
-------------------------tg------------------t--------------
-------------------gta-------------------tg----------tg-----
----------t-------gtg-t-----------------------gt----------g-
--------t--------g-------tg----t-gtgt---gt--------gt--g---tg
tg----tgtgtg---t--g-----tgtg----t-----------gt------gtg-----
t--gt--gt--gtg--tgtg-----t----------g---tg---------t--------
g---t--g---tat-----gta------ta----t------------------a----t-
a-----ta------------tat------------------a------------------
-----------ta--------------ta--------t-------------------ata
-----------------------tata-------------------tatatatatatat-
--------------------------------------catatggccttcctggttac--
--atttt-----------------
>Polinton-4N1_DR|115984
------------------------------------------------------------
----------------------gtgtg---------------------------------
--------------------tg-------------------tg----------tg-----
----------t-gt----gtg-t-----------------------gt----------g-
--------t--------g-------tg----t-gtgt---gt--------gt--g---tg
tg----tttttg---t--g-----tgtg----t-----------gt------ttg-----
t--ct--gt--gtg--tgtt-----t----------g---tc---------t--------
g---t--g---tgt-----gtg------tg----t------------------g----t-
g-----tg------------tgt------------------g------------------
-----------tg--------------tg--------ttttgattc--------tgaaaa
-------------------t----------------------------------------
------------------------------------------------------------
------------------------
>Polinton-4N1_DR|115985
------------------------------------------------------------
----------------------atgtg----a-------------t--------------
--------------tttcagta-------------aaa---tt----------tg-----
----------t-------gcg-t-----------------------gt----------g-
----------------tg-------tg----t-gtgt---gt--------gt--g---cg
tg----tgtgtg---t--g-----tgtg----t-----------gt------gtg-----
t--gt--gt--gtg--tgtg-----t----------g---tg---------t--------
g---t--g---tgt-----gtg------tg----t------------------g----t-
g-----tg------------tgt------------------g------------------
-----------tg--------------tg--------c-------------------gc-
------------------------------------------------------------
------------------------------------------------------------
------------------------
>Polinton-4N1_DR|115986
------------------------------------------------------------
------------------------act------------------t--------------
-------------------gtg-------------------tg----------tt-----
-------gttt-------gtg-t-----------------------gt----------g-
--------t--------g-------tg----t-gtgt---tt--------gt--g---tg
tg----tgtgtg---t--g-----tgtg----t-----------gt------gtg-----
tgtgt--gt--gtg--tgtg-----t----------g---tg---------t--------
g---t--g---tat-----ata------tg----t------------------g----t-
g-----ta------------tgt------------------a------------------
-----------ta--------------tg--------t--------------------tg
-----------------------tttg---------------------------------
------------------------------------------------------------
------------------------
>Polinton-4N1_DR|115987
------------------------------------------------------------
----------------------gtgtg------------------t--------------
-------------------gtg-------------------tg----------tg-----
----------t-------gtg-t-----------------------gt----------g-
--------t--------g-------tg----t-gtgt---gt--------gt--g---tg
tg----tgtgtg---t--g-----tgtg----t-----------gt------gtg-----
t--gt--gt--gtg--tgtg-----t----------g---tg---------t--------
g---t--g---tgt-----gtg------ag----t------------------g----t-
g-----tg------------tgt------------------g------------------
-----------tg--------------tg--------t-------------------gtt
-----------------------tctg---------------------------------
-------------------------aaa-------------ataat--------------
------------------------
>Polinton-4N1_DR|115988
------------------------------------------------------------
--------------------acatatg------------------t--------------
-------------------gtg-------------------tg----------tg-----
----------t-------gtg-t-----------------------gt----------g-
--------t--------g-------tg----t-gtgt---gt--------gt--g---tg
tg----tgtgtg---t--g-----tgtg----t-----------gt------gtg-----
t--gt--gt--gtg--tgtg-----t----------g---tg---------t--------
g---t--g---tgt-----gtg------tg----t------------------g----t-
g-----tg------------tgt------------------g------------------
-----------tg--------------tg--------t-------------------gtt
-----------------------tgtg---------------------------------
------------------------------------------------------------
------------------------
>Polinton-4N1_DR|115989
------------------------------------------------------------
----------------------gtgta------------------t--------------
-------------------ata-------------------ta----------ta-----
----------t-------ata-t-----------------------at----------a-
--------t--------a-------tg----t-gtgt---gt--------gt--g---tg
tg----tgtgtg---t--g-----tgtg----t-----------gt------gtg-----
t--gt--gt--gta--tatg-----t----------a---ta---------t--------
g---t--g---tat-----gtg------ta----t------------------a----t-
a-----ta------------tat------------------a------------------
-----------ta--------------tg--------t-------------------gta
---------------tg------tataatg--------------tgtaattaaatgctaa
c-----------------------------------agttaatcaaatcagtatt-----
------------------------
>Polinton-4N1_DR|115990
------------------------------------------------------------
----------------------aaatg------------------t--------------
---------tttacacagcatg-------------------tga-aa------tgtgaat
--------tgt---gagtgtg-tttatatg-------------tgagt------t-----
--------t--------g-------tg----t-gtgc---gt---------t--g---ca
cc----aatgtg---t--g-----tgtg----t-----------gt------gtg-----
t---t--gt--ttgcatgtg-----t----------g---ca---------t--------
-g--t--g---tgt-----gtg------tg----t-----------------------t-
------tg------------tg--------------------------------------
------------------------------------------------------------
------------------------------------------------------------
------------------------------------------------------------
------------------------
>Polinton-4N1_DR|115991
------------------------------------------------------------
--------tttttcagtgtagctcccg------------------t--------------
-------------------gtg-------------------tg----------cg-----
----------t-------gtg-t-----------------------gc----------g-
--------t--------g-------tg----t-gtgt---gc--------gt--g---tg
tg----cgtgtg---t--g-----cgtg----t-----------gt------gcg-----
t--gt--gt--gcg--tgtg-----t----------g---cg---------t--------
g---c--g---tgc-----gtg------cg----t------------------g----c-
g-----tg------------cgt------------------g------------------
-----------cg--------------tg--------c-------------------gtg
-----------------------cgtg---------------------------------
------------------------------------------------------------
------------------------
>Polinton-4N1_DR|115992
------------------------------------------------------------
------------------------gtg------------------t--------------
-------------------gtg-------------------tg----------tg-----
----------t-------gtg-t-----------------------gt----------g-
--------t--------g-------tg----t-gtgt---gt--------gt--g---tg
tg----tgtgtg---t--g-----tgtg----t-----------gt------gtg-----
t--gt--gt--gtg--tgtg-----t----------a---tg---------t--------
g---t--g---tgt-----gtg------tg----t------------------g----t-
g-----tg------------tgt------------------acttt--------------
-----------tg--------------tg--------t-------------------gtg
-----------------------ttta-------------------tatataatcataat
ta---------------------------ta--tttttattataatcaatattat-----
------------------------
>Polinton-4N1_DR|115993
------------------------------------------------------------
----------------------gtgtg------------------t--------------
-------------------gtg-------------------tg----------tg-----
----------t-------gtg-t-----------------------gt----------g-
--------t--------g-------tg----t-gtgt---gt--------gt--g---tg
tg----tgtgtg---t--g-----tgtg----t-----------gt------gtg-----
t--gt--gt--gtg--tgtg-----t----------g---tg---------t--------
g---t--g---tgt-----gtg------tg----t------------------g----t-
g-----tg------------tgt------------------g------------------
-----------tg--------------tg--------t-------------------gta
-----------------------tatt-------------------aaaaaaat------
-----------------------------------------gtaaatag-----------
------------------------
>Polinton-4N1_DR|115994
------------------------------------------------------------
----------------------aaataaat---------------t--------------
-----------------------------------------ta----a-----ca-----
-------gaata------at--t-------------------t---at------c---a-
--------t----------------tg----t-gtgt---gt--------gt--g---tg
tg----tgtgtg---t--g-----tgtg----t-----------gt------gtg-----
t--gt--gt--gtg--tgtg-----t----------g---tg---------t--------
g---t--g---tat-----ataa-----tgaaatt-----------------------t-
------tg---------------------------------g------------------
-----------tg-------tt-----ta-----------------------aa---gta
-----------------------ta-----------------------------------
------------------------------------------------------------
------------------------
>Polinton-4N1_DR|115995
------------------------------------------------------------
--------aatgagacgca---gtgtg------------------t--------------
-------------------gtg-------------------cg----------tg-----
----------t-------gtg-t-----------------------gt----------g-
--------t--------g-------tg----t-gtgt---gt--------gt--g---tg
tg----tgtgtg---t--g-----tgtg----t-----------gt------gtg-----
t--gt--gt--gtg--tgtg-----t----------a---tg---------t--------
gt--t--g---tct-----atg------tg----t------------------g----t-
g-----tg------------tgt------------------g------------------
-----------tg--------------tg--------t-------------------gtg
-----------------------tgtg-------------------tgtgtgtgtggtt-
------------------------------------------------------------
------------------------
>Polinton-4N1_DR|115996
-----gtgtgtg-tgtgtgtgtgtgtgtgtgtgtgtgtgtgtgtgtgtgtgtctgactgc
agaactgctttgtaaaaacattataaa------------------taaacttcac-----
-----------atatatacata-------------------ta----------ta-----
----------t-------gta-t-----------------------gt----------a-
--------t--------g-------ta----t-gtat---gt--------at--g---ta
tg----tatgta---t--g-----tatg----t-----------at------gta-----
t--gt--at--gta--tgta-----t----------g---ta---------t--------
g---t--a---tgt-----atg------ta----t------------------g----t-
a-----tg------------tat------------------g------------------
-----------tg--------------tg--------t-------------------ttg
---------------tg------tgtg---------------------------------
------------------------------------tgtg--------------------
------------------------
>Polinton-4N1_DR|115997
------------------------------------------------------------
----------------------attta-----c------------t--------------
--------------tattaaat-------------------tgg---------tg-----
----------ta------gtt-t-----------------------gt----------g-
--------t--------gtta----tg----c-gtctct-tt--------ct--t-tctc
tg----tgtatg---tttg-------tg----t-----------at------atg-----
t--gt--gt--gtg--tgtgta---t----------g---tg---------t--------
a---t--g---tgtat---gtg------tg----t------------------g----t-
g-----tg------------tgt------------------g------------------
-----------tg--------------tg--------t-------------------gtg
------------------------------------------------------------
------------------------------------------------------------
------------------------
>Polinton-4N1_DR|115998
------------------------------------------------------------
------------------------------------------------------------
-----------------tacca-------------------at----------aa-----
----------c-ct----gag-tgt---------------------gt----------g-
--tctgagt---ga---g-------ag----t-gtat---aa--------gt--g---tg
tg----tgtgtg---t--g-----tgtg----t-----------gt------gtg-----
t--gt--gt--gtg--tgtg-----t----------g---cg---------c--------
g---c--g---tgt-----gtg------tg----t------------------g----t-
g-----tg------------tgt------------------g------------------
-----------at-----------gtgtt--------c-------------------atg
------------------------------------------------------------
------------------------------------------------------------
------------------------
>Polinton-4N1_DR|115999
------------------------------------------------------------
------------------------------------------------------------
--------------------ag-------------------tg----------ag-----
---------gt-------gtg-t-----------------------gt----------g-
--------t--------g-------tg----t-gtgt---gt--------gt--g---tg
tg----tgtgtg---t--g-----tgtg----t-----------gt------gtg-----
t--gtgggt--gtg--tgtg-----c----------g---cg---------c--------
g---ctgc---tgtgag-tgtga-----tga---t------g-----------a----t-
g-----at------------gat------------------g----------------at
-----------ga--------------tg--------a-------------------tgg
aca------------gt-------------------------------------------
------------------------------------------------------------
------------------------
>Polinton-4N1_DR|116000
------------------------------------------------------------
----------------------gtgtg------------------t--------------
-------------------gtg-------------------tg----------tg-----
----------t-------gtg-t-----------------------gt----------g-
--------t--------g-------tg----t-gtgt---gt--------gt--g---tg
tg----tgtgtg---t--g-----tgtg----t-----------gt------gtg-----
t--gt--gt--gtg--tgtg-----t----------g---tg---------t--------
g---t--g---tgt-----gtg------tg----t------------------g----t-
g-----tg------------tgt------------------g------------------
-----------tg--------------tg--------t-------------------gtg
-----------------------tgtg-------------------agggtagt------
-----------------------------------------gttagt-------------
------------------------
>Polinton-4N1_DR|116001
------------------------------------------------------------
--------------------------g------------------t--------------
-------------------gtg-------------------tg----------tg-----
----------t-------gtg-t-----------------------gt----------g-
--------t--------g-------tg----t-gtgt---gt--------tt--g---tg
tg----tgtgtg---t--g-----tgtg----t-----------gt------gtg-----
t--gt--gt--gtg--tgtg-----t----------g---tg---------t--------
g---t--g---tgt-----gtg------tg----t------------------g----t-
g-----tg------------tgt------------------gttttattatgtgcaactt
gaaacacagcctg--------------tg--------t-------------------gtg
-----------------------tgtg-------------------tgagagagagagaa
aga--gtgtgatgtgtatatgtgtctgggta---aatgtttgtaattctgtgtgtgtg--
----tatgtggacaggtgtgt---
>Polinton-4N1_DR|116002
------------------------------------------------------------
--------------------------g------------------t--------------
-------------------gtg-------------------tg----------tg-----
----------t-------gtg-t-----------------------gt----------g-
--------t--------g-------tg----t-gtgt---gt--------gt--g---tg
tg----tgtgtg---t--g-----tgtg----t-----------gt------gtg-----
t--gt--gt--gtg--tgtg-----t----------g---tg---------t--------
g---t--g---tgt-----gtg------tg----t------------------g----t-
g-----tg------------tgt------------------g------------------
-----------tg--------------tg--------t-------------------gtg
-----------------------tgtt-------------------taat----------
-----------------ttaacaataaaa------------ataat--------------
------------------------
>Polinton-4N1_DR|116003
------------------------------------------------------------
------------------------------------------------------------
-----------------ttctg-------------------aa----------tg-----
----------t-at----gaa-tca---------------------at----------g-
--catgatg---tg---a-------tg----a-gagt---g---------gt--g---tg
tc----cgagtg---t--g-----tgtg----t-----------gt------gtg-----
t--gt--gt--gtg--tgtg-----t----------g---tg---------t--------
g---t--g---tgt-----gtg------tg----t------------------g----t-
g-----tg------------tgc-------------------------------------
------------------------------------------------------------
------------------------------------------------------------
------------------------------------------------------------
------------------------
>Polinton-4N1_DR|116004
------------------------------------------------------------
------------gctttttaaaatagt------------------t--------------
-------------------gtg-------------------tg----------tg-----
----------t-------gtg-t-----------------------gt----------g-
--------t--------g-------tg----t-gtgt---gt--------gt--g---tg
tg----tgtgtg---t--g-----tgtg----t-----------gt------gtg-----
t--gt--ct--gtg--tgtg-----t----------c---tg---------t--------
g---t--g---tga-----cca-------g----t-------ggagtc-----g----t-
g-----tg------------c---------------------------------------
------------------------------------------------------------
------------------------------------------------------------
------------------------------------------------------------
------------------------
>Polinton-4N1_DR|116005
------------------------------------------------------------
--------------------cagtgga------------------g--------------
-------------------ccg-------------------tg----------tg-----
----------t-------gtg-t-----------------------gt----------g-
--------t--------g-------tg----t-gtgt---gt--------gt--g---tg
tg----tgtgtg---t--g-----tgtg----t-----------gt------gtg-----
t--gt--gt--gtg--tgtg-----t----------g---tg---------t--------
g---t--g---tgt-----gtg------tg----t------------------g----t-
g-----tg------------tgt------------------g------------------
-----------tg--------------tg--------t-------------------gtg
-----------------------tgtg-------------------tt------------
------------------------------------------------------------
------------------------
>Polinton-4N1_DR|116006
------------------------------------------------------------
------------------------------------------------------------
-------------------gtg-------------------tg----------tg-----
----------t-------ctg-tgcgt---ttttgtgtgttt----gt----------g-
--------t--------a-------tg----t-gtgt---tt--------ct--g---tg
tg----tgtctg---t--gta--gcgtg----t-----------gt------gtt-----
t--gt--ac---------------------------------------------------
----t--g---tgt-----gtg------tg----t------------------g----t-
g-----tg------------tgt------------------g------------------
-----------tg--------------tt--------t----------------------
------------------------------------------------------------
------------------------------------------------------------
------------------------
>Polinton-4N1_DR|116007
------------------------------------------------------------
--------------------------g------------------t--------------
-------------------gtg-------------------tg----------tg-----
----------t-------gtg-t-----------------------gt----------g-
--------t--------g-------tg----t-gtgt---gt--------gt--t---tg
tg----tgtgtg---t--g-----tgtg----t-----------gt------gtg-----
t--gt--gt--gtg--tgaa-----t----------c---tg---------t--------
g---t--g---tac-----tca------cg----c-------agaccc-----a----t-
g-----tt------------tga------------------g------------------
a-----------------------------------------------------------
------------------------------------------------------------
------------------------------------------------------------
------------------------
>Polinton-4N1_DR|116008
---------------------tgtacttatctgaaagggctccttc-----tttccacag
ctcatcatcttcacaccgaaatctctg------------------tgcgccacccagagg
cca-tccagcttcgaggagatg-------------------tgccctctgctctga----
--------tataac----gtg-t-----------------------gt----------g-
--------t--------g-------tg----t-gtgt---gt--------gt--g---tg
tg----tgtgtg---t--g-----tgtg----t-----------gt------gtg-----
t--gt--gt--gcg--tgtg-----c----------g---tg---------t--------
g---c--g---tgt-----gtg------tg----t------------------g----t-
g-----tg------------tgt------------------g------------------
-----------tc--------------tg-------------------------------
------------------------------------------------------------
------------------------------------------------------------
------------------------
>Polinton-4N1_DR|116009
------------------------------------------------------------
--------------------------g---------------------------------
-------------------gta----------------agatgaact--cacctg-----
----------ta------gtg-t-----------------------gt----------g-
--------t--------g-------tg----t-gtgt---gt--------gt--g---tg
tg----tgtg-g---t--g------gtg----t-----------gt------atg-----
---g---gt--gtg--tgtg-----t----------g---cgc--------t--------
g---t--g---tat-----gtg------tg----t------------------g----t-
a-----tg------------tgt------------------g------------------
-----------tg--------------tg--------t----------------------
------------------------------------------------------------
------------------------------------------------------------
------------------------
>Polinton-4N1_DR|116010
------------------------------------------------------------
------------------------------------------------------------
------------------------------------------------------------
-----------------tgt--t-----------------------at----gt----ga
a-----tgtgta-----a-------tg------a-----cgt--------tggtg---tg
tg----tgtgtg---t--g-----tgtg----t-----------gt------gtg-----
t--gt--gt--gta--tgtg-----t----------g---aa---------t--------
g---t--g---tgt-----gtg------tg----t------------------g----t-
g-----tg------------a---------------------------------------
------------------------------------------------------------
------------------------------------------------------------
------------------------------------------------------------
------------------------
>Polinton-4N1_DR|116011
------------------------------------------------------------
------------------------------------------------------------
-----------------------------------------tg----------tg-----
----------t-------ttg-ttagtgtgtactgagtacat----tt----------g-
--------t--------a-------aa----t-gtgt---gt--------gt--g---tg
tg----tgtgtg---t--g-----tgtg----t-----------gt------gtg-----
t--gt--gt--gtg--tgtg-----t----------g---tg---------t--------
g---t--g---catttctagtg------tt----t------------------g----a-
g-----tg------------tgt------------------a------------------
-----------tg--------------ag--------t-------------------acc
-----------------------tttgaaaa-----------------------------
------------------------------------------------------------
------------------------
>Polinton-4N1_DR|116012
------------------------------------------------------------
------------------------------------------------------------
--------------------tg----------------aaacg----------tg-----
----------t-------gtg-t-----------------------gt----------g-
--------t--------g-------tg----t-gtgt---gt--------gt--g---tg
tg----tgtgtg---t--g-----tgtg----t-----------ac------gtg-----
t--gt--gt--gtg--tgtg-----t----------g---tg---------t--------
g---t--g---tgt-----gca------ta----t------------------a----t-
a-----ta------------tatat----------------a------------------
-----------tatttat----gtgggtg--------t----------------------
----------------t------tgcg-----------------agcaactgcatg----
------------------------------------------------------------
------------------------
>Polinton-4N1_DR|188883
------------------------------------------------------------
--------------------------a------------------t--------------
-----------------------------------------tg----------ca-----
----------t----aaagc--t-----------------------gt----------g-
--------t--------g-------tg----t-gtgt---gt--------gt--g---tg
tg----tgtgtg---t--g-----tgtg----t-----------gt------atg-----
t--gt--gt--gtg--tgtg-----t----------g---cg---------t--------
g---t--g---tgt-----gtgat----ta---at-----------------------ta
a-----tg------------tgt------------------g------------------
-----------tgaaat----------ca---a----t----------------aaagtc
aa----------------------------------------------------------
------------------------------------------------------------
------------------------
>Polinton-4N1_DR|188884
------------------------------------------------------------
-------------cgtgtgtgcgtgtg------------------t--------------
-------------------gtg-------------------cg----------cg-----
----------t-------gtg-t-----------------------gt----------g-
--------t--------g-------tg----t-gtgt---gt--------gt--g---tg
tg----tgtgtg---t--g-----tgtg----t-----------gt------gtg-----
t--gt--gt--gtg--tgtg-----t----------g---tg---------t--------
g---t--g---tgc-----gtg------tg----c---------ttgt-----g----c-
g-----tgtctc-----gtgtgt------------------g------------------
-----------tg--------------tg--------t-------------------gtg
tg---------------------tgtg-----------------tgtgtgtgtgtgtgcg
cgtgcgcgtgccatgtgtgtgt--------------------------------------
------------------------
>Polinton-4N1_DR|188885
------------------------------------------------------------
---------------caattaaacctg------------------t--------------
-------------------gtg-------------------tg----------tg-----
----------t-------gtg-t-----------------------gt----------g-
--------t--------g-------tg----t-gtgt---gt--------gt--g---tg
tg----tgtgtg---t--g-----tgtg----t-----------gt------gtg-----
t--gt--gt--gtg--tgtg-----t----------g---tg---------t--------
g---t--g---tgt-----gtg------tg----t------------------g----t-
g-----tg------------cgc------------------a------------------
-----------ca--------------tg--------c-------------------g--
------------------------------------------------------------
------------------------------------------------------------
------------------------
>Polinton-4N1_DR|188886
------------------------------------------------------------
---------------------tattta------------------c--------------
-------------------atgag-----------------ag----------ca-----
--------tgt-------gtg-t-----------------------gt----------g-
--------t--------g-------tg----t-gtgt---gt--------gt--g---tg
tg----tgtgtg---t--g-----tgtg----t-----------gt------gtg-----
t--gt--gt--gtg--tgtg-----t----------g---tg---------t--------
g---t--g---tat-----gtg------tg----t------------------g----t-
g-----tg------------tgt------------------g------------------
-----------tg--------------tg--------t----------------------
------------------------------------------------------------
------------------------------------------------------------
------------------------
>Polinton-4N1_DR|188887
---------------------agtgtctctgacagt---------------gagactt--
---tgtgtgtgtgtgtgtgtgtgtgtg------------------tttgtgtgt------
--------------tctgtgtg-------------------tg----------tg-----
----------t-------gtg-t-----------------------gt----------g-
--------t--------g-------tg----t-gtgt---gt----gtttgt--g---tg
tg----tgtgtg---t--g-----tgtg----t-----------gt------gtg-----
t--gt--gt--gtg--tgtg-----t----------g---tgtagtgattgt--------
g---t--g---tgt-----gtg------tg----t-----------gt-----g----t-
g-----tg------------tgt------------------g------------------
-----------tg--------------tg--------t-----------gt------gtg
-----------------------tgtg-------------------tgtgtgtgtgtgtg
tatatgtgtg----------------------------tgtgtgt---------------
------------------------
>Polinton-4N1_DR|188888
------------------------------------------------------------
------------------------------------------------------------
-------------------ata----------aa-------tgcagt------ta-----
----------t---g---ctg-t-----------------------gt----------g-
--------t--------c-------tg----t-gtgt---gt--------gt--g---tg
tg----tgtgtg---t--g-----cgtg----c-----------gt------gcg-----
t--gc--gt--gcg--tgcg-----t----------g---cg---------t--------
g---c--g---tgt-----gtg------tg----t------------------g----t-
g-----tg----------------------------------------------------
------------------------------------------------------------
------------------------------------------------------------
------------------------------------------------------------
------------------------
>Polinton-4N1_DR|188889
------------------------------------------------------------
------------------------------------------------------------
--------------------------------------------------------a---
----------c-------gag-t-----------------------gt----------g-
--------t--------g-------tg----t-gagg---gt--------gt--g---ag
tg----tgtgtg---t--g-----tgtg----t-----------gt------gt------
---gt--gt--gtg--tgtg-----t----------g---tg---------t--------
g---t--g---tgt-----gtg------tg----t------------------g----c-
g-----tg------------tgt------------------g------------------
-----------tg--------------tg--------t-------------------gtg
-----------------------t------------------------------------
------------------------------------------------------------
------------------------
>Polinton-4N1_DR|188890
------------------------------------------------------------
----------------------gtgtg------------------t--------------
-------------------gtg-------------------tg----------tg-----
----------t-------gtg-t-----------------------gtgcg----tgcg-
--------t--------g-------cg----t-gcgt---gc--------gt--g---cg
tgcg--cgtgtg---t--gtc--ctgtg----t-----------gt------gtg-----
t--gt--gt--gtg--tgtg-----t----------g---tg---------t--------
g---t--g---tgt-----gtg------tg----t------------------g----t-
g-----tg------------tgt------------------g------------------
-----------tg--------------tg--------t-------------------gtg
-----------------------tgtg-------------------tgtgt---------
------------------------------------------------------------
------------------------
>Polinton-4N1_DR|188891
------------------------------------------------------------
------------------------------------------------------------
----------aataaaactgtg-------------------tg----------tg-----
----------t-------gtg-t-----------------------gt----------g-
--------t--------g-------tg----t-gcga---aa--------aa--g-tctg
tt----tgtgtg---t--g-----tgtgtttgtgt-------------------g-----
t--gt--gt--gtg--tgcg-----a---aa-----a-agtc---------t--------
g-ttt--g---tga-----gtg------tg----t------------------g----c-
g-----ca------------tgt------------------g------------------
-----------ca--------------tg--------t-------------------gta
-----------------------tt-----------------------------------
------------------------------------------------------------
------------------------
>Polinton-4N1_DR|188892
------------------------------------------------------------
------------------------------------------------------------
----------aataaaactgtg-------------------tg----------tg-----
----------t-------gtg-t-----------------------gt----------g-
--------t--------g-------tg----t-gcga---aa--------aa--g-tctg
tt----tgtgtg---t--g-----tgtgtttgtgt-------------------g-----
t--gt--gt--gtg--tgcg-----a---aa-----a-agtc---------t--------
g-ttt--g---tga-----gtg------tg----t------------------g----c-
g-----ca------------tgt------------------g------------------
-----------ca--------------tg--------t-------------------gta
-----------------------tt-----------------------------------
------------------------------------------------------------
------------------------
>Polinton-4N1_DR|188893
--------------------------------------------------ttcataataa
ctaaatattggcaatcattttaatcaa------------------acaatttattaannn
nnnt-----ttgacgtattgcg-------------------tg----------tg-----
----------t-------gtg-t-----------------------gt----------g-
--------t--------g-------tg----t-gtgt---gt--------gt--g---tg
tg----tgtgtg---t--g-----tgtg----tgtgtcctgcgggt------gtg-----
t--gc--gt--gtg--tgag-----t----------g---tt---------tgaga----
g---t--g---tgt-----ttg------ag----a------------------g----a-
g-----tg------------tgt------------------g------------------
-----------tg--------------tg--------c-------------------atg
---------------tg------tgtgtct------------------------------
------------------------------------------------------------
------------------------
>Polinton-4N1_DR|188894
------------------------------------------------------------
------------------------------------------------------------
------------------------------------------------------g-----
----------t-------gtg-t-----------------------gt----------g-
--------t--------g-------tg----t-gtgt---gt--------gt--g---tg
tg----tgtgtg---t--g-----tgtg----t-----------gt------gtg-----
t--gt--gt--gtg--tgtg-----t----------g---tg---------t--------
g---t--g---tgt-----gtg------tg----t------------------g----t-
g-----tg------------tga------------------g-------------aa---
-----------tg--------------ag--------t-----------gt------gtg
taattatta-ataatatatgtcttctg-----------------ctt-------------
------------------------------------------------------------
------------------------
>Polinton-4N1_DR|188895
------------------------------------------------------------
---------------------aatata------------------t--------------
-------------ttacacata-------------------tg----------tg-----
------aacat-------gt--t-------------------t---gt------ctctg-
--------t---tt---attta---ta----t-aggt---gt--------gt--g---tg
tg----tgtgtg---t--g-----tgta----t-----------at------atg-----
t--at--at--gtg--tgtg-----c----------g-------------ac--------
g---t--gag-tgc-----atc------tg----t------------------g----t-
g---tgca------------tgt-------------------------------------
------------------------------------------------------------
------------------------------------------------------------
------------------------------------------------------------
------------------------
>Polinton-4N1_DR|188896
-----------------------tgtattt------------------------------
-----------ataaaatatgtatgtg------------------tacttgctgaa----
-----------tacaaatagtg-------------------tg----------tg-----
----------t-------gtg-t-----------------------gt----------g-
--------t--------g-------tg----t-gtgt---gt--------gt--g---tg
tg----tgtgtg---t--g-----tgtgtg--tgtgt-------gtgtgt--gtg-----
t--gt--gt--gtg--tgta-----c---aa-----g-cgca---------t--------
g-cgt--g---cag-----gtg------tg----t------------------gtg--t-
g-----tg------------tgt------------------g------------------
-----------tg--------------tg--------gttttgtcct-tgtatctgtgtg
-----------------------tatgcgtg-----------------------------
------------------------------------------------------------
------------------------
>Polinton-4N1_DR|188897
------------------------------------------------------------
-----------------------agca---------------------------------
-----------------aaacg-------------------tg----------tg-----
----------t-------gtg-t-----------------------gt----------g-
--------t--------g-------tg----t-gtgt---gt--------gt--g---tg
tg----tgtgtg---t--g-----tgtg----t-----------gt------gtg-----
t--gt--gt--gtg--tgtg-----t----------g---tg---------t--------
g---t--g---tgt-----gtc------tg----t------------------c----t-
g-----tg---------acataa----------------gag------------------
-----------tg--------------tg--------t--------------aa---gtg
------------------------------------------------------------
------------------------------------------------------------
------------------------
>Polinton-4N1_DR|188898
------------------------------------------------------------
------------------------------------------------------------
------------------------------------------------------------
------------------------------------------------------------
-----------------------------------------------------------g
tg----cgtgtg---t--g-----tgtg----t-----------gt------gtg-----
t--gt--gt--gtg--tgtg-----t----------g---tg---------c--------
t---t--ttt-t-----------------atct-ttttgac------------a----t-
------ca--------c---taa-------a----------a------------taa---
-----------tttaaa----------ta---a----t--------------aattcac-
------------------------------------------taattaaaataaa-----
------------------------------------------------------------
------------------------
>Polinton-4N1_DR|188899
------------------------------------------------------------
------------------------------------------------------------
--------------------tg-------------------tg----------tg-----
----------t-------gtg-t-----------------------gt----------g-
--------t--------g-------tg----t-gtgt---gt--------gt--g---tg
tg----tgtgtg---t--g-----tgtg----t-----------gt------gtg-----
t--gt--gt--gtg--tgtg-----t----------g---tg---------t--------
g---t--g---tgt-----gtg------tg----t------------------g----t-
g-----tg------------tgt------------------g------------------
-----------tg--------------tt--------t-------------------gtc
-----------------------t----------------------taataaa-------
-----------------------------------------gtaat--------------
------------------------
>Polinton-4N1_DR|188900
------------------------------------------------------------
------------------------------------------------------------
------------------agtg-------------------ga----------tg-----
----------t-tg----gtg-t-----------------------gt----------g-
--------t--------g-------tgag-----tgttc-gt--------gt--g---tg
tg----tgtgtg---t--g-----tgtg----t-----------gt------gtg-----
---gt--at--tt---tgtg--t--t----------a---tg---------t--------
g---t--gta-c-t-----gtg------tg----t--------------ta--g----t-
g-----aa------------a---------------------------------------
------------------------------------------------------------
------------------------------------------------------------
------------------------------------------------------------
------------------------
>Polinton-4N1_DR|188901
------------------------------------------------------------
---tctgaattttcaaattggcttgtt------------------t--------------
-------------------gta-------------------tg--------gtta-----
------gacat-------ttg-t-----------------------gt----------g-
--------a--------t-------tg----c-gtgt----t--------gt--g---tg
tg----tgtgtg---t--g-----tatg----t------------t------ctc-----
t--at--gt--atg--tatg-----t----------a---tg---------t--------
a---t--a---tat-----gtgc----atg----a------------------g----c-
a-----tg------------tct------------------g------------------
-----------tc--------------tg-------------------------------
------------------------------------------------------------
------------------------------------------------------------
------------------------
>Polinton-4N1_DR|188902
------------------------------------------------------------
----gtgtgtgtgtgtgtgtgtgtgtg---------------------------------
----------------tgtgtg-------------------tg----------tg-----
----------t-------gtg-t-----------------------gt----------g-
--------t--------g-------tg----t-gtgt---gt----gtgtgt--g---tg
tg----tgtgtg---t--g-----tgtg----t-----------gc------atg-----
t--gc--gt--gtg--tgtg-----t----------g---tg-------tgt--------
g---t--g---tgt-----gtg------tg----t-----------gt-----g----t-
g-----tg------------tgt------------------g------------------
-----------tg--------------tg--------t-----------gt------gtg
-----------------------tgtg-------------------tgtgtttttgta--
------------------------------------------------------------
------------------------
>Polinton-4N1_DR|188903
------------------------------------------------------------
---------------------------------------------t--------------
-------------------gtg-------------------tg----------tg-----
----------t-------gtg-t-----------------------gt----------g-
--------t--------g-------tg----t-gtgt---gt--------gt--g---tg
tg----tgtgtg---t--g-----tgtg----t-----------gt------gtg-----
t--gt--gt--gtg--tgtg-----t----------g---tg---------t--------
g---t--g---tgt-----gtg------tg----t------------------g----t-
g-----tg------------tgt------------------g------------------
-----------tg--------------aa--------c-------------------tga
------------------------------------------------------------
------------------------------a--cacataaaataaaag------------
------------------------
>Polinton-4N1_DR|188904
------------------------------------------------------------
------tttaacagtaatgacactgtg------------------t--------------
-------------------gtg-------------------tg----------tg-----
----------t-------gtg-t-----------------------gt----------g-
--------t--------g-------tg----t-gtgt---gt--------gt--g---tg
tg----tgtgtg---t--g-----tgtg----t-----------gt------gtg-----
t--gt--gt--gtg--tgtg-----t----------g---tg---------t--------
g---t--g---tgt-----gtg------tg----t------------------g----t-
g-----tg------------tgt------------------g------------------
-----------tg--------------tg--------t-------------------gtg
-----------------------tgtg-------------------tg------------
------------------------------------------------------------
------------------------
>Polinton-4N1_DR|188905
----------------------------------------------------tgtattta
acaggcaaat-------actgcatgtg------------------c--------------
-------------------atg-------------------tg----------tg-----
----------t-------gtg-t-----------------------gt----------g-
--------t--------g-------tg----t-gtgt---gt--------gt--g---tg
tg----tgtgtg---t--g-----tgtg----t-----------gt------gtt-----
t--gt--gt--gtg--tgtg-----t----------g---tg---------t--------
g---t--g---tgt-----gtg------tg----t------------------g----t-
g-----tg------------tgt------------------g------------------
-----------tg--------------tg--------t-------------------gtg
-----------------------tcag-------------------aa------------
------------------------------------------------------------
------------------------
>Polinton-4N1_DR|188906
-------------tatttgccagtcttt--------------------------------
--------------------------g------------------t--------------
-------------------gtg-------------------tg----------tg-----
----------t-------gtg-t-----------------------gt----------g-
--------t--------g-------tg----t-gtgt---gt--------gt--g---tg
tg----tgtgtg---t--g-----tgtg----t-----------gt------gtg-----
t--gt--gt--gtg--tgtg-----t----------g---tg---------t--------
g---t--g---tgt-----gtg------tg----t------------------g----t-
g-----tg------------tgt------------------g------------------
-----------tg--------------tg--------t-------------------gtg
-----------------------tgtc-------------------t-------------
------------------------------------------------------------
------------------------
>Polinton-4N1_DR|188907
------------------------------------------------------------
------------------------------------------------------------
-----------------------------------------tg----------ta-----
----------t-------gtg-t-----------------------g-----------g-
--------t--------g-------tg----t-gtgt---gt--------gt--g---tg
tg----tgtgtg---t--g-----tgtg----t-----------gt------gtg-----
t--gt--gt--gtg--tgtg-----t----------g---tg---------t--------
g---t--g---tgt-----gtg------tg----t------------------g----t-
g-----taagat------------------------------------------------
------------------------------------tt-------------------gtg
-----------------------ttta-------------------gaaa----------
------------------------------------------------------------
------------------------
>Polinton-4N1_DR|188908
------------------------------------------------------------
-----------------aatgtatttc------------------t--------------
-------------------gtg-------------------cg----------tg-----
----------t-------gtg-t-----------------------gt----------g-
--------t--------g-------tg----t-gtgt---gt--------gt--g---tg
tg----tgtgtg---t--g-----tgtg----t-----------gt------gtg-----
t--gt--gt--gtg--tgtg-----t----------g---tg---------t--------
g---t--g---tgt-----gtg------tg----t------------------g----t-
g-----tg------------tac------------------g------------------
-----------ta--------------cg--------t-------------------gtg
-----------------------tgtg-------------------tg------------
------------------------------------------------------------
------------------------
>Polinton-4N1_DR|188909
------------------------------------------------------------
------------------------cgg------------------t--------------
-----------------------------------------tg------aatata-----
--t-------ta------gta-g-----------------------gt------------
--------t-----cggg-------gg--gat-gtat---gt--------at--g---ta
tg----tatgtg---t--g-----tgtg----t-----------gt------gtg-----
t--gt--gt--gta--tata-----t----------a---ta---------t--------
a---t--a---tat-----ata------ta----t------------------a----t-
a-----ta------------tat------------------a------------------
-----------ta--------------ta--------t-------------------ata
-----------------------tata-----------------tatatatat-------
------------------------------------------------------------
------------------------
>Polinton-4N1_DR|188910
------------------------------------------------------------
--------------------------g------------------t--------------
-------------------gtg-------------------tg----------tg-----
----------t-------gtg-t-----------------------gt----------g-
--------t--------g-------tg----t-gtgt---gt--------gt--a---tg
tg----tgtgtg---t--g-----tgtg----t-----------gt------gtg-----
t--gt--gt--gtg--tgtg-----t----------g---tg---------t--------
g---t--g---tgt-----gtg------tg----t------------------c----t-
a-----tt------------aaa------------------a------------------
-----------aa--------------tg--------c-------------------att
-----------------------tctg-------------------aaaat---------
------------------------------------------------------------
------------------------
>Polinton-4N1_DR|188911
--------------------acatttcta--------------------------taaga
tactgtctatttgagtcagaagat------------------------------------
------------------------------------------------------------
-------------------tt-t-----------------------ca----------g-
--------t--------g-------tg----t-gtgt---gt--------gt--g---tg
tg----tgtgtg---t--g-----tgtg----t-----------gt------gtg-----
t--gt--gt--gtg--tgtg-----t----------g---tg---------g--------
c---a--g------------------------------tgg------------a----t-
------ta--------c---agt-------a----------a------------atg---
-----------tagaaa----------tg---a----t--------------ca------
-----------------gaagtgtgtgatatt----------------------------
------------------------------------------------------------
------------------------
>Polinton-4N1_DR|188912
----------------------------------------------------------ta
taaacttatctctagaaaacaatagtg------------------t--------------
-------------------gtg-------------------tg----------tg-----
----------t-------gtg-t-----------------------gt----------g-
--------t--------g-------tg----t-gtgt---gt--------gt--g---tg
tg----tgtgtg---t--g-----tgtg----t-----------gt------gtg-----
t--gt--gt--gtg--tgtg-----t----------g---tg---------t--------
g---t--g---tgt-----gtg------tg----t------------------g----t-
g-----tg------------tgt------------------g------------------
------------------------------------------------------------
------------------------------------------------------------
------------------------------------------------------------
------------------------
>Polinton-4N1_DR|188913
----------------------------------------------------------ta
taaacttatctctagaaaacaatagtg------------------t--------------
-------------------gtg-------------------tg----------tg-----
----------t-------gtg-t-----------------------gt----------g-
--------t--------g-------tg----t-gtgt---gt--------gt--g---tg
tg----tgtgtg---t--g-----tgtg----t-----------gt------gtg-----
t--gt--gt--gtg--tgtg-----t----------g---tg---------t--------
g---t--g---tgt-----gtg------tg----t------------------g----t-
g-----tg------------tgt------------------g------------------
-----------tg--------------tg--------t-------------------gt-
------------------------------------------------------------
------------------------------------------------------------
------------------------
>Polinton-4N1_DR|188914
------------------------------------------------------------
-----------------------aatgaaat--------taacact--------------
-------------------atg-------------------ta--------agta-----
----------t-------atg----------------------aatgt----------g-
--------t---tt---g-----acta----t-atgt---ac--------at--g---ta
tg----tatgta---t--g-----tatg----t-----------at------gtg-----
t--gt--at--gta--tgta-----t----------g---ta-tt------t--------
a---t--g---tat-----gt------------------------------atg----t-
a---tgca------------tgt----------------------------------t--
-----------tg--------------tg--------t--------t-------------
-----------------------tgtg---------------------------------
------------------------------------------------------------
------------------------
>Polinton-4N1_DR|188915
------------------------------------------------------------
---------------------------------------------t--------------
-------------------gtg-------------------tg----------tg-----
----------t-------gtg-t-----------------------gt----------g-
--------t--------g-------tg----t-gtgt---gt--------gt--g---tg
tg----tgtgtg---t--g-----tttg----t-----------gt------gtg-----
t--gt--gt--gtg--tgtg-----t----------g---ag---------t--------
g---t--g---tgt-----gtg------tg----t------------------g----t-
g-----tg------------tct------------------g------------------
-----------tg--------------tg-------------------------------
------------------------------------------------------------
---------------------------------------aaataagaata----------
------------------------
>Polinton-4N1_DR|188916
--------------------------attt------------------------------
------------------------------------------------------------
------aacagtagaggttttg-------------------tg----------tt-----
----------t-------gtg-t-----------------------gt----------t-
--------t--------g-------tg----t-tttt---gt--------gt--g---tg
tg----tgtgtg---t--t-----tgtgcttgtgttt-------gtttct--ttg-----
t--tt--gt--gtg--tgta-----t---at-a---------------------------
----c--a---tat-----gtg------ta----t------------------g----t-
a-----tg------------tat------------------g------------------
-----------tg--------------t--------------------------------
------------------------------------------------------------
------------------------------------------------------------
------------------------
>Polinton-4N1_DR|188917
------------------------------------------------------------
----------------------gtgtg------------------t--------------
-------------------gtg-------------------tg----------tg-----
----------t-------gtg-t-----------------------gt----------g-
--------t--------g-------tg----t-gtgt---gt--------gt--g---tg
tg----tatgtg---t--g-----tgtg----t-----------gt------gtg-----
t--gt--gt--gtg--tgtg-----t----------g---tg---------t--------
g---t--g---tgt-----gtg------tg----t------------------g----t-
g-----tg------------tgt------------------g------------------
-----------tg--------------tg--------t-------------------gtg
-----------------------tgta---------------------------------
----------------------aagaaa-------------atcat--------------
------------gtgaagtctatt
>Polinton-4N1_DR|188918
------------------------------------------------------------
----------gtattcagtaatgtgtg------------------t--------------
-------------------gtg-------------------tg----------tg-----
----------t-------gtg-t-----------------------gt----------g-
--------t--------g-------tg----t-gtgt---gt--------gt--g---tg
tg----tgtgtg---t--g-----tgtg----t-----------gt------gtg-----
---gt--gt--gtg--tgcg-----t----------g---cg---------t--------
g---c--g---tgt-----gtg------tg----c------------------g----t-
g-----cg------------tgc------------------a------------------
-----------ta--------------tg--------t-------------------gtg
-----------------------tttg-------------------tg------------
------------------------------------------------------------
------------------------
>Polinton-4N1_DR|188919
------------------------------------------------------------
--------ttgttatatagtagttata------------tagtagttata----------
--------------tagtagtacttgt--------------tg----------ga-----
----------a-------gtg-t-----------------------gt----------g-
--------t--------g-------tg----t-gtgt---gt--------gt--g---tg
tg----tgtgtg---t--g-----tgtg----t-----------gt------gtg-----
t--gt--gt--gtg--tgtg-----t----------g---tg---------t--------
g---t--g---tgt-----gtg------tg----t------------------g--t-tc
gt----tg------------tgt------------------a--------attt------
-----------tg--------------ta----tgttt-------------------ata
a-----------------------------------------------------------
------------------------------------------------------------
------------------------
>Polinton-4N1_DR|188920
------------------------------------------------------------
---------------------------------g-----------t--------------
-------------------gcg-------------------tg----------tgtgaga
g---------t-------gca-t-----------------------gt----------g-
--------t--------t-------tg----t-gtgt---ga--------gt--g---tg
tg----tgtgtg---t--g-----tgtg----t-----------gt------gtc-----
t--gt--gt--tgg--tatt-----t----------a---ac---------t--------
g---ctgg---tgtctc-agag------tgc---t------g-----------a----t-
g-----aa------------gat------------------a----------------at
-----------ta--------------ca--------g-------------------ttg
a-----------------------------------------------------------
------------------------------------------------------------
------------------------
>Polinton-4N1_DR|188921
------------------------------------------------------------
-------------------tatatata------------------t--------------
-------------------ata-------------------ta----------ta-----
----------t-------ata-t-----------------------at----------a-
--------t--------a-------ta----t-atat---at--------at--a---ta
ta----tgtgtg---t--g-----tgtg----t-----------gt------gtg-----
t--gt--gt--gtg--tgtg-----t----------g---tg---------t--------
g---t--g---tgt-----gtg------tg----taaggaa---aagtgttaga----t-
a-----ta-----------gta--------------------------------------
------------------------------------------------------------
------------------------------------------------------------
------------------------------------------------------------
------------------------
>Polinton-4N1_DR|188922
------------------------------------------------------------
----------accatttaagagtattg------------------a--------------
-------------------gtg-------------------tg----------tg-----
----------t-------gtg-t-----------------------gt----------g-
--------t--------g-------tg----t-gtgt---gt--------gt--g---tg
tg----tgtgtg---t--g-----tgtg----t-----------gt------gtg-----
t--gt--gt--gtg--tgtg-----t----------g---tg---------t--------
g---t--g---tgt-----gtg------tg----t------------------g----t-
g-----tg------------tgt------------------g------------------
-----------tg--------------tg--------t-------------------gtg
-----------------------tg-----------------------------------
------------------------------------------------------------
------------------------
>Polinton-4N1_DR|188923
------------------------------------------------------------
------------------------------------------------------------
-----------------------------------------tg----------tg-----
----------t-------gtg-t-----------------------gt----------g-
--------c--------g-------tg----t-ttgt---gc--------gt--g---cg
tg----tgtgtg---t--g-----tgtg----t-----------gc------gtg-----
c--at--gt--gcg--tgtg-----t----------c---tg---------t--------
g---t--g---tgt-----gtg------ta----t------------------g----t-
t-----ta------------cac-------------------------------------
------aacaaca-----gt-------t--------------------------------
------------------------------------------------------------
------------------------------------------------------------
------------------------
>Polinton-4N1_DR|188924
------------------------------------------------------------
------------------------------------------------------------
-----------------cagtg-------------aaa---tg----------tg-----
----------a-------gaa-t-----------------------ct----------g-
--------c-------tg-------tg----t-gtgt---gt--------gt--g---tg
tg----tgtgtg---t--g-----tgtg----t-----------gt------gtg-----
t--gt--gt--gtg--tgtg-----t----------g---tg---------t--------
g---t--g---tgt-----gtg------tg----t------------------g----t-
g-----cg------------tgt------------------g------------------
-----------tg--------------tg--------c-------------------gca
-----------------------tac----------------------------------
------------------------------------------------------------
------------------------
>Polinton-4N1_DR|188925
------------------------------------------------------------
------------------------------------------------------------
------------------------------------------------------------
----------t-------gtg-t-----------------------gt----------g-
--------t--------g-------tg----t-gtgt---gt--------gt--g---tg
tg----tgtgtg---t--g-----tgtg----t-----------gt------gtg-----
t--gt--gt--gtg--tgtg-----t----------g---tg---------t--------
g---c--gct-aat-----gcc------tatgt-tcactta------------a----t-
------tg--------t---gat-------t----------a------------aaa---
-----------gtatat-------------------------------------------
------------------------------------------------------------
------------------------------------------------------------
------------------------
>Polinton-4N1_DR|188926
------------------------------------------------------------
---------------agcaaaacagtc------------------t--------------
-------------------ttt-------------------tt----------tg-----
----------a-------gtt-t-----------------------gt----------g-
--------t--------g-------tg----t-gtgt---gt--------gt--g---tg
tg----tgtgtg---t--g-----tgtg----t-----------gt------gtg-----
t--gt--gt--gtg--tgtg-----t----------g---tg---------t--------
g---t--g---tgt-----gtg------tg----t------------------g----t-
g-----tg------------tgt------------------g------------------
------------------------------------------------------------
------------------------------------------------------------
------------------------------------------------------------
------------------------
>Polinton-4N1_DR|188927
------------------------------------------------------------
------------------------------------------------------------
------------------------------------------------------------
----------a-------gtg-a-----------------------at----------g-
--------a--------g-------tg----t-gtgt---gt--------gt--g---tg
tg----tgtgtg---t--g-----tgtg----t-----------gt------gtg-----
t--gt--gt--gtg--tgtg---tgt----------g---tg-------tgt--------
g---t--g---tgt-----gtg------tg----t------------------g----t-
g-----tg------------tgt------------------g------------------
-----------tg--------------tg--------t-------------------gtg
-----------------------tgtg-------------------tgtgtgtt------
------------------------------------------------------------
------------------------
>Polinton-4N1_DR|188928
------------------------------------------------------------
----------------------gtgtg------------------t--------------
-----------------------------------------ca------aaatta-----
--c-------ta-------ca-t-----------------------tt------------
--------t-----ttaa-------tg--tat-ttat---at--------at--a---ta
tg----tatgtg---t--g-----tgtt----t-----------gt------gtg-----
t--gt--gt--gtg--tgtg-----t----------g---tg---------t--------
g---t--g---tgt-----gtg------tg----t------------------g----t-
g-----ta------------tat------------------a------------------
-----------ta--------------ta--------t----------------------
------------------------------------------------------------
------------------------------------------------------------
------------------------
>Polinton-4N1_DR|188929
------------------------------------------------------------
--------------------atgtgtg------------------c--------------
-------------------gtg-------------------cg----------ct-----
----------t-------gcg-t-----------------------gt----------g-
--------c--------g-------tg----t-gcgt---gt--------gt--g---tg
tg----tgtgtg---t--g-----tgtg----t-----------gt------gtg-----
t--gt--gt--gtg--tgtg-----t----------g---tg---------t--------
g---t--g---tgt-----gtg------cg----t------------------g----c-
a-----tg------------tgc------------------g------------------
-----------tg--------------tg--------c-------------------gtg
-----------------------tgtg-------------------aa------------
------------------------------------------------------------
------------------------
>Polinton-4N1_DR|188930
------------------------------------------------------------
-----tactagtgaaagcctgaatgtg------------------t--------------
-------------------gtg-------------------tg----------tg-----
----------t-------gtg-t-----------------------gt----------g-
--------t--------g-------tg----t-gtgt---gt--------gt--g---tg
tg----tgtgtg---t--g-----tgtg----t-----------gt------gtg-----
t--gt--gt--gtg--tgtg-----t----------g---tg---------t--------
g---t--g---tgt-----gtg------tg----t------------------g----t-
g-----tg------------tgt------------------g------------------
-----------tg--------------tg--------t-------------------gtg
-----------------------tgtg-------------------tgt-----------
------------------------------------------------------------
------------------------
>Polinton-4N1_DR|188931
------------------------------------------------------------
------------------------------------------------------------
---------------ttctgtg-------------------tg----------tg-----
----------t-------ttg-tgtgagtattttgtgtttta----tt----------a-
--------t--------t-------tg----t-ctgt---ct--------gt--c---tg
tg----tgcctg---c--gt---gtgtg----t-----------at------gtg-----
t--gt--gt--gtg--tgtg-----t----------g---tt---------t--------
g---t--g---tgt-----gtg------tg----t------------------g----t-
g-----tg------------tgt------------------g------------------
-----------tg--------------tg--------c-------------------gcg
-----------------------cgcacccgtctgtgacggtctactgtgag--------
------------------------------------------------------------
------------------------
>Polinton-4N1_DR|188932
------------------------------------------------------------
------------------------------------------------------------
-------------agcaaaata-------------------tt----------tg-----
----------t-------gtg-t-----------------------gt----------g-
--------t--------g-------tg----t-gtgt---gt--------gt--g---tg
tg----tgtgtg---t--g-----tgtg----t-----------gt------gta-----
t--ac--ag--tgc--agca-----t----------a---ta---------t--------
a---t--a---tat-----ata------ta----t------------------a----t-
a-----ta-----------ctgt------------------a------------------
-----------ta--------------tg--------c----------------------
------------------------------------------------------------
------------------------------------------------------------
------------------------
>Polinton-4N1_DR|188933
------------------------------------------------------------
------------------------------------------------------------
------------------------------------------------------------
------------------------------------------------------------
---------------------------------------------------t--g---tg
tg----tgtgtg---t--g-----tgtg----t-----------gt------gtg-----
t--gt--gt--gtg--tgtg-----t----------g---tg---------t--------
g---t--g---tgt-----gtg------tg----c------------------a----t-
a-----tacaagaaaatttttgt------------------g-------------aa---
-----------tatttt----------ta--------t-------------taa----tt
-----------------------tgt----------------------------------
------------------------------------------------------------
------------------------
>Polinton-4N1_DR|188934
------------------------------------------------------------
--------------ccaatcagatctt------------------t--------------
-------------------gtg-------------------tg----------tg-----
----------t-------gtg-t-----------------------gt----------g-
--------t--------g-------tg----t-gagt---gt--------gt--g---tg
tg----cgtgtg---t--g-----cgtg----c-----------gt------gtg-----
t--gt--gt--gtg--tgcg-----t----------g---tg---------t--------
g---t--g---cat-----atg------tg----t------------------g----t-
g-----tg------------tgt------------------g------------------
-----------tg--------------tg--------t-------------------gtg
-----------------------tgtg-------------------tg------------
------------------------------------------------------------
------------------------
>Polinton-4N1_DR|188935
------------------------------------------------------------
----------------ttatcagtgta------------------t--------------
------------------------------------------------------------
------------------------------------------------------------
----cccat-----taaaatac---tc----t-gtct---gt--------gt--g---tg
tg----tgtgtg---t--g-----tgtg----t-----------gt------gtg-----
t--gt--gt--gtg--tgtg-----t----------g---tg---------t--------
g---t--g---tgt-----gtg------t-------------------------------
------------------------------------------------------------
------------------------------------------------------------
------------------------------------------------------------
------------------------------------------------------------
------------------------
>Polinton-4N1_DR|188936
------------------------------------------------------------
------------------------------------------------------------
-------------------atgttttt--------------tg-------ctacg-----
----------t-------ttt-t-----------------------at----------g-
-----------------g-------tc----t--tga---gt--------tt--g---tg
ta----agtttg---c--g-----tgtg----t-----------gt------gtg-----
t--gt--gt--gtg--tgtg-----t----------g---tg---------t--------
g---t--g---tgt-----gtg------tg----t------------------g----t-
g-----tg------------tgt------------------g------------------
-----------tg--------------t--------------------------------
------------------------------------------------------------
------------------------------------------------------------
------------------------
>Polinton-4N1_DR|188937
------------------------------------------------------------
------------------------------------------------------------
-------------------gtg-------------------tg----------tg-----
----------t-------gtg-t-----------------------gt----------g-
--------t--------g-------tg----t-gtgt---gt--------tt--g---tg
tg----tgtgtg---t--g-----tgtg----t-----------gt------gtg-----
t--at--at--ata--tata-----t----------a---ta---------t--------
a---t--a---tat-----ata------ta----t------------------a----t-
a-----ta------------tat------------------a------------------
-----------ta--------------ta--------c-------------------ata
------------------------------------------------------------
-----------------------------------------gtatacttaaagtattact
aa----------------------
>Polinton-4N1_DR|188938
------------------------------------------------------------
----------------------gtgtg------------------t--------------
-------------------gtg-------------------tg----------tg-----
----------t-------gtg-t-----------------------tt----------g-
--------t--------t-------tg----t-ttgt---gt--------gt--t---tg
tg----tgtgtg---t--g-----tgtg----t-----------gt------gtg-----
t--gt--gt--gtg--tgtg-----t----------g---tg---------t--------
g---t--g---tgt-----gtg------tg----t------------------g----t-
g-----tg------------tgt------------------g------------------
-----------tg--------------tg--------t-------------------gtg
-----------------------tgtg-------------------tgaataacatact-
----------------------------------aaataatatagttat-----------
------------------------
>Polinton-4N1_DR|188939
------------------------------------------------------------
---------------aaac-----------------------------------------
-------------------ccg-------------------tg----------tg-----
----------t-------gtg-t-----------------------gt----------g-
--------t--------g-------tg----t-gtgt---gt--------gt--g---tg
tg----tgtgtg---t--g-----tgtg----t-----------gt------gtg-----
t--gt--gt--gtg--tgtg-----t----------g---tg---------t--------
g---t--g---tgc-----gtg------tg----t------------------g----t-
g-----tg------------tgt------------------g------------------
-----------tg--------------tt--------tattggata--------attgtg
-----------------------attg-------------------tgataaatgttagc
agt------------------------------tgctttaaaagtatgctatat------
------------------------
>Polinton-4N1_DR|188940
------------------------------------------------------------
-tttctgtggttaatgttatacta------------------------------------
------------------tata----------ta-------ta----------ta-----
----------c-------aac-t-----------------------gt----------g-
--------t--------g-------tg----t-gtgt---gt--------gt--g---tg
tg----tgtgtg---t--g-----tgtg----t-----------gt------gtg-----
t--gt--gt--gta--tgtg-----t----------g---tg---------t--------
g---t--g---tgt-----atg------tg----t-------------------------
------------------------------------------------------------
------------------------------------------------------------
------------------------------------------------------------
------------------------------------------------------------
------------------------
>Polinton-4N1_DR|188941
------------------------------------------------------------
---------------------------------------------t--------------
--------------tacaattg-------------------ta----------ttaatta
ac----atact-------atc-t-----------------------gt----------g-
--------t--------g-------tg----t-gtgt---gt--------gc--g---tg
tg----tgtgtg---t--g-----tgtg----t-----------gt------gtg-----
t--gt--gt--gtg--tgtg-----t----------g---tg---------t--------
g---t--g---tgt-----gtg------tg----t------------------g----t-
g-----tg----------------------------------------------------
------------------------------------------------------------
------------------------------------------------------------
------------------------------------------------------------
------------------------
>Polinton-4N1_DR|188942
------------------------------------------------------------
--------accactgtaaagctgtgtg-------------tgtgtta-------------
-------------------gtg-------------------tg----------tg-----
----------t-------gtg-t-----------------------gt----------g-
--------t--------g-------tg----t-gtgt---gt--------gt--g---tg
tg----tgtgtg---c--g-----cgta----c-----------gt------gtg-----
t--gt--gt--gtg--tgtg-----t----------g---tg---------t--------
g---t--g---tct-----gtg------tg----t------------------g----t-
g-----tg------------tgtt------------------------------------
------------------------------------------------------------
------------------------------------------------------------
------------------------------------------------------------
------------------------
>Polinton-4N1_DR|188943
------------------------------------------------------------
------aatatattgatcacaaacgtg------------------t--------------
-------------------gtt-------------------tg----------tg-----
----------t-------gtg-t-----------------------gt----------g-
--------t--------g-------tg----t-gtgt---gt--------gt--g---tg
tg----tgtgtg---t--g-----tgtg----t-----------gt------gtg-----
t--gt--gt--gtg--tgtg-----t----------g---tg---------t--------
g---t--g---tgt-----gtg------tg----t------------------gct--t-
g-----tg------------tgt------------------g------------------
-----------tgtt------------tg--------t-------------------gtg
---------a-------------a------------------------------------
------------------------------------------------------------
------------------------
>Polinton-4N1_DR|188944
------------------------------------------------------------
-----------------ttgacatttc-----------t------t--------------
----------------tgtatgttat----tgaggttc---tactgt------ta-----
----------t-------taa-t-----------------------gt----------g-
--------t---tt---g-------tg----t-gtgt---gc--------tt--g---tg
tg----tacgtg---t--g-----tgtg----t-----------gc------gtg-----
c--gt--gt--gtg--tgtg-----t----------------------------------
------------------------------------------------------------
------------------------------------------------------------
------------------------------------------------------------
------------------------------------------------------------
------------------------------------------------------------
------------------------
>Polinton-4N1_DR|188945
------------------------------------------------------------
------------------------------------------------------------
-------------------gtg-------------------tg----------tg-----
----------t-------gtg-t-----------------------gt----------g-
--------c--------g-------tg----t-gcgt---gt--------gc--g---tg
tg----cgtgtg---t--g-----tgtg----t-----------gt------gtg-----
t--gt--gt--gtg--tgtg-----t----------g---tg---------t--------
g---t--g---tgt-----gtg------tg----t------------------g----t-
g-----tg------------tga------------------g------------------
-agagagagagtg--------------tg--------t-------------------gtg
attcatggcaata----ttgtgattta-------------------cagtttatta----
------------------------------------------------------------
------------------------
>Polinton-4N1_DR|188946
------------------------------------------------------------
------------------------gtg------------------t--------------
-------------------gtg-------------------tg----------tg-----
----------t-------gtg-t-----------------------gt----------g-
--------t--------g-------tg----t-gtgt---gt--------gt--g---tg
tg----tgtgtg---t--g-----cgtg----t-----------gt------gcg-----
t--gt--gt--gcg--tgtg-----t----------g---cg---------t--------
g---t--g---tgc-----gtg------tg----t------------------g----t-
g-----tg------------tgt------------------g------------------
-----------tg--------------tg--------t-------------------gtg
-----------------------tgtg-------------------taggaaaagc----
---------------------------------------aagaaaatgaaaaggccat--
----catatttgt-----------
>Polinton-4N1_DR|188947
------------------------------------------------------------
------------------------------------------------------------
------------------------------------------------------------
----------t-------gtg-t-----------------------gt----------g-
--------t--------g-------tg----t-gtgt---gt--------gt--g---tg
tg----tgtgtg---t--g-----tgtg----t-----------gt------gtg-----
t--gt--gt--gtg--tgtg-----t----------g---tg---------c--------
g---t--g---tgt-----gtg------tg----t------------------g----t-
g-----tg------------tgt------------------g------------------
-----------tg--------------tt--------gtataacag--------atcata
-----------------------gtt----------------------------------
------------------------------------------------------------
------------------------
>Polinton-4N1_DR|188948
------------------------------------------------------------
-------------------------------------------gtt--------------
-----------------------------------------tgtttc------tg-----
----------ta---cacat--t-----------------------gc----tt------
--agttcattta-----g-------ta------atga--cac--------gttgg---tg
tg----tgtgtg---t--g-----tgtg----t-----------gt------gtg-----
t--gt--gt--ggg--tgtg-----t----------g---tg---------t--------
g---t--g---tgt-----gtg------tg----t------------------g----t-
g-----tg------------tgt-------------------------------------
-----------tg--------------tg--------t-------------------gtg
-----------------------tgtac--------------------------------
------------------------------------------------------------
------------------------
>Polinton-4N1_DR|188949
------------------------------------------------------------
-------------------tgtgtgtg------------------t--------------
-------------------gtg-------------------tg----------tg-----
----------t-------gtg-t-----------------------gt----------g-
--------t--------g-------tg--tgt-gtgt---gt--------gt--g---tg
tg----tgtgtg---t--g-----tgcg----t-----------gt------gcg-----
t--gt--gc--gtg--tgcg-----t----------g---tg---cgtgcgtgcgtccgt
g---t--a---tgt-----gta------aa----t------------------a----t-
a-----t-------------tat------------------a------------------
-----------tt--------------at--------t-------------------ata
-----------------------ttaatat------------------------------
-------------------tattattttg--ttattattaagaaattttatat-------
------------------------
>Polinton-4N1_DR|188950
------------------------------------------------------------
----cttgtgtgtgtctgtgttgtgtg------------------t--------------
-------------------gtg-------------------tg----------tg-----
----------t-------gtg-t-----------------------gt----------g-
--------t--------g-------tg----t-gtgt---gt--------gt--g---tg
tg----tgtgtg---t--g-----tgtg----t-----------gt------gtg-----
t--gt--gt--gtg--tgtg-----t----------g---tg---------t--------
g---t--g---tgt-----gtg------tg----t------------------g----t-
g-----tg------------tgt------------------g------------------
-----------tg--------------tg--------t-------------------gtg
-----------------------tgcg-------------------tgtgcgtgtgag--
------------------------------------------------------------
------------ctcatg------
>Polinton-4N1_DR|188951
------------------------------------------------------------
------------------------gtg------------------t--------------
-------------------gtg-------------------tg----------tg-----
----------t-------gtg-t-----------------------gt----------g-
--------t--------g-------tg----t-gtgt---gt--------gt--g---tg
tg----tgtgtg---t--g-----tgtg----t-----------gt------gtg-----
t--gt--gt--gtg--tgtg-----t----------g---tg---------t--------
g---t--g---tgt-----gtg------tg----t------------------g----t-
g-----tg------------tgt------------------g------------------
-----------tg--------------tg--------t-------------------gtg
c--------------------tttact-------------------tttgaaa-------
-----------------------------------------ataacattag---------
------------------------
>Polinton-4N1_DR|188952
------------------------------------------------------------
------ccaatagatcatttataagtg------------------t--------------
-------------------gtg-------------------tg----------tg-----
----------t-------gtg-t-----------------------gt----------g-
--------t--------g-------tg----t-gtgt---gt--------gt--g---tg
tg----tgtgtg---t--g-----tgtg----t-----------gt------gtg-----
t--gt--gt--gtg--tgtg-----t----------g---tg---------t--------
g---t--g---tgt-----gtg------tg----t------------------g----t-
g-----tg------------tgt------------------g------------------
-----------tg--------------tg--------t-------------------g--
------------------------------------------------------------
------------------------------------------------------------
------------------------
>Polinton-4N1_DR|188953
------------------------------------------------------------
------------------------gtg------------------t--------------
-------------------gtg-------------------tg----------tg-----
----------t-------gtg-t-----------------------gt----------g-
--------t--------g-------tg----t-gtgt---gt--------gt--g---tg
tg----tgtgtg---t--g-----tgtg----t-----------gt------gtg-----
t--gt--gt--gtg--tgtg-----t----------g---tg---------t--------
g---t--g---tgt-----gtg------tg----t------------------g----t-
g-----tg------------tgt------------------gtgtg--------------
---------------------------tg--------t-------------------gtg
-----------------------tttg-------------------aaagtgga------
---------------------------------------atatagtcagtgtgcgtc---
----------------agtgt---
>Polinton-4N1_DR|188954
-----------------------------tttactacagt--------------------
-------------aaactatatatata------------------t--------------
-------------------ata-------------------ta----------ta-----
----------t-------ata-t-----------------------at----------a-
--------t--------a-------ta----t-atat---at--------at--a---ta
ta----tatata---t--a-----tatg----t-----------gt------gtg-----
t--gt--gt--gtg--tgtg-----t----------g---tg---------t--------
g---t--g---tgt-----gtg------tg----t------------------g----t-
g-----tg------------tga------------------t------------------
-----------ca--------------tt--------t-------------------ttg
-----------------------tcaa-------------------a-------------
------------------------------------------------------------
------------------------
>Polinton-4N1_DR|188955
------------------------------------------------------------
------------------------------------------------------------
------------------------------------------g----------tg-----
----------t-------gcg-t-----------------------gt----------g-
--------t--------g-------tg----t-gtgt---gt--------gt--g---tg
tg----tgtgag---t--g-----tgtg----t-----------gt------gtg-----
t--gt--gt--gtg--tgtg-----t----------g---tg---------tgaga----
g---a--g---tgt-----gtg------ga----t------------------g----c-
g-----tg------------cac------------------g------------------
-----------ca--------------cc--------t----------------------
-----------------------tgtattcataa--------------------------
------------------------------------------------------------
------------------------
>Polinton-4N1_DR|188956
------------------------------------------------------------
----------------------------------actt----tttt--------------
--------------agctgatt-------------------tg----------t------
---------gt-------gtg-t-----------------------gt----------g-
--------t--------g-------tg----t-gtgt---gt--------gt--g---tg
tg----tgtgtg---t--g-----tgtg----t-----------gt------gtg-----
t--gt--gt--gtg--tgtg-----t----------g---tg---------t--------
g---t--g---tgt-----gtg------tg----t------------------g----t-
g-----tg------------tgt------------------gttg---------------
--tatggaggctg--------------ca--------t-------------------tta
-----------------------tgtgc--------------------------------
------------------------------------------------------------
------------------------
>Polinton-4N1_DR|188957
------------------------------------------------------------
----------------------attta------------caccaat--------------
-----------accaacacgtg-------------------tg----------tgaaaa-
----------t-------gag-t-----------------------at----------g-
--------t--------gt-----atg----t-gtgt---gt--------at--g---tg
tg----tgtgtg---t--g-----tgtg----t-----------gt------gtg-----
t--gt--gt--gtg--tgtg-----t----------g---tg---------t--------
g---t--g---tgt-----gtg------tg----t------------------g----t-
g-----tg------------tgt------------------g------------------
-----------tt--------------tg--------t-------------------gtt
-----------------------tgtg---------------------------------
------------------------------------------------------------
------------------------
>Polinton-4N1_DR|188958
------------------------------------------------------------
--------------------gtgtgtg------------------t--------------
-------------------gtg-------------------tg----------tg-----
----------t-------gta-t-----------------------gt----------a-
--------t--------g-------ta----t-gtat---gt--------at--g---ta
tg----catgca---t--g-----tata----t-----------at------gta-----
t--gt--gt--gtg--tgtg-----t----------g---tg---------t--------
g---t--g---tgt-----gtg------tg----t------------------g----t-
g-----tt------------tgt------------------g------------------
-----------tg--------------ta--------t-------------------ttt
---------------tt------att-------------------ataattattattagt
----------------------------------------agtattattat---------
------------------------
>Polinton-4N1_DR|188959
------------------------------------------------------------
---------------------tatata------------------t--------------
-------------------ata-------------------ta----------ta-----
----------t-------ata-t-----------------------at----------a-
--------t--------g-------tg----t-gtgt---gt--------gt--g---tg
tg----tgtgtg---t--g-----tgtg----t-----------gt------gtg-----
t--gt--gt--gtg--tgtg-----t----------a---ta---------c--------
a---c--a---cac-----aca---aagtt----t------------------g--c-tc
c-----tg------------tgt-------------------------------------
-----------ta-----gc-------taaaaa-aaat---------a------------
------------------------------------------------------------
------------------------------------------------------------
------------------------
>Polinton-4N1_DR|188960
------------------------------------------------------------
------------------------------------------------------------
-------------------gta-------------------tt----------tacagcg
act-------t-----tagt--c-------------------t---gt----------g-
--------t--------g-------tg--ttt-gtgt---gt--------gt--g---tg
tg----tgtgtg---t--g-----tgtg----t-----------gt------gtg-----
t--gt--gtgcgtg--caca-----t----------g---tg-tt------t--------
g---t--g---tgg-----ata------tg----t------c-----------g----t-
g-----tt------------tgc------------------g------------------
-----------ta----t------------------------------------------
------------------------------------------------------------
------------------------------------------------------------
------------------------
>Polinton-4N1_DR|188961
-----------------------tatgtgcttaaactc----------------------
-------------------aatgcatg------------------tatgag---------
-----------------gtgtg-------------------tg----------tg-----
----------t-------gtg-t-----------------------gt----------g-
--------t--------g-------tg----t-gtgt---gt--------gt--g---tc
tg----tgtgtg---t--g-----tgtg----t-----------gt------gtg-----
t--gt--gt--gtg--tgtg---tct----------g---tg-------tgt--------
g---t--c---tgt-----gtg------tg----t------------------g----t-
g-----tg------------tgt------------------g------------------
-----------tg--------------tg--------t-------------------gtg
-----------------------tgtg-------------------tg------------
------------------------------------------------------------
------------------------
>Polinton-4N1_DR|188962
-------------------------tgtacttaa--------------------------
-------------acactaaaagtaaa------------------t--------------
-------------------ata-------------------ta----------ta-----
----------t-------ata-t-----------------------at----------a-
--------t--------a-------ta----t-atat---at--------at--a---ta
ta----tatata---t--a-----tata----t-----------gt------gtg-----
t--gt--gt--gtg--tgtg-----t----------g---tg---------t--------
g---t--g---tgt-----gtg------tg----t------------------g----t-
g-----tg------------tgt------------------g------------------
-----------tg--------------tg--------t-------------------gtg
-----------------------tgtg---------------------------------
------------------------------------------------------------
------------------------
>Polinton-4N1_DR|188963
------------------------------------------------------------
--------------------------g------------------t--------------
-------------------gtg-------------------tg----------tg-----
----------t-------gtg-t-----------------------gt----------g-
--------t--------g-------tg----t-gtgt---gt--------gt--g---tg
tg----tgtgtg---t--g-----tgtg----t-----------gt------gtg-----
t--gt--gt--gtg--tgtg-----t----------g---tg---------t--------
g---t--g---tgt-----gtg------tg----t------------------g----t-
g-----tg------------tgt------------------g------------------
-----------tg--------------tg--------t-------------------gtg
----------------------tttta-------------------caaaagt-------
------------------------------------------------------------
------------------------
>Polinton-4N1_DR|188964
------------------------------------------------------------
----------ttgctactgacactgtg------------------t--------------
-------------------gtg-------------------tg----------tg-----
----------t-------gtg-t-----------------------gt----------g-
--------t--------g-------tg----t-gtgt---gt--------gt--g---tg
tg----tgtgtg---t--g-----tgtg----t-----------gt------gtg-----
t--gt--gt--gtg--tgtg-----t----------g---cg---------t--------
g---t--a---cgt-----gtg------tg----t------------------g----t-
g-----tg------------tgt------------------g------------------
-----------tg--------------tg--------t-------------------gct
-----------------------tgtaagac------------ta---------------
------------------------------------------------------------
------------------------
>Polinton-4N1_DR|188965
------------------------------------------------------------
----tatgcaccaatgcagtc-atgtg------------------t--------------
-------------------gtg-------------------tg----------tg-----
----------t-------gtg-t-----------------------gt----------g-
--------t--------g-------tg----t-gtgt---gt--------gt--g---tg
tg----tgtgtg---t--g-----tgtg----t-----------gt------gtg-----
t--gt--gt--gtg--tgtg-----t----------g---tg---------t--------
g---t--g---tgt-----gtg------tg----t------------------g----t-
g-----tg------------tgt------------------g------------------
-----------tg--------------tg--------t-------------------gca
-----------------------cttg-------------------tg------------
------------------------------------------------------------
------------------------
>Polinton-4N1_DR|188966
------------------------------------------------------------
-----------------------tgta------------------t--------------
-------------------gta-------------------tg----------ta-----
----------t-------gta-t-----------------------gt----------a-
--------t--------g-------ta----t-gtat---gt--------at--g---ta
tg----catgtg---t--g-----tgtg----t-----------gt------gtg-----
t--gt--gt--gtg--tgtg-----t----------g---tg---------t--------
a---t--a---tat-----gta------ta----t------------------g----t-
g-----ta------------tat------------------a------------------
-----------ta--------------ta--------t-------------------gta
---------------at------taaaacatt----------------------------
-------------------------------gaagctataaatattactactat------
------------------------
>Polinton-4N1_DR|188967
------------------------------------------------------------
------------------------------------------------------------
-------------------gtg-------------------tg----------tg-----
----------t-------gtg-t-----------------------gt----------g-
--------t--------g-------tg----t-gtgt---gt--------gt--g---tg
tg----tgtgtg---t--g-----tgtg----t-----------gt------gtg-----
t--gt--gt--gtg--tgtg-----t----------g---tg---------t--------
g---t--g---tgt-----gtg------tg----t------------------g----t-
g-----tg------------tgt------------------a------------------
---------tatata------------ta--------t-------------------ata
-----------------------tata-------------------taat----------
-------------------------------------tgaaatgttaacacttaaaa---
------------------------
>Polinton-4N1_DR|188968
------------------------------------------------------------
------------------------------------------------------------
--------------tatatata-------------------ta----------tata---
----------t-------ata-t-----------------------at----------a-
--------t--------a-------tg----t-atat---at--------gt--g---tg
tg----tgtgtg---t--g-----tgtg----t-----------gt------gtg-----
t--gt--gt--gtg--tgtg-----t----------g---tg---------t--------
g---t--g---tgt-----gtg------tg----t------------------g----t-
g-----tg------------taa------------------attaaataa----------
gaatgaaataagt--------------ta--------c-------------------att
-----------------------tataatttatac------actcatttacattttaa--
-------------------------------------tacatttttaatta--tttttgt
tatttata----------------
>Polinton-4N1_DR|188969
------------------------------------------------------------
-------------------------tg------------------t--------------
-------------------gtg-------------------tg----------tg-----
----------t-------gtg-t-----------------------gt----------g-
--------t--------g-------tg----t-gtgt---gt--------gt--g---tg
tg----tgtgtg---t--g-----tgtg----t-----------gt------gtg-----
t--gt--gt--gtg--tgtg-----t----------g---tg---------t--------
g---t--g---tat-----gtg------tg----t------------------g----t-
g-----tg------------tgt------------------g------------------
-----------tg--------------tg--------t-------------------gtg
tttc----------------taatata-------------------ata-----------
------------------------------------------------------------
------------------------
>Polinton-4N1_DR|188970
------------------------------------------------------------
-----------------------cgcg--------------cctgt--------------
-------------------gtg-------------------tg----------tg-----
----------t-------gtg-t-----------------------gt----------g-
--------t--------g-------tg----t-gtgt---gt--------gt--g---tg
tg----tgtgtg---t--g-----tgtg----t-----------gt------gtg-----
t--gt--gt--gtg--tgtg-----tcag-------g---tg---------t--------
gt--tacg---tgt-----gtg---ttttg---atttctga------------gct--ta
g---tgtg--------c---tgt-------a----------a----------------tc
-----------tg-------ct-----tgc-------t-------------------gtt
-----------------------taagaatt-----------------------------
------------------------------------------------------------
------------------------
>Polinton-4N1_DR|188971
------------------------------------------------------------
------------------------gcg------------------t--------------
-------------------gtg-------------------tg----------tg-----
----------t-------gtg-c-----------------------gt----------g-
--------t--------g-------tg----t-gtgt---gt--------gt--g---tg
tg----tgtgtg---t--g-----tgtg----t-----------gt------gtg-----
t--gt--gt--gtg--tgtg-----t----------g---tg---------t--------
g---t--g---tgt-----gtg------tg----c------------------g----t-
g-----tg------------tgt------------------g------------------
------------------------------------------------------------
------------------------------------------------------------
----------------------------------------------cgtgtgtgtgtg--
----taaatatattgatatgtta-
>Polinton-4N1_DR|188972
------------------------------------------------------------
------------------------aca------------------t--------------
-------------------ata-------------------tg--------tctg-----
------tgcat-------ttg-t-----------------------tt----------c-
--------t--------g-------ta----t-gtgt--aat--------gt--g---tc
ag----tgtgtg---t--a-----taaa----t------------t------gtg-----
t--gt--gt--gtg--tgtg-----t----------g---tg---------t--------
g---t--g---cag-----gtgt-----tc----a------------------g----c-
a-----tg------------ttt------------------c------------------
-----------tg--------------ga--------g-------------------a--
------------------------------------------------------------
------------------------------------------------------------
------------------------
>Polinton-4N1_DR|188973
------------------------------------------------------------
---------------------tatgta------------------t--------------
-----------------gaata-------------------ag----------tg-----
----------t---ataagtg-t-----------------------gt----------g-
--------t--------g-------tg----t-gtgt---gt--------gt--g---tg
tg----tgtgtgtgtt--g-----tgtg----t-----------gt------gtg-----
t--gt--gt--gtg--tgtg-----t----------g---tg---------t--------
g---t--g---tgt-----gcg------tg----t------------------g----c-
g-----tg------------cgt------------------g------------------
-----------tg--------------tg--------t-------------------gtg
-----------------------tgtg-------------------t-------------
------------------------------------------------------------
------------------------
>Polinton-4N1_DR|188974
------------------------------------------------------------
--gtgaa---------acatgcatgtg------------------t--------------
-------------------gtg-------------------tg----------tg-----
----------t-------gtg-t-----------------------gt----------g-
--------t--------g-------tt----t-ctgctcagt--------gt--g---tg
tgtg--tgtgtg---t--g-----tgtg----tttcttgtgt--gt----gtgtgttt-a
t--gt--gt--gtg--tgtg-----t----------g---tg---------t--------
g---t--g---tgt-----gtg------tg----t------------------g----t-
g---tttg------------tat------------------a------------------
-----------ta--------------tg--------t-------------------gtg
-----------------------tatgtgtgtgtgtgtgtgtgtggttgacatgtatagt
tgt----------------------------------aaaaata----------------
------------------------
>Polinton-4N1_DR|188975
------------------------------------------------------------
------------------------------------------------------------
------------------------------------------g----------tg-----
-----------a------gtg-t-----------------------ga----------g-
--------t--------g-------tg----t-gtgt---gt--------gt--g---tg
tg----tgtgtg---t--g-----tgtg----t-----------atacatctgtg-----
t--gt--at--gtacgcttatat--t----------gctata---------t--------
--tttaag---tgt-----ttt------ta----t-----------------------ta
g-------------------ttt------ca----------g---------------ttt
-----------ta----t---------ta--------t----------t-----taaatg
------------------------------------------------------------
------------------------------------------------------------
------------------------
>Polinton-4N1_DR|188976
------------------------------------------------------------
------------------------------------------------------------
-------------------gtg-------------------tg----------tgtg---
----------t-------gtg-t-----------------------gt----------g-
--------t--------g-------tg----t-gtgt---gt--------gt--g---tg
tg----tgtgtg---t--g-----tgtg----t-----------gt------gtg-----
t--gt--gt--gtg--tgtg-----t----------g---tg---------t--------
g---t--g---tgt-----gtg------tg----t------------------g----t-
g-----tg------------tgt------------------ggctta-------------
----------aga--------------tg--------c-------------------tta
-----------------------caaaatttaa--------tgaacagtatatttaat--
--------------------------------------caagtattat------------
------------------------
>Polinton-4N1_DR|188977
------------------------------------------------------------
-----------------caatgtagtg------------------t--------------
-------------------gtg-------------------tg----------tg-----
----------t-------gtg-t-----------------------gt----------g-
--------t--------g-------tg----t-gtgt---gt--------gt--g---tg
tg----tgtgtg---t--g-----tgtg----t-----------gt------gtg-----
t--gt--gt--gtg--tgtg-----t----------g---tg---------t--------
g---t--g---tgt-----gtg------tg----t------------------g----t-
g-----tg------------tgc------------------g------------------
-----------cg--------------tg--------t-------------------gcg
-----------------------tgt----------------------------------
------------------------------------ttgatatgaaactgat--------
------------------------
>Polinton-4N1_DR|188978
------------------------------------------------------------
------------------------aaa------------------c--------------
-------------------ctg-------------------tg----------tg-----
----------t-------gtg-t-----------------------gt----------g-
--------t--------g-------tg----t-gtgt---gt--------gt--g---tg
tg----tgcgtg---t--g-----tgtg----t-----------gt------gtg-----
t--gt--gt--gtg--tgtg-----c----------g---tg---------t--------
g---t--g---tgt-----gtg------cg----t------------------g----t-
g-----tg------------tgt------------------g------------------
-----------tg--------------tg--------t-------------------gt-
------------------------------------------------------------
------------------------------------------------------------
------------------------
>Polinton-4N1_DR|188979
------------------------------------------------------------
------------------------------------------------------------
-------------------gtg-------------------tg----------tg-----
----------t-------ttg-catatgta---------ctg----at----------t-
--------t--------g-------ag----g-gtat---gt--------gt--g---tg
tg----tgtgtg---t--g-----tgtg----t-----------gt------gtg----a
t--at--gt--gtg--tgtc-----a----------a---tt---------t--------
g---a--g---tgt-----gtg------ga----c------------------g----t-
g-----cg------------tgt------------------t------------------
------------------------------------------------------------
------------------------------------------------------------
------------------------------------------------------------
------------------------
>Polinton-4N1_DR|188980
------------------------------------------------------------
---------------------aatgtg------------------t--------------
-------------------gtg--------c-----------------------------
---------at-------gtg-t-----------------------gc------------
--------------------------g----t-gtgt---gc--------at--g---tg
tg----cgtttg---t--g-----tgtg----t-----------gt------gtg-----
t--gc--gt--gcg--tgca-----t----------g---tg---------t--------
g---t--g---tgt-----gtg------tg----t------------------g----t-
g-----tt------------tgt------------------g------------------
-----------tg--------------ctcacc----t-------------------atg
-----------------------t------------------------------------
------------------------------------------------------------
------------------------
>Polinton-4N1_DR|188981
------------------------------------------------------------
------------------------------------------------------------
------------------------------------------------------------
-------------------------aaatacattaaaaataa----at----------g-
--------a--------t-------tt----a-gtgt---at-------agt--g---tg
tg----tgtgta---t--g-----aatg----t-----------gt------gtg-----
t--gt--gt--gtg--tgtg-----t----------g---tg---------t--------
g---t--g---t-------gtg------tg----t------------------g----t-
g-----tg------------tgt------------------g------------------
-----------tg--------------tg--------t-------------------gt-
------------------------------------------------------------
------------------------------------------------------------
------------------------
>Polinton-4N1_DR|188982
---------------------------tatttaaagtgaagtgc----------------
--------------------atctgtc------------------t--------------
-------------------gtg-------------------tg----------tg-----
----------t-------gtg-t-----------------------gt----------g-
--------t--------g-------tg----t-atat---gt--------gt--g---tg
tg----tatata---t--g-----tgtg----t-----------gt------gta-----
t--gt--gt--gtg--tgtg-----t----------g---tg---------t--------
g---t--g---tgt-----gta------tg----t------------------g----t-
g-----tg------------tgt------------------g------------------
-----------tg--------------tg--------t-------------------gtg
-----------------------tgtg---------------------------------
------------------------------------------------------------
------------------------
>Polinton-4N1_DR|188983
------------------------------------------------------------
------------------------acg------------------t--------------
-------------------gtg-------------------tg----------tg-----
----------t-------gtg-t-----------------------gt----------g-
--------t--------g-------tg----t-gtgt---gt--------gt--g---tg
tg----tgtgtg---t--g-----tgtg----t-----------gt------gtg-----
t--gt--gt--gtg--tgtg-----t----------g---tg---------t--------
g---t--g---tgt-----gtg------tg----t------------------g----t-
g-----tg------------tgt------------------g------------------
-----------tg--------------tg--------t-------------------gtg
-----------------------tgtg-------------------ttgcgca-------
-----------------------------------------gat----------------
------------------------
>Polinton-4N1_DR|188984
------------------------------------------------------------
------------------------------------------------------------
------------------agag-------------------ca----------ca-----
------------------gtg-t-----------------------gt----------g-
--------t--------g-------tg----t-gtat---at---agcgagt--g---tg
tg----tgtgt----t--------tgta----t-----------gt------aaa-----
t---t--attcaac--tgat-----t----------g---aga-----------------
a------g----a-----------------------------------------------
-----------------------------------------a------------aaa---
-----------ta-----aa-------tg----aaaat--------------aaaaaata
------------------------------------------------------------
------------------------------------------------------------
------------------------
>Polinton-4N1_DR|188985
------------------------------------------------------------
------------------------------------------------------------
------------------cgta----------ag-------tg----------tg-----
--c-------t-------ctg-t-----------------------gt----------g-
--------t--------g-------tg----t-gtgt---gt--------gt--g---tg
tg----tgt---------g-----tgtg----t-----------gt------gtg-----
t--gt--gt--gtt--tgtg-----t----------t---tg---------t--------
g---t--g---tgt-----gtg------tg----t------------------g----t-
g-----tt------------tgt------------------t------------------
-----------tg--------------tgaga----------------------------
------------------------------------------------------------
------------------------------------------------------------
------------------------
>Polinton-4N1_DR|188986
------------------------------------------------------------
------------------------------------------------------------
---------------------a-------------------ca----c-----tg-----
------------------gtc-t-----------------------gt----------g-
--------t--------g-------tg----t-gtgt---gt--------gt--g---tg
tg----tgtgt----t--------tata----t-----------at------gtg-----
t---t--gt--gtg--tgtg-----t----------g---ta---------t--------
g---c--g---tgt-----gtg------cgaga--------------------g----c-
g-----tg------------tgt----------------------------------t--
-----------tg--------------tg-------------------------------
------------------------------------------------------------
------------------------------------------------------------
------------------------
>Polinton-4N1_DR|188987
------------------------------------------------------------
------------------------------------------------------------
------------------tcta-------------------ca----------gg-----
----------t-------gag-a-----------------------cc----------c-
--------t--------g-------tg----t-gtgt---gt--------gc--g---tg
tg----tgtgtg---c--g-----tgtg----t-----------gt------gtg-----
c--gt--gt--gtg--tgtg-----t----------g---tg---------t--------
g---t--g---tgt-----gtg------tg----t------------------g----t-
g-----tg------------tgt------------------g------------------
-----------tg--------------tg--------g--------------------ct
---------------ca------tgtgtt-------------------------------
------------------------------------------------------------
------------------------
>Polinton-4N1_DR|262887
------------------------------------------------------------
--------------gtgcatgtgtgtg------------------t--------------
-----------------gcgtg-------------------tg----------tgca---
----------t-------gtg-t-----------------------gtgcat---tgtg-
--------t--------g-------tg----t-gtgt---gt---tgcgtgt--g---tg
tgtg--tgtgtgcgtt--g-----tgtg----t-----------gt------gtg-----
tg-gt--gt--gtg--tgtg---tgt---gtggtgtg---tg---tgcatgt--------
g---t--g---tgt-----gtg----tgtg----t------------------g----t-
g-----tg---------gtgtgt------------------g------------------
-----------tg--------------tg------tgt-------------------gtg
-----------------------tgtg-------------------tgtgtgtg------
------------------------------------------------------------
------------------------
>Polinton-4N1_DR|262888
------------------------------------------------------------
---------------------tgtgtg-----c------------t--------------
-------------------atg----------agta-----ta----------tacata-
----------ca------gca-ca-------------------acagt----------g-
--------t--------g-------tg----t-gagc---gt--------gt--g---tg
tg----tgtgtg---t--g-----cgtg----t-----------gt------gtg-----
t--gt--gt--gtg--tgtg-----t----------g---tg---------t--------
g---t--g---tgt-----gtg------tg----t------------------g----t-
g---tgtg------------tgt------------------g------------------
-----------tg--------------tg--------a-------------------gtg
-----------------------agtgagtacc-------------tg------------
------------------------------------------------------------
------------------------
>Polinton-4N1_DR|262889
gt------tgag-aggatgtaaacatgtctgtgggctgatgtaaagctgaac-tcatcat
gaagagtttgtgtttctgaaccgtgtg------------------t--------------
-------------------gtg-------------------tg----------tg-----
----------t-------gtg-t-----------------------gt----------g-
--------t--------g-------tg----t-gtgt---gt--------gt--g---tg
tg----tgtgtg---t--g-----tgtg----t-----------gt------gtg-----
t--gt--gt--gtg--tgtg-----t----------g---tg---------t--------
g---t--g---tgt-----gtg------tg----t------------------g----t-
g-----tg------------tgt------------------g------------------
-----------tg--------------tg--------t-------------------gtg
-----------------------tgtg-------------------tgtgtgtgtaa---
------------------------------------------------------------
------------------------
>Polinton-4N1_DR|262890
----------------------ttatgtac------------------------------
-aaataaaagtacactgcacggaagtc------------------t--------------
-------------------gtg-------------------tg----------tg-----
----------t-------gtg-t-----------------------gt----------g-
--------t--------g-------tg----t-gtgt---ct--------gt--c---tg
tc----tgtgtg---t--g-----tgtg----t-----------gt------gtc-----
t--gt--ct--gtg--tgtg-----t----------g---tg---------t--------
g---t--c---tgt-----ctg------tg----t------------------g----t-
g-----tg------------tgt------------------g------------------
-----------tg--------------tg--------t-------------------gtg
-----------------------tgtg-------------------tgtg----------
------------------------------------------------------------
------------------------
>Polinton-4N1_DR|262891
------------------------------------------------------------
------------------------------------------------------------
------------------------------------------------------------
------------------------------------------------------------
-------------------------tg----t-gtgt---gt--------gt--g---tg
tg----tgtgtg---t--g-----tgtg----t-----------gt------gtg----g
t--gt--gt--gtg--tgtg-----t----------c---tg---------t--------
g---t--g---tgt-----gtg------ttcag-t-------tcgtg-a----g---tc-
------tt------------tat-----------------------------------tg
-----------tg----c---------tg---a----t--------a----------atc
-------------ag--------agtt---------------------------------
------------------------------------------------------------
------------------------
>Polinton-4N1_DR|262892
------------------------------------------------------------
----------------------gtgtg------------------t--------------
-------------------gtg-------------------tg----------tt-----
----------t-------gtt-t-----------------------gt----------g-
--------t--------g-------tg----t-gtgt---gt--------gt--g---tg
tg----tgtgtg---t--g-----tgtg----t-----------gt------gtg-----
t--gt--gt--gtg--tgtg-----t----------g---tg---------t--------
g---t--g---tgt-----gtg------tg----t------------------g----t-
g-----tg------------tgt------------------g------------------
-----------tg--------------tg--------t-------------------gtt
-----------------------tgtg-------------------ctgcag--------
-----------------------------ca----------tcaataatctgttta----
---------acattataatacact
>Polinton-4N1_DR|262893
------------------------------------------------------------
------------ccagctcaacctgag------------------t--------------
-------------------gtg-------------------tg----------tg-----
----------t-------gtg-t-----------------------gt----------g-
--------t--------g-------tg----t-gtgt---gt--------gt--g---tg
tg----tgtgtg---t--g-----tgtg----t-----------tt------gtg-----
t--gt--gt--gtg--tgtg-----t----------g---tg---------t--------
g---t--g---tgt-----gtg------tg----t------------------g----t-
g-----tg------------tgt------------------g------------------
-----------tg--------------tg--------t-------------------gtg
-----------------------tgtg---------------------------------
------------------------------------------------------------
------------------------
>Polinton-4N1_DR|262894
------------------------------------------------------------
------------------------------------------------------------
--------------------tg-------------------tg----------tg-----
----------t-------gtg-t-----------------------gt----------g-
--------t--------g-------tg----t-gtgt---gt--------gt--g---tg
tg----tgtgtg---t--g-----tgtg----t-----------gt------gtg-----
t--gt--gt--gtg--tgtg-----t----------g---tg---------t--------
g---t--g---tgt-----gtg------tg----t------------------g----t-
g-----tg------------tga------------------g------------------
-----------ag--------------c---------a-------------------gtg
---------------------attatg---------------------------------
-----------------------------------------ataaat-------------
------------------------
>Polinton-4N1_DR|262895
------------------------------------------------------------
------------------------gcg------------------t--------------
-------------------gtg-------------------tg----------tg-----
----------t-------gtg-t-----------------------gt----------g-
--------t--------g-------tg----t-gtgt---gt--------gt--g---tg
tg----tgtgtg---t--g-----tgtg----t-----------gt------gtg-----
t--gt--gt--gtg--tgtg-----t----------g---tg---------t--------
g---t--g---tgt-----atg------tg---ct------c-----------g---ctg
g-----tg------------tgt------------------g------------------
-----------tg---------gcaggtg-----------------------ga---gtg
-----------------------tgtag--------------------------------
------------------------------------------------------------
------------------------
>Polinton-4N1_DR|262896
----------------------------gttttaaa------------------------
gtatttatgggtaatgatcagcctgtg------------------t--------------
-------------------gcg-------------------tg----------tg-----
----------t-------gtg-t-----------------------gt----------g-
--------c--------g-------tg----t-gtgt---gc--------gt--g---tg
tg----tgtgtg---t--g-----tgtg----t-----------gt------gtg-----
t--gt--gt--gtg--tgtg-----t----------g---tg---------t--------
g---t--g---tgt-----gtg------tg----t------------------g----t-
g-----tg------------tgt------------------g------------------
-----------tg--------------tg--------t-------------------gtg
-----------------------tgtg---------------------------------
------------------------------------------------------------
------------------------
>Polinton-4N1_DR|262897
------------------------------------------------------------
--------------------------g------------------t--------------
-------------------gtg-------------------tg----------tg-----
----------t-------gtg-t-----------------------gt----------g-
--------t--------g-------tg----t-gtgt---gt--------gt--g---cg
tg----tgtgtg---c--g-----tgtg----t-----------gt------gtg-----
t--gt--gt--gtg--tgtg-----c----------g---tg---------t--------
g---t--g---tgt-----gcg------cg----t------------------g----c-
a-----tg------------cgt------------------g------------------
-----------cg--------------cg--------t-------------------gcg
-----------------------tg-----------------------------------
------------------------------------------------------------
------------------------
>Polinton-4N1_DR|262898
------------------------------------------------------------
-----------------------tgga------------------cc-------------
-------------ctgtaagag-------------------tg----------tg-----
----------t-------gtg--------------------------t----------g-
--------t--------g-------tg----t-gtgt---gt--------gt--g---tg
ag----tgtgtg---t--a-----tggg----t-----------tt------gtg-----
t--gt--gt--gta--tgtg-----t----------t---ta---------a--------
g---t--a---tgc-----ata------ca----t------------------g----t-
g-----tg------------tgt------------------g------------------
-----------tg--------------tg--------t-------------------gtg
------------------------------------------------------------
------------------------------------------------------------
------------------------
>Polinton-4N1_DR|262899
------------------------------------------------------------
---------------------cactga------------------a--------------
-------------------gtg-------------------tg----------tg-----
----------t-------gtg-t-----------------------gt----------g-
--------t--------g-------tg----t-gtgt---gt--------gt--g---tg
tg----tgtgtg---t--g-----tgtg----t-----------gt------gtg-----
t--gt--gt--gtg--tgtg-----t----------g---tg---------t--------
g---t--g---tgt-----gtg------tg----t------------------g----t-
g-----tt-----------caga------------------a------------------
-----------cg--------------tg--------t-------------------g--
------------------------------------------------------------
------------------------------------------------------------
------------------------
>Polinton-4N1_DR|262900
------------------------------------------------------------
-----------agcgaagcctcgtgtg------------------t--------------
-------------------gtg-------------------tg----------tg-----
----------t-------gtg-t-----------------------gt----------g-
--------t--------g-------tg----t-gtgt---gt--------gt--g---tg
tg----tgtgtg---t--g-----tgtg----t-----------gt------gtg-----
t--gt--gt--gtg--tgtg-----ttaa-------g---tg-ag------t--------
g---t--g---tgt-----gtg----cgtg----t-------acatatg----g----t-
g-----tg------------tgt------------------g------------------
-----------tg--------------tg--------t----------tat------gtg
-----------------------tgtg-------------------tgtgttt-------
------------------------------------------------------------
------------------------
>Polinton-4N1_DR|262901
------------------------------------------------------------
------------------------------------------------------------
---------ccagtgaagcaag-------------------tg----------tg-----
----------t-------gtg-tgagagca----------------tt----------g-
--------t--------g-------ta----t-gtgt---gt--------gt--g---tg
tg----tgtttg---t--ggg--atgggt---t-----------tt------gtg-----
t--gt--gt--gtg--tgtg-----t----------g---tg---------t--------
g---t--g---tgt-----gtg------tg----t------------------g----t-
t-----cagcg---------tgt------------------g------------------
-----------tg--------------tt--------t-------------------ata
-----------------------a------------------------------------
------------------------------------------------------------
------------------------
>Polinton-4N1_DR|262902
----------------------atcagtaaatcacgggagacg-----------------
---------------------------------------------t--------------
-------------------gtg-------------------tg----------tg-----
----------t-------atg-t-----------------------ct----------g-
--------t--------g-------tg----t-gtgt---gt--------gt--g---tg
tg----tgtgtg---t--g-----tgtg----t-----------gt------gtg-----
t--gt--gt--gtg--tgtg-----t----------g---tg---------t--------
a---t--g---tgt-----gta------tg----t------------------g----t-
g-----ta------------tgt------------------g------------------
-----------tg--------------ta--------t-------------------gtg
------------------------------------------------------------
------------------------------------------------------------
------------------------
>Polinton-4N1_DR|262903
------------------------------------------------------------
---------------------------------------------t--------------
-------------------gtg-------------------tg----------tg-----
----------t-------gtg-t-----------------------gt----------g-
--------t--------g-------tg----t-gtgt---gt--------gt--g---tg
tg----tgtgtg---t--g-----tgtg----t-----------gt------gtg-----
t--gt--gt--gtg--tgtg-----t----------g---tg---------t--------
g---t--g---tgt-----gtg------tg----t------------------t----t-
g-----tg------------tgt------------------g------------------
-----------tg--------------tg--------t-------------------gat
-----------------------tctg-------------------aaagccataa----
------------------------------------------------------------
------------------------
>Polinton-4N1_DR|262904
------------------------------------------------------------
------------------------gtg------------------t--------------
-------------------gtg-------------------tg------agagtg-----
----------t-------gtg-t-----------------------gt----tt----g-
--------t--------g-------tg----t-gtgt---gt--------gt--g---tg
tg----tgtgtg---t--g-----tgtg----t-----------gt------gtg-----
t--gt--gt--gtt--tgtg-----t----------g---tg---------t--------
g---t--g---tgt-----gtg------tg----t------------------g----t-
g-----tg------------tgt------------------g------------------
---------tcta--------------ta---a-aggt----------------acagtt
--------------------------------------------attaaaag--------
------------------------------------------------------------
------------------------
>Polinton-4N1_DR|262905
------------------------------------------------------------
------------------------------------------------------------
------------------------------------------------------------
------------------gtg-t-----------------------gt----------g-
--------t--------g-------tt----t-gtgt---gt--------gt--g---tg
tg----tgtgtg---t--g-----tgtg----t-----------gt------gtg-----
t--gt--gt--gtg--tgtg-----t----------g---tg---------t--------
g---t--g---tgt-----gtt------tg----t------------------g----t-
g-----tg------------agt-------------------------------------
-----------tg--------------cagaat----t-----------gca-----gta
-----------------------tatt-----------------t---------------
------------------------------------------------------------
------------------------
>Polinton-4N1_DR|262906
------------------------------------------------------------
------------------------------------------------------------
------------------cgtg-------------------tg----------tg-----
----------t-------gtg-t-----------------------gt----------g-
--------t--------g-------tg----t-gtgt---gt--------gtttg-tctg
t-----tgtgtg---t--gtt---tgtg----t-------------------atg-----
t---t--gt--gtg--tgtg-----t----------g---tg---------t--------
g---t--g---tgt-----gtg------tg----t------------------g----c-
g-----tg------------cgc------------------a------------------
-----------ca--------------tg------act-------------------atg
-----------------------t------------------------------------
------------------------------------------------------------
------------------------
>Polinton-4N1_DR|262907
------------------------------------------------------------
---------------------------------------------t--------------
-------------------gta-------------------tt----------tgtatca
gtaa-----gt-------gtc-t-----------------------gt----------g-
--------t--------g-------ac----a-atct---gt--------tt--g---tg
tg----tcaata---t--a-----tgtg----a-----------at------gtt-----
t--gt--gt--ctg--tatg-----t----------a---tg---------t--------
g---tgtg---agtc-------------tgc---c------t-----------t----t-
g-----tg------------tgt------------------t----------------tg
-----------tt--------------tg--------t-------------------tta
gtg------tgtagt---------------------------------------------
------------------------------------------------------------
------------------------
>Polinton-4N1_DR|262908
------------------------------------------------------------
-----------------------ttta------------ccaggatgcaa----------
--------------tttttgcaatgga--------------tt----------tg-----
----------t-------gtg-t-----------------------gt----------g-
--------c--------g-------ta----c-ctgt---gt--------gt--g---tg
tg----tgtgtg---t--g-----tgtg----t-----------gt------gtg-----
t--gt--gt--gtg--tgtg-----t----------g---tg---------t--------
g---t--g---tgt-----gtg------tg----t------------------g--t-tg
tg----tg------------t---------------------------------------
------------------------------------------------------------
------------------------------------------------------------
------------------------------------------------------------
------------------------
>Polinton-4N1_DR|262909
------------------------------------------------------------
------------------------------------------------------------
-----tgccaatcaaactcgtg-------------------tg----------tg-----
----------t-------gtg-t-----------------------gt----------g-
--------t--------g-------tg----t-gtgt---gt--------gt--g-tctg
tt----tttgtg---t--g-----tttgattgtga-------------------g-----
t--gt--gt--gtg--tgtg-----t---gc-----a-tgca---------t--------
t-ttt--c---agt-----gag------ag----a------------------c----c-
c-----tg------------tgt------------------g------------------
-----------tg--------------ta--------c-------------------ttg
-----------------------tg-----------------------------------
------------------------------------------------------------
------------------------
>Polinton-4N1_DR|262910
------------------------------------------------------------
----attaaccagatc--acatctgtg------------------t--------------
-------------------gtg-------------------tg----------tt-----
----------t-------gtg-t-----------------------gt----------g-
--------t--------g-------tg--tgt-gtgt---gt--------gt--c---tg
tg----tgtgtg---t--g-----tgtg----t-----------gt------gtg-----
t--gt--gt--gtc--tctg-----t----------c---tg--------------gtct
g---t--c---tgt-----ctg------tg----t------------------g----c-
a-----tg------------agt------------------t------------------
-----------tg--------------tg--------t-------------------gtc
-----------------------tgtg---------------------------------
------------------------------------------------------------
------------------------
>Polinton-4N1_DR|262911
------------------------------------------------------------
---------------------tatata------------------tatatttact-----
-----------ata-----ata-------------------tt----------ta-----
----------t-------tta-t------------------------t----------g-
--------t--------a-------tg----t-gtgt---gt--------gt--t---tg
tg----tgtgta---t--g-----tatg----t-----------at------gta-----
t--gt--at--gta--tgta-----t----------g---ta---------t--------
g---t--a---tgt-----atg------ta----t------------------g----t-
a-----tg------------tat------------------g------------------
-----------t------------------------------------------------
------------------------------------------------------------
------------------------------------------------------------
------------------------
>Polinton-4N1_DR|262912
------------------------------------------------------------
--------------------aaacatg------------------t--------------
-------------------ctg-------------------tc----------tgc----
----------t-------ttg-t-----------------------cc----------a-
--------t--------t-------aa----t-gtgt---gt--------gt--c---tg
tg----tgtgtg---t--g-----tgtg----t-----------gc------gtg-----
c--gc--at--gcg--tgtg-----t----------g---tg---------c--------
g---t--g---cgt-----gcg------ca----t-------gcgcgt-----g----t-
g-----------------------------------------------------------
------------------------------------------------------------
------------------------------------------------------------
------------------------------------------------------------
------------------------
>Polinton-4N1_DR|262913
------------------------------------------------------------
------------------------------------------------------------
------------------------------------------------------------
------------------------------------------------------------
-------------------------tg----t-gtgt---gc--------gt--g---tg
tc----tatgta---t--a-----tata----t-----------at------atg-----
t--at--at--gtg--tgtg-----t----------g---tg-------tat--------
g---t--act-tac-----aca------tt----t------------------g----t-
g---atta------------cat-------a----------g------------------
-----------ta-------ct-----tg--------t--------------taaaaata
------------------------------------------------------------
------------------------------------------------------------
------------------------
>Polinton-4N1_DR|262914
------------------------------------------------------------
-----atttcacattgcaatatatata------------------t--------------
-------------------ata-------------------tg----------tc-----
----------t-------gtg-t-----------------------gt----------g-
--------t--------g-------tg----t-gtgt---gt--------gt--g---tg
tg----tgtgtg---t--g-----tgtg----t-----------gt------gtg-----
t--gt--gt--gtg--tgtg-----t----------g---tg---------t--------
g---t--g---tgt-----gtg------tg----t------------------g----t-
g-----tg------------tgt------------------g------------------
-----------tg--------------tg--------t-------------------gtg
-----------------------tg-----------------------------------
------------------------------------------------------------
------------------------
>Polinton-4N1_DR|262915
------------------------------------------------------------
-------------------------tg------------------tga------------
-------------------gtg-------------------tg----------tc-----
----------t-------gtg-t-----------------------gt----------a-
--aatgtct--------g-------taa-agt-gtat---ca--------ct--g---ca
tg----actgtg---t--g-----tgtg----t-----------gt------gtg-----
t--gt--gt--gtg--tgtg-----t----------g---tg---------t--------
g---t--g---tgt-----gtg------tg----t------------------g----t-
g-----tg------------tgt------------------g------------------
-----------tg--------------tg--------t-------------------gtt
---------------t--------------------------------------------
------------------------------------------------------------
------------------------
>Polinton-4N1_DR|262916
------------------ataaatgcagcgat--gggt----------------------
-----------------taaatgtgtg------------------t--------------
-------------------gtg-------------------tg----------tg-----
----------t-------gtg-t-----------------------gt----------g-
--------t--------g-------tg----t-gtgt---gt--------gt--g---tg
tg----tgtgtg---t--g-----tgtg----t-----------gt------gtg-----
t--gt--gt--gtg--tgtg-----t----------g---tg---------t--------
g---t--g---tgt-----gtg------tg----t------------------g----t-
g-----tg------------tgt------------------g------------------
-----------tg--------------tg--------t-------------------gtg
-----------------------tgtg---------------------------------
------------------------------------------------------------
------------------------
>Polinton-4N1_DR|262917
------------------------------------------------------------
--------------------ggataca---------------------------------
-------------------att-------------------tg----------ta-----
----------t---aaaagtg-t-------------------t---gt----------g-
--------t--------g-------tg----t-atat----t--------gt--g---tg
tg----tgcatg---t--g-----tgtg----t-----------at----acgtg-----
tgtat--gc--atg--cgta-----t----------g---cg---------t--------
g---t--g---tgt-----gtg------ga----t--------------tt-------tt
g-----tg------------tgt------------------g------------------
-----------tt----t---------tg--------t-------------------g--
------------------------------------------------------------
------------------------------------------------------------
------------------------
>Polinton-4N1_DR|262918
------------------------------------------------------------
------------------------------------------------------------
---------------------g-------------------tg----------tg-----
----------t-------gtg-t-----------------------gt----------g-
--------t--------g-------tg----t-gtgt---gt--------gt--g---tg
tg----tgcgcg---c--g-----cgtg----c-----------gt------gcg-----
t--gc--gt--gcg--tgcg-----t----------g---cg---------t--------
g---t--g---tgc-----gtg------tg----t------------------g----t-
g-----tg------------cgt------------------g------------------
-----------tg--------------tg--------c-------------------gca
-----------------------tgtg-------------------cgccattg---gag
aa---------------------------------------ataa---------------
------------------------
>Polinton-4N1_DR|262919
------------------------------------------------------------
------------------------------------------------------------
------------------------------------------------------------
------------------------------------------------------------
-------------------------tg----t-gtgt---gt--------gt--g---tg
tg----tgtgtg---t--g-----tgtg----t-----------gt------gtg-----
t--gt--gt--gga--tatg-----t----------a---ta---------t--------
a---t--aaa-taa-----ata------aaaat-tctctat------------t----t-
------tg--------t---tgt-------t----------t------------aac---
-----------tgga-------------------------------------------t-
------------------------------------------ttattaagtatgggtttg
agtaa-------------------------------------------------------
------------------------
>Polinton-4N1_DR|262920
------------------------------------------------------------
------------------------------------------------------------
-----------------------------------------tg----------tg-----
----------t-------gtg-t-----------------------gt----------g-
--------t--------g-------tg----t-gtgt---gt--------gt--g---tg
tg----tgtgtg---t--g-----tgtg----t-----------gt------gtg-----
c--gt--gt--gcg--tgtg-----c----------g---cg---------t--------
g---c--g---cgt-----gtg------cg----t------------------g----c-
g-----tg------------cgt------------------g------------------
-----------tg--------------tg--------t-------------------gtg
-----------------------tgtg-------------------tgaaaaaata----
------------------------------------------------------------
------------------------
>Polinton-4N1_DR|262921
------------------------------------------------------------
--------------------gtgtgtg------------------t--------------
-------------------gtg-------------------tg----------tg-----
----------t-------gtg-t-----------------------gt----------g-
--------t--------g-------tg----t-gtgt---gt--------gt--g---tg
tg----tgtgcg---t--g-----cgtg----c-----------gt------gcg-----
t--gc--gt--gcg--tgcg-----t----------g---cg---------t--------
g---c--g---tgc-----gtg------cg----t------------------c----c-
g-----tg------------cgt------------------g------------------
-----------cg--------------tg--------t-------------------gtg
-----------------------tgtg-------------------caacaga-------
-----------------------------------------ataa---------------
------------------------
>Polinton-4N1_DR|262922
------------------------------------------------------------
------------------------------------------------------------
------------------------------------------------------------
---------------------------------aaa---ccg----at----------g-
--------t--------g-------tg----t-gtgt---ga--------gt--g---tg
tg----tgtgtg---t--g-----tgcg----t-----------gt------gt------
-------------------t-----t----------g---tt---------t--------
g---t--g---tgt-----gtg------tt----t------------------g----t-
g-----tg------------tgt------------------g------------------
-----------tg--------------ta--------t-------------------gtg
-----------------------tgttatgatccttgatgg-------------------
------------------------------------------------------------
------------------------
>Polinton-4N1_DR|262923
------------------------------------------------------------
--------------------------a------------------c--------------
-------------------acg-------------------tg----------tg-----
----------t-------gtg-t-----------------------gt----------g-
--------t--------g-------tg----t-gtgt---gt--------gt--g---tg
tg----tgtgtg---t--g-----tgtg----t-----------gt------gtg-----
t--gt--gt--gtg--tgtg-----t----------g---tg---------t--------
g---t--g---tgt-----gtg------tg----t------------------g----t-
g-----ta------------tgt------------------g------------------
-----------tg--------------tg--------t-------------------gtg
ttt--------------------tatg-------------------acaat---------
------------------------------------------------------------
------------------------
>Polinton-4N1_DR|262924
------------------------------------------------------------
------------------------------------------------------------
-----------------------------------------tg----------tg-----
----------t-------gtg-t-----------------------gt----------g-
--------t--------g-------tg----t-gtgt---gt--------gt--g---tg
tg----tgtgtg---t--g-----tgtg----t-----------gt------gtg-----
t--gc--gt--gcg--tgcg-----t----------g---cg---------t--------
g---c--g---tgc-----gtg------cg----t------------------g----c-
g-----tg------------cgt------------------g------------------
-----------tg--------------tg--------t-------------------gta
-----------------------taaa-------------------aaatataaaaaaag
-----------------------------------------ataaaa-------------
------------------------
>Polinton-4N1_DR|262925
------------------------------------------------------------
------------------------------------------------------------
-------------------gtg-------------------tg----------tg-----
----------t-------gtg-t-----------------------gt----------g-
--------t--------g-------tg----t-atgt---gt--------gt--g---tg
tg----tgtgtg---t--g-----tgtg----t-----------gt------gtg-----
t--gc--gt--gcg--tgca-----t----------g---cg---------t--------
g---c--g---tgc-----gtg------ca----t------------------g----a-
g-----tg------------tgt------------------g------------------
-----------tg--------------tg--------t-------------------gtt
-----------------------tgtg-------------------tgtgtcaaaa----
------------------------------------------------------------
------------------------
>Polinton-4N1_DR|262926
------------------------------------------------------------
------------------------------------------------------------
-----------------------------------------------------tg-----
----------t-------gtg-t-----------------------gt----------g-
--------t--------g-------tg----t-gtgt---gt--------gt--g---tg
tg----tgtgtg---t--g-----tgtg----t-----------gt------gtg-----
t--gt--gt--gtg--tgtg-----t----------g---tg---------t--------
g---t--g---tgt-----gtg------tg----t------------------g----t-
g-----tg------------tgtgtgtgagaatcttgtttaa--------ctgc------
-----------ag--------------ta--------t----------t--------gtt
-------------------aaaacattaatttta--------------------------
------------------------------------------------------------
------------------------
>Polinton-4N1_DR|262927
------------------------------------------------------------
----------------------gtgtg------------------t--------------
-------------------gtg-------------------tg----------tg-----
----------t-------gtg-t-----------------------gt----------g-
--------t--------g-------tg----t-gtgt---gt--------gt--g---tg
tg----tgtgtg---t--g-----tgtg----t-----------gt------gtg-----
t--gt--gt--gtg--tgtg-----t----------a---tg---------t--------
g---t--g---tgt-----gtg------tg----t------------------g----t-
g-----tg------------tgt------------------g------------------
-----------tg--------------tg--------t-------------------gtg
-----------------------tgtg---------------------------------
---------------------taaaaaat-------gtgttttaat--------------
--------------------tatt
>Polinton-4N1_DR|262928
------------------------------------------------------------
----------------------gtgtg------------------t--------------
-------------------gtg-------------------tg----------tg-----
----------t-------gtg-t-----------------------gt----------g-
--------t--------g-------tg----t-gtgt---gt--------gt--g---tg
tg----tgtggg---t--g-----tgtg----t-----------gt------gtg-----
t--gt--gt--gtg--tgtg-----t----------g---tg---------t--------
g---t--g---tgt-----gtg------tg----t------------------g----t-
g-----tg------------tgt------------------g------------------
-----------tg--------------tg--------t-------------------gtg
-----------------------tgtg-------------------gtcacaat------
-----------------------------------------aatgcagtta---------
------------------------
>Polinton-4N1_DR|262929
------------------------------------------------------------
---accactgaag------aacctttg------------------t--------------
-------------------gtg-------------------tg----------tg-----
----------t-------gtg-t-----------------------gt----------g-
--------t--------g-------tg----t-gtgt---gt--------gt--g---tg
tg----tgtgtg---t--g-----tgtg----t-----------gt------gtg-----
t--gt--gt--gtg--tgtg-----t----------g---tg---------t--------
g---t--g---tgt-----gtg------tg----t------------------g----t-
g-----tg------------tgt------------------g------------------
-----------tg--------------tg--------t-------------------gtg
-----------------------tgtg---------------------------------
------------------------------------------------------------
------------------------
>Polinton-4N1_DR|262930
------------------------------------------------------------
------------------------------------------------------------
--------------------ta-------------------tg----------ta-----
----------t-------ata-t-----------------------gt----------g-
--------t---------------------------------------------------
-g----tgtgtg---t--g-----tgtg----t-----------gt------gtg-----
t--gt--gt--gtg--tgtg-----t----------g---tg---------t--------
g---t--g---tgt-----gtg------tg----t------------------g----t-
g-----tg------------tgtgcagtc------------g------------------
-----------ta-----tg-------tg----aaaat-------------------gca
-----------------------tgttaatgaaca--------taata------------
------------------------------------------------------------
------------------------
>Polinton-4N1_DR|262931
------------------------------------------------------------
------------------------------------------------------------
---------------------a----------------aaacg----------tc-----
--------ttt-------gtgcc-------------------c---gt----------g-
---gtcttt--------a-------tg--tgt-atgt---gt--------gt--g---tg
tg----tgtgtg---t--g-----tgtg----t-----------gt------gtg-----
t--gt--gt--gtg--tgtg-----t----------g---tg---------t--------
g---t------------------------g----t--------------gt--g----t-
g-----tt------------tgt------------------g------------------
-----------tt----c---------tg--------c-------------------g--
------------------------------------------------------------
------------------------------------------------------------
------------------------
>Polinton-4N1_DR|262932
------------------------------------------------------------
-----------ttcaccaacagagatg--------------tgtgtgtgtgt--------
-------------------gtg-------------------tg----------tg-----
----------t-------gtg-t-----------------------gt----------g-
--------t--------g-----tgtg----t-gtgt---gt--------gt--g---tg
tg----tttgtg---t--g-----tttg----t-----------gt------gtg-----
t--tt--gt--gtt--tgtg-----t----------g---tg---------t--------
g---t--g---tgt-----gtg------tg----t------------------g----t-
g-----tg---------gtgtgt------------------g------------------
-----------tg-------tg-----tg------tgt-------------------gtg
-----------------------tgtg---------t-------aataattgtgacaa--
------------------------------------------------------------
------------------------
>Polinton-4N1_DR|262933
------------------------------------------------------------
--------------acttatatatata--------------cttat--------------
-------------------atg-------------------tg----------tg-----
----------t-------gtg-t-----------------------gt----------g-
--------t--------g-------tg----t-gtgt---gt--------gt--g---tg
tg----tgtgtg---t--g-----tgtg----t-----------gt------gtg-----
t--gt--gt--gtg--tgtg-----t----------g---tg---------t--------
g---t--g---tgt-----gtg------tg----t------------------g----t-
g-----ta-----------ctgt------------------a------------------
-----------ta-------at-----aa------ata-------------------ata
-----------------------a------------------------------------
------------------------------------------------------------
------------------------
>Polinton-4N1_DR|262934
------------------------------------------------------------
------------------------------------------------------------
------------------------------------------------------------
------------------atg-t-----------------------gt----------g-
--------t--------g-------tg----t-gtgt---gt--------gt--g---tg
tg----tgtgtg---t--a-----tgtg----t-----------gt------gtg-----
t--at--gt--gtg--tatg-----t----------g---tg---------t--------
g---t--g---tgt-----gtg------tg----t------------------g----t-
g-----tg------------ggg------------------ggggggggg----------
g-----------------------------------------------------------
---------------------------------------------gtacttgtttata--
--------------------------------------ggaataata-------------
------------------------
>Polinton-4N1_DR|262935
------------------------------------------------------------
------------------------------------------------------------
-------------------gtg-------------------tg----------tg-----
----------t-------gtg-t-----------------------gt----------g-
--------t-------------t--tg----t-gttt---gt--------gt--t---tg
tg----tgtgtg---t--g-----tgtg----t-----------gt------gtg-----
t--gt--gt--gtg--tacg-----t----------a---cg---------t--------
g---t-----aaac--------------tg---ttttagta-----------gg----ta
a-ag--ta----aca-------t-------a----------g----------------ca
-----------tg----t---------taa-------t----------------att---
------------------------------------------------------------
------------------------------------------------------------
------------------------
>Polinton-4N1_DR|262936
------------------------------------------------------------
------atttcccgtaaattttgtgag------------------t--------------
-------------------gtg-------------------tg--------agtg-----
----------t-------gtg-a-----------------------gt----------g-
--------t--------g-------tg----a-gtgt---gt--------ga--g---tg
tg----tgtgtg---t--g-----tgtg----t-----------gt------gtg-----
t--gt--gt--gtg--tgtg-----t----------g---tg---------t--------
t---t--g---tat-----gtg------tg----t------------------g----t-
t-----tg------------tat------------------g------------------
-----------tg--------------tg--------t-------------------gtg
------------------------------------------------------------
------------------------------------------------------------
------------------------
>Polinton-4N1_DR|262937
------------------------------------------------------------
------------------------gtg------------------t--------------
-------------------gtg-------------------tg----------tg-----
----------t-------gtg-t-----------------------gt----------g-
--------t--------g-------tg----t-gtgt---gt--------gt--g---tg
tg----tgtgtg---t--g-----tgtg----t-----------gt------gtg-----
t--gt--gt--gtg--tgtg-----t----------g---tg---------t--------
g---t--g---tgt-----gtg------tg----t------------------g----t-
g-----tg------------tat------------------a------------------
-----------ta--------------ta--------a-------------------gta
-----------------------ctta-------------------at------------
-----------------------------------------aaaaaaata----------
------------------------
>Polinton-4N1_DR|262938
------------------------------------------------------------
------------------------------------------------------------
-----------------------------------------------------tg-----
----------t-------gtg-t-----------------------gt----------g-
--------t--------g-------tg----t-gtgt---gt--------gt--g---tg
tg----tgtgtgcgct--g-----tgtg----t-----------gt------gtg-----
t--gt--gt--gtg--tgtg-----t----------g---tg---------t--------
g---t--g---tgt-----gcg------cg----c------------------g--c-c-
-------a------------ctc------------------g--------ggag------
-----------tg--------------tg----tgtct-------------------gtg
------------------------------------------------------------
------------------------------------------------------------
------------------------
>Polinton-4N1_DR|262939
actccatgtttactttgtatatataatattttcaaatgttttgact--------tttttt
gtatgattttaataaacatattttgtg------------------t--------------
-------------------gtg-------------------tg----------tg-----
----------t-------gtg-t-----------------------gt----------g-
--------t--------g-------tg----t-gtgt---gt--------gt--g---tg
tg----cgtgtg---c--g-----tgtg----c-----------gt------gtg-----
c--at--gt--gcg--tgtg-----c----------g---tg---------t--------
g---c--g---tgt-----gtg------tg----t------------------g----t-
g-----tg------------tgt------------------g------------------
-----------tg--------------ta--------t----------------------
------------------------------------------------------------
------------------------------------------------------------
------------------------
>Polinton-4N1_DR|262940
-------------------------------------tgtgatttt----------tatc
agaatgtcacataat-----gtgtgtg------------------t--------------
-------------------gtg-------------------ta----------tg-----
----------t-------gtg-t-----------------------gt----------g-
--------t--------g-------tg----t-gtgt---gt--------gt--g---tg
tg----tgtgtg---t--g-----tgtg----t-----------gt------gtg-----
t--gt--gt--gtg--tgtg-----t----------g---tg---------t--------
g---t--g---tgt-----gtg------tg----t------------------g----t-
g-----tg------------tgt------------------gtgtg--------------
-----------tg--------------tg--------t-------------------gtg
-----------------------tgtg-------------------tgtgtgtg------
------------------------------------------------------------
------------------------
>Polinton-4N1_DR|262941
------------------------------------------------------------
------------------------------------------------------------
-----------------aaata-------------------ta----------ta-----
----------t-------gtg-t-----------------------gt----------g-
--------t--------g-------tg----t-gtgt---gt--------gt--g---tg
tg----tgtgtg---t--g-----tgtg----t-----------gt------gtg-----
t--gt--gt--gtg--tgtg-----t----------g---tg---------t--------
g---t--g---tgt-----gtg------ta----t------------------aca--t-
g-----tg------------tgt------------------a------------------
---------cct------------------------at-------------a-----gtg
-----------------------tt-----------------------------------
------------------------------------------------------------
------------------------
>Polinton-4N1_DR|262942
------------------------------------------------------------
----------------------gtttg------------------t--------------
-------------------gtg-------------------tg----------tg-----
----------t-------gtg-t-----------------------gt----------g-
--------t--------g-------tg----t-gtgt---gc--------gt--g---cg
tg----cgtgcg---t--g-----tgtg----t-----------gt------gtg-----
t--gt--gt--gtg--tgtg-----t----------g---tg---------t--------
g---t--g---tgt-----gtg------cg----t------------------g----t-
g-----tg------------tgt------------------g------------------
-----------tg--------------tg--------t-------------------gtc
-----------------------tgtg---------------------------------
---------------------aa-------------------------------------
------------------------
>Polinton-4N1_DR|262943
----------------------------------------------------------ga
aacatcttt-----------------t------------------t--------------
-------------------gtg-------------------tg--------tgtg-----
----------t-------gtg-c-----------------------gc----------g-
--------t--------g-------tg----c-gcgt---gc--------gt--g---cg
tg----cgtgtg---t--g-----tgtg----t-----------gt------gtg-----
t--gt--gt--gtg--cgtg-----c----------g---tg---------c--------
g---t--g---cgt-----gcc------tg----c------------------c----t-
g-----cg------------tgc------------------g------------------
-----------tg--------------tgtg------t-------------------gta
aa----------------------------------------------------------
------------------------------------------------------------
------------------------
>Polinton-4N1_DR|262944
------------------------------------------------------------
--------------ttagctgtaaaat------------------t--------------
-------------------tta-------------------ta----------ta-----
----------t-------ata-t-----------------------at----------g-
--------t--------g-------tg----t-gtgt---gt--------gt--g---tg
tg----tgtgtg---t--g-----tgtg----t-----------gt------gtg-----
t--gt--gt--gtg--tgtg-----t----------g---tg---------t--------
g---t--g---tgt-----gtg------tg----t------------------g----t-
g-----tg------------tgt------------------g------------------
-----------tg--------------tg--------t-------------------g--
------------------------------------------------------------
------------------------------------------------------------
------------------------
>Polinton-4N1_DR|262945
------------------------------------------------------------
tgtaattacactgcagttaaccatacg------------------t--------------
-------------------gtg-------------------tg----------tg-----
----------t-------gtg-t-----------------------gt----------g-
--------t--------g-------tg----t-gtgt---gt--------gt--g---tg
tg----tgtgtg---t--g-----tgtg----t-----------gt------gtg-----
t--gt--gt--gtg--tgtg-----t----------g---tg---------t--------
g---t--g---tgt-----gtg------tg----t------------------g----t-
g-----tg------------tgt------------------g------------------
-----------tg--------------tg--------t-------------------g--
------------------------------------------------------------
------------------------------------------------------------
------------------------
>Polinton-4N1_DR|262946
------------------------------------------------------------
---accagtgagc------gattcctg------------------t--------------
-------------------gtg-------------------tg----------tg-----
----------t-------gtg-t-----------------------gt----------g-
--------t--------g-------tg----t-gtgt---gt--------gt--g---tg
tg----tgtgtg---t--g-----tgtg----t-----------gt------gtg-----
t--gt--gt--gtg--tgtg-----t----------g---tg---------t--------
g---t--g---tgt-----gtg------tg----t------------------g----t-
g-----tg------------tgt------------------g------------------
-----------tg--------------tg--------t-------------------gtg
-----------------------tgtg-------------------tg------------
------------------------------------------------------------
------------------------
>Polinton-4N1_DR|262947
------------------------------------------------------------
------------------------------------------------------------
-----------------------------------------------------tg-----
----------t-------gtg-t-----------------------gt----------g-
--------t--------g-------tg----t-gtgt---gt--------gt--g---tg
tg----tgtgtg---t--g-----tgtg----t-----------gt------gtg-----
t--gt--gt--gtg--tgtg-----t----------g---tg---------t--------
g---t--g---tgt-----gtg------ag----t------------------g----t-
g-----tg------------tgt------------------a------------------
-----------ta--------------tgggga----t-------------------aaa
ataaa--------------aaactgca---------tt--ata-----------------
------------------------------------------------------------
------------------------
>Polinton-4N1_DR|262948
------------------------------------------------------------
------------------------------------------------------------
-------agtgaaagaaccacc-------------------tg----------tg-----
----------t-------gtg-t-----------------------gt----------g-
--------t--------g-------tg----t-gtgt---gt--------gt--g---tg
tg----tgtgtg---t--g-----tgtg----t-----------gt------gtg-----
t--gt--gt--gtg--tgtg-----t----------g---tg---------t--------
g---t--g---tgt-----gtg------tg----t------------------g----c-
g-----ct------------tgt-------------------------------------
----------aca-------ta-----ca------ttt-------------------ac-
------------------------------------------------------------
------------------------------------------------------------
------------------------
>Polinton-4N1_DR|262949
------------------------------------------------------------
------------------------atg------------------t--------------
-------------------gtt-------------------ta--------aagg-----
------aaaat-------ctg-t-----------------------gc----------a-
--------t--------g-------tg----t-gtgt--aaa--------gt--g---tg
tg----tgcata---t--a-----tgt-------------------------gcg-----
t--at--gt--gtg--tgta-----t----------a---ca---------t--------
c---t--a---ttt-----tttttacagtg----t------------------g----c-
g-----tt------------tgt------------------g------------------
-----------tg--------------tg--------t-------------------gtg
-----------------------tgagaaaa-----------------------------
------------------------------------------------------------
------------------------
>Polinton-4N1_DR|262950
------------------------------------------------------------
-----------------------tata------------------t--------------
-------------------ata-------------------ta----------ta-----
----------t-------ata-t-----------------------at----------a-
--------t--------a-------ta----t-atat---at--------at--a---tg
tg----tgtgtg---t--g-----tgtg----t-----------gt------gtg-----
t--gt--gt--gtg--tgtg-----t----------g---tg---------t--------
g---t--g---tgt-----gtg------ta----atattta-tgtaataatata----t-
a-----ta------------cat------------------a------------------
-----------tg--------------ta--------t-------------------gta
---------------tg------tattt------------------------------ac
t-----------------------------------gatacatttaaatagttttaga--
------------------------
>Polinton-4N1_DR|262951
------------------------------------------------------------
------------------------------------------------------------
--------------------cg-------------------tg----------cg-----
----------t-------gtg-t-----------------------gc----------g-
--------t--------g-------cg----t-gcgt---gc--------gt--g---cg
tg----cgtgtg---t--g-----tgtg----t-----------gt------gtg-----
t--gt--gt--gtg--tgtg-----t----------g---tg---------t--------
g---t--g---tgt-----gta------ta----t------------------a----t-
g-----ta------------tat------------------a------------------
-----------ta--------------tg--------c-------------------act
-----------------------tttg-------------------cattt---------
------------------------------------------------------------
------------------------
>Polinton-4N1_DR|262952
------------------------------------------------------------
-------------------ccagtgag------------------t--------------
-------------------gag-------------------tg----------tg-----
----------t-------gtg-t-----------------------at----------g-
--------t--------g-------tg----t-gtgt---gt--------gt--g---tg
tg----tgtgtg---t--g-----tgtg----t-----------gt------gtg-----
t--gt--gt--gtg--tgtg-----t----------g---tg---------t--------
g---t--g---tgt-----gtg------tg----t------------------g----t-
g-----tg------------cgt------------------g------------------
-----------ta--------------ta--------t-------------------ata
-----------------------tata-------------------taaaataa------
------------------------------------------------------------
------------------------
>Polinton-4N1_DR|262953
------------------------------------------------------------
---------aaatatatcttaagtgtg------------------t--------------
-------------------gtg-------------------tg----------tg-----
----------t-------gtg-t-----------------------gt----------g-
--------t--------g-------tg----t-gtgt---gt--------gt--g---tg
tg----tgtgtg---t--g-----tgtg----t-----------gt------gtg-----
t--gt--gt--gtg--tgtg-----t----------g---tg---------t--------
g---t--g---tgt-----gtg------tt----t------------------g----c-
t-----tg------------tgt------------------g------------------
-----------tg--------------tg--------t-------------------gtg
-----------------------tgtg-------------------tgtg----------
------------------------------------------------------------
------------------------
>Polinton-4N1_DR|262954
-----------------tataaatataattctcaagct----------------------
-----------------gaaaagtgtg------------------t--------------
-------------------gtg-------------------tg----------tg-----
----------t-------gtg-t-----------------------gt----------g-
--------t--------g-------tg----t-gtgt---gt--------gt--g---tg
tg----tgtgtg---t--g-----tgtg----t-----------gt------gtg-----
t--gt--gt--gtg--tgtg-----t----------g---tg---------t--------
g---t--g---tgt-----gtg------tg----t------------------g----t-
g-----tg------------tgt------------------g------------------
-----------tg--------------tg--------t-------------------gtg
-----------------------tgtg---------------------------------
------------------------------------------------------------
------------------------
>Polinton-4N1_DR|262955
atatgattttta-caaccaatattattcttattaactatgtataat-----------ta-
--ttatgatgattttgtcgagtgtgtg------------------t--------------
-------------------gtg-------------------tg----------tg-----
----------t-------gtg-t-----------------------gt----------g-
--------t--------g-------tg----t-gtgt---gt--------gt--g---tg
tg----tgtgtg---t--g-----tgtg----t-----------gt------gtg-----
t--gt--gt--gtg--tgtg-----t----------g---tg---------t--------
g---t--g---tgt-----gtg------tg----t------------------g----c-
g-----cg------------cgc------------------g------------------
-----------cg--------------cg--------c-------------------atg
-----------------------tgtc-------------------tgtg----------
------------------------------------------------------------
------------------------
>Polinton-4N1_DR|262956
------------------------------------------------------------
------------------------------------------------------------
------------------------------------------------------------
------------------------------------------------------------
-----------------------------------gt---at--------gt--g---tg
tg----tgtgtg---t--g-----tgtg----t-----------gt------gtg-----
t--gt--gt--gtg--tgtg-----t----------g---tg---------t--------
g---t--g---tgt-----gtg------tg----t------------------g----t-
g-----tg------------tgt------------------g------------------
-----------tg-----------------------------------------------
------------------------------------------------------tttaat
a------------------------------ttaaagatacattatataattaatatta-
------------------------
>Polinton-4N1_DR|262957
------------------------------------------------------------
-------------------ttactatg------------------tttcggt--------
----------------tatata-------------------ta----------ta-----
----------t-------ata-t-----------------------gt----------g-
--------t--------g-------tg----t-gtgt---gt----gtgtgt--g---tg
tg----tgtgtg---t--g-----tgtg----t-----------gt------gtg-----
t--gt--gt--gtg--tgtg-----t----------g---tg-------tgt--------
g---t--g---tgt-----gtg------tg----t-----------gt-----g----t-
g-----tg------------tgt------------------g------------------
-----------tg--------------tg--------t-----------at------gtg
-----------------------tgtg-------------------tgtgtgtgtgtg--
------------------------------------------------------------
------------------------
>Polinton-4N1_DR|262958
------------------------------------------------------------
-------------gttataaaggccta----a-------------c--------------
---c---------------agg----------------acaga----------cg-----
----------t-------gtg-t-----------------------gt----------g-
--------t--------g-------tg----t-gtgt---gt--------gt--g---tg
tg----tgtgtg---t--g-----tgtg----t-----------gt------gtg-----
t--gt--gt--gtg--tgtg-----t----------g---tg---------t--------
g---t--g---tgt-----gtg------tg----t------------------g----t-
g-----tg------------t---------------------------------------
------------------------------------------------------------
------------------------------------------------------------
------------------------------------------------------------
------------------------
>Polinton-4N1_DR|262959
------------------------------------------------------------
------------------------------------------------------------
------------------------------------------------------------
------------------------------------------------------------
--actttcttaacaaggaactg-----tt--taatgt----tgaa-----gc--gt--ca
tgtagctacata---t--t-----tata----t---------gacc------gtc---a-
t---c--ttc--------------------------------------------------
------------------------------------------------------------
------------------------------------------------------------
------------------------------------------------------------
------------------------------------------------------------
------------------------------------------------------------
------------------------
>Polinton-4N1_DR|262960
------------------------------------------------------------
--------------------------g------------------t--------------
-------------------atg-------------------tg----------tg-----
----------t-------gta-t-----------------------gt----------g-
--------t--------a-------tg----t-gtgt---gt--------gt--g---tg
tg----tgtgtg---t--g-----tgtg----t-----------gt------gtg-----
t--gt--gt--gtg--cgtg-----t----------g---tg---------t--------
g---t--g---tgt-----gtg------cg----t------------------g----t-
g-----tg------------tgt------------------g------------------
-----------tg--------------ca--------c-------------------atg
-----------------------gtct-------------------g-------------
------------------------------------------------------------
------------------------
>Polinton-4N1_DR|262961
------------------------------------------------------------
---------------------cgtgtg------------------t--------------
-------------------gtg-------------------tg----------tg-----
----------t-------gtg-t-----------------------gt----------g-
--------t--------g-------tg----t-gtgt---gt--------gt--g---tg
tg----tgtgtg---t--g-----tgtg----t-----------gt------gtg-----
t--gt--gt--gtg--tgtg-----t----------g---tg---------t--------
g---t--g---cgt-----gcg------tg----t------------------g----c-
a-----tg------------tgc------------------g------------------
-----------tg--------------tg--------t-------------------gtg
-----------------------tttt-------------------tacaaat-------
-----------------------------------------aagataata----------
------------------------
>Polinton-4N1_DR|262962
------------------------------------------------------------
---------------gaaatatgaaag------------------c--------------
-------------------atg-------------------tg----------gc-----
----------t-------gag-t-----------------------gt----------g-
--------t--------g-------tg----t-gtgt---gt--------gt--g---tg
tg----tgtgtg---t--g-----tgtg----t-----------gt------gtg-----
t--gt--gt--gtg--tgtg-----t----------g---tg---------t--------
g---t--g---tgt-----gtg------tg----t------------------g----t-
g-----tg------------tgt------------------g------------------
-----------tg--------------tg--------t-------------------g--
------------------------------------------------------------
------------------------------------------------------------
------------------------
>Polinton-4N1_DR|262963
------------------------------------------------------------
------------------------------------------------------------
--------------------ta-------------------ta----------ta-----
----------t-------ata-t-----------------------at----------a-
--------t--------a-------ta----t-atat---at--------at--a---ta
ta----tatgtg---t--g-----tgtg----t-----------gt------gtg-----
t--gt--gt--gtg--tgtg-----t----------g---tg---------t--------
g---t--g---tgt-----gtg------tg----t------------------g----t-
g-----tg------------tgt------------------g------------------
-----------tg--------------tg--------t-------------------gtg
-----------------------tgtg-------------------ttagttaacattta
cta--------------------------------------atgatta------------
------------------------
>Polinton-4N1_DR|262964
----------------------aaacgtccttagcgttaa--------------------
-------------accctgtatatata------------------t--------------
-------------------ata-------------------ta----------ta-----
----------t-------ata-t-----------------------at----------a-
--------t--------a-------ta----t-atat---at--------at--a---ta
ta----tatata---t--a-----tata----t-----------at------gtg-----
t--gt--gt--gtg--tgtg-----t----------a---tg---------t--------
g---t--g---tgt-----gtg------tg----t------------------g----t-
g-----tg------------tgt------------------g------------------
-----------tg--------------tg--------t-------------------g--
------------------------------------------------------------
------------------------------------------------------------
------------------------
>Polinton-4N1_DR|262965
------------------------------------------------------------
tcaccaggtgacaacactgtctatgtg------------------t--------------
-------------------gtg-------------------tg----------tg-----
----------t-------gtg-t-----------------------gt----------g-
--------t--------g-------tg----t-gtgt---gt--------gt--g---tg
tg----tgtgtg---t--g-----tgtg----t-----------gt------gtg-----
t--gt--gt--gtg--tgtg-----t----------g---tg---------t--------
g---t--g---tgt-----gtg------tg----t------------------g----t-
g-----tg------------tgt------------------g------------------
-----------tg--------------tg--------t-------------------gtg
------------------------------------------------------------
------------------------------------------------------------
------------------------
>Polinton-4N1_DR|262966
-----------------------cagtcat------------------------------
----------------agtggtgcata------------------t--------------
----------------tgtgag-------------------tg----------tg-----
----------t-------gtg-t-----------------------gt----------g-
--------t--------g-------tg----t-gtgt---gt--------gt--g---tg
tg----tgtgtg---t--g-----tgtg----t-----------gt------gtg-----
t--gt--gt--gtg--tgtg-----t----------g---tg---------t--------
g---t--g---tgt-----gcg------cg----t------------------g----t-
g-----t-----------------------------------------------------
------------------------------------------------------------
------------------------------------------------------------
------------------------------------------------------------
------------------------
>Polinton-4N1_DR|262967
------------------------------------------------------------
------------------------------------------------------------
------------------------------------------------------------
-----acatat---agatgtg-c-----------------------at------------
---------------------------------atgt----ttac-----g---------
----ttagtgta---c--a-----tttg----t---------gaat------gtg---t-
g---t--gtgtctg--tgtg-----tttg--------ttatg-ca------tact-----
--cct--g---agc---atgtg------tg----t--------------ag--g----t-
g-----tg------------tgt-------------------------------------
------------------------------------------------------------
------------------------------------------------------------
------------------------------------------------------------
------------------------
>Polinton-4N1_DR|262968
------------------------------------------------------------
--------accagacagaacttgtgtg------------------t--------------
-------------------gtg-------------------tg----------tg-----
----------t-------gtg-t-----------------------gt----------g-
--------t--------g-------tg----t-gtgt---gt--------gt--g---tg
tg----tgtgtg---t--g-----tgtg----t-----------gt------gcg-----
t--gc--gt--gtg--cgtg-----t----------g---cg---------t--------
g---t--g---tgt-----gtg------tg----t------------------g----t-
g-----tg------------tgt------------------g------------------
-----------tg--------------tg--------t-------------------gtg
-----------------------tg-----------------------------------
------------------------------------------------------------
------------------------
>Polinton-4N1_DR|262969
------------------------------------------------------------
-------------------------tg------------------t--------------
-------------------gtg-------------------tg----------tg-----
----------t-------gtg-t-----------------------gt----------g-
--------t--------g-------tg----t-gtgt---gt--------gt--g---tg
tg----tgtgtg---t--g-----tgtg----t-----------gt------gtg-----
t--gt--gt--gtg--tgtg-----t----------g---tg---------t--------
g---t--g---tgt-----gta----aagat---a------------------g----t-
g-----tg--------t---tat--------atgccttttag-------------ca---
-----------ta-----at-------ta---g----t--------------aaaaagtg
tttc-------------------tatta--------------------------------
------------------------------------------------------------
------------------------
>Polinton-4N1_DR|262970
------------------------------------------------------------
------------------------------------------------------------
------------------------------------------------------------
-------------------tg-t-----------------------gt----------g-
--------t--------g-------tg----t-gtgt---gt--------gt--g---tg
tg----tgtgtg---t--g-----tgtg----t-----------gt------gtg-----
t--gt--gt--gtg--tgtg-----t----------g---tg---------t--------
g---t--g---tgt-----gtg------tg----t------------------g----t-
g-----tc------------tgc----tg------gtttatg------------------
-----------tg-----------tggaa--------a-------------------gta
-----------------------cata---------a---------tgg-----------
------------------------------------------------------------
------------------------
>Polinton-4N1_DR|262971
------------------------------------------------------------
------------------------------------------------------------
-----------------------------------------------------tg-----
----------t-------gtg-t-----------------------gt----------g-
--------t--------g-------tg----t-gtgt---gt--------gt--g---tg
tg----tgtgtg---t--g-----tgtg----t-----------gt------gtg-----
t--gt--gt--gtg--tgtt-----t----------g---tg---------t--------
g---t--g---tgt-----gtg------tg----t------------------g----t-
g-----tg------------tgt------------------g-------------tg---
-----------tg--------------tg--------t-----------gt------att
ggaaaattaaata----------tttt-----------------tttaataaagttt---
------------------------------------------------------------
------------------------
>Polinton-4N1_DR|262972
------------------------------------------------------------
------------------------------------------------------------
-----------------------------------------------------ta-----
----------t-------ata-t-----------------------at----------a-
-------------------------ta----t-atat---at--------at--g---tg
tg----tgtgtg---t--g-----tgtg----t-----------gt------gtg-----
t--gt--gt--gtg--tgtg-----t----------g---ta---------a--------
a---t--aaa-tcc-----att--------------tttaa------------g----t-
------ta--------t---att-------a----------a------------aat---
-----------taatgc----------ag---t----t--------------tacatct-
------------------------------------------ttactgatttt-------
------------------------------------------------------------
------------------------
>Polinton-4N1_DR|262973
------------------------------------------------------------
--------------------------a---------------------------------
-------------------gtg-------------------ct----------ta-----
----------t---aaaagtg-t-------------------c---gt----------g-
--------t--------g-------gg----t-gtgt----t--------gc--t---tg
tg----tgtgcg---c--a-----tatg----t-----------gt----ttgtg-----
ttcat--gt--gtt--tgca-----t----------g---tg---------t--------
----t--g---cat-----ttg------tg----t--------------aa-------tg
c-----tg------------tga------------------g------------------
-----------ta----t---------tg--------t-------------------g--
------------------------------------------------------------
------------------------------------------------------------
------------------------
>Polinton-4N1_DR|262974
------------------------------------------------------------
---------------------------------------------t--------------
-------------------gtg-------------------tg----------tg-----
----------t-------gtg-t-----------------------gt----------g-
--------t--------g-------tg----t-gtgt---gt--------gt--g---tg
tg----tgtgtg---t--g-----tgtg----t-----------gt------gtg-----
t--gt--gt--gtg--tgtg-----t----------g---tg---------t--------
g---t--g---tgt-----gtg------tg----t------------------g----t-
g-----tg------------tgt------------------g------------------
-----------tg--------------tg--------t-------------------gtg
-----------------------tg-----------------------------------
------------------------------------------------------------
------------------------
>Polinton-4N1_DR|262975
---------------------------attgtaatatacattcagt-----------taa
atatattgctaatgaagtgtgtgtgtg------------------t--------------
-------------------gtg-------------------tg----------tg-----
----------t-------gtg-t-----------------------gt----------g-
--------t--------g-------tg----t-gtgt---gt--------gt--g---tg
tg----tgtgtg---t--g-----tgtg----t-----------gt------gtg-----
t--gt--gc--gtg--cgtg-----t----------g---cg---------c--------
g---c--g---tgc-----gtg------cg----t------------------g----c-
a-----tg------------tgt------------------g------------------
-----------tg--------------tg--------t-------------------gtg
-----------------------tgta-------------------atataaa-------
-----------------------------------------aaaatgt------------
------------------------
>Polinton-4N1_DR|262976
------------------------------------------------------------
------------------------gtg------------------t--------------
-------------------gtg-------------------tg----------tg-----
----------t-------gtg-t-----------------------gt----------g-
--------t--------g-------tg----t-gtgt---gt--------gt--g---tg
tg----tgtgtg---t--g-----tgtg----t-----------gt------gtg-----
t--gt--gt--gtg--tgtg-----t----------g---tg---------t--------
g---t--g---tgt-----gtg------tg----t------------------g----t-
g-----tg------------tgt------------------a------------------
-----------ta--------------ta--------t-------------------att
-----------------------ttta-------------------tttttttcaatg--
-----------------------------------------gaaagaataaaagcaa---
--------------aaagtacact
>Polinton-4N1_DR|262977
------------------------------------------------------------
--------------------------g------------------t--------------
-------------------gtg-------------------tg----------tg-----
----------t-------gtg-t-----------------------gt----------g-
--------t--------g-------tg----t-gtgt---gt--------gt--g---tg
tg----tgtgtg---t--g-----tgtg----c-----------gt------gcg-----
t--gc--gt--gcg--tgcg-----t----------g---cg---------t--------
g---c--g---tgc-----gtg------cg----t------------------g----t-
g-----tg------------tgt------------------g------------------
-----------tg--------------tg--------t-------------------gtg
-----------------------tgtt-------------------tattata-------
-----------------------------------------at-----------------
------------------------
>Polinton-4N1_DR|262978
------------------------gtggtt------------------------acaagt
tttcaacatttatcaaaatattgtgtg------------------t--------------
-----------------gcgtg-------------------tg----------tg-----
----------t-------gtg-t-----------------------gt----------g-
--------t--------g-------tg----t-gtgt---gt--------gt--g---tg
tg----tgtgtgtgtt--g-----tgtg----t-----------gt------gtg-----
t--gt--gt--gtg--tgtg-----t----------g---tg---------t--------
g---t--g---tgt-----gtg------tg----t------------------g----t-
g-----tg------------tgt------------------g------------------
-----------tg--------------tg--------t-------------------g--
------------------------------------------------------------
------------------------------------------------------------
------------------------
>Polinton-4N1_DR|262979
------------------------------------------------------------
------------------------------------------------------------
------------------------------------------------------------
------------------------------------------------------------
------------------------------------t---gt--------gt--g---tg
tg----tgtgtg---t--g-----tgtg----t-----------gt------gtg-----
t--gt--gt--gtg--tgtg-----t----------g---tg---------t--------
g---t--g---tgt-----gtg------tg------------------t----g---ttt
aaag--tg------------tat-----------------------------------tt
-----------ta----t---------g--------------------------------
------------------------------------------------------------
------------------------------------------------------------
------------------------
>Polinton-4N1_DR|262980
------------------------------------------------------------
-------------------------aa--------a---------c--------------
-----------------aagtg-------------------tg----------tg-----
----------t-------gtg-t-----------------------gt----------g-
--------t--------g-------tg----t-gtgt---gt--------gt--g---tg
tg----tgtgtg---t--g-----tgtg----t-----------gt------gtg-----
t--gt--gt--gtg--tgtg-----t----------g---tg---------t--------
g---t--g---tgt-----gt------------------------------gag----t-
g-----tg------------tga------------------g------------------
-----------tg--------------ta--------t-------------------g--
------------------------------------------------------------
------------------------------------------------------------
------------------------
>Polinton-4N1_DR|262981
------------------------------------------------------------
-----------accagtcagcagtgtg---------------------------------
--------------------tg-------------------tg----------tg-----
----------t-gt----gtg-t-----------------------gt----------g-
--------t--------g-------tg----t-gtgt---gt--------gt--g---tg
tg----tgtgtg---t--g-----tgtg----c-----------gc------gtgtat-a
t--gt--gt--gtg--tgta-----t----------g---ag---------t--------
g---t--g---aat-----gtg------tg----a------------------g----t-
g-----tg------------aat------------------g------------------
-----------tg--------------ag--------t----------------------
------------------------------------------------------------
------------------------------------------------------------
------------------------
>Polinton-4N1_DR|262982
------------------------------------------------------------
---------------------------------------------t--------------
-------------------gtg-------------------tg----------tg-----
----------t-------gtg-t-----------------------gt----------g-
--------t--------g-------tg----t-gtgt---gt--------gt--g---tg
tg----tgtgtg---t--g-----tgtg----c-----------gt------gcg-----
t--gc--gt--gcg--tgcg-----t----------g---cg---------t--------
g---t--g---cgc-----gcg------cg----c------------------g----t-
g-----tg------------tgt------------------g------------------
-----------tg--------------ca--------t-------------------gtt
-----------------------tggg-------------------a-------------
------------------------------------------------------------
------------------------
>Polinton-4N1_DR|262983
------------------------------------------------------------
------------------------------------------------------------
-----------------------------------------------------tg-----
----------t-------gtg-t-----------------------tt----------t-
--------t--------a-------tg----tcgtgt---gt--------gt--g---tg
tg----tgtgtg---t--g-----tgtg----t-----------gt------gtg-----
t--gt--gt--gtg--tgtg-----t----------g---tg---------t--------
g---t--g---tgt-----gtg------tg----t------------------g----t-
g-----ca------------gaacggt-----tgtgccgtgg--------tggg------
-----------tt--------------tg-------------------------------
------------------------------------------------------------
------------------------------------------------------------
------------------------
>Polinton-4N1_DR|262984
------------------------------------------------------------
----------------ttatagctgta---------------------------------
------------------------------------------------------------
--attaaacat-------aga-a-----------------------aa----------a-
--------t--------g-------tg----t-ttgt---gt--------gt--g---tg
tg----tgtgtt---t--g-----tgtg----t-----------gt------gtg-----
t--gt--gt--gtg--tgtg-----t----------g---tg---------t--------
g---t--g---tgt-----gtg------tg----t------------------g----t-
g-----tg------------tgt------------------gtt-----a----------
ccaatgtgtgctg--------------tg--------c-------------------ata
-----------------------tcagttaatg---------------------------
--------------------------------------aa--------------------
------------------------
>Polinton-4N1_DR|262985
------------------------------------------------------------
----------------ttatagctgta---------------------------------
------------------------------------------------------------
--attaaacat-------aga-a-----------------------aa----------a-
--------t--------g-------tg-------tgt---gt--------gt--g---tg
tg----tgtgtg---t--g-----tgtg----t-----------gt------gtg-----
t--gt--gt--gtg--tgtg-----t----------g---tg---------t--------
g---t--g---tgt-----gtg------tg----t------------------g----t-
g-----tc------------tgt------------------gtt-----a----------
ccaatgtgtgctg--------------tg--------c-------------------ata
-----------------------tcagttaatg---------------------------
--------------------------------------aa--------------------
------------------------
>Polinton-4N1_DR|262986
------------------------------------------------------------
------------------------------------------------------------
------------------------------------------g----------tg-----
----------t-------gtg-t-----------------------gt----------g-
--------t--------g-------tg----t-gtgt---gc--------gt--g---tg
cg----tgtgcg---t--g-----tgcg----t-----------gt------gtg-----
t--gt--gt--gcg--tgtg-----c----------g---tg-------cct--------
g---c--g---tgt-----gtg------tg----t------------------t----t-
g-----tg------------cac------------------g------------------
-----------tg--------------tc--------t-------------------atc
-----------------agcacatgta---------------aaaata------------
------------------------------------------------------------
------------------------
>Polinton-4N1_DR|262987
------------------------------------------------------------
--------cagccaaacaact-gtgtg------------------t--------------
-------------------gtg-------------------tg----------tg-----
----------t-------gtg-t-----------------------gt----------g-
--------t--------g-------tg----t-gtgt---gt--------gt--g---tg
tg----tgtgtg---t--g-----tgtg----t-----------gt------gtg-----
t--gt--gt--gtg--tgtg-----t----------g---tg---------c--------
g---t--g---agt-----gtg------tg----t------------------g----t-
g-----tg------------tgt------------------g------------------
-----------ag--------------tg--------t-------------------gtg
------------------------------------------------------------
------------------------------------------------------------
------------------------
>Polinton-4N1_DR|262988
------------------------------------------------------------
-----------------------tgtg------------------t--------------
-------------------ttg-------------------tg----------tg-----
----------t-------gtg-t-----------------------gt----------g-
--------t--------g-------tg----t-gtgt---gt--------gt--g---tg
tg----tgtgtg---t--g-----tgtg----t-----------gt------gtg-----
t--gt--gt--gtg--tgtg-----t----------g---tg---------t--------
g---t--g---tgt-----gtg------tg----t------------------g----t-
g-----tg------------tgt------------------g------------------
-----------tg--------------tg--------t-------------------gtg
-----------------------tgtg---------------------------------
------------------------------------------------------------
------------------------
>Polinton-4N1_DR|262989
------------------------------------------------------------
-----------------aatgt-ttta------------ccatagcctaa----------
-----------------------------------------ag----------tg-----
----------t-------gct-t-----------------------gt----------c-
--------t--------g-------tg----t-gtgt---gt--------gt--g---tg
tg----tgtgtg---t--g-----tgtg----t-----------gt------gtg-----
t--gt--gt--gtg--tgtg-----t----------g---tg---------t--------
g---t--g---tgt-----gtg------tg----t------------------c--a-t-
-----------------------------------------------------g------
-----------tg--------------tg-------------------------------
------------------------------------------------------------
------------------------------------------------------------
------------------------
>Polinton-4N1_DR|262990
------------------------------------------------------------
------------------------------------------------------------
------------------------------------------------------------
------------------------------------------------------------
--------------------------g----t-gtgt---gt--------gt--g---tg
tg----tgtgtg---t--g-----tgtg----t-----------gt------gtg-----
t--gt--gt--gtg--tgtg-----t----------g---tg---------t--------
g---t--g---tgt-----gtg------ta------------------a----g---tta
gagataat------------tat-----------------------------------tt
-----------ta----t---------ta---t----t--------t----------gcg
-------------at--------t------------------------------------
------------------------------------------------------------
------------------------
>Polinton-4N1_DR|262991
----------------------------------atgtgca----------------gtt
atccctctttttcctgctgaatgtgtg------------------t--------------
-------------------gtg-------------------tg----------tg-----
----------t-------gtg-t-----------------------gt----------g-
--------t--------g-------tg----t-gtgt---gt--------gt--g---tg
tg----tgtgtg---t--g-----tgtg----t-----------gt------gtg-----
t--gt--gt--gtg--tgtg-----t----------g---tg---------t--------
g---t--g---ttt-----gtg------tg----t------------------g----t-
g-----tg------------tgt------------------g------------------
-----------tg--------------tg--------t-------------------gtg
-----------------------tgtg---------------------------------
------------------------------------------------------------
------------------------
>Polinton-4N1_DR|262992
------------------------------------------------------------
------------------------atg------------------t--------------
-------------------gtg-------------------ta----------tg-----
----------t-------gtg-t-----------------------gt----------g-
--------c--------g-------ta--ttt-gtgg---gt--------gt--g---ag
tg----catgtg---t--g-----tgcg----c-----------tt------gtg-----
t--gt--gt--gtg--tgtg-----t----------g---tg---ttgacctccattgct
g---t--g---tgc-----gtg------tg----t------------------g----t-
g-----tg------------tgt------------------g------------------
-----------tg--------------cg-------------------------------
------------------------------------------------------------
------------------------------------------------------------
------------------------
>Polinton-4N1_DR|262993
------------------------------------------------------------
---------------------------------------------a--------------
-------------------atg-------------------aaacacgagctctt-----
----------t-------gagca-------------------t---gc----------g-
--------t--------g-------tg----t-gtgt---gt--------gt--g---tg
tg----tgtgtg---t--g-----tgtg----t-----------gt------gtg-----
t--gt--gt--gtg--tgtg-----t----------g---tg---------t--------
g---t--g---tgt-----gtg------tg----t------------------g----t-
g-----tg------------tgt------------------g------------------
-----------tg--------------tg-----gtgc----------------caggcg
-------------------ctgagggg---------------------------------
------------------------------------------------------------
------------------------
>Polinton-4N1_DR|262994
------------------------------------------------------------
-------------------cgcattta------------------t--------------
-------------------gtg--------ca---------tggtca------tg-----
----------t-gc----gtg-t-----------------------gt----------g-
--------t--------gttct---tg----c-gtgt--agt---tacatgt--g---tg
tg----tgtgtg---t--gta---tgtg--ttt-----------gt------gtg-----
t--gt--gt--gtg--tgtg-----t----------g-catg-ca------t--------
g---t--g---tgc-----atg------tg----c------------------g----c-
g-----tg------------tgt------------------a------------------
-----------tg--------------tg--------t-------------------gcg
-----------------------t------------------------------------
------------------------------------------------------------
------------------------
>Polinton-4N1_DR|262995
------------------------------------------------------------
------------------------------------------------------------
-----------------------------------------tg----------tg-----
----------t-------gcg-c-----------------------gc----------g-
--------t--------g-------tg----t-gtgt---gt--------gt--g---tg
tg----tgtgtg---t--g-----tgtg----t-----------gc------gtg-----
c--at--gt--gcg--cgtg-----t----------g---tg---------c--------
g---t--g---tgt-----gtg------tg----t------------------g----t-
g-----tg------------tgt------------------g------------------
-----------ca--------------gg------act--------------caggggtg
-------------ga--------cgtg-----------------agtattt---------
------------------------------------------------------------
------------------------
>Polinton-4N1_DR|262996
------------------------------------------------------------
-------------tagtcatcagtgtagtaa--------------t--------------
-------------------ttg-------------------tg----------tg-----
----------t-tt-----tg-t-----------------------gt----------g-
--------t--------g-------tg----t-gttt---gt--------gt--g---tg
tg----tgtgtg---t--g-----tgtg----t-----------gt------gtg-----
t--gt--gt--gtg--tgtg-----t----------g---tg---------t--------
g---t--g---tgt-----gtg------tg----t------------------g----t-
g-----tg------------tgt------------------g------------------
-----------tg--------------tg--------ttccaggct--------gcagtg
-------------------cggatgttgagg-----------------------------
------------------------------------------------------------
------------------------
>Polinton-4N1_DR|262997
------------------------------------------------------------
------------------------------------------------------------
-----------------atgtg-------------------tg----------ta-----
----------t-------gtg-tctgtttg---------tac----at----------g-
--------t--------g-------tg----t-ctgt---ct--------gt--c---tg
tc----tgtgta---t--t-----tgta----t-----------tg------ata-----
t--gt--ct--tta--tgtg-----t----------g---tg---------t--------
g---t--g---tgt-----gtg------tg----t------------------g----t-
g-----tg------------tgt------------------g------------------
-----------cg--------------cg--------c-------------------aga
-----------------------tactctgggct--------------------------
------------------------------------------------------------
------------------------
>Polinton-4N1_DR|262998
------------------------------------------------------------
---------acctgtggtaaaagagtg------------------t--------------
-------------------gtg-------------------tg----------tg-----
----------t-------gtg-t-----------------------gt----------g-
--------t--------g-------tg----t-gtgt---gt--------gt--g---tg
tg----tgtgtg---t--g-----tgtg----t-----------gt------gtg-----
t--gt--gt--gtg--tgtg-----t----------g---tg---------t--------
g---t--g---tgt-----gtg------tg----t------------------g----c-
g-----cg------------cgc------------------g------------------
-----------cg--------------cg--------c-------------------g--
------------------------------------------------------------
------------------------------------------------------------
------------------------
>Polinton-4N1_DR|262999
------------------------------------------------------------
---------------------cgtgtg------------------t--------------
-----------------gtgtg-------------------tg----------tg-----
----------t-------gtg-t-----------------------gt----------g-
--------t--------g-------tg----t-gtgt---gt--------gt--g---tg
tg----tgtgtgtgtc--t-----cgtg----t-----------gt------gtg-----
t--gt--gt--gtg--tgtg-----t----------g---tg---------t--------
g---t--g---tgt-----gtg------tg----t------------------g----t-
g-----tg------------tgt------------------g------------------
-----------tg--------------tg--------t-------------------gtg
-----------------------tgtg-------------------tgtgcgcgcgcgtg
tgt------------------------------gtgtgtgtgtgacattaat--------
------------------------
>Polinton-4N1_DR|263000
----------------------------------------------------------tg
tatgtgtgaataaaacaggccagtatg------------------t--------------
-------------------gtg-------------------tg----------tg-----
----------t-------gtg-t-----------------------gt----------g-
--------t--------g-------tg----t-gtgt---gt--------gt--g---tg
tg----tgtgtg---t--g-----tgtg----t-----------at------gtg-----
t--gt--gt--gtg--cgtg-----t----------g---tg---------t--------
g---t--g---tgt-----gtg------tg----t------------------g----t-
g-----tg------------tgt------------------c------------------
-----------tg--------------tg--------t-------------------gt-
------------------------------------------------------------
------------------------------------------------------------
------------------------
>Polinton-4N1_DR|263001
------------------------------------------------------------
--------------gtgtgtgtgtgtg------------------t--------------
-------------------gtg-------------------tg----------tg-----
----------t-------gtg-t-----------------------gt----------g-
--------t--------g-------tg----t-gtgt---gt--------gt--g---tg
tg----tgtgtg---t--g-----tgtg----t-----------gt------gtg-----
t--gt--gt--gtg--tgtg-----t----------g---tg---ctcctgt--------
g-ggt--g---tgt-----gtg------cg----t------------------g----c-
g-----tg------------cgtac----------------g------------------
-----------tg--------------tg--------t-------------------gtg
-----------------------tgtg-------------------t-------------
------------------------------------------------------------
------------------------
>Polinton-4N1_DR|341882
------------------------------------------------------------
---------------------aatgaa------------------a--------------
-----------------ctctg-------------------tg----------tg-----
----------t-------gtg-c-----------------------gt----------g-
--------t--------g-------tg----t-gtgt---gt--------gt--g---tg
tg----cgtgtg---t--g-----tgtg----t-----------gt------gtg-----
c--gt--gt--gtg--tgtg-----c----------g---cg---------t--------
g---t--g---tgt-----ttg------tg----t------------------g----t-
g-----tg------------tgt------------------g------------------
-----------tt--------------ca--------g--------------------tg
---------------gc------tgtatttcgt---------------------------
------------------------------------------------------------
------------------------
>Polinton-4N1_DR|341883
-----------------------------------------------------------t
cagaattttagcacatctcagagtgtgtttg--------tgctgttgtagcc--------
----ctgttacgaaatcacaca------gc-----------tg----------tg-----
----------t-------gtg-t-----------------------gt----------g-
--------t---ct---g-----tctg--ctt-gtgt---g----cgcgcattta---tg
tg----tgtgt----tttata---tgtg----t-----------gt------gtg-----
t--gt--gt--gtg--tgtg-----t----------g---tg---------t--------
g-ttt--g---cat-----ttg------tg----tctgtca------------g----t-
g---catg------------tgt------------------g------------------
-----------tg--------------cg--------t-------------------gtg
cagtc------------------tgtcagaa-----------------------------
------------------------------------------------------------
------------------------
>Polinton-4N1_DR|341884
------------------------------------------------------------
-------tgtcttcaccaccaacccct-----------g------c--------------
---------------------------agttgtgtttg---tggctt------ta-----
----------t-------ata-a-----------------------gt----------g-
--------t--------g-------tg----t-gtgt---gt--------tt--a---ta
ta----agtgtg---t--g-----tgtg----t-----------tt------ata-----
t--aa--ct--gtg--tgtg-----t----------g---tg---------t--------
------------------------------------------------------------
------------------------------------------------------------
------------------------------------------------------------
------------------------------------------------------------
------------------------------------------------------------
------------------------
>Polinton-4N1_DR|341885
------------------------------------------------------------
gtgtgtgtgtgtgtgtgtgtgtgtgtg------------------t--------------
-------------------gtg-------------------tg----------tg-----
----------t-------gtg-t-----------------------gt----------g-
--------t--------g-------tg----t-gtgt---gt--------gt--g---tg
tgtg--tgtgtg---t--g-----tgtg----tgcgctgtgt--gt----gtgtgtgt-g
t--gt--gt--gtg--tgtg-----t----------g---tg---------t--------
g---t--g---tgt-----gtg------tg----t------------------g----t-
g---tgtg------------tgt------------------g------------------
-----------tg--------------tg--------t-------------------gtg
-----------------------tgt----------------------------------
------------------------------------------------------------
------------------------
>Polinton-4N1_DR|341886
------------------------------------------------------------
------------------------tta--------------gcaat--------------
-------------------atg-------------------tg----------tg-----
----------t-------gtg-t-----------------------gt------------
--------t-----taag--------g----t-gtgt---at--------gt--g---tg
tg----tgtgtg---tttg-----tgtg----t-----------gt------gtg-----
t--gt--gt--gtg--tgtg-----t----------g---tg---------t--------
g---t--g---tgt-----gtg------tg----t------------------g----t-
g-----ta----------------------------------------------------
------------------------------------------------------------
------------------------------------------------------------
------------------------------------------------------------
------------------------
>Polinton-4N1_DR|341887
------------------------------------------------------------
------------------------------------------------------------
-----------------------------------------------------t------
---------gt-------gtg-t-----------------------tc----------a-
--------t--------g-------tg----t-gtgt---gt--------gt--g---tg
tg----tgtgtg---t--g-----tgtg----t-----------gt------gtg-----
t--gt--gt--gtg--tgtg-----t----------g---tg---------t--------
g---t--g---tgt-----gtgg-ccgatg----t------------------g----t-
g-----tg------------tg-------------------gcc----------------
-----------ga--------------tg--------t-------------------gtt
-----------------------catg---------------------------------
------------------------------------------------------------
------------------------
>Polinton-4N1_DR|341888
------------------------------------------------------------
------------------------gag----a-------------c--------------
-------------------gtg-------------------tg----------cg-----
----------t-------gtg-t-----------------------gt----------g-
--------t--------g-------cg----t-gtgt---ga--------gt--g---tg
cg----tgtgcg---t--gtg---tgag----t-----------gt------gtg-----
t--gt--gt--gtg--cgtg-----t----------g---tg----tgtttt--------
g---t--g---tgt-----gaa------cg----c------------------t----c-
t-----ta------------ta-------------------g------------------
-----------cg--------------tg--------t-------------------g--
------------------------------------------------------------
------------------------------------------------------------
------------------------
>Polinton-4N1_DR|341889
------------------------------------------------------------
-----cagagaaa----cagagctgtg------------------t--------------
-------------------gtg-------------------tg----------tg-----
----------t-------gtg-t-----------------------gt----------g-
--------t--------g-------tg----t-gtgt---gt--------gt--g---tg
tg----tgtgtg---t--g-----tgtg----t-----------gt------gtg-----
t--gt--gt--gtg--tgtg-----t----------g---tg---------t--------
g---t--g---tgt-----gtg------tg----t------------------g----t-
g-----tg------------tgt------------------g------------------
-----------tg--------------tg--------t-------------------gtg
-----------------------tgtg---------------------------------
------------------------------------------------------------
------------------------
>Polinton-4N1_DR|341890
------------------------------------------------------------
------------------------------------------------------------
----------atcagagagctg-------------------tg----------tg-----
----------t-at----gtg-tgt---------------------gt----------g-
--tgtgtat---gt---g-------tg----t-gtgt---tt--------gt--a---tg
aa----tgaatc---a--g-----tgca----t-----------gc------aca-----
t--tt--at--gtg--tgtg-----t----------g---tg---------t--------
g---t--g---tgt-----gtg------tg----t------------------g----t-
g-----tg------------tgt------------------g------------------
-----------t------------------------------------------------
------------------------------------------------------------
------------------------------------------------------------
------------------------
>Polinton-4N1_DR|341891
------------------------------------------------------------
---------------------------------------------t--------------
-----------------atgtg-------------------tg----------tg-----
----------t-------atg-t-----------------------gt----------g-
--------t--------t-------ag----t-gtgt---gt--------gt--g---tg
tg----tgtgtg---t--g-----tgtg----t-----------gt------gtg-----
c--at--gc--gtg--cgtg-----c----------g---tg---------t--------
g---t--g---tgt-----gtg------aa----c--ga----------gtgag----t-
g-----tg------------tgt------------------g------------------
-----------tg--------------tg--------t-------------------gtg
-----------------------tgtg-------------------tgtgtgtttgtgtg
tgtgt---------------------------tgtgtctgtg------------------
------------------------
>Polinton-4N1_DR|341892
------------------------------------------------------------
------------------------------------------------------------
----------------tgtatg-------------------ta----------tata---
----------t-------ata-t-----------------------at----------a-
--------t--------a-------tg----t-gtgt---gt--------gt--g---tg
tg----tgtgtg---t--g-----tgtg----t-----------gt------gtg-----
t--gt--gt--gtg--tgtg-----t----------g---tg---------t--------
g---t--g---tga-----ttg------ta----c------------------a----a-
g-----tg----------------------------------------------------
------------------------------------------------------------
------------------------------------------------------------
-----------------------------------------ataataatta---------
------------------------
>Polinton-4N1_DR|341893
------------------------------------------------------------
-------------------------------------------att--------------
-------------------att-------------------ta--------gcta-----
----------t-------tta----------------------aaaat----------g-
--------t---------------cta----t-gtat---gt--------at--g---ta
tg----tatgca---t--g-----tatg----c-----------at------gca-----
t--gt--at--gta--tgta-----t----------g---ta-ta------t--------
g---t--g---tgt-----gtgggggggtgtat-t----------------aag----t-
g---ctta------------tgt----------------------------------c--
-----------ta--------------ta--------t--------t-------------
-----------------------tt-----------------------------------
------------------------------------------------------------
------------------------
>Polinton-4N1_DR|341894
-----------------------------agtgaaagaaccg------------------
---------------------caggtg------------------t--------------
-------------------gtg-------------------tg----------tg-----
----------t-------gtg-t-----------------------gt----------g-
--------t--------g-------tg----t-gtgt---gc--------gt--g---cg
tg----tgtttg---t--g-----tgtg----t-----------gt------gtg-----
t--gt--gt--gtg--tgtg-----t----------g---tg---------t--------
g---t--g---tgt-----gtg------tg----t------------------g----t-
g-----tg------------tgt------------------g------------------
-----------tg--------------tg--------t-------------------gtg
-----------------------tg-----------------------------------
------------------------------------------------------------
------------------------
>Polinton-4N1_DR|341895
------------------------------------------------------------
--------------------------g----a-------------c--------------
-------------------gtg-------------------tg----------tg-----
----------t-------gtg-t-----------------------gt----gt----g-
--------t--------g-------tg----t-gtgt---gt--------gt--g---tg
tg----tgtgtg---t--g-----tgtg----t-----------gt------ctg-----
t--gt--g---gtg--tgtg-----t----------g---tg---------t--------
g---t--g---tgt-----gtg------tg----t------------------g----t-
g-----tg------------tgt------------------g------------------
-----------tg--------------tg--------t----------t--gcaatagta
-----------------taaaggcata---------------------------------
------------------------------------------------------------
------------------------
>Polinton-4N1_DR|341896
------------------------------------------------------------
--taccagtaaaatttgatcttgtgtt------------------t--------------
-------------------gtg-------------------cg--------tttg-----
----------t-------gtg-t-----------------------gt----------g-
--------t--------g-------tg----t-gtgt---gt--------gt--g---ta
tg----tgtgtg---t--g-----tgtg----t-----------gt------gtg-----
t--gt--gt--gtg--tgtg-----t----------g---tg---------t--------
g---t--g---tgt-----ctg------tg----t------------------g----t-
g-----tc------------tgt------------------g------------------
-----------tg--------------tgtt------t-------------------gtg
cgccaa--------------tgctgtgcg-------------------------------
------------------------------------------------------------
------------------------
>Polinton-4N1_DR|341897
------------------------------------------------------------
----------------aaacaagtatg------------------t--------------
-------------------gtg-------------------tg----------tg-----
----------t-------gtg-t-----------------------gt----------g-
--------t--------g-------tg----t-gtgt---gt--------gt--g---tg
tg----tgtgtg---t--g-----tgtg----t-----------gt------gtg-----
t--gt--gt--gtg--tgtg-----t----------g---tg---------t--------
g---t--t---tgt-----ttg------tt----t------------------gtt--t-
g-----tt------------tgt------------------t------------------
-----------tgtt------------tg--------t----------------------
------------------------------------------------------------
------------------------------------------------------------
------------------------
>Polinton-4N1_DR|341898
------------------aaatgtatctatgcccacctataatata--------------
-------------------tatatata------------------t--------------
-------------------ata-------------------ta----------ta-----
----------t-------gtg-t-----------------------gt----------g-
--------t--------g-------tg----t-gtgt---gt--------gt--g---tg
tg----tgtgtg---t--g-----tgtg----t-----------gt------gtg-----
t--gt--gt--gtg--tgtg-----t----------g---tg---------c--------
g---t--g---tgt-----gtg------tg----t------------------g----t-
g-----tg------------tgt------------------g------------------
-----------tg--------------tg--------c-------------------gtg
------------------------------------------------------------
------------------------------------------------------------
------------------------
>Polinton-4N1_DR|341899
------------------------------------------------------------
------------------------gtg------------------t--------------
-------------------gtg-------------------tg----------tg-----
----------t-------gtg-t-----------------------gt----------g-
--------t--------g-------tg----t-gtgt---gt--------gt--g---tg
tg----tgtgtg---t--g-----tgtg----t-----------gt------gtg-----
t--gt--gt--gtg--tgtg-----t----------g---tg---------t--------
g---t--g---tgt-----gtg------tg----t------------------g----t-
g-----tg------------tgt------------------g------------------
-----------tg--------------tg--------t-------------------gtg
-----------------------tttg-------------------atgaagg-------
-----------------------------ta----------ataa---------------
------------------------
>Polinton-4N1_DR|341900
------------------------------------------------------------
---attatttaaatgttta-----------------------------------------
------------------------------------------------------------
--------------------a-t-----------------------gt----------g-
--------t--------g-------tg----t-gtgt---gt--------gt--g---tg
tg----tgtgtg---t--g-----tgtg----t-----------gt------atg-----
t--gt--gt--gtg--tgtg-----t----------g---tg---------t--------
g---t--g---tgt----------------------------------------------
--------------------------------cctgcaaaaa--------cagg------
-----------ta--------------gg--------t----------t--------tta
-------------------aaa--------------------------------------
------------------------------------------------------------
------------------------
>Polinton-4N1_DR|341901
------------------------------------------------------------
--------------------------a------------------t--------------
-------------atgttaata------tt--aat------tg----------tg-----
----------t-------caa-t-----------------------gt----------a-
--------a--------t-------ga----t-gtgt---gt--------gtttg---tg
tg----tgtg-----t--g-----tgtg----t-----------gt------gtg-----
t--gt--gt--gtg--tgtg-----t----------g---tg---------c--------
g---t--g---cgt-----gtg------tg----t------------------g----t-
g-----tg------------tgt-------------------------------------
------------------------------------------------------------
------------------------------------------------------------
------------------------------------------------------------
------------------------
>Polinton-4N1_DR|341902
------------------------------------------------------------
------ccagtggatcattta---gct------------------t--------------
-------------------gtg-------------------tg----------tg-----
----------t-------gtg-t-----------------------gt----------g-
--------t--------g-------tg----t-gtgt---gt--------gt--g---tg
tg----tgtgtt---t--g-----tgtg----t-----------gt------gtg-----
t--gt--gt--gtg--tgtg---tgt----------g---cg---------t--------
g---t--g---tgt-----gtg------tg----t------------------g----t-
g-----tg------------tgt------------------g------------------
-----------tg--------------tg--------t-------------------gtg
-----------------------tga----------------------------------
------------------------------------------------------------
------------------------
>Polinton-4N1_DR|341903
------------------------------------------------------------
-----------------taaaactgtg------------------t--------------
-------------------gtg-------------------tg----------tg-----
----------t-------gtg-c-----------------------gt----------g-
--------t--------g-------tg----t-gtgt---gt--------gt--g---tg
tg----tgtgtg---t--g-----tgtg----t-----------gt------gtg-----
t--gt--gt--gtg--tgtg-----t----------g---tg---------t--------
g---t--g---tgt-----gtg------cg----t------------------g----t-
g-----tg------------tgt------------------g------------------
-----------tg--------------tg--------c-------------------gtc
-----------------------tgcg-------------------a-------------
------------------------------------------------------------
------------------------
>Polinton-4N1_DR|341904
----------------atttttgcactt----------------------------aggc
c--tatatattttttctgtcatgcaca-----------a------ct-------------
-------------ttttctgcgttttgtttcatttata---tatatt------ta-----
----------t-------a-----------------------------------------
----------------------------------cgc---gt--------gt--g---tg
tg----tgtgtg---t--g-----tgtg----t-----------gt------gtg-----
t--gc--gt--gtg--tgtg-----t----------a---tg------------------
------------------------------------------------------------
------------------------------------------------------------
------------------------------------------------------------
------------------------------------------------------------
------------------------------------------------------------
------------------------
>Polinton-4N1_DR|341905
------------------ttttgcactta--------------------------aaggc
caatgtattttttttctgtcatgcaca-----------a------c--------------
-------------ttttctgcgttttgtttcatttcta---tatatt------ta-----
----------t-------acg-c-----------------------gc----------g-
--------c--------g-------cg----c-gcgc---gt--------gt--a---tg
tg----tgtgtg---t--g-----tgtg----t-----------gt------gtg-----
t--gc--gt--gtg--tgtg-----t----------a---tg------------------
------------------------------------------------------------
------------------------------------------------------------
------------------------------------------------------------
------------------------------------------------------------
------------------------------------------------------------
------------------------
>Polinton-4N1_DR|341906
------------------------------------------------------------
------------------------------------------------------------
---------------------g-------------------tg----------tg-----
----------t-------gtg-t-----------------------gt----------g-
--------t--------g-------tg----t-gtgt---gt--------gt--g---tg
tg----tgtgtg---t--g-----tata----t-----------at------ata-----
t--at--at--ata--tata-----t----------a---ta---------t--------
a---t--a---tat-----ata------ta----t------------------a----t-
a-----ta------------tat------------------a------------------
-----------ta--------------ta--------t-------------------ata
---------------ta------tata------ctttc------aaaaatcat-------
------------------------------------------------------------
------------------------
>Polinton-4N1_DR|341907
------------------------------------------------------------
------------------------------------------------------------
-------------------gtg-------------------tg----------cg-----
----------t-------gtg-t-----------------------gt----------g-
--------t--------g-------tg----t-gtgt---gt--------gt--g---tg
tg----tgtgtg---t--g-----tgtg----t-----------gt------gtg-----
t--gt--gt--gtg--tgtg-----t----------g---tg---------t--------
g---t--g---tgt-----gtg------tg----t------------------g----t-
g-----tg------------tgt------------------g------------------
---------ttta--------------ca------act-------------------gtg
------------------------------------------------------------
------------------------------------------------------------
------------------------
>Polinton-4N1_DR|341908
------------------------------------------------------------
---------tatgagtctttatgtgtg------------------t--------------
-----------ttgtgtatttg----------aa-------a------------g-----
----------t-------gtc-c-----------------------at----------g-
--------t--------g-------tg----t-gtgt---gt--------gt--g---tg
tg----tgtgtg---t--g-----tgtg----t-----------gt------gtg-----
t--gt--gt--gtg--tgtg-----t----------g---tg---------t--------
g---t--g---tgctaatagtg------tg----t------------------t----t-
g-----tg------------tttgtatgt--------aggat--------tgca------
-----------tg--------------tg--------c----------c--------gtg
-------------------tggttgtgtaagcatg-----tgtgtttg------------
------------------------------------------------------------
------------------------
>Polinton-4N1_DR|341909
----------------------------------------------------------ca
gtgattatgaaaataaccact---------------------------------------
------------------gatg----------cg-------gt----------ag-----
----------a-------gtt-t-----------------------gt----------g-
--------t--------g-------tg----t-gtgt---gt--------gt--g---tg
tg----tgtgtg---t--g-----tgtg----t-----------gt------gtg-----
t--gt--gt--gtg--tgtg-----t----------g---tg---------t--------
a---t--g---tgt-----g----------------------------------------
------------------------------------------------------------
------------------------------------------------------------
------------------------------------------------------------
------------------------------------------------------------
------------------------
>Polinton-4N1_DR|341910
------------------------at--tt----------------acctgaaagttgcg
tta-cagtatatttatatgtatataca------------------t--------------
-------------------ata-------------------ta----------ta-----
----------t-------ata-t-----------------------at----------a-
--------t--------g-------tg----t-gtgt---gt--------gt--g---tg
tg----tgtgtg---t--g-----tgtg----t-----------gt------gtg-----
t--gt--gt--gtg--tgtg-----t----------g---tg---------t--------
g---t--g---tgt-----gtg------tg----t------------------g----tg
g-----tg------------tgt------------------g------------------
-----------tg--------------tg--------t-------------------gtg
-----------------------tgtg-------------------tacgtgc-------
--g------------------------------tgcgtgtgtttatatatatatccact-
--gagaaatggataaaaatattca
>Polinton-4N1_DR|341911
------------------------------------------------------------
------------------------------------------------------------
------------------------------------------------------------
----------t-------gtg-t-----------------------gc----------c-
--------t--------g-------tg----t-gtgt---gt--------gt--g---tg
tg----tgtgtg---t--g-----tgtg----t-----------gt------gtg-----
t--gt--gt--gtg--tgtg-----t----------g---tg---------t--------
g---t--g---tgt-----gtg------tg----t------------------g----t-
g-----tg------------tgt------------------g------------------
-----------tg--------------tt--------t-------------------atc
----------------------ttttg-------------------aaataat-------
------------------------------------------------------------
------------------------
>Polinton-4N1_DR|341912
------------------------------------------------------------
--------------------------g------------------t--------------
-------------------gtg-------------------tg----------tg-----
----------t-------gtg-t-----------------------gt----------g-
--------t--------g-------tg----t-gtgt---gt--------gt--g---tg
tg----tgtgtg---t--g-----tgtg----t-----------gt------gtg-----
t--gt--gt--gtg--tgtg-----t----------g---tg---------t--------
g---t--g---tgt-----gtg------tg----t------------------g----t-
g-----tg------------tgt------------------t------------------
-----------ta--------------cc--------a-------------------tgg
-----------------------tttg-------------------t-------------
------------------------------------------------------------
------------------------
>Polinton-4N1_DR|341913
------------------------------------------------------------
---------tgaaactatatatatata------------------t--------------
-------------------ata-------------------ta----------ca-----
----------t-------aca-c-----------------------at----------a-
--------t--------g-------ta----t-gtgt---gt--------gt--g---tg
tg----tgtgtg---t--g-----tgtg----t-----------gt------gtg-----
t--gt--gt--gtg--tgtg-----t----------g---tg---------t--------
g---t--g---tgt-----gtg------tg----t------------------g----t-
g-----tg------------tgt------------------g------------------
-----------tg--------------tg--------t-------------------gt-
------------------------------------------------------------
------------------------------------------------------------
------------------------
>Polinton-4N1_DR|341914
------------------------------------------------------------
------------------------------------------------------------
------------------------------------------------------------
-------------------ta-t-----------------------at----------a-
--------t--------g-------tg----t-gtgt---gt--------gt--g---tg
tg----tgtgtg---t--g-----tgtg----t-----------gt------gtg-----
t--gt--gt--gtg--tgtg-----t----------g---tg---------t--------
g---t--g---tgt-----tt-------ta----a------------------a----t-
g-----ta------------aat------------------attttatta----------
------------------------------------------------------------
------------------------------------------------------------
----------------------------------------aataataat-----------
------------------------
>Polinton-4N1_DR|341915
------------------------------------------------------------
------------------------------------------------------------
-------------------gtg-------------------tg----------tg-----
----------t-------gtg-t-----------------------gt----------g-
--------t--------g-------tg----t-gtgt---gt--------gt--g---tg
tg----tgtgtg---t--g-----tgtg----t-----------gt------gtg-----
t--gt--gt--gtg--tgcg-----t----------g---ca---------t--------
g---t--g---tgt-----gtg------cg----c------------------g----t-
g-----ct------------tgt------------------g------------------
-----------ta--------------ag--------g-------------------gtt
-----------------------aatg-------------------ttt-----------
------------------------------------------------------------
------------------------
>Polinton-4N1_DR|341916
------------------------------------------------------------
---------------taccagcatgcagcga-------------gt--------------
-----------ttctgtgagta-------------------ta----------ta-----
----------t-------ata-t-----------------------gt----------g-
--------t--------g-------tg----t-gtgt---gt--------gt--g---tg
tg----tgtgtg---t--g-----tgtg----t-----------gt------gtg-----
t--gt--gt--gtg--tgtg-----t----------g---tg---------t--------
g---t--g---tgt-----gtg------tg----t------------------g----t-
g-----tg------------tgt------------------g------------------
---------t--------------------------------------------------
------------------------------------------------------------
------------------------------------------------------------
------------------------
>Polinton-4N1_DR|341917
------------------------------------------------------------
--------------------atgtgtg------------------t--------------
-------------------gtg-------------------ta----------tg-----
----------t-------gtg-t-----------------------gt----------g-
--------t--------g-------tg----t-gtgt---gt--------gt--g---tg
tg----tgtgtg---t--g-----tgtg----t-----------gt------gtg-----
t--gt--gt--gtg--tgtg-----t----------g---tg---------t--------
g---t--g---tgt-----gtg------tg----t------------------g----c-
g-----tg------------tgc------------------a------------------
-----------tg--------------tg--------t-------------------gtc
-----------------------tgtg-------------------t-------------
-------------------------gaaa------------ata----------------
------------------------
>Polinton-4N1_DR|341918
------------------------------------------------------------
------------------------------------------------------------
-----------------------------------------------------tg-----
----------t-------gtt-t-----------------------gt----------g-
--------t--------g-------tt----t-gtgt---gt--------ga--g---tg
tg----tgtgtg---t--g-----tgtg----t-----------gt------gtg-----
t--gt--gt--gtg--tgtg-----t----------g---tg---------t--------
g---t--g---tct----tgcgtagggttg----t-------aggtaca----g--ctt-
----acag------------tgt------------------a------------------
-----------t------at-------ta--------t----------------------
------------------------------------------------------------
------------------------------------------------------------
------------------------
>Polinton-4N1_DR|341919
------------------------------------------------------------
----------------------atgtg------------------t--------------
-------------------gtg-------------------tg----------tg-----
----------t-------gtg-t-----------------------gt----------g-
--------t--------g-------tg----t-gtgt---gt--------gt--g---tg
tg----tgtgtg---t--g-----tgtc----t-----------ga------gtg-----
t--gt--gt--gtg--tgtg-----a----------g---tg---------t--------
g---t--g---tgt-----gtg------tg----t------------------g----t-
g-----tg------------tgt------------------g------------------
-----------tg--------------tg--------t-------------------gtg
-----------------------tgtg-------------------taatagatatgtaa
----------------------------------tagttgtgtagtttatgagaaaatgc
attcctcattagttaaaa------
>Polinton-4N1_DR|341920
------------------------------------------------------------
------------------------------------------------------------
------------------------------------------------------------
------------------------------------------------------------
-------------------------tg----t-gtgt---gt--------gt--g---tg
tg----tgtgtg---t--g-----cgtg----t-----------gc------gtg-----
t--gt--gt--gta--ctta-----taaaatgttgtg---ca---------t--------
t---t--ctt-cat------ta------tgcat-tatatg-------------g----t-
------tt--------a-------------------------------------------
------------------------------------------------------------
------------------------------------------------------------
------------------------------------------------------------
------------------------
>Polinton-4N1_DR|341921
------------------------------------------------------------
----------------------gtgtg------------------t--------------
-------------------gtg-------------------tg----------tg-----
----------t-------gtg-t-----------------------gt----------g-
--------t--------g-------tg----t-gtgt---gt--------gt--g---tg
tg----tgtgtg---t--g-----tgtg----t-----------gt------gtg-----
t--gt--gt--gtg--tgtg-----t----------g---tg---------t--------
g---t--g---tgt-----gtg------tg----t------------------g----c-
c-----tg------------cgt------------------g------------------
-----------cgtt-----------ctg--------t-------------------gta
ttc--------------------tatg-------------------acaatattatcta-
-----------------------------ta---agctgttaaaag--------------
------------------------
>Polinton-4N1_DR|341922
------------------------------------------------------------
-------------------------tt------------------t--------------
-------------------aca-------------------tg-----ctacttg-----
----------t-------at--ta------t---------------at------t---gc
--------t-----tata-----cataat--t-gtgt---gt--------gt--g---tg
tg----tgtgtg---t--g-----tgtg----t-----------gt------gtg-----
t--gt--gt--gtg--tgtg-----t----------g---tg---------t--------
g---t--g---tat-----gtg------tg----t------------------g----t-
g-----tg------------tgt------------------g------------------
-----------tg--------------tg--------t-------------------gtg
-----------------------tgt----------------------------------
------------------------------------------------------------
------------------------
>Polinton-4N1_DR|341923
------------------------------------------------------------
----agcttgtaaaatttgcccctatc------------------t--------------
-----------gggtgtgagca----------aa-------a-----------tg-----
----------t-------ttg-t-----------------------tt----------t-
--------t--------a-------tg----t-gtgt---gt--------gt--g---tg
tg----tgtgtg---t--g-----tgtg----t-----------gt------gtg-----
t--gt--gt--gtg--tgtg-----c----------a---tg---------t--------
g---t--g---tgt-----gtg------tg----t------------------g----t-
g-----tg------------tgtgtgtg------------tg--------tacg------
-----------ta--------------ag--------c----------------------
------------------------------------------------------------
------------------------------------------------------------
------------------------
>Polinton-4N1_DR|341924
------------------------------------------------------------
------------------atgtgtgtg------------------t--------------
-------------------gtg-------------------tg----------tg-----
----------t-------gtg-t-----------------------gt----------g-
--------t--------g-------tg----t-gtgt---gt--------gt--g---tg
tg----tgtgta---tacg-----taag----c-----------at------gcg-----
t--at--at--gtg--tata-----t----------a---tg---------c--------
g---t--g---tgt-----gtg------tg----t------------------g----c-
g-----tg------------tgt------------------g------------------
-----------tg--------------tg--------t-------------------gta
---------------c--------------------------------------------
------------------------------------------------------------
------------------------
>Polinton-4N1_DR|341925
------------------------atttgtttgaaatgctcattta------------ct
ttatttattaacatgaaca---gtatg------------------t--------------
-------------------ttg-------------------tg----------tg-----
----------t-------gtg-t-----------------------gt----------g-
--------t--------g-------tg----t-gtgt---gt--------gt--g---tg
tg----tgtgtg---t--g-----tgtg----t-----------gt------gtg-----
t--gt--gt--gtg--tgtg-----t----------g---tg---------t--------
g---t--g---tgt-----gtg------tg----t------------------g----t-
g-----tg------------tgt------------------g------------------
-----------tg--------------tg--------t-------------------gtg
-----------------------tgtg---------------------------------
------------------------------------------------------------
------------------------
>Polinton-4N1_DR|341926
------------------------------------------------------------
-----------tgccagtcagaatgtg------------------t--------------
-------------------gtt-------------------tg----------tg-----
----------t-------gtg-t-----------------------gt----------g-
--------t--------g-------tg----t-gtgt---gt--------gt--g---tg
tg----tgtgtg---t--g-----tgtg----t-----------gt------gtg-----
t--gt--gt--gtg--tgtg-----t----------g---tg---------t--------
g---t--g---tgt-----gtg------tg----t------------------g----t-
g-----tg----------------------------------------------------
------------------------------------------------------------
------------------------------------------------------------
------------------------------------------------------------
------------------------
>Polinton-4N1_DR|341927
------------------------------------------------------------
----------------------gtgtt------------------t--------------
-----------------ttgtg-------------------tg----------tg-----
----------t-------gtg-t-----------------------gt----------g-
--------t--------g-------tg----t-gtgt---gt--------gt--g---tg
tg----tgtgtgtgtt--g-----tgtg----t-----------gt------gtg-----
t--gt--gt--gtg--tgtg-----t----------g---tg---------t--------
g---t--g---tgt-----gtg------tg----t------------------g----t-
g-----tg------------tgt------------------g------------------
-----------tg--------------tg--------t-------------------gtg
-----------------------tgtg-------------------taaaa---------
------------------------------------------------------------
------------------------
>Polinton-4N1_DR|341928
------------------------------------------------------------
------------------------------------------------------------
-----------------------------------------tg----------tg-----
--------tat-------gcg-t-----------------------gt----------g-
--------t--------g-------tg----t-gtgt---gt--------gt--g---tg
tg----tgtgtg---t--g-----tgtg----t-----------gt------gtg-----
t--gt--gt--gtg--tgtg-----t----------g---tg---------t--------
g---t--g---tgt-----gtg------tg----t------------------g----t-
g-----tg------------tgt------------------g------------------
-----------tg--------------tg--------t-------------------gat
---------------------tg------------------------ataaaaca-----
------------------------------------------------------------
------------------------
>Polinton-4N1_DR|341929
------------------------------------------------------------
------------------------------------------------------------
-----------------------------------------tg----------tg-----
----------t-------gtg-t-----------------------gt----------g-
--------t--------g-------tg----t-gtgt---gt--------gt--g---tg
tg----tgtgtg---t--g-----tgtg----t-----------gt------gtg-----
t--gt--gt--gtg--tgtg-----t----------g---tg---------t--------
g---t--g---tgt-----gtg------tg----t------------------g----t-
g-----tg------------tgt------------------g------------------
-----------tg--------------tg--------t-------------------gtg
------------------------------------------------------------
------------------------------------------------------------
------------------------
>Polinton-4N1_DR|341930
------------------------------------------------------------
------------------------------------------------------------
------------------------------------------------------------
----------------------------------------------gt----------g-
--------t--------g-------tg----t-gtgt---gt--------gt--g---tg
tg----tgtgtg---t--g-----tgtg----t-----------gt------gtg-----
t--gt--gt--gtg--tgtg-----t----------g---tg---------t--------
g---t--g---tgt-----gtg------tg----t------------------g----t-
g-----cg------------cgc------------------a-t---aaa----------
gtaaagactatta--------------t--------------------------------
------------------------------------------------------------
------------------------------------------------------------
------------------------
>Polinton-4N1_DR|341931
-------atgtgcagttaatgagaatttgc------------------------------
-----tagttgggtgtgagagcgaatg------------------t--------------
----------------gtgtgg-------------------aa----------tg-----
----------t-------gtg-t-----------------------gt----------g-
--------t--------g-------tg----c-gtgt---gt--------gt--g---cg
tg----tgtgtg---c--g-----tgtg----t-----------gt------gcg-----
t--gt--gt--gtg--tgtg-----t----------g---tg---------t--------
g---t--g---tgt-----gtg------tg----t------------------g----t-
g-----tg------------tg--------------------------------------
------------------------------------------------------------
------------------------------------------------------------
------------------------------------------------------------
------------------------
>Polinton-4N1_DR|341932
------------------------------------------------------------
------------------------------------------------------------
------------------------------------------------------a-----
--c-------aa------gta-----------------------aagt------c---a-
--------t--------g-------tg----c-cttt---at--------at--g---tg
tg----tgtgtg---t--g--at-tgtc----t-----------gt------gtg-----
t--gt--gt--atg--tatg-----t----------g---tg---------t--------
g---t--g---tgt-----gtg------tg----t------------------g----t-
g-----tg------------tgt------------------g------------------
-----------tg-----------------------------------------------
------------------------------------------------------------
------------------------------------------------------------
------------------------
>Polinton-4N1_DR|341933
------------------------------------------------------------
----------------------atgca------------------t--------------
----------tgacgagttata-------------------tg----------tg-----
----------t-------gtg-t-----------------------gt----------g-
--------t--------g-------tg----t-gtgt---gt--------gt--g---tg
tg----tgtgtg---t--g-----tgtg----t-----------gt------gtg-----
t--gt--gt--gtg--tgtg-----t----------g---tg---------t--------
g---t--g---tgt-----gtg------tg----t------------------g----t-
g-----tg------------tgt------------------g----------------ta
-----------tg--------------tg--------t----------c--------gtt
-----------------------t------------------------------------
------------------------------------------------------------
------------------------
>Polinton-4N1_DR|341934
------------acctacgtctgtgtatgt------------------------------
gtgtttgtctttgtgtgtgttagtgtg------------------t--------------
-------------attcgggca-------------------ta----------tg-----
----------t-------gtg-t-----------------------gt----------gt
gttgctcat-----taaaa-------c----t-aatt---at--------at--g---ta
cg----tgtgtg---t--g-----tgtg----t-----------gt------gtg-----
t--gt--gt--gtg--tgtg-----t----------g---tg---------t--------
g---t--a---tgt-----atg------t-------------------------------
------------------------------------------------------------
------------------------------------------------------------
------------------------------------------------------------
------------------------------------------------------------
------------------------
>Polinton-4N1_DR|341935
------------------------------------------------------------
----------------------------------gtgg----ttat--------------
--------------aaactact-------------------ta----------tacc---
------aacat-------gtg-t-----------------------gt----------g-
--------t--------g-------tg----t-gtgt---gt--------gt--g---tg
tg----tgtgtg---t--g-----tgtg----t-----------gt------gtg-----
t--gt--gt--gtg--tgcg-----t----------g---tg---------c--------
g---c--g---tgt-----gtg------tg----t------------------g----t-
g-----------------------------------------------------------
------------------------------------------------------------
------------------------------------------------------------
------------------------------------------------------------
------------------------
>Polinton-4N1_DR|341936
------------------------------------------------------------
------------------------------------------------------------
-----------------------------------------ta----------ta-----
----------t-------ata-t-----------------------at----------a-
--------t--------a-------ta----t-atgt---at--------at--a---tg
ta----tgtgtg---t--g-----tgtg----t-----------tt------gtg-----
t--gt--gt--gtg--tgtg-----t----------g---tg---------t--------
g---t--g---tgt-----gtg------ta----c---------a--------g----t-
a-----ta------------tat------------------a------------------
-----------ta--------------ta--------t-------------------ata
---------------ta------tataataacataat--ataacaataattaaaag----
------------------------------------------------------------
------------------------
>Polinton-4N1_DR|341937
------------------------------------------------------------
--------ccagagaaacctgtgtgtg------------------t------------ac
aag----------------gtg-------------------tg----------tg-----
----------t-------gtg-t-----------------------gt----------g-
--------t--------g-------tg----t-gtgt---gt--------gt--g---tg
tg----tgtgtg---t--g-----tgtg----t-----------gt------gtg-----
t--gt--gt--gtg--tgtg-----t----------g---tg---------t--------
g---t--g---tgt-----gtg------tg----t------------------g----t-
g-----tg------------tgt------------------g------------------
-----------tg--------------tg--------t-------------------gtg
aga---------------------------------------------------------
------------------------------------------------------------
------------------------
>Polinton-4N1_DR|341938
------------------------------------------------------------
--------------------------g------------------t--------------
-------------------gtg-------------------tg----------tg-----
----------t-------gtg-t-----------------------gt----------g-
--------t--------g-------tg----t-gtgt---gt--------gt--g---tg
tg----tgtgtg---t--g-----tgtg----t-----------gt------gtg-----
t--gt--gt--gtg--tgtg-----t----------g---tg---------t--------
g---t--g---tgt-----gcg------tg----t------------------g----t-
g-----tg------------tgt------------------g------------------
-----------tg--------------tg--------t-------------------gtg
-----------------------tgag-------------------agag-agatctt--
-------------ggcatgcttgcagaga------------ataataa------------
------------------------
>Polinton-4N1_DR|341939
------------------------------------------------------------
-------------------------tg---------------aatt--------------
-----------------------------------------tat---------cacagaa
ac--------t-------gtg-t-----------------------tt----------g-
--------t--------g-------tg----t-gtgt---gt--------gt--g---tg
tg----tgtgtg---t--g-----tgtg----t-----------gt------gtg-----
c--gt--gc--atg--cgtg-----c----------g---tg---------c--------
g---t--g---tgt-----gtg------ag----t------------------g----t-
g-----tg---------------------------------g------------------
-----------tg--------------tg----------------------aga---gtg
------------------------------------------------------------
------------------------------------------------------------
------------------------
>Polinton-4N1_DR|341940
------------------------------------------------------------
----------------------gtgtg------------------t--------------
-------------------gtg-------------------tg----------cg-----
----------t-------gtg-t-----------------------gt----------g-
--------c--------g-------tg----t-gtgt---gc--------gt--g---tg
tg----tgcgtg---t--g-----tgtg----c-----------gt------gtg-----
t--gt--gt--gtg--tgtg-----t----------g---tg---------t--------
g---t--g---cgt-----gtg------tg----t------------------g----t-
a-----tg------------tgt------------------g------------------
-----------tg--------------tg--------c-------------------gtg
-----------------------tgtg-------------------tgaaatagcc----
--------------------------------------gtagtagtt-------------
------------------------
>Polinton-4N1_DR|341941
------------------------------------------------------------
--ggtttcttatagtcagttaaatgtacagt-------------at--------------
-----------aaacatatata-------------------ta----------ta-----
----------t-------atg-t-----------------------gt----------g-
--------t--------g-------tg----t-gtgt---gt--------gt--g---tg
tg----tgtgtg---t--g-----tgtg----t-----------gt------gtg-----
t--gt--gt--gtg--tgtg-----t----------g---tg---------t--------
g---t--g---tgt-----gtg------tg----t------------------g----t-
g-----tg------------tgt------------------g------------------
------------------------------------------------------------
------------------------------------------------------------
------------------------------------------------------------
------------------------
>Polinton-4N1_DR|341942
------------------------------------------------------------
------------------------gtgcgt---------------ttttaactgattaat
c-----------------------------------------------------------
------------------gta-tca---------------------gt------------
--taaacga---ta---a-------aa----t-gtgt---gt--------gt--g---tg
tg----tgtgtg---t--g-----tgtg----t-----------gt------gtg-----
t--gt--gt--gtg--tgtg-----t----------g---tg---------t--------
g---t--g---tgt-----gtg------tg----t------------------g----t-
g-----tg------------tgt------------------g------------------
-----------tg--------------tg--------t----------------------
------------------------------------------------------------
------------------------------------------------------------
------------------------
>Polinton-4N1_DR|341943
------------------------------------------------------------
------------taaaaggtttggata------------------t--------------
-------------------ttg-------------------tg----------tg-----
----------t-------gtg-t-----------------------gt----------g-
--------t--------g-------tg----t-gtgt---gt--------gt--g---tg
tg----tgtgtg---t--g-----tgtg----t-----------gt------gtg-----
t--gt--gt--gtg--tgtg-----t----------g---tg---------t--------
g---t--g---tgt-----gtg------tg----t------------------g----t-
g-----tg------------tgt------------------g------------------
-----------tg--------------tg--------t-------------------gtg
------------------------------------------------------------
------------------------------------------------------------
------------------------
>Polinton-4N1_DR|341944
------------------------------------------------------------
-----------------------tgtgatt---------------tattatgtggttgca
ca-ttctgtgtttttgtttgtg-------------------tg----------ct-----
----------t-gt----gta-tgg---------------------gt------------
--ttctttt---tt---g-------tg----t-gatt---at--------gt--g---tg
tg----tgtgtg---t--g-----tgtg----t-----------gt------gtg-----
t--gc--gt--gtg--cgtg-----t----------g---tg---------t--------
g---t--g---tgc-----gtg------tg----t------------------g----t-
a-----gg------------tga-------------------------------------
------------------------------------------------------------
------------------------------------------------------------
------------------------------------------------------------
------------------------
>Polinton-4N1_DR|341945
------------------------------------------------------------
------------------acgtatata------------------t--------------
-------------------gta-------------------tg----------tc-----
----------t-------ata-t-----------------------gt----------a-
--------t--------a-------ta----t-atgt---at--------gt--g---tg
tg----tgtgtg---t--g-----tgtg----t-----------gt------gtg-----
t--gt--gt--gtg--tgtg-----t----------g---tg---------t--------
g---t--g---tgt-----gtg------ta----t------------------a----t-
a-----ta------------tat------------------a------------------
-----------ta--------------ta--------t-------------------ata
---------------ta------tatataa--------------aatgatcaaaagt---
------------------------------------------------------------
------------------------
>Polinton-4N1_DR|341946
------------------------------------------------------------
--------ttaaaaatgttacccctag------------------a--------------
-------------------gtg-------------------tg----------tg-----
----------t-------gtg-t-----------------------gt----------g-
[truncated: 576,111 more chars]
