# Supplementary material for: Zebrafish transposable elements show extensive diversification in age, genomic distribution, and developmental expression
Source: Genome Res. 2022 Jul;32(7):1408–23. doi: 10.1101/gr.275655.121 (PMC9341512; doi:10.1101/gr.275655.121)
Supplement: Supplemental Material [file supp_gr.275655.121_Supplementary_data_2.tar.gz › supp-data-2/REX1-2_DR.mafft.fa]

>REX1-2_DR|78218
------------------------------------------------------------
------------------------------------------------------------
------------------------------------------------------------
------------------------------------------------------------
------------------------------------------------------------
------------------------------------------------------------
------------------------------------------------------------
------------------------------------------------------------
------------------------------------------------------------
------------------------------------------------------------
------------------------------------------------------------
------------------------------------------------------------
------------------------------------------------------------
------------------------------------------------------------
------------------------------------------------------------
------------------------------------------------------------
------------------------------------------------------------
------------------------------------------------------------
------------------------------------------------------------
------------------------------------------------------------
------------------------------------------------------------
------------------------------------------------------------
------------------------------------------------------------
------------------------------------------------------------
------------------------------------------------------------
------------------------------------------------------------
------------------------------------------------------------
------------------------------------------------------------
------------------------------------------------------------
------------------------------------------------------------
------------------------------------------------------------
------------------------------------------------------------
------------------------------------------------------------
------------------------------------------------------------
------------------------------------------------------------
------------------------------------------------------------
------------------------------------------------------------
------------------------------------------------------------
------------------------------------------------------------
------------------------------------------------------------
-----------aatcactctggacgcc-t-cgcacccagca--cacta-cctg--tt-cg
aac-----tgtt--a-----ctggt----tggtgctttagag---caccaag--cac---
aaaaacagcc---a-gacaca-----gg-aaaa---------g-tttc-tttc---ctc-
gggtcat-c---tac-ctc-a----taaacaggta--aataatc----cc-caa---ctg
-----tgc-cataaatatg--t-gcaatac--tttct-ca-t-acgc--atttg-c--a-
ca-ca-gca---c---ctca---ta----------tca--ata---t---ac-----a-a
tg-caatac----tt--c----ctac--at-tc-a--cat---ttgt---------gc--
-acagc------a----cc-----tt------a----taa--c-ct-g-----t----a-
tat---------tt---ag-----c----a-c-aa-----a----a-ctgtaca------
----tac------aa---ct----ca--------aca----------tccag---a----
----t-------t-----tcag-----gactaactgc---a---t-----c---------
-tc-------------tg--------ttt----aa-t--gttt---a----t--cgtc--
ttt-----------t------t---tcc------tc--------ata-ttta-t------
-t--t-a---------gtg----t------tgtc--ac-t-----t--------------
---ta---------t----g----t--aca-ct-g--g-----------aagc------t
tc--tgtagcc--a--a-c--------a--caa---a-t---------------tc-ct-
-------t----g------------------t-g-----tgt-----------gt----g
-------aaa----ca---------c-actaa-------g--c------a---------a
ta--aa-----------ac---tgaatctga-----------------------------
------------------------------------------------------------
------------------------------------------------------------
------------------------------------------------------------
------------------------------------------------------------
------------------------------------------------------------
----------------------------------------------------------
>REX1-2_DR|78219
------------------------------------------------------------
------------------------------------------------------------
------------------------------------------------------------
------------------------------------------------------------
------------------------------------------------------------
------------------------------------------------------------
------------------------------------------------------------
------------------------------------------------------------
------------------------------------------------------------
------------------------------------------------------------
------------------------------------------------------------
------------------------------------------------------------
------------------------------------------------------------
------------------------------------------------------------
------------------------------------------------------------
------------------------------------------------------------
------------------------------------------------------------
------------------------------------------------------------
------------------------------------------------------------
------------------------------------------------------------
------------------------------------------------------------
------------------------------------------------------------
------------------------------------------------------------
------------------------------------------------------------
------------------------------------------------------------
------------------------------------------------------------
------------------------------------------------------------
------------------------------------------------------------
------------------------------------------------------------
------------------------------------------------------------
------------------------------------------------------------
------------------------------------------------------------
------------------------------------------------------------
------------------------------------------------------------
------------------------------------------------------------
------------------------------------------------------------
------------------------------------------------------------
------------------------------------------------------------
------------------------------------------------------------
------------------------------------------------------------
------------------------------------------------------------
------------------------------------------------------------
------------------------------------------------------------
------------------------------------------------------------
------------------------------------------------------------
------------------------------------------------------------
------------------------------------------------------------
------------------------------------------------------------
------------------------------------------------------------
------------------------------------------------------------
------------------------------------------------------------
------------------------------------------------------------
--------------t------t---ttc------tc--------aaa-ttta-t------
-t--t-t---------gtg----t------tgtc--ac-t-----t-gtca---c---tt
---aa---------t----g----t--cca-ct-g--g-----------aagc------t
tc--tgtagcc--a--a-a--------a--taa---a-t---------------tt-gt-
-------t----g------------------t-g-----tgt-----------gt----a
-------aag----ca---------c-acttg-------g--c------a---------a
ta--aa-----------ac---tgattttgattt--------------------------
------------------------------------------------------------
------------------------------------------------------------
------------------------------------------------------------
------------------------------------------------------------
------------------------------------------------------------
----------------------------------------------------------
>REX1-2_DR|78220
------------------------------------------------------------
------------------------------------------------------------
------------------------------------------------------------
------------------------------------------------------------
------------------------------------------------------------
------------------------------------------------------------
------------------------------------------------------------
------------------------------------------------------------
------------------------------------------------------------
------------------------------------------------------------
------------------------------------------------------------
------------------------------------------------------------
------------------------------------------------------------
------------------------------------------------------------
------------------------------------------------------------
------------------------------------------------------------
------------------------------------------------------------
------------------------------------------------------------
------------------------------------------------------------
------------------------------------------------------------
------------------------------------------------------------
------------------------------------------------------------
------------------------------------------------------------
------------------------------------------------------------
------------------------------------------------------------
------------------------------------------------------------
------------------------------------------------------------
------------------------------------------------------------
------------------------------------------------------------
------------------------------------------------------------
------------------------------------------------------------
------------------------------------------------------------
------------------------------------------------------------
------------------------------------------------------------
------------------------------------------------------------
------------------------------------------------------------
------------------------------------------------------------
------------------------------------------------------------
------------------------------------------------------------
------------------------------------------------------------
------------------------------------------------------------
------------------------------------------------------------
------------------------------------------------------------
------------------------------------------------------------
------------------------------------------------------------
------------------------------------------------------------
------------------------------------------------------------
---agc------t----ct-----ct------c----taa--c-ct-g-----t----a-
tag---------tt---aa-----a----a-c-aa-----a----t-gtgtaca------
----tac------aa---tt----ca--------aca----------tccag--------
---at-------c-----tttt-----tactaactgc---t---t-----t---------
-tctgttta-------tg--------gtt----aa-t--tttt---a----t--catc--
------------ttt------t---tta-----tat--------ata-ttta-t------
-t--t-t---------ttg----t---------------------t-gtca---c---tt
---ta---------t----g----t--aca-ct-g--g-----------aagc------t
tc--tgtagcc--a--a-a--------a--taa---a-t---------------tc-ct-
-------t----g------------------t-g-----tat-----------gt----g
-------aag----ca---------c-aattg-------g--c------a---------a
ta--aa-----------ac---taattctgat----------------------------
------------------------------------------------------------
------------------------------------------------------------
------------------------------------------------------------
------------------------------------------------------------
------------------------------------------------------------
----------------------------------------------------------
>REX1-2_DR|78221
------------------------------------------------------------
------------------------------------------------------------
------------------------------------------------------------
------------------------------------------------------------
------------------------------------------------------------
------------------------------------------------------------
------------------------------------------------------------
------------------------------------------------------------
------------------------------------------------------------
------------------------------------------------------------
------------------------------------------------------------
------------------------------------------------------------
------------------------------------------------------------
------------------------------------------------------------
------------------------------------------------------------
------------------------------------------------------------
------------------------------------------------------------
------------------------------------------------------------
------------------------------------------------------------
------------------------------------------------------------
------------------------------------------------------------
------------------------------------------------------------
------------------------------------------------------------
------------------------------------------------------------
------------------------------------------------------------
------------------------------------------------------------
------------------------------------------------------------
------------------------------------------------------------
------------------------------------------------------------
------------------------------------------------------------
------------------------------------------------------------
------------------------------------------------------------
------------------------------------------------------------
------------------------------------------------------------
------------------------------------------------------------
------------------------------------------------------------
------------------------------------------------------------
------------------------------------------------------------
-------------c-agcgaatacaagtccggactgctgaatga--agcactg-gcac-t
acc---ctacc--tacattt-caa-gaactgtactcttccagagt-----gagtaaaagg
g-c--tcgcaaaatcactctggatgcc-t-cgcacccagca--cacat-cctg--tt-cg
aac-----tgtt--act-gtctggt----cggcactacagag---caccaag--cac---
aaaaacagcc---a-gacaca-----gg-aaaa---------g-tttc-ttcc---ctc-
aggccat-c---tac-ctt-a----tgaacagtta--aatattc----cc-cta---ctg
-----tgc-aataaccatg--t-gcaatac--tttct-----------------------
------------------------------------------------------------
------------------------cc--at-tc-a--cat---ttgt---------ac--
-acagc------a----cct------------------------ct-g-----t----a-
tat---------tt---at-----a----c-c-aa-----a----t-ctgtaca------
----tac------aa---tt----ca--------aca----------tccag---a----
----t-----ctt-----tttt-----tactaactgc---a---t-----c---------
-tt-------------cg--------ttt----aa-t--gttt---a----t--catc--
-------------tt------t---ttt------c---------ata-ttta-t------
-t--t-t---------gtg----t------tgtc--ac-t-----t-a------------
--------------t----g----t--aca-ct-g--g-----------acgc------t
tc--tgtagcc--a--a-a--------a--caa---a-t---------------tc-ct-
-------t----g------------------t-g-----tgt-----------gt----g
-------aag----ca---------c-acttg-------g--c------a---------a
ta--aa-----------ac---tgattctga-----------------------------
------------------------------------------------------------
------------------------------------------------------------
------------------------------------------------------------
------------------------------------------------------------
------------------------------------------------------------
----------------------------------------------------------
>REX1-2_DR|78222
------------------------------------------------------------
------------------------------------------------------------
------------------------------------------------------------
------------------------------------------------------------
------------------------------------------------------------
------------------------------------------------------------
------------------------------------------------------------
------------------------------------------------------------
------------------------------------------------------------
------------------------------------------------------------
------------------------------------------------------------
------------------------------------------------------------
------------------------------------------------------------
------------------------------------------------------------
------------------------------------------------------------
------------------------------------------------------------
------------------------------------------------------------
------------------------------------------------------------
------------------------------------------------------------
------------------------------------------------------------
------------------------------------------------------------
------------------------------------------------------------
------------------------------------------------------------
------------------------------------------------------------
------------------------------------------------------------
------------------------------------------------------------
------------------------------------------------------------
------------------------------------------------------------
------------------------------------------------------------
------------------------------------------------------------
------------------------------------------------------------
------------------------------------------------------------
------------------------------------------------------------
------------------------------------------------------------
------------------------------------------------------------
------------------------------------------------------------
------------------------------------------------------------
------------------------------------------------------------
------------------------------------------------------------
------------------------------------------------------------
------------------------------------------------------------
------------------------------------------------------------
--------------------------------------------------ttc-------
----------------------------------a--aa--------------a--gctg
-----tgc---------tg--t---------------------------------c----
ca--------------cttg-------------------------------------a-a
gg-----------------------c------c-----------------------ac--
gagggt------a-------------------------------ct-g------------
------------tt---------------a----------a----t--------------
-------------aacc-ct---------------------------ttcag--------
------------------------------------------------------------
-tc-------------tg--------cctac--aa-----------a-------caa---
--------------------------------------------ata------t------
-t-gt-t---------ggg-----------------------------------------
-------------------g-------aca-at-a--------------aagt-c-----
----------------a-a--------a--caa---------------------------
---------------------------------g-------------------------a
--------------ca-----------------------g--c----------------a
ta--------------------ttatactc------------------------------
------------------------------------------------------------
------------------------------------------------------------
------------------------------------------------------------
------------------------------------------------------------
------------------------------------------------------------
----------------------------------------------------------
>REX1-2_DR|78223
------------------------------------------------------------
------------------------------------------------------------
------------------------------------------------------------
------------------------------------------------------------
------------------------------------------------------------
------------------------------------------------------------
------------------------------------------------------------
------------------------------------------------------------
------------------------------------------------------------
------------------------------------------------------------
------------------------------------------------------------
------------------------------------------------------------
------------------------------------------------------------
------------------------------------------------------------
------------------------------------------------------------
------------------------------------------------------------
------------------------------------------------------------
------------------------------------------------------------
------------------------------------------------------------
------------------------------------------------------------
------------------------------------------------------------
------------------------------------------------------------
------------------------------------------------------------
------------------------------------------------------------
------------------------------------------------------------
------------------------------------------------------------
------------------------------------------------------------
------------------------------------------------------------
------------------------------------------------------------
------------------------------------------------------------
------------------------------------------------------------
------------------------------------------------------------
------------------------------------------------------------
------------------------------------------------------------
------------------------------------------------------------
------------------------------------------------------------
----------------------------------------------------atactttg
ca--cttcaat----cacc-gtctg-gttc---agctcagctcccct-aaacc---atcc
tccgtag-a-ctac-agcgaat---aatccggactgct----------------------
------------------------------------------------------------
g-c------------------------------acccagca--cacta-cctg--tt-cg
aac-----tgtt--act-gtctggt----cggcgctcgagaa---caccaag--caa---
agaaacagcc---a-gacaca-----gg-aaaa---------g-tttc-tttc---ctc-
aggccatcc---tac-ctc-a----agaacagtta--aatattc----cc-cta---ctg
-----tgc-aataaatg----t-gcaatac--tttct-ca--------------------
----------------------------------------------t---ac--------
----------------------------------g--cat---ttgt---------ac--
-acagc------a----cc-----tt------a----taa--c-ct-g-----t----a-
tat---------tt---at-----a----a-ctaa----------t-ctctaca------
----tac------aa---tt----ca--------aca----------tccag---a----
----t-------------tttt-----gactaactgc---a---t-----c---------
-tc-------------tg--------ttt----aa-t--gttt---a----t--catc--
------------ttt------t---ttt-----ctc--------ata-ttta-t------
-t--t-t---------gtg----t------tgtc--ac-t-----t-gtca---c---tt
---ta---------t----g----t--aca-ct-g--g-----------aagc------t
tc--tgtagcc--a--a-a--------a--gaa---a-t---------------tc-at-
-------t----g------------------c-g-----ggt-----------gt----g
-------aag----ta---------c-acttg-------g--c------a---------a
ta--aa-----------ac---tgattctgat----------------------------
------------------------------------------------------------
------------------------------------------------------------
------------------------------------------------------------
------------------------------------------------------------
------------------------------------------------------------
----------------------------------------------------------
>REX1-2_DR|78224
------------------------------------------------------------
------------------------------------------------------------
------------------------------------------------------------
------------------------------------------------------------
------------------------------------------------------------
------------------------------------------------------------
------------------------------------------------------------
------------------------------------------------------------
------------------------------------------------------------
------------------------------------------------------------
------------------------------------------------------------
------------------------------------------------------------
------------------------------------------------------------
------------------------------------------------------------
------------------------------------------------------------
------------------------------------------------------------
------------------------------------------------------------
------------------------------------------------------------
------------------------------------------------------------
------------------------------------------------------------
------------------------------------------------------------
------------------------------------------------------------
------------------------------------------------------------
------------------------------------------------------------
------------------------------------------------------------
------------------------------------------------------------
------------------------------------------------------------
------------------------------------------------------------
------------------------------------------------------------
------------------------------------------------------------
------------------------------------------------------------
------------------------------------------------------------
------------------------------------------------------------
------------------------------------------------------------
------------------------------------------------------------
------------------------------------------------------------
------------------------------------------------------------
------------------------------------------------------------
------------------------------------------------------------
------------------------------------------------------------
------------------------------------------------------------
------------------------------------------------------------
------------------------------------------------------------
------------------------------------------------------------
------------------------------------------------------------
------------------------------------------------------------
------------------------------------------------------------
------------------------------------------c-tt-g-----t----a-
tat---------tt---at-----a----a-c-aa-----a----t-ctgtacc------
----tac------aa---tt----ca--------aca----------ttcag---atc--
---tt-------t-----tttt-----gactaactga---a---t-----c---------
-tc-------------tg--------ttt----aa-t--gttt---a----t--catc--
---------------------t---ttt-----tatatataaatata-ttta-g------
-t--t-t---------gtg----t------tgtc--ac-t-----t-gtca---c---tt
---ta---------t----g----t--aca-ct-g--g-----------aagc------t
tc--tgtagcc--a--a-a--------a--caa---a-t---------------tc-ctt
g-----------------------------------------------------------
------------------------------------------------------------
------------------------------------------------------------
------------------------------------------------------------
------------------------------------------------------------
------------------------------------------------------------
------------------------------------------------------------
------------------------------------------------------------
----------------------------------------------------------
>REX1-2_DR|78225
------------------------------------------------------------
------------------------------------------------------------
------------------------------------------------------------
------------------------------------------------------------
------------------------------------------------------------
------------------------------------------------------------
------------------------------------------------------------
------------------------------------------------------------
------------------------------------------------------------
------------------------------------------------------------
------------------------------------------------------------
------------------------------------------------------------
------------------------------------------------------------
------------------------------------------------------------
------------------------------------------------------------
------------------------------------------------------------
------------------------------------------------------------
------------------------------------------------------------
------------------------------------------------------------
------------------------------------------------------------
------------------------------------------------------------
------------------------------------------------------------
------------------------------------------------------------
------------------------------------------------------------
------------------------------------------------------------
------------------------------------------------------------
------------------------------------------------------------
------------------------------------------------------------
------------------------------------------------------------
------------------------------------------------------------
------------------------------------------------------------
------------------------------------------------------------
------------------------------------------------------------
------------------------------------------------------------
------------------------------------------------------------
------------------------------------------------------------
------------------------------------------------------------
-------c--t-------------------------------acca--aaacc---gacc
ttcatag-a-ctac-agcgaat---agcctgaactgctgaacaa--atcactt---actt
acc---cttgc--tacactt-caa-gaactgtacacttcgagagta----aaaaaaaagg
ggc--ttgcaaaatcactctggacact------------------------tg--tt-tg
aac-----tgttaa---------------cgtcgctacagag---caccaag--cac---
aaaaacagcc---a-gacaca-----gg-aaaa---------g-tttc-tttc---ctc-
gggcaat-c---tat-ctgc-----tgaacagtta--aatattc----cc-ata---ctg
-----tgc-aataaactta--t-gcaatac--tttct-ta-t-acgc--acttg-t--a-
ca-ca-gca---c---ctta---ta----------aca--ata---t---ac-----a-a
tg-caatac----tt--t----ttatt-ata-cta--tat-ctttatatt------ac--
------------a-----------tt------a----taa--c-ct-g-----c----a-
taa---------tt---at-----a----a-c-aa-----a----t-ctgtaca------
----ttc------aa---tt----ca--------aca----------tccaa---ag---
---ct-------t---aattta------------------a---t-----c---------
-tc-------------tg--------ttt----aa-t--gtat---g----t--cgt---
-----------------a---t---ttt-----ctc--------ata-ttta-t------
-t--t-t--------catg----t------tgtg--ac-------t--------------
--ata---------t---------t-taca-tt-g--g-----------aagc------t
tc--tgaagcc--a--a-a--------a--caa---a-t---------------tc-ctt
-------t-----------------------t-g-----tgt-----------at----a
-------aag----ca---------c-acttg-------g--c------a---------a
ta--aa-----------aa---ctattctg------------------------------
------------------------------------------------------------
------------------------------------------------------------
------------------------------------------------------------
------------------------------------------------------------
------------------------------------------------------------
----------------------------------------------------------
>REX1-2_DR|78226
------------------------------------------------------------
------------------------------------------------------------
------------------------------------------------------------
------------------------------------------------------------
------------------------------------------------------------
------------------------------------------------------------
------------------------------------------------------------
------------------------------------------------------------
------------------------------------------------------------
------------------------------------------------------------
------------------------------------------------------------
------------------------------------------------------------
------------------------------------------------------------
------------------------------------------------------------
------------------------------------------------------------
------------------------------------------------------------
------------------------------------------------------------
------------------------------------------------------------
------------------------------------------------------------
------------------------------------------------------------
------------------------------------------------------------
------------------------------------------------------------
------------------------------------------------------------
------------------------------------------------------------
------------------------------------------------------------
------------------------------------------------------------
------------------------------------------------------------
------------------------------------------------------------
------------------------------------------------------------
------------------------------------------------------------
------------------------------------------------------------
------------------------------------------------------------
------------------------------------------------------------
------------------------------------------------------------
------------------------------------------------------------
------------------------------------------------------------
------------------------------------------------------------
----ctccatt----cacc-gcctg-gttc---ggctcagctgcca--aaact---gacc
gctgtag-a-ctgc-agcgaat---agtccggactgctgaacga--atcactg-gcac-t
acc---cttcc--tacactc-caa-gaactgtactcttccagagt-----gagtaaaagg
g-c--tcgcaaaatcactctggacgcc-t-cgcacccagca--cccta-cctg--tt-tg
aac-----tgtt--acc-gtctggt----cggcgcttcagag---caccaag--cac---
aaaaacagcc---a-gacaca-----ga-aaaa---------g-ttcc-tttc---ctc-
aggtcat-c---tac-ctc-a----tgaacagtta--aatattc----ct-cta---ctg
-----tgc-aataaacatg--t-gcaatac--tttct-ca-t-acgc--acttg-t--a-
ca-ca-gca---c---ctta---ta----------tca--ata---t---ac-----a-t
tg-caatac----tt--t----ctcc--at-tt-g--cat---ttgt---------ac--
-acagc------a----cc-----tt------a----taa--c-ct-g-----t----a-
tat---------tt---aa-----a----a-c-aa-----a----t-ctgtaca------
----tac------aa---tt----ca--------aca----------tttag---a----
----t-------t-----tttt-----tactaacttc---a---taa--gc---------
-tc-------------ta--------ttt----aa-t--gttt---a----t--cttc--
ttttatttatcttct------t---tta------tc--------ata-ttta-t------
-t--t-t---------gtg--------------------t-----t-gtca---c---tt
---ta---------t----a----t--aca-ct-g--g-----------aagc------t
tc--tgtagcc--a--a-a--------a--caa---a-t---------------tc-ct-
-------t----g------------------t-g-----tgt-----------ga----g
-------aag----ca---------c-atttg-------g--c------a---------a
ta--aa-----------ag---tgattctgataagatt----------------------
------------------------------------------------------------
------------------------------------------------------------
------------------------------------------------------------
------------------------------------------------------------
---------ctgattc--------------------------------------------
----------------------------------------------------------
>REX1-2_DR|78227
------------------------------------------------------------
------------------------------------------------------------
------------------------------------------------------------
------------------------------------------------------------
------------------------------------------------------------
------------------------------------------------------------
------------------------------------------------------------
------------------------------------------------------------
------------------------------------------------------------
------------------------------------------------------------
------------------------------------------------------------
------------------------------------------------------------
------------------------------------------------------------
------------------------------------------------------------
------------------------------------------------------------
------------------------------------------------------------
------------------------------------------------------------
------------------------------------------------------------
------------------------------------------------------------
------------------------------------------------------------
------------------------------------------------------------
------------------------------------------------------------
------------------------------------------------------------
------------------------------------------------------------
------------------------------------------------------------
------------------------------------------------------------
------------------------------------------------------------
------------------------------------------------------------
------------------------------------------------------------
------------------------------------------------------------
------------------------------------------------------------
------------------------------------------------------------
------------------------------------------------------------
------------------------------------------------------------
------------------------------------------------------------
------------------------------------------------------------
------------------------------------------------------------
------------------------------------------------------------
------------------------------------------------------------
------------------------------------------------------------
------------------------------------------------------------
------------------------------------------------------------
------------------------------------------------------------
-----------------------------cctctg--tgtagag----ct-ctc---cag
-----t-----------------------t------------------------------
------------------------------------------------------------
-------------tt--t----ttt---tta-a-c--tgt---ttgt---------gt--
-------------------------------------tag--t-tt-g-----t----c-
ctg---------tt---tt-----a-------------------------tgtt------
----tat------ca---ta----ca--------tga----------tcag---------
------------------tttt-----gtctaattgc---a---t-----c---------
-tc-------------tg--------ttt----aa-t--ggtt---g----t--cat---
------------ctt------t---tct-------c--------ata-ttta-t------
-t--t-t--------tgtg----t------tgtc--ac-t-----t-gaca---c---tg
---ta---------t----g----t--aca-ct-g--g-----------aagc------t
tc--tgtagcc--a--a-a--------a--caa---a-t---------------tc-ct-
-------t----g------------------t-g-----tgt-----------gt----a
-------aag----ca---------g-actta-------g--c------a---------a
ta--aa-----------cc---ctattctgatt---------------------------
------------------------------------------------------------
------------------------------------------------------------
------------------------------------------------------------
------------------------------------------------------------
------------------------------------------------------------
----------------------------------------------------------
>REX1-2_DR|78228
------------------------------------------------------------
------------------------------------------------------------
------------------------------------------------------------
------------------------------------------------------------
------------------------------------------------------------
------------------------------------------------------------
------------------------------------------------------------
------------------------------------------------------------
------------------------------------------------------------
------------------------------------------------------------
------------------------------------------------------------
------------------------------------------------------------
------------------------------------------------------------
------------------------------------------------------------
------------------------------------------------------------
------------------------------------------------------------
------------------------------------------------------------
------------------------------------------------------------
------------------------------------------------------------
------------------------------------------------------------
------------------------------------------------------------
------------------------------------------------------------
------------------------------------------------------------
------------------------------------------------------------
------------------------------------------------------------
------------------------------------------------------------
------------------------------------------------------------
------------------------------------------------------------
------------------------------------------------------------
------------------------------------------------------------
------------------------------------------------------------
------------------------------------------------------------
------------------------------------------------------------
------------------------------------------------------------
------------------------------------------------------------
------------------------------------------------------------
------------------------------------------------------------
------------------------------------------------------------
------------------------------------------------------------
------------------------------------------------------------
------------------------------------------------------------
------------------------------------------------------------
------------------------------------------------------------
------------------------------------------------------------
------------------------------------------------------------
------------c---ctta---tc----------aca--ata---t---at-----a-a
tg-caatac----tt--t----ct-c--ata-c-c--cat---ttgt---------ac--
-acagc------a----ca-----tt------a----taa--c-tt-g-----t----a-
-at---------tc---at-----a----a-c-aa-----a----t-ctg----------
----tac------aa---ct----ca--------aca----------tccag---ag---
---ct-------------ttgt-----gactaattgc---a---t-----c---------
-tc-------------tg--------ttt----aa-t-----------------------
------------------------------------------------------------
------------------------------------------------------------
------------------------------------------------------------
------------------------------------------------------------
------------------------------------------------------------
------------------------------------------------------------
------------------------------------------------------------
------------------------------------------------------------
------------------------------------------------------------
------------------------------------------------------------
------------------------------------------------------------
------------------------------------------------------------
----------------------------------------------------------
>REX1-2_DR|78229
------------------------------------------------------------
------------------------------------------------------------
------------------------------------------------------------
------------------------------------------------------------
------------------------------------------------------------
------------------------------------------------------------
------------------------------------------------------------
------------------------------------------------------------
------------------------------------------------------------
------------------------------------------------------------
------------------------------------------------------------
------------------------------------------------------------
------------------------------------------------------------
------------------------------------------------------------
------------------------------------------------------------
------------------------------------------------------------
------------------------------------------------------------
------------------------------------------------------------
------------------------------------------------------------
------------------------------------------------------------
------------------------------------------------------------
------------------------------------------------------------
------------------------------------------------------------
------------------------------------------------------------
------------------------------------------------------------
------------------------------------------------------------
------------------------------------------------------------
------------------------------------------------------------
------------------------------------------------------------
------------------------------------------------------------
--------------------------------------tattgttatacgcctcatctgg
aacggtgacgagtctgcatacagacaggaggtggagcagctggctttatggtgctgatac
a--acaacctggagctgaacacactcaaaacagtggagatgatagtggactttagaagaa
acccccc-tgca-ctccctccactcaccatcatgaacagcactgtggctgcagtagagtc
attcaggttcctgggcaccaccatctctcaggatctgaagagtgacattcacatagactc
taatgtgaagaaagcccagcagagactgttcttccctcgtcagctgaggaagtttaacct
gcca-----caggagctgctcgtacagttctactcagct-gtcatccaatccagcctctg
ca--ctacaat----c-----------------agctcagctgcca--aaacc---gacc
tccatag-a-ctac-agcgtat---agtctggactgctgaacga--atcactg-gcac-a
atc---cttcc--tacactt-taa-gaactgtactcttccagagt-----cagtaaaaga
g-c--ttgcaaaatcactctggacgcc-t-cacacccagca--cacta-cctg--tt-cg
aac-----tgtt--act-gtctggt----cggcacctcagag---caccaag--cac---
aaaaacagcc---a-gacaca-----gg-aaaa---------g-tttt-tttc---ctc-
agaccat-c---tac-cac-a----tgaacagtta--aatattc----cc-cta---ctg
-----tgc-aataa--acg--t-gtaatac--tttct-ca-t-acgc--acttg-t--a-
ct-ca-gc-----------a---tc----------tca--ata---t---ac-----a-a
tg-caatac----tt--t----ctcc--at-ac-g--cat---ttgt---------at--
-acagt------a----ca-----gt------a----taa--c-ca-g-----t----a-
tat---------tt---at-----a----a-c-aa-----a----t-cagtaca------
----tac------aa---at----ca--------aca----------tctag---a----
----t-------t-----tctt-----gactaactgc---a---t-----c---------
-tc-------------tg--------ttt----aa-t--gttt---a----t--cgta--
tttat---------t------t---ttt------ca--------ata-ttta-t------
-t--t-t---------gtg--------------------t-----t-gtca---c---tt
---ta---------t----g----t--aca-ct-g--g-----------aagc------t
tc--tgtagcc--a--a-a--------a--caa---a-t---------------tc-ct-
-------t----g------------------t-g-----tgt-----------at----g
-------aag----ta---------c-acttg-------g--c------a---------a
ta--aa-----------ac---tgattctgat----------------------------
------------------------------------------------------------
------------------------------------------------------------
------------------------------------------------------------
------------------------------------------------------------
------------------------------------------------------------
----------------------------------------------------------
>REX1-2_DR|78230
------------------------------------------------------------
------------------------------------------------------------
------------------------------------------------------------
------------------------------------------------------------
------------------------------------------------------------
------------------------------------------------------------
------------------------------------------------------------
------------------------------------------------------------
------------------------------------------------------------
------------------------------------------------------------
------------------------------------------------------------
------------------------------------------------------------
------------------------------------------------------------
------------------------------------------------------------
------------------------------------------------------------
------------------------------------------------------------
------------------------------------------------------------
------------------------------------------------------------
------------------------------------------------------------
------------------------------------------------------------
------------------------------------------------------------
------------------------------------------------------------
------------------------------------------------------------
------------------------------------------------------------
------------------------------------------------------------
------------------------------------------------------------
------------------------------------------------------------
------------------------------------------------------------
------------------------------------------------------------
------------------------------------------------------------
------------------------------------------------------------
------------------------------------------------------------
-------------------------------------------------------gagaa
acccccc-tgca-cttcccccactcaccatcatgaacagcactgtggctgctgtagagtc
attcaggttcctgggcaccaccatctctcaggatcgaaagtgggacattcacatagacat
tactgtgaagaaagcccagcagaaactgtacttccttcgtcagctgaggaagttcaacct
gcca-----cagaagctgctcttacagttctactcagct-gtcatccaaaccgtcctctg
ca--catcaat----cacc-gtctg-gttc---ggctcagctgcca--aaacca-agacc
tccgtag-a-ctac-agcaaat---agccctgactgctgaacga--atcactg-gcac-t
act---cttcc--aagactt--aa-agacagtactcttccagagt-----gagtaaaaaa
g-c--tcgcaaaatcactctggatgcc-t-cgcacccagca--cacta-cctg--tt-tg
aac-----tgtt--acc-atctggt----cggcgcttcagag---caccaag--cac---
aaaaacagcc---a-gacaca-----gg-aaaa---------g-tttt-ctt--------
------------------------------------------------------------
------------------------------------------------------------
------------------------------------------------------------
------------------------------------------------------------
------------------------------------------------------------
------------------------------------------------------------
------------------------------------------------------------
------------------------------------------------------------
------------------------------------------------------------
------------------------------------------------------------
------------------------------------------------------------
------------------------------------------------------------
------------------------------------------------------------
------------------------------------------------------------
------------------------------------------------------------
------------------------------------------------------------
------------------------------------------------------------
------------------------------------------------------------
------------------------------------------------------------
------------------------------------------------------------
------------------------------------------------------------
----------------------------------------------------------
>REX1-2_DR|78231
------------------------------------------------------------
------------------------------------------------------------
------------------------------------------------------------
------------------------------------------------------------
------------------------------------------------------------
------------------------------------------------------------
------------------------------------------------------------
------------------------------------------------------------
------------------------------------------------------------
------------------------------------------------------------
------------------------------------------------------------
------------------------------------------------------------
------------------------------------------------------------
------------------------------------------------------------
------------------------------------------------------------
------------------------------------------------------------
------------------------------------------------------------
------------------------------------------------------------
------------------------------------------------------------
------------------------------------------------------------
------------------------------------------------------------
------------------------------------------------------------
------------------------------------------------------------
------------------------------------------------------------
------------------------------------------------------------
------------------------------------------------------------
------------------------------------------------------------
------------------------------------------------------------
------------------------------------------------------------
------------------------------------------------------------
------------------------------------------------------------
------------------------------------------------------------
------------------------------------------------------------
------------------------------------------------------------
-------ttcctgagcaccatcatctctcaggatctgaagtgggacattcaaataga--t
tattgtaaagaaaacccagtagagactgttcttccttcgtcagctgaggaagttcaacct
gcca-----caggagctgctcgtacagttctgctcagct-gtcatccaatgcatcctctg
ca--cttcaat----cacc-gcctg-gttc---agcgcagttgcca--aaagt---gatc
tccatag-g-ctac-agcgaat---agtccggtctgctaaacaa--atcactg-gcac-c
acc---cttcc--tacacta-taa-aaactgtacttttccaaagt-----gagaaaaaga
g-c--tcacaaaatcactctggacacc-t-cgtacccagta--cactt-cctg--tt-tg
aac-----tgtt--act-gtgtggt----cggcgctacagag---caccaag--tac---
aaaaacagcc---t-gacaca-----ga-aaac---------g-tttc-tttc---ctc-
aggccat-c---aac-ctc-a----tgaacagtt---aatattc----cc-cta---ct-
------------------------------------------------------------
------------------------------------------------------------
----------------------------------g--cat---ttgt---------aa--
-acagc------a----cct-----t------a----taa--c-ct-g-----t----a-
-------------t---ac-----a----a-c-aa-----a----t-ctgtaca------
----tac------aa---tt----ca--------aca----------tccag---a----
----t-----c-t-----tttt-----gactaactac---a---t-----c---------
-tc-------------tg--------ttt----aa-t--gttt---a----t--------
-------------tc------a---ttt------tc--------ata-ctta-t------
-t--tcc---------ttg----t------tgtc--ac-t-----t-gtca---c---tt
---ta---------t----g----c--acc-ct-g--a-----------aagc------t
tc--tgtaccc--a--a-a--------a--caa---a-t---------------tt-ct-
-------------------------------t-g-----tgt-----------gt----g
-------aag----ca---------c-acttg-------g--c------a---------a
ta--aa-----------at---tgattctgat----------------------------
------------------------------------------------------------
------------------------------------------------------------
------------------------------------------------------------
------------------------------------------------------------
------------------------------------------------------------
----------------------------------------------------------
>REX1-2_DR|78232
------------------------------------------------------------
------------------------------------------------------------
------------------------------------------------------------
------------------------------------------------------------
------------------------------------------------------------
------------------------------------------------------------
------------------------------------------------------------
------------------------------------------------------------
------------------------------------------------------------
------------------------------------------------------------
------------------------------------------------------------
------------------------------------------------------------
------------------------------------------------------------
------------------------------------------------------------
------------------------------------------------------------
------------------------------------------------------------
------------------------------------------------------------
------------------------------------------------------------
------------------------------------------------------------
------------------------------------------------------------
------------------------------------------------------------
------------------------------------------------------------
------------------------------------------------------------
------------------------------------------------------------
------------------------------------------------------------
------------------------------------------------------------
------------------------------------------------------------
------------------------------------------------------------
------------------------------------------------------------
------------------------------------------------------------
------------------------------------------------------------
------------------------------------------------------------
------------------------------------------------------------
------------------------------------------------------------
------------------------------------------------------------
------------------------------------------------------------
------------------------------------------------------------
------------------------------------------------------------
------------------------------------------------------------
------------------------------------------------------------
------------------------------------------------------------
------------------------------------------------------------
------------------------------------------------------------
-----------------------------------------------------a---cag
-----tgc-gataaacatt--t-gcaatac--ttttt-ca-t-aggc--acttg------
------------------------------------------------------------
----------------------------------------------t---------ac--
-acatc------a----ct-----tt------a----taa--c-tt-g-----t------
-at---------tt---at-----a----a-c-aa-----a----t-ctgcaca------
----tac------aa---tt----ca--------tca----------tctat---ag---
---ct-------c-----tttt-----atctaattgc---a---t-----c---------
-tc-------------tg--------tct----aa-g--gttt---g----t--cgcc--
---------------------t---ttt-----ctc--------ata-ctta-t------
-t--t-t--------cgtg----t------tg-t--ac-t-----t-gtca---c---tt
---ta---------t----g----t--aca-gt-g--g-----------aagc------t
tc--tgtagtc--a--a-a--------a--caa---a-t---------------ta-ct-
-------t----g------------------t-g-----tgt-----------gt----t
-------aaa----c---------------------------------------------
------------------------------------------------------------
------------------------------------------------------------
------------------------------------------------------------
------------------------------------------------------------
------------------------------------------------------------
------------------------------------------------------------
----------------------------------------------------------
>REX1-2_DR|78233
agtgtttgctgttctgttttatgttacgatcagttaagctgcactgtggatacgctacaa
gacttcagaacagcgctgcccagcctctatctggtgaatctccgccctctacttaacaaa
atggacaaactacttctgctcacatgcaaaaacaagaactttaacatctctgctagactg
tgtttcacggaaacctggctttcctgatcagatccacggactctgttttatcatacttgg
tgactttaatcaggcaaaatcacacatgagctgcctaaattcaaacagcacataacatgc
cccacaagagacaataacattttggactattgctacaccacaatgaaggcagtatgagca
tctctaggactctccgaccactgtctggttcatcttataccaacttacaggcaaaaactt
aaaactactaagccagtattaaggactgttaagagattgaccaacgacacagagcaggcc
ctacaagcctgttttgaatgcactgactggagtgtt-ttcaagctgcagccacagacctg
gacgagctcacagagactgtaacatcatacatcagtttctgtgaggagttatgcatctct
accaggacctacttatcatttaacaatgataaaccatggttcacaccaaaactcagacag
cttcgtcaggccaaagaggatgcctacaggagtggtgacaggaccttgtccaatcaggcc
aggaacacattgacaaaggagattggtgtggctaaaaaaaacta---ccaaaatctgcaa
aaccagt-ttcagctaacgaccctgcatcagtgtggagaggcttaaaaggtttcactaat
tacaagacacaacccctccacattgaca--------------gcaaatgagctgaatttg
ctctactgtagatttgatacctttgaccagacacctcacacctgcctggaccatctccct
acacgcccggaccatctccctacacagccatcaacaccacatcaacacagcccggaccat
ctccctacacagccatcaacaccacatcaacacagcccggaccttctccctacacagcca
tcaacacctc--cagccatct-tcctctccccccctgcacttcaaatcagtgaggataat
gtgcgtcagatcttcagtaaactgaagaaaagaaaagcaccaagcccagaaagtgtttca
ccagcctgtctgagaacctgtgctgaccagctagctcccattttctcacagatctttaac
agatcactggaacagcacaaagttccatcctgctttaagtgctcttctatcatcccaatc
ccgaagaagccaaagatcacaggactcaatgactatagacctgttgccttaacatctg--
--tatgaagtcattcgaaagaaaggtgctagcatatctgaaggacagcagtggaccccag
ctggactccctacattttgcctatagagcaaactg----------------gtcaacatg
ggactgcaatataccctacatcatctgaataaaccagggaactatgcaaggattttgttt
ctggacttcaac-ttgcctttaacaccatcatcccatcactgcttgagtacaaactgacc
cagctctctgttcctagctctgtctgtaaatggatcaccagctttctgacagatagaaaa
tagctagtcagaatgggcaaaattacatcagacagtcgcactatcagcactagtgccccc
cagggatgtgttctctccccactgctcttctccctgtacaccaatgactgcactgcaaaa
gacccctccatctaactcattaaatttgcagatgacactactgttgtcggcctcttccag
aacggtgacgagtctgcatacagataggaggtggagcggcgggcgttatggtgcagaaac
a--acaacctggagctgaacacactaaaaacagtggagatgatagtggactttaggagaa
acccccc-tgca-ctacccccactcaccatcatgaacagcactttggctgcagtagagtc
attcaggttcctgggcatcaccatctctcaggatctgaagtgggacattcacatagactc
tattgtaaagaaagcccagcagaaaatgaatgtccttcgtcagctgaggaagtttaacct
gcca-----ctggagctgcttgtatagttctactcagat-gtcatccaatccatcctctg
ca--cttcaat----cacc-atctg-gttt---ggctcagctgcca--aaact---gacc
tccgtag-a-ctaa-agcgaat---agtccggactgctgaacat--atcacta-gcac-t
acc---cttcc--tacaatt-taa-gatctgtactct-------t-----gaataaaagg
g-c--tcgcaaaatcactctagacacc-t-cgcatccagca--cacaa-gctg--tt-cg
aac-----tgtc--acc-gtctggt----cggcgcttcagag---caccaag--ttc---
aaaaacagtc---a-gactct-----gg-ataa---------g-tttc-tttc---ctc-
aggccat-c---tac-ctc-a----tgaacagtta--aatatcc----cc-caa---ctg
-----tgc-aataaatatg--t-tgaaaac--ttttt-ca-t-acgc---actg-t--a-
ca-ca-gca---c---ctta---ta----------tca--ata---t---gc-----a-a
tg-caatac----tt--t----cccc--at-tc-a--cat---ttgt---------ac--
-acaac------a----ac-----tt------a----tag--c-ct-g-----t----a-
tat---------tt---at-----a----a-c-aa-----a----t-ctgtaca------
----tac------a----------------------------------------------
-----------------------------ctaaccgc---a---t-----c---------
-tc-------------tg--------ttt----aa-t--gttt---a----t--catc--
tcttt--------t------------tt------tc--------ata-ttta-t------
-t--t-t---------gtg----t------tgtc--ac-t------------------tt
---ca---------t----g----t--aca-ct-g--g-----------aagc------t
tc--tgtagcc--a--a-a--------a--caa---a-t---------------tc-ct-
-------t----g------------------t-g-----tgt-----------gt----g
-------aag----ca---------c-acttg-------g--c------a---------a
ta--aa-----------ac---tgattctgatt---------------------------
------------------------------------------------------------
------------------------------------------------------------
------------------------------------------------------------
------------------------------------------------------------
------------------------------------------------------------
----------------------------------------------------------
>REX1-2_DR|78234
------------------------------------------------------------
------------------------------------------------------------
------------------------------------------------------------
------------------------------------------------------------
------------------------------------------------------------
------------------------------------------------------------
------------------------------------------------------------
------------------------------------------------------------
------------------------------------------------------------
------------------------------------------------------------
------------------------------------------------------------
------------------------------------------------------------
------------------------------------------------------------
------------------------------------------------------------
------------------------------------------------------------
------------------------------------------------------------
------------------------------------------------------------
------------------------------------------------------------
------------------------------------------------------------
------------------------------------------------------------
------------------------gaccatctggctcccattttctc-----------ac
agatcactggaacagcacaagattccatcctgctttaagcgctccactatcatcccaatc
ccgaagaagccaaagatcacaggactcaatgactatagacctgttgccttaacatctgtg
gccatgaagtcattcgaaagactggtgctagcatatctgaagtacatcactggacccctg
ctggaccccctgcagtttgcttataaagcaaaccagtctgtggatgatgcagtcaacctg
ggactgcattataccttacaacatctggacaaaccagggaactacgcaatgattctgttt
gtggactttagttctgcttttaacaccatcgtcccatcactgctcgagtacaaactaact
cagctctctgttcctagctctgtctgtcaatggaccaccagctttctgacagatagacaa
cagctagtcaaaatgaacaaaatcacatccaacagtcgtaccatcaacactggtgcccgt
cagggatgtgttctctctccactgctcttttccctgtacaccaacgactgcaccgcaaaa
gacccctctatcaagctccttaagtttgcagatgacacta---ttatcggcctcatctgg
aatgataactagtctgcaaacaaactggaggtggagcggctggctttatggtgcagaaac
a--acaacctggagctgaagactctcaaaacattggagatgatattggacttcagaaaaa
aaaa-cc-tgca--ctcccccactctccatcataaacagcactgtggctgcagtagagtc
attcaggttcctgggcaccaccatctctcaggatctgaagttggacattcacatagactc
catcgtaaggaaagcccagcagatactgtacttcctacatcagctgaggaagttcaacct
gcca-----caggagctgctcgtacagttctactcagct-tttatccaatccatcctctg
ca--cttcaat----cacc-gtctg-gttc---ggctcagctgcca--taacc---aacc
ttcgtag-a-ctac-atcgaat---agtccggactgctaaacaa--atcactg-gcac-t
acc---cttcc--tacactt-caa-gaaccacattcttccagagt-----gagttaaaga
g-c--tcgcaaaatcactctggacacc-t-cgcactcagca--cacta-cctg--tt-tg
aac-----tagt--acc-gtctggt----cggcgcttcagag---caccaag--cac---
-aaaacagcc---a-gacaca-----gg-ataa---------g-tt--------------
------------------------------------------------------------
------------------------------------------------------------
------------------------------------------------------------
------------------------------------------------------------
------------------------------------------------------------
------------------------------------------------------------
------------------------------------------------------------
------------------------------------------------------------
------------------------------------------------------------
------------------------------------------------------------
------------------------------------------------------------
------------------------------------------------------------
------------------------------------------------------------
------------------------------------------------------------
------------------------------------------------------------
------------------------------------------------------------
------------------------------------------------------------
------------------------------------------------------------
------------------------------------------------------------
------------------------------------------------------------
------------------------------------------------------------
----------------------------------------------------------
>REX1-2_DR|78235
------------------------------------------------------------
------------------------------------------------------------
------------------------------------------------------------
------------------------------------------------------------
------------------------------------------------------------
------------------------------------------------------------
------------------------------------------------------------
------------------------------------------------------------
------------------------------------------------------------
------------------------------------------------------------
------------------------------------------------------------
------------------------------------------------------------
------------------------------------------------------------
------------------------------------------------------------
------------------------------------------------------------
------------------------------------------------------------
------------------------------------------------------------
------------------------------------------------------------
------------------------------------------------------------
------------------------------------------------------------
------------------------------------------------------------
------------------------------------------------------------
------------------------------------------------------------
------------------------------------------------------------
------------------------------------------------------------
------------------------------------------------------------
------------------------------------------------------------
------------------------------------------------------------
------------------------------------------------------------
------------------------------------------------------------
------------------------------------------------------------
------------------------------------------------------------
------------------------------------------------------------
------------------------------------------------------------
------------------------------------------------------------
------------------------------------------------------------
------------------------------------------------------------
------------------------------------------------------------
------------------------------------------------------------
------------------------------------------------------------
------------------------------------------------------------
--------------------------------------agag---cactgag--cac---
aaaaacagcc---a-gacaca-----gg-aaaa---------g-tttc-tttc---ctc-
aggccat-c---tac-ctc-a----agaacagtt---aatattc----cc-cta---ctg
-----tgc-aataaacatg--t-gcaacag--tttct-ca-t-acgc--acttg-t--a-
ca-ca-gca---c---ctaa---ta----------aca--ata---t---at-----a-a
tg-caaaac----tt--t----gt-c--atg-c-g--cat---ttgt---------at--
-actgc------a----cc-----tt------a----taa--c-tt-g-----t----a-
cat---------tt---at-----a----a-c-ga-----a----t-ctgtaca------
----tac------aa---tt----ca--------tca----------tccag---ag---
----------ctc-----tttt-----gtctgagttc---a---a-----c---------
-tc-------------tg--------tct----aa-a--gttt---g----g--tttc--
------------ttt------t---ct--------t--------ata-ttta-tt---gt
gt--t-t---------ctagtact------tgtc--ac-tt----t-gtta---c---ac
---tg--------t------------------------------------agc------t
tc--tgtggat--atca-a--------a--taa---a-a---------------ta-ct-
-------t----g------------------t-g-----tgt-----------gt----g
-------aag----ta---------c-acttg-------g--c------g---------a
ta--aa-----------ac---ttattctgatt---------------------------
------------------------------------------------------------
------------------------------------------------------------
------------------------------------------------------------
------------------------------------------------------------
------------------------------------------------------------
----------------------------------------------------------
>REX1-2_DR|78236
------------------------------------------------------------
------------------------------------------------------------
------------------------------------------------------------
------------------------------------------------------------
------------------------------------------------------------
------------------------------------------------------------
------------------------------------------------------------
------------------------------------------------------------
------------------------------------------------------------
------------------------------------------------------------
------------------------------------------------------------
------------------------------------------------------------
------------------------------------------------------------
------------------------------------------------------------
------------------------------------------------------------
------------------------------------------------------------
------------------------------------------------------------
------------------------------------------------------------
------------------------------------------------------------
------------------------------------------------------------
------------------------------------------------------------
------------------------------------------------------------
------------------------------------------------------------
------------------------------------------------------------
------------------------------------------------------------
------------------------------------------------------------
------------------------------------------------------------
------------------------------------------------------------
------------------------------------------------------------
------------------------------------------------------------
------------------------------------------------------------
------------------------------------------------------------
------------------------------------------------------------
------------------------------------------------------------
------------------------------------------------------------
------------------------------------------------------------
------------------------------------------------------------
------------------------------------------------------------
-ccctag-a-ctac-agcaaat---agtccggactgctgaacat--atcactg-gcac-t
aca---cttcc--tacactt-caa-gaactgtactcttccagagt-----gagtaaaagg
g-c--tcgcaaaatcactctggacacc-t-cgcatccagca--cacta-cccg--tt-cg
aac-----tgtt--acc-gtctggt----cggagattcagag---caccaag--cac---
aaaaacagcc---a-gagaca-----gg-aaaa---------g-tttc-tttc---ctc-
aggccat-c---tac-ctt-a----tgaacagtta--aatattc----cc-caa---ctg
-----tgc-aataaatatg--t-gcaatac--tttct-ta-t-acgc--acttg-t--a-
ca-aa-gca---c---ctta---ta----------tca--ata---t---ac-----a-a
ag-caattc----tt--t----ctcc--at-tc-g--cat---ttgt---------ac--
-acagc------a----cc-----g------------taa--c-ct-g-----c----a-
tat---------tt---at-----a----a-c-aa-----a----t-ctgtaca------
----tgc------aa---tt----ag--------tca----------aaaaa---a----
----t------ct-----ggat-----gttgaattgt---g---t-----c---------
-tc-------------tg--------ttta---aa-t--gttt---a----t--tgta--
tt------------t------c---tt-----------------ttt-tttt-t------
-t--t-t---------gtc-----------------ag-t-----t-gtga---c---tt
---ta---------t----g----t--aca-ct-g--g-----------aagc------t
tc--tttagtc--a--a-a--------a--caa---a-t---------------tc-ct-
-------t----g------------------t-g-----tgt-----------gt----g
-------aag----ca---------c-acttg-------g--c------a---------a
ta--aa-----------ac---tgattctaatt---------------------------
------------------------------------------------------------
------------------------------------------------------------
------------------------------------------------------------
------------------------------------------------------------
------------------------------------------------------------
----------------------------------------------------------
>REX1-2_DR|78237
------------------------------------------------------------
------------------------------------------------------------
------------------------------------------------------------
------------------------------------------------------------
------------------------------------------------------------
------------------------------------------------------------
------------------------------------------------------------
------------------------------------------------------------
------------------------------------------------------------
------------------------------------------------------------
------------------------------------------------------------
------------------------------------------------------------
------------------------------------------------------------
------------------------------------------------------------
------------------------------------------------------------
------------------------------------------------------------
------------------------------------------------------------
------------------------------------------------------------
------------------------------------------------------------
------------------------------------------------------------
------------------------------------------------------------
------------------------------------------------------------
------------------------------------------------------------
------------------------------------------------------------
------------------------------------------------------------
------------------------------------------------------------
------------------------------------------------------------
------------------------------------------------------------
------------------------------------------------------------
------------------------------------------------------------
------------------------------------------------------------
------------------------------------------------------------
------------------------------------------------------------
------------------------------------------------------------
------------------------------------------------------------
------------------------------------------------------------
------------------------------------------------------------
------------------------------------------------------------
------------------------------------------------------------
------------------------------------------------------------
------------------------------------------------------------
---------------------tggt----tggcgctacagag---cacagag--cac---
aaaaacagcc---a-gacaca-----gg-aaaa---------g-tttc-tttc---ccc-
aggccgt-c---aac-ctc-a----tgaacagtta--aatattc----at-cta---ctg
-----tgc-aataaacatg--c-actac----tttat-at-a-acgc--acttg-t--a-
ca-ca-gca---c---ctta---ta----------acg--ata---c---ac-----a-a
ta-taatac----tt--t----ct-c--ata-c-a--cac---ttgt---------ac--
-acagc------a----cc-----tt------a----taa--c-ct-g-----t----a-
tat---------tt---at-----a----a-c-aa-----a----t-ctgtaca------
----tac------aa---tt----ca--------aca----------tccag---ag---
--------------------------------------------a-----t---------
-tt-------------tg--------tct----aa-------------------------
------------------------------------------------------------
------------------------------------------------tag---c---ac
---tg--------t----------------------------------------------
------------------------------------------------------------
------------------------------------------------------------
------------------------------------------------------------
------------------------------------------------------------
------------------------------------------------------------
------------------------------------------------------------
------------------------------------------------------------
------------------------------------------------------------
------------------------------------------------------------
----------------------------------------------------------
>REX1-2_DR|78238
------------------------------------------------------------
------------------------------------------------------------
------------------------------------------------------------
------------------------------------------------------------
------------------------------------------------------------
------------------------------------------------------------
------------------------------------------------------------
------------------------------------------------------------
------------------------------------------------------------
------------------------------------------------------------
------------------------------------------------------------
------------------------------------------------------------
------------------------------------------------------------
------------------------------------------------------------
------------------------------------------------------------
------------------------------------------------------------
------------------------------------------------------------
------------------------------------------------------------
------------------------------------------------------------
------------------------------------------------------------
------------------------------------------------------------
------------------------------------------------------------
------------------------------------------------------------
------------------------------------------------------------
------------------------------------------------------------
------------------------------------------------------------
------------------------------------------------------------
------------------------------------------------------------
------------------------------------------------------------
------------------------------------------------------------
------------------------------------------------------------
------------------------------------------------------------
------------------------------------------------------------
------------------------------------------------------------
------------------------------------------------------------
------------------------------------------------------------
------------------------------------------------------------
------------------------------------------------------------
------------------------------------------------------------
------------------------------------------------------------
------------------------------------------------------------
------------------------------------------------------------
------------------------------------------------------------
--gccat-t---gac-ctc-a----tgaacagtta--catattc----cc-caa---ctg
-----tgc-aataa--acg--t-gcaatac--tttct-ca-t-accc--acttg-t--a-
ca-ca-gca---c---ctta---ta----------tca--ata---a---ac-----a-a
tg-caatac----tt--t----ctcc--at-tc-g--tat---ttgt---------ac--
-acagc------a----cc-----tt------a----taa--c-ct-g-----t----a-
tat---------tt---at-----a----g-c-ta-----a----t-ctgtaca------
----tgc------aa---ct----ca--------aca----------ttcag---at---
----c-------t-----tttt-----gactaactgc---a---t-----c---------
-tc-------------tg--------ttt----at-t--gttt---a----t--ca----
----c---------c------t---ttt------tt--------ata-ttta-t------
-t--t-t---------gtg----t------tgtc--ac-t-----t-gtca---c---tt
---ta---------t----g----t--aca-ct-g--g-----------aagc------t
tc--tgtagcc--a--a-a--------a--cta---a-t---------------tc-ct-
-------t----g------------------t-g-----tgt-----------gt----g
-------aag----ca---------c-acttg-------g--c------a---------a
ta--aa-----------ac---tgattctgatt---------------------------
------------------------------------------------------------
------------------------------------------------------------
------------------------------------------------------------
------------------------------------------------------------
------------------------------------------------------------
----------------------------------------------------------
>REX1-2_DR|78239
------------------------------------------------------------
------------------------------------------------------------
------------------------------------------------------------
------------------------------------------------------------
------------------------------------------------------------
------------------------------------------------------------
------------------------------------------------------------
------------------------------------------------------------
------------------------------------------------------------
------------------------------------------------------------
------------------------------------------------------------
------------------------------------------------------------
------------------------------------------------------------
------------------------------------------------------------
------------------------------------------------------------
------------------------------------------------------------
------------------------------------------------------------
------------------------------------------------------------
------------------------------------------------------------
------------------------------------------------------------
------------------------------------------------------------
------------------------------------------------------------
------------------------------------------------------------
------------------------------------------------------------
------------------------------------------------------------
------------------------------------------------------------
------------------------------------------------------------
------------------------------------------------------------
------------------------------------------------------------
------------------------------------------------------------
------------------------------------------------------------
------------------------------------------------------------
------------------------------------------------------------
------------------------------------------------------------
------------------------------------------------------------
------------------------------------------------------------
------------------------------------------------------------
-------cag----------------gttct-----------------------------
----tag-g--------------------------------------------------t
a-----------atac-----cat------------------------------------
--c--tcaca------------------t--------------------cc----ct---
--------------------------------------------------aa--------
-------------a---------tgtgg--------------g------tctca--cac-
agacttt-t--gtgc-----a-------------ac-aa--------------a---cta
-----agtcaacagaggtg--t------at--ttcct---ttcaagc-------------
cg-aa-gtag--c---ctcaacctg----------cca-caga--------------agc
tg-----------tt--tgaa-cttc---tatc----tgt-gtctgt---------cc--
-tctgc------a----ct-----ttc-----a----taa----ct-g-----tc-----
tact--------tt--ggttc---ag---a-ccaattcaga---cttcagaaga-----c
----tac------ag---------ca--------ata----------tccaga--ag---
------------------cttt--aaaaaatgtctgt---ac--t-----ccccgtt-tt
ctc--------acacctgtg------ctcacggaaat-ggtct---a--aat--cccc--
---------------------t---ttt----------------aca-cctg---gg---
-tc-t-t----------------t------ttttgaac-tgc---t-gtcagagca--tt
-------------------g-------gca-ccag--a-----------aagc-c-----
-------------a--g-a--------a--taag--act---------------tttctt
t------t---ag--------------------gc----catccacct-----at-----
-------gaa----cagttaaatgcccactgt-------g--c------a---------a
ta--aa-----------at---caat----------------------------------
------------------------------------------------------------
------------------------------------------------------------
------------------------------------------------------------
------------------------------------------------------------
------------------------------------------------------------
----------------------------------------------------------
>REX1-2_DR|78240
------------------------------------------------------------
------------------------------------------------------------
------------------------------------------------------------
------------------------------------------------------------
------------------------------------------------------------
------------------------------------------------------------
------------------------------------------------------------
------------------------------------------------------------
------------------------------------------------------------
------------------------------------------------------------
------------------------------------------------------------
------------------------------------------------------------
------------------------------------------------------------
------------------------------------------------------------
------------------------------------------------------------
------------------------------------------------------------
------------------------------------------------------------
------------------------------------------------------------
------------------------------------------------------------
------------------------------------------------------------
------------------------------------------------------------
------------------------------------------------------------
------------------------------------------------------------
------------------------------------------------------------
------------------------------------------------------------
------------------------------------------------------------
------------------------------------------------------------
------------------------------------------------------------
------------------------------------------------------------
------------------------------------------------------------
------------------------------------------------------------
------------------------------------------------------------
------------------------------------------------------------
------------------------------------------------------------
------------------------------------------------------------
------------------------------------------------------------
------------------------------------------------------------
------------------------------------------------------------
------------------------------------------------------------
------------------------------------------------------------
------------------------------------------------------------
------------------------------------------------------------
------------------------------------------------------------
------------------------------------------------------------
------------------------------------------------------------
------------------------------------------------------------
------------------------------------------------------------
------------------------------------------------------------
------------------------------------------------------------
--------------a---tt----cg--------aca----------tccag---a----
----t-------t-----tctt-----gactaactga---a---t-----c---------
--a-------------tg--------ttt----aa-t--gttt---a----t--cacc--
t-------------t------t--cttt------tt--------ata-ttta-t------
-t--t-t---------gtg----t------tgtc--ac-t-----t-gtca---c---tt
---ta---------t----g----t--aca-ct-g--g-----------aaac------g
tc--tgttgcc--a--a-a--------a--caa---a-t---------------tc-ctt
------------g------------------t-g-----tgt-----------gt----g
-------aag----ca---------c-acttg-------g--c------a---------a
ta--aa-----------ac---tgattctgatt---------------------------
------------------------------------------------------------
------------------------------------------------------------
------------------------------------------------------------
------------------------------------------------------------
------------------------------------------------------------
----------------------------------------------------------
>REX1-2_DR|78241
------------------------------------------------------------
------------------------------------------------------------
------------------------------------------------------------
------------------------------------------------------------
------------------------------------------------------------
------------------------------------------------------------
------------------------------------------------------------
------------------------------------------------------------
------------------------------------------------------------
------------------------------------------------------------
------------------------------------------------------------
------------------------------------------------------------
------------------------------------------------------------
------------------------------------------------------------
------------------------------------------------------------
------------------------------------------------------------
------------------------------------------------------------
------------------------------------------------------------
------------------------------------------------------------
------------------------------------------------------------
------------------------------------------------------------
------------------------------------------------------------
------------------------------------------------------------
------------------------------------------------------------
------------------------------------------------------------
------------------------------------------------------------
------------------------------------------------------------
------------------------------------------------------------
------------------------------------------------------------
------------------------------------------------------------
------------------------------------------------------------
------------------------------------------------------------
------------------------------------------------------------
------------------------------------------------------------
------------------------------------------------------------
------------------------------------------------------------
------------------------------------------------------------
------------------------------------------------------------
------------------------------------------------------------
------------------------------------------------------------
------------------------------------------------------------
------------------------------------------------------------
------------------------------------------------------------
------------------------------------------------------------
------------------------------------------------------------
----------------------------------------------t---ac-----a-a
tg-caatac----tt--t----ctcc--at-tc-g--cat---ttgt---------ac--
-acagc------a----cc-----gt------a----taa--c-ct-g-----t----a-
tat---------tt---at-----a----a-c-aa-----a----g-ctg----------
----tac------aa---tt----ca--------aca----------tccag---a----
----t-------t-----tctt-----gactaactgc---a---t-----c---------
-tc-------------tg--------ttt----aa-t--gttt---a----t--ggtc--
t-------------t------t---ttt------tc--------ata-ttta-t------
-t--t-t---------gtg----t------tgtc--ac-t-----t-gtca---c---tt
---ta---------t----g----t--aca-ct-t--g-----------aagc------t
tc--tgtagcc--a--a-a--------a--caa---a-t---------------tc-ct-
-------t----g------------------t-g-----tgt-----------tt----g
-------aag----ca---------c-acttg-------g--c------a---------a
ta--aa-----------ag---tgattctg------------------------------
------------------------------------------------------------
------------------------------------------------------------
------------------------------------------------------------
------------------------------------------------------------
------------------------------------------------------------
----------------------------------------------------------
>REX1-2_DR|78242
------------------------------------------------------------
------------------------------------------------------------
------------------------------------------------------------
------------------------------------------------------------
------------------------------------------------------------
------------------------------------------------------------
------------------------------------------------------------
------------------------------------------------------------
------------------------------------------------------------
------------------------------------------------------------
------------------------------------------------------------
------------------------------------------------------------
------------------------------------------------------------
------------------------------------------------------------
------------------------------------------------------------
------------------------------------------------------------
------------------------------------------------------------
------------------------------------------------------------
------------------------------------------------------------
------------------------------------------------------------
------------------------------------------------------------
------------------------------------------------------------
------------------------------------------------------------
------------------------------------------------------------
------------------------------------------------------------
------------------------------------------------------------
------------------------------------------------------------
------------------------------------------------------------
------------------------------------------------------------
------------------------------------------------------------
-------------------------------------------ttatcggcctcattcgg
aacagtgacgagtctgcatacagacaagaggtggagtggctggcgtcttggtgcagatac
a--acaacctggagctgaacgcgc---------tggagatgatagtggactttaggagaa
acccccc-tgca-ccccccccactcactatcatggacagcactgtggctgcagtagagtc
atttaggttcctgggtaccaccatctctcaggatctgaagtgggacattcacatagactc
tattgtgaagaaagcccagcagagactgcacttccttcatcagctgaggaagttcaacct
gtca-----caggagctgttcgtgcagttctactcagct-gtcatccaatccatcctctg
ca--cttcaat----cacc-atctg-gttc---ggcccagctgcca--aaact---gacc
tccgtag-a-ctac-agcgaat---agtccagactgctgaacgt--atcactg-gcac-t
act---cttcc--tactctt-caa-gaactgtactcttccagcgt-----aagtaaaagg
g-c--tcgcaaaatcactctggatgcc-t-cgcacccagca--cacta-cctg--tt-ta
aac-----tgtt--acc-gtctggt----ctgcgcttcatag---cacagag--tac---
aaaaacagcc---a-gataca-----gg-aaaa---------g-tttc-tttc---ctt-
aggccat-c---tac-ctc-a----tgaacagtta--aatattc----tc-caa---ctg
-----tgc-aacaa--acg--t-gcaatac--tttct-ca-t-actt--acttg-t--a-
ca-ca-gca---c---ttta---ta----------tca--ata---t---aa-----a-a
tg-caattc----tt--t----ctcc--at-tc-g--cat---ttgt---------ac--
-acatc------a----cc-----gt------a----taa--c-ct-g-----t----a-
tat---------tt---at-----a----g-c-aa-----a----t-ctgtaca------
----tac------aa---tt----ca--------aca----------tccag---a----
---tt-------t-----ttt---------taactcc---a---t-----c---------
-tc-------------tg--------ttt----aa-t--gttt---a----t--cgta--
-tttc--------tt------t---ttt------ac--------aaa-ttta-t------
-a--t-t---------gtg----t------tgtc--ac-t-----t-gttg---c---tt
---ta---------t----g----t--aca-ct-g--g-----------aagc------t
tc--tgtagcc--a--a-a--------a--caa---a-t---------------tc-ct-
-------t----g------------------t-g-----tgt-----------gt----g
-------aag----ca---------c-acttg-------g--c------a---------a
ta--aa-----------ac---tgattctgattacttca---------------------
------------------------------------------------------------
------------------------------------------------------gttctg
cctttaacaccatc------gtcccatcactgctc-------------gagtacaaaatg
acccagctctat-----------------------------tttcctagctctgtctg--
----------------tcaaccaggtttctgacagatagacaacagctagtcagaatggg
caaaatcacatccgacagccccccagggagtagacaacactactgtta----------
>REX1-2_DR|78243
------------------------------------------------------------
------------------------------------------------------------
------------------------------------------------------------
------------------------------------------------------------
------------------------------------------------------------
------------------------------------------------------------
------------------------------------------------------------
------------------------------------------------------------
------------------------------------------------------------
------------------------------------------------------------
------------------------------------------------------------
------------------------------------------------------------
------------------------------------------------------------
------------------------------------------------------------
------------------------------------------------------------
------------------------------------------------------------
------------------------------------------------------------
------------------------------------------------------------
------------------------------------------------------------
------------------------------------------------------------
------------------------------------------------------------
------------------------------------------------------------
------------------------------------------------------------
------------------------------------------------------------
------------------------------------------------------------
------------------------------------------------------------
------------------------------------------------------------
------------------------------------------------------------
------------------------------------------------------------
------------------------------------------------------------
------------------------------------------------------------
------------------------------------------------------------
------------------------------------------------------------
------------------------------------------------------------
------------------------------------------------------------
------------------------------------------------------------
------------------------------------------------------------
------------------------------------------------------------
-------aacctagcaacaa-------------------aacactaacc-----------
-------cccc-----gcat-caa-----------------------------cagcg--
-----------------------------------ataatca---------tc--ttgca
aacgagc-tgaa--tatgttctactgtatac-ctctgaccagacacccca----cacc--
---------------caccctg-----accatc----------------tccc---taca
cagccat-caa-cac-ctccagcc----------a----tctccctctcc-cc---actg
--cacttcagatcagtaag---gaaaac---------------gtgc-------gt----
ca----gat---c---ttca-----g---------gaa--acaga-----ggag---a-a
ggaaagcaa--------caggcc----------------------------------ca-
------------------------------------------------------------
-------------------------------------------a-c-ctgcgca------
-------------ga--c------cagctg----gct----------cccat--------
---tt-------------tctc--acagatc-ttcaacaga---t-----c------a--
-ct-------------gg---aacagcgc---aaa----gttc-----------catc--
---------------------c---tgc--------------------tct---------
--------------aaatg-----------ctcc--ac-------c-atcatc-c-caac
-cctgaagaagc--caaa-ga---t-cacg----g--gactcagactgcagac--ctgtt
gctctgtggcc--atga-agactaacaaca------------------------------
------------------------------------------------------------
--------------cagcaataat-catcttgcaaacgag--c-tgaata-tgttctatg
ta--gatttgactccctacacccacttcagatcagttaggataatgtgtgtg--------
------------------------------------------------------agatct
tcaggaaacagagaaaagcaccaggccctgacggtgttaa-gttgctagcttat------
--------------aggacatcactggacctttgct-----------------ggacccc
ctgcgatgtcctaca---------------------------------------------
------------------------------------------------------------
----------------------------------------------------------
>REX1-2_DR|78244
------------------------------------------------------------
------------------------------------------------------------
------------------------------------------------------------
------------------------------------------------------------
------------------------------------------------------------
------------------------------------------------------------
------------------------------------------------------------
------------------------------------------------------------
------------------------------------------------------------
------------------------------------------------------------
------------------------------------------------------------
------------------------------------------------------------
------------------------------------------------------------
------------------------------------------------------------
------------------------------------------------------------
------------------------------------------------------------
------------------------------------------------------------
------------------------------------------------------------
------------------------------------------------------------
------------------------------------------------------------
------------------------------------------------------------
------------------------------------------------------------
------------------------------------------------------------
------------------------------------------------------------
------------------------------------------------------------
------------------------------------------------------------
------------------------------------------------------------
------------------------------------------------------------
------------------------------------------------------------
------------------------------------------------------------
------------------------------------------------------------
------------------------------------------------------------
------------------------------------------------------------
------------------------------------------------------------
------------------------------------------------------------
------------------------------------------------------------
------------------------------------------------------------
------------------------------------------------------------
------------------------------------------------------------
------------------------------------------------------------
------------------------------------------------------------
------------------------------------------------------------
------------------------------------------------------------
------------------------------------------------------------
------------------------------------------------------------
------------------------------------------------------------
------------------------------------------------------------
---------------------------------------a--c-tt-g-----t----a-
tgt---------tc---at-----a----a-c-aa-----a----t-ctgtata------
----tac------aa---tt----ca--------aca----------ttcgg---ag---
----c-------t-----tttt-----gactgagtgc---a---t-----g---------
-tc-------------tg--------ttt----aa-t--gttt---g----t--tgt---
------------ctt------t---ttt-------c--------ata-ttca-t------
-a--t-t--------catg----t------tgtc--ac-t-----t-gtca---c---tt
---ta---------t----g----t--aca-ct-g--g-----------aagc------t
tc--tgtagcc--a--a-a--------a--caa---a-t---------------tc-ct-
-------t----g------------------t-g-----tat-----------ga-----
-------aag----ca---------c-gcttg-------g--c------a---------a
ta--aa-----------ac---cgattctgatt---------------------------
------------------------------------------------------------
------------------------------------------------------------
------------------------------------------------------------
------------------------------------------------------------
------------------------------------------------------------
----------------------------------------------------------
>REX1-2_DR|78245
------------------------------------------------------------
------------------------------------------------------------
------------------------------------------------------------
------------------------------------------------------------
------------------------------------------------------------
------------------------------------------------------------
------------------------------------------------------------
------------------------------------------------------------
------------------------------------------------------------
------------------------------------------------------------
------------------------------------------------------------
------------------------------------------------------------
------------------------------------------------------------
------------------------------------------------------------
------------------------------------------------------------
------------------------------------------------------------
------------------------------------------------------------
------------------------------------------------------------
------------------------------------------------------------
------------------------------------------------------------
------------------------------------------------------------
------------------------------------------------------------
------------------------------------------------------------
------------------------------------------------------------
------------------------------------------------------------
------------------------------------------------------------
------------------------------------------------------------
------------------------------------------------------------
------------------------------------------------------------
------------------------------------------------------------
------------------------------------------------------------
------------------------------------------------------------
------------------------------------------------------------
------------------------------------------------------------
------------------------------------------------------------
------------------------------------------------------------
------------------------------------------------------------
------------------------g-gttc---ggctcagctgcca--aaact---gaca
tctgtag-a-ctac-agcgaat---agtccggaccactgaactt--atcactg-gcac-t
acc---ctttc--tacactt-caa-gaactgtactcttccggagt-------------gg
g-c--tcgcaaaatcactctggacacc-t-cgcacccagca--cacta-cctg--tt-tg
aac-----tgtt--acc-gttgggt----cggcgctgcagag---caccaag--cac---
aaaaacagcc---a-ggcaca-----gg-aaaa---------g-tttcttttc---cct-
aggcaat-c---tac-ctt-a----tgaacagtta--aatatcc----cc-caa---ctg
-----tgg-aataaatatg--t-gcaatac--tttct-ca-t-ctgc--acttg-t--a-
ca-ca-gca---c---ctta---tt----------tca--ata---a---ac-----a-a
tg-caaaac----tt--t----ccac--at-tc-g--cat---ttat---------ac--
-acagc------a----cc-----tt------a----taa--c-ct-g-----t----t-
tat---------tt---at-----a----a-c-aa-----a----t-ctgtaca------
----tac------aa---tt----ca--------aca----------tccag---a----
----t-------t-----actt-----gactaactgc---a---t-----c---------
-tc-------------tg--------ttt----aa-t--gttt---a----t--catt--
t-------------t------t---ttt------tc--------ata-ttta-t------
-t--t-t---------gtt----t------tgtc--ac-t-----t-gtca---c---tt
---ta---------t----g----t--aca-ct-g--g-----------aagc------t
tc--tgtagcc--a--a-a--------a--caa---a-t---------------tc-ct-
-------t----g------------------t-g-----tgt-----------at----g
-------aag----ca---------c-acttg-------g--c------a---------a
ta--aa-----------ac---tgattctgattt--------------------------
------------------------------------------------------------
------------------------------------------------------------
------------------------------------------------------------
------------------------------------------------------------
------------------------------------------------------------
----------------------------------------------------------
>REX1-2_DR|78246
------------------------------------------------------------
------------------------------------------------------------
------------------------------------------------------------
------------------------------------------------------------
------------------------------------------------------------
------------------------------------------------------------
------------------------------------------------------------
------------------------------------------------------------
------------------------------------------------------------
------------------------------------------------------------
------------------------------------------------------------
------------------------------------------------------------
------------------------------------------------------------
------------------------------------------------------------
------------------------------------------------------------
------------------------------------------------------------
------------------------------------------------------------
------------------------------------------------------------
------------------------------------------------------------
------------------------------------------------------------
------------------------------------------------------------
------------------------------------------------------------
------------------------------------------------------------
------------------------------------------------------------
------------------------------------------------------------
------------------------------------------------------------
------------------------------------------------------------
------------------------------------------------------------
------------------------------------------------------------
------------------------------------------------------------
------------------------------------------------------------
------------------------------------------------------------
------------------------------------------------------------
------------------------------------------------------------
------------------------------------------------------------
------------------------------------------------------------
------------------------------------------------------------
------------------------------------------------------------
------------------------------------------------------------
------------------------------------------------------------
------------------------------------------------------------
------------------------------------------------------------
------------------------------------------------------------
---------------------------------------------------------ctg
---------------------t------ac--tcttc-ca-----------------ga-
------gta------------------------------------------------a--
----------------------------a-------------------------------
-agggc-----------tc-------------g----caa------------------a-
-----------------at-----gg---a-cgaa----------t------ca------
----tac----------c------ca--------gca-----------------------
---ct-----------------------------------a-------------------
-cc-------------tg--------ttc----aact--gtta--------c--catc--
------------------------------------------------------------
-tggt-t--------ggcg------------------c-t-----t--------ca--tc
---ta---------c----a---at--aca-c--g--------------aact-------
----tgcaata--a--ata--------g--caat--act---------------tt-ctc
a------t----a------------------t-g-----tactt---------gt-----
-------aaa----ca--------gt-acctt---------------------------a
tat-aat----------at-----------------------------------------
------------------------------------------------------------
------------------------------------------------------------
------------------------------------------------------------
------------------------------------------------------------
------------------------------------------------------------
----------------------------------------------------------
>REX1-2_DR|78247
------------------------------------------------------------
------------------------------------------------------------
------------------------------------------------------------
------------------------------------------------------------
------------------------------------------------------------
------------------------------------------------------------
------------------------------------------------------------
------------------------------------------------------------
------------------------------------------------------------
------------------------------------------------------------
------------------------------------------------------------
------------------------------------------------------------
------------------------------------------------------------
------------------------------------------------------------
------------------------------------------------------------
------------------------------------------------------------
------------------------------------------------------------
------------------------------------------------------------
------------------------------------------------------------
------------------------------------------------------------
------------------------------------------------------------
------------------------------------------------------------
------------------------------------------------------------
------------------------------------------------------------
------------------------------------------------------------
------------------------------------------------------------
------------------------------------------------------------
------------------------------------------------------------
------------------------------------------------------------
------------------------------------------------------------
------------------------------------------------------------
------------------------------------------------------------
------------------------------------------------------------
------------------------------------------------------------
------------------------------------------------------------
------------------------------------------------------------
----------------------------------------------------------tg
ca--cttcaat----cacc-gtctg-gttc---ggctcagctgcca--aaacc---aacc
tctgtag-a-ctacaagtgaat---aatctggactgctga---------actg-gca---
----------c--tacactt-caa-gaactgtactcttccagagt-----gagtaaatgg
g-c--tcgcaaaatcattctggacgcc-t-cgcacccagca--caatt-cctg--tt-cg
aac-----tatt--act-gtctggt----cggcgcttcagag---caccaag--cac---
aaaaacagcc---a-gacaca-----gg-aaaa---------g-tttc-tttc---ctc-
aggccat-c---tag-ctc-a----tgaacagtta--aacattc----cc-cag---ctg
-----tgc-aataaatatg--t-gcaatac--tttct-ca-t-atgc--acttg-t--a-
ca-ca-gca---c---ctta---ta----------tca--ata---t---at-----a-a
tg-caatac----tt--t----ctcc--agt-c-a--cat---ttgc---------tc--
-acagt------a----cc-----gt------a----tta--c-ct-g-----t----a-
tat---------tt----------g----a-c-aa-----a----t-ctgtaca------
----tac------aa---ct----ca--------aca----------tccag---a----
----t-t-----------tctt-----gactaactgc---a-------------------
-tc-------------tg--------ttt----aa-t--gttt---a----t--ctca--
------------tt-----------tgttt---tcc--------ata-ttta-t------
-t--t-t---------gtt----c------tgac--at-t--------------------
----a---------a----g----t--aca-ct-a--g-----------aagc------t
tc--tgtagcc--a--a-a--------a--caa---a-t---------------tc-ct-
-------t----g------------------t-g-----tgt-----------gt----g
-------aag----ca---------c-acttg-------g--c------a---------a
ta--aa-----------ac---tgattctgatt---------------------------
------------------------------------------------------------
------------------------------------------------------------
------------------------------------------------------------
------------------------------------------------------------
------------------------------------------------------------
----------------------------------------------------------
>REX1-2_DR|78248
------------------------------------------------------------
------------------------------------------------------------
------------------------------------------------------------
------------------------------------------------------------
------------------------------------------------------------
------------------------------------------------------------
------------------------------------------------------------
------------------------------------------------------------
------------------------------------------------------------
------------------------------------------------------------
------------------------------------------------------------
------------------------------------------------------------
------------------------------------------------------------
------------------------------------------------------------
------------------------------------------------------------
------------------------------------------------------------
------------------------------------------------------------
------------------------------------------------------------
------------------------------------------------------------
------------------------------------------------------------
------------------------------------------------------------
------------------------------------------------------------
------------------------------------------------------------
------------------------------------------------------------
------------------------------------------------------------
------------------------------------------------------------
------------------------------------------------------------
------------------------------------------------------------
------------------------------------------------------------
------------------------------------------------------------
------------------------------------------------------------
------------------------------------------------------------
------------------------------------------------------------
------------------------------------------------------------
------------------------------------------------------------
------------------------------------------------------------
------------------------------------------------------------
------------------------------------------------------------
------------------------------------------------------------
------------------------------------------------------------
------------------------------------------------------------
------------------------------------------------------------
------------------------------------------------------------
------------------------------------------------------------
------------------------------------------------------------
------------------------------------------------------------
------------------------------------------------------------
------------------------------------------------------------
------------------------------------------------------------
------------------------------------------------------------
---------------------t-----gactaactgc---a---t-----c---------
-tc-------------tg--------ttt----ga-t--gctt---a----t--ca----
----t-------ctt------t---ttt------tc--------ata-ttta-t------
-t--t-t---------gtg----t------tg----------------tca---c---tt
---ta---------t----g----t--aca-ct-g--g-----------aagc------t
tc--tgtagcc--a--a-a--------a--caa---a-t---------------tc-ct-
-------t----g------------------t-g-----tgt-----------gt----g
-------aag----ca---------c-acttg-------g--c------a---------a
ta--ca-----------ac---tgactctgattt--------------------------
------------------------------------------------------------
------------------------------------------------------------
------------------------------------------------------------
------------------------------------------------------------
------------------------------------------------------------
----------------------------------------------------------
>REX1-2_DR|78249
------------------------------------------------------------
------------------------------------------------------------
------------------------------------------------------------
------------------------------------------------------------
------------------------------------------------------------
------------------------------------------------------------
------------------------------------------------------------
------------------------------------------------------------
------------------------------------------------------------
------------------------------------------------------------
------------------------------------------------------------
------------------------------------------------------------
------------------------------------------------------------
------------------------------------------------------------
------------------------------------------------------------
------------------------------------------------------------
------------------------------------------------------------
------------------------------------------------------------
------------------------------------------------------------
------------------------------------------------------------
------------------------------------------------------------
------------------------------------------------------------
------------------------------------------------------------
------------------------------------------------------------
------------------------------------------------------------
------------------------------------------------------------
------------------------------------------------------------
--------------------------tcaatggatcaccagctttctgacagatagacaa
cagctagtcagaatgggcaaaattacatcggacagctgcaccattagcactggtgccccc
cagggatgtgttctctcctcactgctcttccccctgtacaccaacgactgcatcgcaaaa
gacccctccatcaaactccttaagtttgcagacaacactactgttattggccctttctcg
aacagtgacgagtctgcatacagacaggaggtggagcggctggctttatagtgcagatac
a--acaacctggagctgaacatgctcaaaacactgaagatgatagtagactttagaagaa
acccccc-tgca-ctccccccactcaccctcatgaacagcactgtggctgcagtagagtc
tttcaggttcctgggcaccaccatctctcaggatctgaagtgggacattcacatagactc
tattgtgaagaaagcccagcagagactgtacttccttcgttagccgaggaagtttaacct
gcca-----caggagctgcttgtacagttctactcagct-gtcatccaatccatcctctg
ca--cttcagt----cacc-atctg-gttc---atttcagctgcca--aaacc---gacc
tccgtat-a-ctac-agcgagg---agtctggactgatgaatga--atcatta-gcac-t
acc---cttcc--tacactt-taa-taactgtactcttccagagt-----gagtaaaagg
g-c--tcgcagaatcactctggacacc-t-cgcacccagca--cacta-cctg--tt-ca
aac-----tgtt--acc-gtctggt----cggcgcttcagag---gaccaag--cac---
aaaaacagcc---a-gacaca-----gg-aaaa---------g-tttc-tttc---ctc-
tggtcat-c---tac-ctcga----tgagctggtg--aacatt-----ag-gca---gtg
-----cac-aacaaatatc--t-ctggtgt--tttgc-gg-a-acat--tgttg-tcgg-
cg-ga-gca---g---ctgc---ac----------tgt--gga---a---ac-----g-c
tt-caaaac----gg--c----actg--ccc-a-g--cat---ttaa---------ca--
-acagc------a----t---------------------g--c-ca-a-----a----g-
aac---------tt---tt-----a----a-c-aa-----c----t-ctgctgcgaaacc
acagcgc------at---ta----ca--------cct----------accag---a----
----ct------------ttca-----gctgtac--------------------------
------------------------------------------------------------
------------------------------------------------------------
------------------------------------------------------------
------------------------------------------------------------
-------------a--g-a--------g--caa---a-tc--------------------
------------------------------------------------------------
------------------------------------------------------------
------------------------------------------------------------
------------------------------------------------------------
------------------------------------------------------------
------------------------------------------------------------
------------------------------------------------------------
------------------------------------------------------------
----------------------------------------------------------
>REX1-2_DR|78250
------------------------------------------------------------
------------------------------------------------------------
------------------------------------------------------------
------------------------------------------------------------
------------------------------------------------------------
------------------------------------------------------------
------------------------------------------------------------
------------------------------------------------------------
------------------------------------------------------------
------------------------------------------------------------
------------------------------------------------------------
------------------------------------------------------------
------------------------------------------------------------
------------------------------------------------------------
------------------------------------------------------------
------------------------------------------------------------
------------------------------------------------------------
------------------------------------------------------------
------------------------------------------------------------
------------------------------------------------------------
------------------------------------------------------------
------------------------------------------------------------
------------------------------------------------------------
------------------------------------------------------------
------------------------------------------------------------
------------------------------------------------------------
------------------------------------------------------------
------------------------------------------------------------
------------------------------------------------------------
------------------------------------------------------------
------------------------------------------------------------
------------------------------------------------------------
------------------------------------------------------------
------------------------------------------------------------
------------------------------------------------------------
------------------------------------------------------------
------------------------------------------------------------
----------------------------------------------------c---gacc
tccgtag-a-caac-agcgaat---agtc----------aagga--atgactg-gcac-t
acc---cttcc--tacactt-caa-gaactgtactcttccagagt-----gagtaaaagg
g-c--tcgcaaaatcatttgggatgcc-t-cgcacccagca--cacta-cctg--tc-cc
aac-----tgtt--acc-gtctgat----ccgcgcttcagag---gaccaag--cac---
aaaaacagcc---a-gacaca-----gg-aaaa---------g-tttc-ttcc---ctc-
aggccat-c---tac-ctc-c----tgaacagtta--aatatcc----cc-caa---ctg
-----tgc-aataaacatc--t-gcaatac--tttct-ca-t-acgc--acttg-t--a-
ca-ca-gca---c-----------------------------------------------
------------------------------------------------------------
-----------------------------cgta----taa--c-ct-g-----t----a-
tat---------tt---at-----a----a-c-aa-----a----t-ctgtaca------
----tac------aa---ct----ca--------gca----------tccag--------
----------ttt-----tttt-----gactaactgc---a---t-----c---------
-tc-------------tg--------ttt----aa-t--gttt---a----t--catc--
------------ttt------t---tttca----ca--------tta-ttta-t------
-t--t-t---------gtgt-------------------------t-gtca---c---tt
---ta---------t----g----t--aca-ct-g--g-----------aagc------t
tc--tgtggcc--a--a-a--------a--caa---a-c---------------tc-ct-
-------t----g------------------t-g-----tgt-----------ga----g
-------aag----ca---------c-acttc-------g--c------a---------a
ta--aa-----------ac---ggattctgatcttct-----------------------
----------------------------aaagcccagcagagc-----------------
----------------------agctgaggaagtttaacctgccac--------tcgtac
agttcagctttcattctgcacttcaat------------catcgtctggttcggctcagc
tgccaatac---------------------------------------------------
------------------------------------------------------------
----------------------------------------------------------
>REX1-2_DR|153219
------------------------------------------------------------
------------------------------------------------------------
------------------------------------------------------------
------------------------------------------------------------
------------------------------------------------------------
------------------------------------------------------------
------------------------------------------------------------
------------------------------------------------------------
------------------------------------------------------------
------------------------------------------------------------
------------------------------------------------------------
------------------------------------------------------------
------------------------------------------------------------
------------------------------------------------------------
------------------------------------------------------------
------------------------------------------------------------
------------------------------------------------------------
------------------------------------------------------------
------------------------------------------------------------
------------------------------------------------------------
------------------------------------------------------------
------------------------------------------------------------
------------------------------------------------------------
------------------------------------------------------------
------------------------------------------------------------
------------------------------------------------------------
------------------------------------------------------------
------------------------------------------------------------
------------------------------------------------------------
------------------------------------------------------------
------------------------------------------------------------
------------------------------------------------------------
------------------------------------------------------------
------------------------------------------------------------
------------------------------------------------------------
------------------------------------------------------------
------------------------------------------------------------
------------------------------------------------------------
------------------------------------------------------------
------------------------------------------------------------
------------------------------------------------------------
------------------------------------------------------------
------------------------------------------------------------
------------------------------------------------------------
------------------------------------------------------------
--------a---c---ttta---ta----------tca--ata---t---ac-----a-a
tg-caatac----tt--t----ctcc--att-c-g--cat---ttgt---------at--
-acagc------a----ca-----gt------g----taa--c-ct-g-----t----a-
tat---------tt---at-----a----a-c-ta-----a----t-ctgtaca------
----tac------aa---tt----ca--------aca----------tttag---a----
----t-----c-t------ctt-----gactaactgc---a---t-----c---------
----------------tg--------ttt----aa-t--gttt---a----g--cata--
------------ttt------c---ttt---------------tgta-attg-t------
-t--c-t---------gtg----t------tgtc--ag-t-----c-gtca---c-----
------------------------------------------------------------
------------------------------------------------------------
------------------------------------------------------------
------------------------------------------------------------
------------------------------------------------------------
------------------------------------------------------------
------------------------------------------------------------
------------------------------------------------------------
------------------------------------------------------------
------------------------------------------------------------
----------------------------------------------------------
>REX1-2_DR|153220
------------------------------------------------------------
------------------------------------------------------------
------------------------------------------------------------
------------------------------------------------------------
------------------------------------------------------------
------------------------------------------------------------
------------------------------------------------------------
------------------------------------------------------------
------------------------------------------------------------
------------------------------------------------------------
------------------------------------------------------------
------------------------------------------------------------
------------------------------------------------------------
------------------------------------------------------------
------------------------------------------------------------
------------------------------------------------------------
------------------------------------------------------------
------------------------------------------------------------
------------------------------------------------------------
------------------------------------------------------------
------------------------------------------------------------
------------------------------------------------------------
------------------------------------------------------------
------------------------------------------------------------
------------------------------------------------------------
------------------------------------------------------------
------------------------------------------------------------
------------------------------------------------------------
------------------------------------------------------------
------------------------------------------------------------
------------------------------------------------------------
------------------------------------------------------------
------------------------------------------------------------
------------------------------------------------------------
------------------------------------------------------------
------------------------------------------------------------
------------------------------------------------------------
------------------------------------------------------------
------------------------------------------------------------
------------------------------------------------------------
------------------------------------------------------------
------------------------------------------------------------
------------------------------------------------------------
------------------------------------------------------------
------------------------------------------------------------
------------------------------------------------------------
--------------t--t----ctcc--at-tc-a--cat---ttgt---------ac--
-acagc------t----cc-----tt------a----aaa--c-ct-g-----t----a-
tat---------tt---at-----a----a-c-aa-----a----t-ctctaca------
----tat------aa---ct----ca--------aca----------tccag---a----
----t-------t-----tctg-----gactaactgc---a---t-----c---------
-tc-------------tg--------ttt----aa-t--gttt---a----t--c--g--
------------tct------t---ttt------tc--------ata-ttta-t------
-t--t-t---------gtg----t------tgcc--ac-t-----t-caca---c---tt
---ta---------a----g----c--------------------------tt------c
tt--tttagcc--a--a-a--------a--caa---a-t---------------tc-ct-
-------t----g------------------t-g-----tgt-----------gt----g
-------aag----ca---------c-acttg-------g--c------a---------a
ta--aa-----------at---t-------------------------------------
------------------------------------------------------------
------------------------------------------------------------
------------------------------------------------------------
------------------------------------------------------------
------------------------------------------------------------
----------------------------------------------------------
>REX1-2_DR|153221
------------------------------------------------------------
------------------------------------------------------------
------------------------------------------------------------
------------------------------------------------------------
------------------------------------------------------------
------------------------------------------------------------
------------------------------------------------------------
------------------------------------------------------------
------------------------------------------------------------
------------------------------------------------------------
------------------------------------------------------------
------------------------------------------------------------
------------------------------------------------------------
------------------------------------------------------------
------------------------------------------------------------
------------------------------------------------------------
------------------------------------------------------------
------------------------------------------------------------
------------------------------------------------------------
------------------------------------------------------------
------------------------------------------------------------
------------------------------------------------------------
------------------------------------------------------------
------------------------------------------------------------
------------------------------------------------------------
------------------------------------------------------------
------------------------------------------------------------
------------------------------------------------------------
------------------------------------------------------------
------------------------------------------------------------
------------------------------------------------------------
------------------------------------------------------------
------------------------------------------------------------
------------------------------------------------------------
------------------------------------------------------------
------------------------------------------------------------
------------------------------------------------------------
------------------------------------------------------------
------------------------------------------------------------
------------------------------------------------------------
------------------------------------------------------------
------------------------------------------------------------
----acagtc---a-gacaca-----gg-aaaa---------g-tttc-tttc---ctc-
aggccat-c---tgc-ctc-g----tgaacagtta--aatagtc----cc-caa---ctg
-----tgc-attaatcg----t-gaaatac--tttct-ta-t-gcgc--acttg-t--a-
ct-aa-gca---cc---------ta----------tca--aaa---t---ac-----a-a
tg-caatac----tt--t----ttc---ata-c-g--cat---ttgt---------ac--
-acaga------a----cc-----------------------------------------
-------------t---gc-----a----a-c-aa-----a----t-ctgtacat-----
actgtac------aa---ct----ca--------aca----------ttcag---ag---
---c--------t-----tttt-----gactaactgc---a---t-----c---------
-tt-------------tg--------ttt----aa-t--gttt---a----t--catc--
---------------------t---ttc-----ttc--------ata-ttta-t------
-t--t-t---------gtg----t------tgtc--ac-t-----t-ttca---c---tt
---tt---------t----g----t--aca-ct-g--g-----------aagc------t
gc--tgtagcc--a--a-a--------acttat---------------------tc-cg-
-------t----g------------------t-g-----tgt-----------gt----a
-------aag----ca---------c-acttg-------g--c------a---------a
ta--aa-----------gc---tgattctgatt---------------------------
------------------------------------------------------------
------------------------------------------------------------
------------------------------------------------------------
------------------------------------------------------------
------------------------------------------------------------
----------------------------------------------------------
>REX1-2_DR|153222
------------------------------------------------------------
------------------------------------------------------------
------------------------------------------------------------
------------------------------------------------------------
------------------------------------------------------------
------------------------------------------------------------
------------------------------------------------------------
------------------------------------------------------------
------------------------------------------------------------
------------------------------------------------------------
------------------------------------------------------------
------------------------------------------------------------
------------------------------------------------------------
------------------------------------------------------------
------------------------------------------------------------
------------------------------------------------------------
------------------------------------------------------------
------------------------------------------------------------
------------------------------------------------------------
------------------------------------------------------------
------------------------------------------------------------
------------------------------------------------------------
------------------------------------------------------------
------------------------------------------------------------
------------------------------------------------------------
------------------------------------------------------------
------------------------------------------------------------
------------------------------------------------------------
------------------------------------------------------------
------------------------------------------------------------
------------------------------------------------------------
------------------------------------------------------------
------------------------------------------------------------
------------------------------------------------------------
------------------------------------------------------------
------------------------------------------------------------
------------------------------------------------------------
------------------------------------------------------------
------------------------------------------------------------
------------------------------------------------------------
------------------------------------------------------------
------------------------------------------------------------
------------------------------------------------------------
------------------------------------------------------------
------------------------------------------------------------
------------------------------------------------------------
------------------------------------------------------------
------------------------------------------------------------
------------------------------------------------------------
------------------------------------------------------------
------------------------------------------------------------
------------------------------------------------------------
----------------------------------------------a-ttta-t------
-t--t-t---------gtg----t------tgtc--ac-t-----t-gtca---c---ct
---ta---------t----g----t--acc-ct-g--g-----------aagc------t
tc--tgtagcc--a--a-a--------a--caa---a-t---------------tc-ct-
-------t----g------------------t-g-----tgt-----------gt----g
-------aag----ca---------c-acttg-------g--c------a---------a
ta--aa-----------ac---tgattctgatt---------------------------
------------------------------------------------------------
------------------------------------------------------------
------------------------------------------------------------
------------------------------------------------------------
------------------------------------------------------------
----------------------------------------------------------
>REX1-2_DR|153223
------------------------------------------------------------
------------------------------------------------------------
------------------------------------------------------------
------------------------------------------------------------
------------------------------------------------------------
------------------------------------------------------------
------------------------------------------------------------
------------------------------------------------------------
------------------------------------------------------------
------------------------------------------------------------
------------------------------------------------------------
------------------------------------------------------------
------------------------------------------------------------
------------------------------------------------------------
------------------------------------------------------------
------------------------------------------------------------
------------------------------------------------------------
------------------------------------------------------------
------------------------------------------------------------
------------------------------------------------------------
------------------------------------------------------------
------------------------------------------------------------
------------------------------------------------------------
------------------------------------------------------------
------------------------------------------------------------
------------------------------------------------------------
------------------------------------------------------------
------------------------------------------------------------
------------------------------------------------------------
------------------------------------------------------------
------------------------------------------------------------
------------------------------------------------------------
------------------------------------------------------------
------------------------------------------------------------
------------------------------------------------------------
------------------------------------------------------------
------------------------------------------------------------
------------------------------------------------------------
------------------------------------------------------------
------------------------------------------------------------
------------------------------------------------------------
------------------------------------------------------------
------------------------------------------------------------
------------------------------------------------------------
------------------------------------------------------------
----------------------------------------------t---ac-----a-a
tg-caatac----tt--t----ctcc--at-tc-g--cat---ttgt---------ac--
-acagc------a----cc-----at------a----taa--c-ct-g-----t----a-
tat---------tt---at-----a----a-c-ag-----a----t-ctgtaca------
----tac------aa---ct----ca--------aca----------tccag---a----
----t-------ttt-tgtttt-----gactaactcc---a---t-----t---------
-tc-------------tg--------ttt----aa-t--gttt---a----t--cata--
------------ttt------t---ttt------cc--------ata-ttta-t------
-t--t-t---------gtg----t------tgtc--ac-t-----t-gtca---c---tt
---ta---------t----g----t--aca-ct-g--g-----------aagc------t
tc--tgtagcc--a--a-a--------a--caa---a-----------------------
-----------------------------------------t-----------gt----g
-------aac----ca---------c-acatg-------g--c------a---------a
ta--aa-----------ac---tgattctgatttttgcacttcaatt-------------
-----------------------accgtctggttcggctcagc-----------------
------tacagggaatagtccggactgctgaacgaatcactggcattaccctt-------
--------------tctatactttaagaactgtactc--ttccagagtgagtaaaagggc
tcgcaaaatcactctggacacctcgcatccaacacactacctgttcaaactgttaccatc
tggttgggc-----------------ttcagagcactagcacaaaaacagccagacacag
aaaagcttctttgctc--ctcatgaacagacgtgcaatactttttcatacagcacctt
>REX1-2_DR|153224
------------------------------------------------------------
------------------------------------------------------------
------------------------------------------------------------
--------------------------------------------------tcatacttgg
ggactttaatcaggcaaaatcacacatgagctgcctaaattccatcaacacattacacgc
cccaccagaggcaatgacatttttgaccattgccactccacattaaaggtggcatgagca
actctaggattctccaaccactgcctggttcatcttataccaacttacaggcaaaaacct
aaaactactaagccagtattaaggactgttaagagatggaccaatgacacagagcaggtc
ctacaagcctgttttgaatgcactgactagagtgtttttgaagctgcagccacagacctg
gacgagctcacagagactgtaacatcatacatcagcttctgtgatgagttatgcatgcct
accaggacctacttatcatttatcaatgataaaccatggttcacaccaaaactcagacag
ctttgtcagaccaaagaggatgcctac---agttgtgacaggatctcgtacaatcaggcc
aggaacaaattgacaaagtagattgctgtggctaagaaaagctatgccaaaaagctgcaa
aaccagtttttagctatcgaccctgcatcagtttggagaggcttaaaaggtttcactaat
tacaagacactgtgccccagcatcg-----------------------------------
------------------------------------------------------------
------------------------------------------------------------
-----------------------------------------------------acagcca
tcaacacctc--caaccatct-tcctcgccccccatgcacttcagatcagtgaggataat
gtgcgtcagatcttcagtaaacagaagagaagtaaagcaccagggccagacggtgtttca
ccagcttgtctgagaacctgcgctgaccaactggcccccattttctcacagatcttcaac
agatcactggaaaagcgcaaagttccatcctgctttaagcactctactatcatcccaatc
ccgaagaagccaaagatgacaggactcaatgactacagacctgttgccttaacatctgtg
gccatgaagtcattcgaaagactggtgctagcatatctgaaggacatca-----------
ctggaccccctacagtttgcctgtagagcaaaccggtctgtggatgatgtagtcaaaatg
gggctgcattataccctacaacatctggacaaaccagtgaactatgcaaggattctgttt
----------------------------------catcactgcttgagtacaaactgacc
cagctctctgttcctagctctgtttgtcaatggatcaccagctttctgagagatagacaa
caccaagtcagaatgggcaaaatcacatccgacaaccgcaccatcagcactggtgccccc
cagggatgtgttctcttcccactactcttctccctgtacactaacaactgcactgcaaaa
gactttcattataaactcattaagtttgcagacaacactactgttatcggccttatccgg
aacggtgacgagtctgcatacagacaggaggtggagtggctggcgttttggtgcagatac
a--acaacctggagctgaacaggctcaaaacagtggagatgatagtggacttcagaagaa
acccccc-tgca-ctccccccactcaccatcttgaacagctctgtaactccagtagagtc
attcacgttccagagcaccaccatatcttaggatctgaagtgagacattcacatagactc
tattgtgtagaaagcctagcagagactgtacttccttcatcagctgaagaagtttaacct
gcca-----ctggagctgctcgtgcagttctactcagct-gtcatccaatccatcctctg
aa--cttcaat----catc-gtctg-gttc---ggctcacctgcta--aaacc---gacc
tccgtag-a-ctac-agcgaat---agtccagagtgctgaacga--atcactg-gcac-t
acc---cttcc--tacactt-caa-gaactgtacttttccagagt-----gagtaaaaga
g-c--tcacaaaatcactttggacaaa-t-cgcacccagca--catga-cctg--tt-ca
aac-----tgtt--act-gtctggt----cagcgcttcaaag---caccaag--caa---
aaaaacagtt---a-gacaca-----g--aaaa---------a-tttc-tttc---ctc-
aggccat-c---tac-ctt-a----tgaacagtta--aatatcc----cc-aaa---ctg
-----tgc-aataaatatg--t-gcaatac--gttct-ta-t-aaac--acttg-t--a-
ca-ca-gca---c---ctta---aa----------tca--ata---t---ac-----a-a
tg-caatac----tt--t----ctac--aa-tt-g--ca----ttgt---------ac--
-acagc------a----ct-----gt------a----taa--c-ct-g-----t----a-
tat---------tt---at-----a----a-c-aa-----a----t-ctgtaca------
----tac------aa---tt----ca--------aca----------tccag---a----
---t--------t-----tctt-----tactaactgc---a---t-----c---------
-tc-------------tg--------ttt----aa-t--gctt---a----t--catc-t
ctttt--------tt------t---ttt------cc--------ata-ttta-c------
-t--t-t---------gtg----t------tgtt--ac-t-----t-gtca---c---tt
---ct---------t----g----t--aca-ct-g--g-----------aagc------t
tc--tgtagcc--a--a-a--------a--caa---a-t---------------cc-ct-
-------t----g------------------t-g-----tgt-----------gt----a
-------aag----ca---------c-acttg-------g--c------a---------a
ta--aa-----------tc---tgattctgattttgat----------------------
------------------------------------------------------------
------------------------------------------------------------
------------------------------------------------------------
------------------------------------------------------------
------------------------------------------------------------
----------------------------------------------------------
>REX1-2_DR|153225
------------------------------------------------------------
------------------------------------------------------------
------------------------------------------------------------
------------------------------------------------------------
------------------------------------------------------------
------------------------------------------------------------
------------------------------------------------------------
------------------------------------------------------------
------------------------------------------------------------
------------------------------------------------------------
------------------------------------------------------------
------------------------------------------------------------
------------------------------------------------------------
------------------------------------------------------------
------------------------------------------------------------
------------------------------------------------------------
------------------------------------------------------------
------------------------------------------------------------
------------------------------------------------------------
------------------------------------------------------------
------------------------------------------------------------
------------------------------------------------------------
------------------------------------------------------------
------------------------------------------------------------
------------------------------------------------------------
------------------------------------------------------------
------------------------------------------------------------
------------------------------------------------------------
------------------------------------------------------------
------------------------------------------------------------
------------------------------------------------------------
------------------------------------------------------------
------------------------------------------------------------
------------------------------------------------------------
------------------------------------------------------------
------------------------------------------------------------
------------------------------------------------------------
------------------------------------------------------------
------------------------------------------------------------
------------------------------------------------------------
------------------------------------------------------------
------------------------------------------------------------
------------------------------------------------------------
------------------------------------------------------------
------------------------------------------------------------
----------------ctta---ta----------tca--ata---t---ac-----a-a
tg-caatac----tt--t----ctac--at-tt-g--cat---ttgt---------ac--
-acagc------a----ct-----gt------a----taa--c-ca-g-----t----a-
tat---------tt---at-----a----a-c-aa-----a----t-ctgtacat-----
actgtac------aa---tt----ca--------ata----------tccag---a----
----t-------t-----ttttgtcctgactaactgc---a---t-----c---------
-tc-------------tg--------ttt----aa-t--gttt---a----t--ca----
----t-------ctt------t---tttt----ctc--------ata-ttta-t------
-t--t-t---------gtg----t------tgtc--ac-t-----t-gtca---c---tt
---ta---------t----g----t--aca-ct-g--c-----------aagc------t
tc--tgtagcc--a--a-g--------a--caa---a-t---------------tc-ct-
-------t----g------------------a-g-----tgt-----------gt----g
-------aag----ca---------c-acttg-------g--g------a---------a
ta--aa-----------ac---tgattct-------------------------------
------------------------------------------------------------
------------------------------------------------------------
------------------------------------------------------------
------------------------------------------------------------
------------------------------------------------------------
----------------------------------------------------------
>REX1-2_DR|153226
------------------------------------------------------------
------------------------------------------------------------
------------------------------------------------------------
------------------------------------------------------------
------------------------------------------------------------
------------------------------------------------------------
------------------------------------------------------------
------------------------------------------------------------
------------------------------------------------------------
------------------------------------------------------------
------------------------------------------------------------
------------------------------------------------------------
------------------------------------------------------------
------------------------------------------------------------
------------------------------------------------------------
------------------------------------------------------------
------------------------------------------------------------
------------------------------------------------------------
------------------------------------------------------------
------------------------------------------------------------
------------------------------------------------------------
------------------------------------------------------------
------------------------------------------------------------
------------------------------------------------------------
------------------------------------------------------------
------------------------------------------------------------
------------------------------------------------------------
------------------------------------------------------------
------------------------------------------------------------
------------------------------------------------------------
------------------------------------------------------------
------------------------------------------------------------
------------------------------------------------------------
------------------------------------------------------------
------------------------------------------------------------
------------------------------------------------------------
------------------------------------------------------------
------------------------------------------------------------
------------------------------------------------------------
------------------------------------------------------------
------------------------------------------------------------
------------------------------------------------------------
------------------------------------------------------------
------------------------------------------------------------
------------------------------------------------------------
------------------------------------------------------------
------------------------------------------------------------
------------------------------------------------------------
-at---------tt----------------------------------------------
------------------tt----------------------------------------
------------------tttt----------------------t---------------
-tc------------------------------ag-----------a-------------
------------------------------------------------ttta-t------
-t--t-t---------atg----t------tgtc--ac-t-----t-gtca---c---tt
---ta---------t----g----t--aca-ct-g--t-----------aagc------t
tc--tgtagcc--a--a-a--------a--caa---a-t---------------tc-ct-
-------------------------------t-g-----tgt-----------gt----a
-------aag----ca---------c-acatg-------g--c------a---------a
ta--aa-----------ac---tgattctgatatatatagc-------------------
------------------------------------------------------------
-------------accaattataacttgtatatttacaacaaa-----------------
--------------tctgtacatccagatattttttg-----------------------
----actgcatctctgttt-----------------------------------------
------------------------------------------------------------
------------------------------------------------g---------
>REX1-2_DR|153227
------------------------------------------------------------
------------------------------------------------------------
------------------------------------------------------------
------------------------------------------------------------
------------------------------------------------------------
------------------------------------------------------------
------------------------------------------------------------
------------------------------------------------------------
------------------------------------------------------------
------------------------------------------------------------
------------------------------------------------------------
------------------------------------------------------------
------------------------------------------------------------
------------------------------------------------------------
------------------------------------------------------------
------------------------------------------------------------
------------------------------------------------------------
------------------------------------------------------------
------------------------------------------------------------
------------------------------------------------------------
------------------------------------------------------------
------------------------------------------------------------
------------------------------------------------------------
------------------------------------------------------------
------------------------------------------------------------
------------------------------------------------------------
------------------------------------------------------------
------------------------------------------------------------
---------------------------------------accatcagcactggtgccccc
cagggatgttttctcttcccagtgctcttctccctgtacatcaacaactgcaccgcaaaa
gaccccttcatcaaactcattaagtttgcagacgacactactgttattggcctcatccgg
aaccttgatgagtctgcatacagacaggaggtggaacggctggcgttatggtgcagatac
a--acagccaggagctgaacacgctcaaaacagtagaaatgatggtgaactttaggaga-
acctcct-agca-ctccccccactcaccatcatgaacagcactgtggctgcagtagagtc
tttcaggttcctgggcaacaccatccc---------------------------------
------------------------------------------------------------
------------------------------------------------------------
------------------------------------------------------------
------------------------------------------------------------
------------------------------------------------------------
------------------------------------------------------------
------------------------------------------------------------
------------------------------------------------------------
------------------------------------------------------------
------------------------------------------------------------
------------------------------------------------------------
------------------------------------------------------------
------------------------------------------------------------
------------------------------------------------------------
------------------------------------------------------------
------------------------------------------------------------
------------------------------------------------------------
------------------------------------------------------------
------------------------------------------------------------
------------------------------------------------------------
------------------------------------------------------------
------------------------------------------------------------
------------------------------------------------------------
------------------------------------------------------------
------------------------------------------------------------
------------------------------------------------------------
------------------------------------------------------------
------------------------------------------------------------
------------------------------------------------------------
----------------------------------------------------------
>REX1-2_DR|153228
------------------------------------------------------------
------------------------------------------------------------
------------------------------------------------------------
------------------------------------------------------------
------------------------------------------------------------
------------------------------------------------------------
------------------------------------------------------------
------------------------------------------------------------
------------------------------------------------------------
------------------------------------------------------------
------------------------------------------------------------
------------------------------------------------------------
------------------------------------------------------------
------------------------------------------------------------
------------------------------------------------------------
------------------------------------------------------------
------------------------------------------------------------
------------------------------------------------------------
------------------------------------------------------------
------------------------------------------------------------
------------------------------------------------------------
------------------------------------------------------------
------------------------------------------------------------
------------------------------------------------------------
------------------------------------------------------------
------------------------------------------------------------
------------------------------------------------------------
------------------------------------------------------------
------------------------------------------------------------
------------------------------------------------------------
------------------------------------------------------------
------------------------------------------------------------
------------------------------------------------------------
------------------------------------------------------------
------------------------------------------------------------
------------------------------------------------------------
------------------------------------------------------------
------------------------------------------------------------
------------------------------------------------------------
------------------------------------------------------------
------------------------------------------------------------
------------------------------------------------------------
------------------------------------------------------------
------------------------------------------------------------
---------------------t--------------------------------------
----------------------------------------------t-------------
-------------tt--t----------------g-------------------------
------------a-----------------------------c----------t------
-----------------------------a---aa-------------------------
-------------aa---------cag-------aca-----------------------
--------------------------------------------t-----c---------
-tc-------------tg--------ttt----aa-t--gttt---g----t--cttc--
---------------------t---ttt-----ttc--------ata-ttta-t------
-t--t-t--------catg----t---------------------t-ctca---c---tt
--ata-------------------t--aca-ct-g--a-----------aagc------t
tc--tgtagcc--a--a-a--------a--caa---a-t---------------tc-ct-
-------------------------------t-g-----tgt-----------gt----g
-------aag----ca---------c-actta-------g--c------a---------a
ta--aa-----------aa---cgattctgattctacctcatgaacagttaa--------
------------------------------------------------------------
------------------------------------------------------------
-------------------------------------attccccaactgtgcaataaaga
tctgaatactttctaatat-----------------------------------------
------------------------------------------------------------
----------------------------------------------------------
>REX1-2_DR|153229
------------------------------------------------------------
------------------------------------------------------------
------------------------------------------------------------
------------------------------------------------------------
------------------------------------------------------------
------------------------------------------------------------
------------------------------------------------------------
------------------------------------------------------------
------------------------------------------------------------
------------------------------------------------------------
------------------------------------------------------------
------------------------------------------------------------
------------------------------------------------------------
------------------------------------------------------------
------------------------------------------------------------
------------------------------------------------------------
------------------------------------------------------------
------------------------------------------------------------
------------------------------------------------------------
------------------------------------------------------------
------------------------------------------------------------
------------------------------------------------------------
------------------------------------------------------------
------------------------------------------------------------
------------------------------------------------------------
------------------------------------------------------------
------------------------------------------------------------
------------------------------------------------------------
------------------------------------------------------------
------------------------------------------------------------
------------------------------------------------------------
------------------------------------------------------------
------------------------------------------------------------
------------------------------------------------------------
------------------------------------------------------------
------------------------------------------------------------
------------------------------------------------------------
------------------------------------------------------------
-------------------------atcacaga---------------------------
------------------------------------------------------------
------------------------------------------------------------
------------------------------------------------------------
------------------------------------------------------------
------------------------------------------------------------
------------------------------------------------------------
------------------------------------------------------------
------------------------------------------------------------
------------------------------------------------------------
-----------------------------------------------tcattaa------
----tac------ca---ttt--ata--------aca----------tccag---a----
---tc-------t-----tttt-----gaattaccgc---a---t-----c---------
-tc-------------tg--------ttt----aa-t--g--------------------
------------tct------t---ttt-----ttc--------ata-ttta-t------
-t--t-t---------gtt----t---------------------t-gtca---c---tt
---ta---------t----g----t--aca-ct-g--g-----------aagc------t
tc--tctagcc--a--a-a--------a--caa---a-t---------------tc-ct-
-------t----g------------------t-a-----tgt-----------gt----g
-------aag----ca---------c-acttg-------g--c------a---------a
ta--aa-----------ac---agattttga-----------------------------
------------------------------------------------------------
------------------------------------------------------------
------------------------------------------------------------
------------------------------------------------------------
------------------------------------------------------------
----------------------------------------------------------
>REX1-2_DR|153230
------------------------------------------------------------
------------------------------------------------------------
------------------------------------------------------------
------------------------------------------------------------
------------------------------------------------------------
------------------------------------------------------------
------------------------------------------------------------
------------------------------------------------------------
------------------------------------------------------------
------------------------------------------------------------
------------------------------------------------------------
------------------------------------------------------------
------------------------------------------------------------
------------------------------------------------------------
------------------------------------------------------------
------------------------------------------------------------
------------------------------------------------------------
------------------------------------------------------------
------------------------------------------------------------
------------------------------------------------------------
------------------------------------------------------------
------------------------------------------------------------
------------------------------------------------------------
------------------------------------------------------------
------------------------------------------------------------
------------------------------------------------------------
------------------------------------------------------------
------------------------------------------------------------
------------------------------------------------------------
------------------------------------------------------------
------------------------------------------------------------
------------------------------------------------------------
------------------------------------------------------------
------------------------------------------------------------
------------------------------------------------------------
------------------------------------------------------------
------------------------------------------------------------
------------------------------------------------------------
------------------------------------------------------------
------------------------------------------------------------
------------------------------------------------------------
------------------------------------------------------------
------------------------------------------------------------
------------------------------------------------------------
------------------------------------------------------------
----------------ctta---ta----------tca--ata---t---ac-----a-a
tg-caatac----tt--t----ctac--at-tt-g--cat---ttgt---------ac--
-acagc------a----ct-----gt------a----taa--c-ca-g-----t----a-
tat---------tt---at-----a----a-c-aa-----a----t-ctgtacat-----
actgtac------aa---tt----ca--------ata----------tccag---a----
----t-------t-----ttttgtcctgactaactgc---a---t-----c---------
-tc-------------tg--------ttt----aa-t--gttt---a----t--ca----
----t-------ctt------t---tttt----ctc--------ata-ttta-t------
-t--t-t---------gtg----t------tgtc--ac-t-----t-gtca---c---tt
---ta---------t----g----t--aca-ct-g--c-----------aagc------t
tc--tgtagcc--a--a-g--------a--caa---a-t---------------tc-ct-
-------t----g------------------a-g-----tgt-----------gt----g
-------aag----ca---------c-acttg-------g--g------a---------a
ta--aa-----------ac---tgattct-------------------------------
------------------------------------------------------------
------------------------------------------------------------
------------------------------------------------------------
------------------------------------------------------------
------------------------------------------------------------
----------------------------------------------------------
>REX1-2_DR|153231
------------------------------------------------------------
------------------------------------------------------------
------------------------------------------------------------
------------------------------------------------------------
------------------------------------------------------------
------------------------------------------------------------
------------------------------------------------------------
------------------------------------------------------------
------------------------------------------------------------
------------------------------------------------------------
------------------------------------------------------------
------------------------------------------------------------
------------------------------------------------------------
------------------------------------------------------------
------------------------------------------------------------
------------------------------------------------------------
------------------------------------------------------------
------------------------------------------------------------
------------------------------------------------------------
------------------------------------------------------------
------------------------------------------------------------
------------------------------------------------------------
------------------------------------------------------------
------------------------------------------------------------
------------------------------------------------------------
------------------------------------------------------------
------------------------------------------------------------
------------------------------------------------------------
------------------------------------------------------------
------------------------------------------------------------
------------------------------------------------------------
------------------------------------------------------------
------------------------------------------------------------
------------------------------------------------------------
------------------------------------------------------------
------------------------------------------------------------
------------------------------------------------------------
------tc--tg--------gtttg-gttc------------------------------
--------a---------------------------------------------gc---t
acc-------------------------------------------------------ag
a------------------------------------------------------tc---
--------------------------------------------------ag--------
-------------a------------------------------------------ccc-
----------------------------------a----tttcc----tt-------c--
-----tgc----------------------------------------------------
------------c----------ta-------------------------ac-----a--
----------------------tccg--a-----aa-------cttt-------------
-acaga----------ttc-------------a-gtgagga---tt-g----------a-
------------------------a----a---aata---a---tt-ctgga--------
----ccc-----------ct--------------aca----------tccagc-------
---ct-----------------------------------a---------c---------
-tc-----------------------tcc----actt--gtcc---a-------------
--------------------------------------------act-------------
-g--t-t---------gcc----t-------------c-------tgacta--gc---tc
---ta---------c----g-------gca-ct-g--------------gagc------a
ccacaacagcca-a--ata--------a--caat--aac---------------ct-tc-
-------t-----------------------t-------tct-----------ct-----
-----ccaag-c--ca---------t-attcc---------------------------a
tc--aa-----------aca----------------------------------------
------------------------------------------------------------
------------------------------------------------------------
------------------------------------------------------------
------------------------------------------------------------
------------------------------------------------------------
----------------------------------------------------------
>REX1-2_DR|153232
------------------------------------------------------------
------------------------------------------------------------
------------------------------------------------------------
------------------------------------------------------------
------------------------------------------------------------
------------------------------------------------------------
------------------------------------------------------------
------------------------------------------------------------
------------------------------------------------------------
------------------------------------------------------------
------------------------------------------------------------
------------------------------------------------------------
------------------------------------------------------------
------------------------------------------------------------
------------------------------------------------------------
------------------------------------------------------------
------------------------------------------------------------
------------------------------------------------------------
------------------------------------------------------------
------------------------------------------------------------
------------------------------------------------------------
------------------------------------------------------------
------------------------------------------------------------
------------------------------------------------------------
------------------------------------------------------------
------------------------------------------------------------
------------------------------------------------------------
------------------------------------------------------------
------------------------------------------------------------
------------------------------------------------------------
------------------------------------------------------------
------------------------------------------------------------
------------------------------------------------------------
------------------------------------------------------------
------------------------------------------------------------
------------------------------------------------------------
------------------------------------------------------------
------------------------------------------------------------
------------------------------------------------------------
------------------------------------------------------------
-----gtaca-----------------a--------------gcacct---ta-----ta
aca-----aaat------------------------------------------------
------------------------------------------------------------
-----------------------------------------------------a---caa
-----tgc-aatac----------------------------------------------
----------------------------------------------t------------t
tc-taatac----gc-----------------------at---ttgt---------ac--
-acaaa------a----ct-----tt------c----taa--c-tt-t-----t----a-
tat---------tt---at-----a----t---------------------att------
----tac------aa---tt----ca--------aca----------tccgg---ag---
----c-------t-----tttt-----gtctaattgc---t---t-----c---------
-tc-------------tg--------ttt----aa-t--gtta---a----t--cgtt--
---------------------t---ttt-----ttc--------ata-ttta-c------
-t--t-t--------catg--------------------t-----t-gtca---c---tt
---ta---------t----g----t--aca-ct-g--g-----------aagc-------
------------------------------------------------------------
------------------------------------------------------t-----
-------aca----ca---------c-acttg-------g--c------a---------a
ta--aa-----------ac---caattctggtt---------------------------
------------------------------------------------------------
------------------------------------------------------------
------------------------------------------------------------
------------------------------------------------------------
------------------------------------------------------------
----------------------------------------------------------
>REX1-2_DR|153233
------------------------------------------------------------
------------------------------------------------------------
------------------------------------------------------------
------------------------------------------------------------
------------------------------------------------------------
------------------------------------------------------------
------------------------------------------------------------
------------------------------------------------------------
------------------------------------------------------------
------------------------------------------------------------
------------------------------------------------------------
------------------------------------------------------------
------------------------------------------------------------
------------------------------------------------------------
------------------------------------------------------------
------------------------------------------------------------
------------------------------------------------------------
------------------------------------------------------------
------------------------------------------------------------
------------------------------------------------------------
------------------------------------------------------------
------------------------------------------------------------
------------------------------------------------------------
------------------------------------------------------------
------------------------------------------------------------
------------------------------------------------------------
------------------------------------------------------------
------------------------------------------------------------
------------------------------------------------------------
------------------------------------------------------------
------------------------------------------------------------
------------------------------------------------------------
------------------------------------------------------------
------------------------------------------------------------
------------------------------------------------------------
-----------------acctccaaccatctccctctcccccaccctgcaatttacagca
gtga-----ggatgacgtgtgtcagatcttcagtaaacagagcaccaggcccagacggtc
tg--ctcca---------------------------------------------------
-cta------tcat-------cccaagcccgaa---------------------------
------------gaag----ccaaa---------------------------------ga
-----tcacaggact-----caatgac---taca--------------------------
gacc----tgtt--gccttaac------------atctgaggc--catgaagt-catt--
cgaaagactggcgctagcata--tctga-aggac-atcacatgatacc-tgctggaccc-
--------c---tgcagttt-------------------------------cta----ta
g-----------------------------------------------------------
-----agca-aactggtctg---tg-atgatgcaggca--aca---tggaac--tgcat-
ta-tactctaaagttgattg--gctc---ta-c-a-gcat---ctggacaa-----acca
gggaact-acgcaag-tctgt---ttg--tgga-cttcag--ttct-gt--ctttaacac
cat-------cgtccc-atcatcga--aga-caaa--ctgacc-ct-ttgtctgtcaat-
----cacc-----agct-ttc---ca-------gacaac---agctagtcag---aatgg
----tca-catccga---------------cagccgc---ac--tca--gcactggt-gc
ccc--------agggatgtg------tcttcccac-t--gctc--------t--t-----
--------------------ctc--ccagta--caccaacgaccaca-tccaac---aag
ct--cctta----aaggct----tgaaagatgtt--ac-tac--ac-acca---t---tt
---tg---------c----a----a--aca-tc-actg-----------aata--tt--t
tc--tactgta--g--a-t--------t--tga---c-a---------------cc-tc-
-------tgaccg------------------c-a-----tgt-----------gt----g
ggagagcagg----ca---------c-gcttgt---------c------agtgtcctgag
tg--ga-----------ag---tgcttctcactaactgtaagccgtt-------------
------------------------------------------------------------
------------------------------------------------------------
--------------tattcactgagagaattttcctgtgcaagcacacgtgagtactgcg
ctgcacagctggctgatctgaacaacaacacccggact--ctgtttttatcattcttggt
gacttta---------cacacctaaattcaaacagacattacaagccccaccagagacaa
taacattttggaccatcgcgccagagcaggtattaaggactgtt----gtaacattat
>REX1-2_DR|153234
------------------------------------------------------------
------------------------------------------------------------
------------------------------------------------------------
------------------------------------------------------------
------------------------------------------------------------
------------------------------------------------------------
------------------------------------------------------------
------------------------------------------------------------
------------------------------------------------------------
------------------------------------------------------------
------------------------------------------------------------
------------------------------------------------------------
------------------------------------------------------------
------------------------------------------------------------
------------------------------------------------------------
------------------------------------------------------------
------------------------------------------------------------
------------------------------------------------------------
------------------------------------------------------------
------------------------------------------------------------
------------------------------------------------------------
------------------------------------------------------------
------------------------------------------------------------
------------------------------------------------------------
------------------------------------------------------------
------------------------------------------------------------
------------------------------------------------------------
------------------------------------------------------------
------------------------------------------------------------
------------------------------------------------------------
------------------------------------------------------------
------------------------------------------------------------
---------------------------------------------tggactttaggagaa
accccac-tgta-ct-cccccactccctatcatgaacagcactgtggctgcagtagagtt
attcaggttcctgggcaccaccatctttcaggatctgaagagggacatttacatagactc
tattgtaaagaaagcccagcagagactgcacttcctttgtcagctgagaaagtttaacct
gcca-----caggagctgctcgtacagttctactaagct-gtcattcaatccatcctctg
ca--cttcaat----cacc-gtctg-gttc---ggctcagctgcca--aaact---gacc
tccgtag-t-ctac-agcgaat---agtctggactgctgaaagt--atcactg-gctc-t
acc---cttcc--tacactt-caa-gaactgtactcttccagagt-----gagtaaaagg
g-c--tagcaaaatccctctggacgct-t-cgcacccagca--cacta-cctg--tt-cg
aac-----tgtt--acc-atctggt----cagcgcttcagag---caccaag--cac---
aaaaacagcc---a-gacaca-----ag-aaaa---------g-tttc-tttc---ctc-
aggctat-c---tgc-ctc-a----tgaactgtta--aatattc----cc-cta---cta
-----tgc-aataaacatg--c-gcaatac--tttct-aa-t-acgc--acttg-t--a-
ca-ca-gca---c---cttt---ta----------tca--ata---t---ac-----a-a
tg-caatac----tt--t----ctcc--at-tc-g--tat---ttgt---------ac--
-acatc------a----cc-----at------a----taa--c-ct-g-----t----a-
tat---------tt---ac-----a----a-c-aa-----a----t-ctgtaca------
----tac------aa---tt----ca--------aca----------tccag---a----
---tt-------t-----tttt-----gactaactgc---a---t-----c---------
-tc-------------tg--------ttt----aa-t--gttt---a----t--cgga--
ttttt----------------t---ttt------tc--------ata-ttta-t------
-t--t-t---------gtg----t------tgtc--ac-t-----t-gtca---c---tt
---ta---------t----g----t--aca-ct-g--a-----------aagc------t
tc--tgtagcca-a--a-a--------a--caa---a-t---------------tc-ct-
-------t----g------------------t-g-----tgt-----------at----g
-------aag----ca---------c-acttg-------g--c------a---------a
ta--aa-----------ac---taattctgatt---------------------------
------------------------------------------------------------
------------------------------------------------------------
------------------------------------------------------------
------------------------------------------------------------
------------------------------------------------------------
----------------------------------------------------------
>REX1-2_DR|153235
------------------------------------------------------------
------------------------------------------------------------
------------------------------------------------------------
------------------------------------------------------------
------------------------------------------------------------
------------------------------------------------------------
------------------------------------------------------------
------------------------------------------------------------
------------------------------------------------------------
------------------------------------------------------------
------------------------------------------------------------
------------------------------------------------------------
------------------------------------------------------------
------------------------------------------------------------
------------------------------------------------------------
------------------------------------------------------------
------------------------------------------------------------
------------------------------------------------------------
------------------------------------------------------------
------------------------------------------------------------
------------------------------------------------------------
------------------------------------------------------------
------------------------------------------------------------
------------------------------------------------------------
------------------------------------------------------------
------------------------------------------------------------
------------------------------------------------------------
------------------------------------------------------------
------------------------------------------------------------
------------------------------------------------------------
------------------------------------------------------------
------------------------------------------------------------
------------------------------------------------------------
------------------------------------------------------------
------------------------------------------------------------
------------------------------------------------------------
------------------------------------------------------------
------------------------------------------------------------
------------------------------------------------------------
------------------------------------------------------------
------------------------------------------------------------
------------------------------------------------------------
------------------------------------------------------------
------------------------------------------------------------
------------------------------------------------------------
------------------------------------------------------------
------------------------------------------------------------
------------------------------------------------------------
------------------------------------------------------------
------------------------------------------------------------
----t-------t-----tttt-----gactaacttc---a---t-----c---------
-cc-------------tg--------ttt----aa-t--gttt---a---------tc--
------------ttc------t---ttt-----atc--------ata-ttta-t------
-t--t-t---------gtg----t------tgtc--ac-t-------------------t
---ta---------t----g----t--ata-ct----g-----------aagc------t
tc--tctagcc--a--a-a--------a--caa---a-t---------------tc-ct-
-------------------------------t-g-----tgt-----------gt----g
-------aag----ca---------c-acttg-------g--c------a---------a
ta--aa-----------ac---tgattctgat----------------------------
------------------------------------------------------------
------------------------------------------------------------
------------------------------------------------------------
------------------------------------------------------------
------------------------------------------------------------
----------------------------------------------------------
>REX1-2_DR|153236
------------------------------------------------------------
------------------------------------------------------------
------------------------------------------------------------
------------------------------------------------------------
------------------------------------------------------------
------------------------------------------------------------
------------------------------------------------------------
------------------------------------------------------------
------------------------------------------------------------
------------------------------------------------------------
------------------------------------------------------------
------------------------------------------------------------
------------------------------------------------------------
------------------------------------------------------------
------------------------------------------------------------
------------------------------------------------------------
------------------------------------------------------------
------------------------------------------------------------
------------------------------------------------------------
------------------------------------------------------------
------------------------------------------------------------
------------------------------------------------------------
------------------------------------------------------------
------------------------------------------------------------
------------------------------------------------------------
------------------------------------------------------------
------------------------------------------------------------
------------------------------------------------------------
------------------------------------------------------------
------------------------------------------------------------
------------------------------------------------------------
------------------------------------------------------------
------------------------------------------------------------
--------------------------------------------tggctgcagtagagtc
attcaggttcctgggcaccaccatctctcaggatctgaagtgggacattcccatagactc
tattgtgatgaaagcccaacagagactgtacttccttcgtcagctgaggaagttcaacct
gcca-----cagaagctgctcgtacagttctactcggct-gttatccaatgcatcctctg
ca--cttcaat----cacc-gtctg-attc---ggctcagcttcta--aaacc---gaac
tcggtag-a-ctac-agcgaat---agtccggactgctgagcaa--atcactg-gcac-t
acc---ctccc--tacactt-caa-gatctgcactcttccagagt-----gagtaaaagg
g-c--tggcaaaatcactctggatgcc-t-cgcacccagca--cacta-cctg--tt-cc
aac-----tgtt--acc-gtctggc----cggtgcttcagag---caccgag--cac---
aaaaacatcc---a-gacaca-----gg-aaaag-------tt-tttt-tttc---ctc-
aggccat-c---tac-ctc-a----tgaacagtta--aaaatcc----cc-caa---ctg
-----tgc-aataaacgtg--c-a---------------a-t-acgc--acttg-t--a-
ca-cg-gca---c---ctta---ta----------tca--ata---t---ac-----a-a
tg-caatac----tt--t----ctcc--at-ac-g--cat---ttgt---------ac--
-acagc------a----cc-----ga------a----taa--c-ct-g-----t----a-
tat---------tt---at-----a----a-c-aa-----a----t-ctgtaaa------
----tac------ca---tt----ca--------aca----------tccag---a----
----t-------t-----tctt-----gactcactgc---t---t-----c---------
-tc-------------tg--------ttt----aa-t--gttt---a----t--cgcc--
tt------------t------t---tt-----------------ata-ttta-t------
-t--t-t---------gtg----t------tgtc--ac-t-----t-gtca---c---tt
---ta---------t----g----t--aca-ct-g--t-----------aagc------t
tc---ttatct--a--a-a--------a--caa---a-c---------------tc-ct-
-------t----g------------------t-g-----tgt-----------gt----g
-------aag----ca---------c-acttg-------g--c------a---------a
ta--aa-----------ac---tgattctgatt---------------------------
------------------------------------------------------------
------------------------------------------------------------
------------------------------------------------------------
------------------------------------------------------------
------------------------------------------------------------
----------------------------------------------------------
>REX1-2_DR|153237
------------------------------------------------------------
------------------------------------------------------------
------------------------------------------------------------
------------------------------------------------------------
------------------------------------------------------------
------------------------------------------------------------
------------------------------------------------------------
------------------------------------------------------------
------------------------------------------------------------
------------------------------------------------------------
------------------------------------------------------------
------------------------------------------------------------
------------------------------------------------------------
------------------------------------------------------------
------------------------------------------------------------
------------------------------------------------------------
------------------------------------------------------------
------------------------------------------------------------
------------------------------------------------------------
------------------------------------------------------------
------------------------------------------------------------
------------------------------------------------------------
------------------------------------------------------------
------------------------------------------------------------
------------------------------------------------------------
------------------------------------------------------------
------------------------------------------------------------
------------------------------------------------------------
------------------------------------------------------------
------------------------------------------------------------
------------------------------------------------------------
------------------------------------------------------------
------------------------------------------------------------
------------------------------------------------------------
------------------------------------------------------------
------------------------------------------------------------
------------------------------------------------------------
------------------------------------------------------------
------------------------------------------------------------
------------------------------------------------------------
------------------------------------------------------------
------------------------------------------------------------
-------------------ag-----aa-aaag---------t-tttc-tttc---ctc-
aggccat-c---tac-ctc-a----tgaacagtta--aatatcc----cc-caa---ctg
-----tgc-aataaatatg--t-gcaatac--tt--------------------------
------------------------------------------------------------
-----------------------cgc--at-ac-g--cat---ttgt---------ac--
-acagc------a----cc-----tt------a----taa--c-ct-g-----t----a-
tat---------tt---at-----a----a-c-aa-----a----t-ctgtaca------
----tac------aa---tt----ca--------aca----------tccag---a----
----t-------c-----tctt-----gactaactgc---a---t-----c---------
-tc-------------tg--------ttt----aa-t--gttt---a----t--c-----
----------------------------------------------a-ttta-t------
-t--t-t---------gtg----t------tgtc--a-----------------c---tt
---ta---------t----g----t--aca-ct-g--g-----------aagc------t
tc--tttagcc--a--a-a--------a--caa---a-t---------------tc-tt-
-------t----g------------------t-g-----tgt-----------gt----g
-------gag----ca---------c-acttg-------g--c------a---------a
ta--aa-----------ac---tgattctgat----------------------------
------------------------------------------------------------
------------------------------------------------------------
------------------------------------------------------------
------------------------------------------------------------
------------------------------------------------------------
----------------------------------------------------------
>REX1-2_DR|153238
------------------------------------------------------------
------------------------------------------------------------
------------------------------------------------------------
------------------------------------------------------------
------------------------------------------------------------
------------------------------------------------------------
------------------------------------------------------------
------------------------------------------------------------
------------------------------------------------------------
------------------------------------------------------------
------------------------------------------------------------
------------------------------------------------------------
------------------------------------------------------------
------------------------------------------------------------
------------------------------------------------------------
------------------------------------------------------------
------------------------------------------------------------
------------------------------------------------------------
------------------------------------------------------------
------------------------------------------------------------
------------------------------------------------------------
------------------------------------------------------------
------------------------------------------------------------
------------------------------------------------------------
------------------------------------------------------------
------------------------------------------------------------
------------------------------------------------------------
------------------------------------------------------------
------------------------------------------------------------
------------------------------------------------------------
------------------------------------------------------------
---------------------------------------------ttatggtgcagatac
a--acaacctggagctgcacacgcttaaaacaatagggatgatagtggacttcaggagaa
acccccc-tgca-ctctcccctctttccatcatgaacagcactgtggctgcagtagagtc
attcaggttcctgggcaccaccatctctcaggatctgaagtgggacattgacgtagacgc
tattgtgaagaaagcttagcagagactttacttccttcatcagctgaggaagtttaacct
gcca-----caggagctgctcatacagttctactcagct-gtcatcaaatccatcctctg
ca--cttcaat----cacc-atctg-gttc---ggctcagctgcca--aatcc---gacc
tccgtag-a-ctac-agcgaat---agtccggactgctgaacga--atcactg-gcac-t
acc---cttcc--tacactt-caa-gaactgtattcttccagagt-----gagtaaaaga
g-c--tcgcaaaatca-------cacc-t-cgcaatcagca--cattg-actg--tt-ta
aac-----tgtt--a--------------cggcacttcaggg---caccaag--cac---
aaaaacagca---a-gacaca-----gg-aata---------g-tttc-tttc---ctc-
aggctat-c---tac-ctt-a----tgaacagtta--aatatcc----cc-tta---cta
-----tgc-aat-aatatg--t-gcaatac--tttct-ca-t-acgc--acttg-t--a-
ca-aa-gca---c---ctta---ta----------tca--ata---t---ac-----a-a
tg-caatgc----t----------aa--agt-c-g--cat---ttgt---------ac--
-acagc------a----cc-----gt------a----taa--c-ct-t-----t----a-
tat---------tt---at-----a----a-c-aa-----c----t-ctgtaca------
----tac------aa---at----ta--------aca----------tccac---a----
----tct-----------tttt-----a-ctaactgc---a---t-----c---------
-tc-------------gg--------ttt----aa-t--gttt---a----t--cgtc--
------------ttt------t---tttt-----tc--------ata-tttg-t------
-t--t-t---------gtg----t------tgtc--ac-t-----t-gtca---c---ta
---ta---------t----g----t--aca-ct-g--g-----------aaac-------
tc--tgtagcc--a--a-t--------a--caa---c-t---------------tc-at-
-------t----g------------------t-g-----ttt-----------tt----t
gt----aaag----ca---------c-acttg-------g--c------t---------a
ta--aa-----------ac---tgattttg------------------------------
------------------------------------------------------------
------------------------------------------------------------
------------------------------------------------------------
------------------------------------------------------------
------------------------------------------------------------
----------------------------------------------------------
>REX1-2_DR|153239
------------------------------------------------------------
------------------------------------------------------------
------------------------------------------------------------
------------------------------------------------------------
------------------------------------------------------------
------------------------------------------------------------
------------------------------------------------------------
------------------------------------------------------------
------------------------------------------------------------
------------------------------------------------------------
------------------------------------------------------------
------------------------------------------------------------
------------------------------------------------------------
------------------------------------------------------------
------------------------------------------------------------
------------------------------------------------------------
------------------------------------------------------------
------------------------------------------------------------
------------------------------------------------------------
------------------------------------------------------------
------------------------------------------------------------
------------------------------------------------------------
------------------------------------------------------------
------------------------------------------------------------
------------------------------------------------------------
------------------------------------------------------------
------------------------------------------------------------
------------------------------------------------------------
------------------------------------------------------------
------------------------------------------------------------
------------------------------------------------------------
------------------------------------------------------------
------------------------------------------------------------
------------------------------------------------------------
------------------------------------------------------------
------------------------------------------------------------
------------------------------------------------------------
------------------------------------------------------------
------------------------------------------------------------
------------------------------------------------------------
------------------------------------------------------------
------------------------------------------------------------
------------------------------------------------------------
------------------------------------------------------------
------------------------------------------------------------
------------------------------------------------------------
------------------------------------------------------------
------------------------------------------------------------
-ac---------tt---gt-----a----a-c-aa-----a----t-ctgtaca------
----tac------aa---tt----ca--------aca----------tccag---a----
----t-------t-----tcat-----gactaactgc---a---t-----c---------
-tc-------------tg--------ttt----at-t--gttt---a----t--catc--
------------ttt------t---ttt------tc--------ata-ttta-t------
-t--t-t---------gtg----t------tgtc--ac-t-----t-gtca---ct--tt
---ta---------t----g----t--ata-ct-g--g-----------aagc------t
tc--tgtagcc--a--a-a--------a--caa---a-t---------------gc-ct-
-------t----g------------------t-g-----tgt-----------gt----g
-------gag----ca---------c-acttg-------g--c------a---------a
ta--aa-----------ac---tgattctgat----------------------------
------------------------------------------------------------
------------------------------------------------------------
------------------------------------------------------------
------------------------------------------------------------
------------------------------------------------------------
----------------------------------------------------------
>REX1-2_DR|153240
------------------------------------------------------------
------------------------------------------------------------
------------------------------------------------------------
------------------------------------------------------------
------------------------------------------------------------
------------------------------------------------------------
------------------------------------------------------------
------------------------------------------------------------
------------------------------------------------------------
------------------------------------------------------------
------------------------------------------------------------
------------------------------------------------------------
------------------------------------------------------------
------------------------------------------------------------
------------------------------------------------------------
------------------------------------------------------------
------------------------------------------------------------
------------------------------------------------------------
------------------------------------------------------------
------------------------------------------------------------
------------------------------------------------------------
------------------------------------------------------------
------------------------------------------------------------
------------------------------------------------------------
------------------------------------------------------------
------------------------------------------------------------
------------------------------------------------------------
------------------------------------------------------------
------------------------------------------------------------
------------------------------------------------------------
------------------------------------------------------------
------------------------------------------------------------
------------------------------------------------------------
------------------------------------------------------------
------------------------------------------------------------
------------------------------------------------------------
------------------------------------------------------------
------------------------------------------------------------
------------------------------------------------------------
------------------------------------------------------------
------------------------------------------------------------
------------------------------------------------------------
------------------------------------------------------------
------------------------------------------------------------
------------------------------------------------------------
------------------------------------------------------------
------------------------------------------------------------
------------------------------------------------------------
------------------------------------------------------------
------------------------------------------------------------
------------------------------------c---a---t-----c---------
-tc-------------tg--------ttt----ta-t--gttt---a----t--catc--
-------------tt------t---ttt-----ccc--------ata-ttta-t------
-t--t-t---------ggt----t------tgtc--ac-t-----t-gtca---c---tt
---tg---------t----g----t--aca-gt-g--g-----------aagt------t
tc--tgtagcc--a--a-a--------a--taa---g-t---------------tc-ct-
-------------------------------t-g-----tgt-----------gt----g
-------aag----cg---------c-acttg-------g--c------a---------a
ta--ag-----------ac---tgattctgatt---------------------------
------------------------------------------------------------
------------------------------------------------------------
------------------------------------------------------------
------------------------------------------------------------
------------------------------------------------------------
----------------------------------------------------------
>REX1-2_DR|153241
------------------------------------------------------------
------------------------------------------------------------
------------------------------------------------------------
------------------------------------------------------------
------------------------------------------------------------
------------------------------------------------------------
------------------------------------------------------------
------------------------------------------------------------
------------------------------------------------------------
------------------------------------------------------------
------------------------------------------------------------
------------------------------------------------------------
------------------------------------------------------------
------------------------------------------------------------
------------------------------------------------------------
------------------------------------------------------------
------------------------------------------------------------
------------------------------------------------------------
------------------------------------------------------------
------------------------------------------------------------
------------------------------------------------------------
------------------------------------------------------------
------------------------------------------------------------
------------------------------------------------------------
------------------------------------------------------------
------------------------------------------------------------
------------------------------------------------------------
------------------------------------------------------------
------------------------------------------------------------
------------------------------------------------------------
------------------------------------------------------------
------------------------------------------------------------
------------------------------------------------------------
------------------------------------------------------------
------------------------------------------------------------
------------------------------------------------------------
------------------------------------------------------------
------------------------------------------------------------
------------------------------------------------------------
------------------------------------------------------------
------------------------------------------------------------
------------------------------------------------------------
------------------------------------------------------------
------------------------------------------------------------
------------------------------------------------------------
------gca---c---ctta---ta----------tca--ata---t---ac-----a-a
tg-caatac----tt--t----ctcc--aaa-t-g--cac---ttgt---------ac--
-acagc------a----ct-----tt------a----taa--c-ct-g-----t----a-
tat---------gt---at-----a----a-c-aa-----a----a-ctgtaca------
----tac------aa---ct----ca--------gcg----------tccag---at---
----c-------t-----tttt-----gactaacggc---a---t-----t---------
-tc-------------tg--------ttt----aa-c--gttt---a-------------
---------------------------t-------c--------ata-ttta-tt-----
-t--g-t--------gtta----t---------c--ac-t-----t-gtct---c---tt
---ta---------t----g----t--aca-ct-g--g-----------aagc------t
ta--tgaagcc--a--a-a--------a--caa---a-t---------------tc-ct-
-------t----a------------------t-g-----tgt-----------g------
-tg----aag----ca---------c-atttg-------c--c------a---------a
ta--aa-----------ac---tgattctgatt---------------------------
------------------------------------------------------------
------------------------------------------------------------
------------------------------------------------------------
------------------------------------------------------------
------------------------------------------------------------
----------------------------------------------------------
>REX1-2_DR|225850
------------------------------------------------------------
------------------------------------------------------------
------------------------------------------------------------
------------------------------------------------------------
------------------------------------------------------------
------------------------------------------------------------
------------------------------------------------------------
------------------------------------------------------------
------------------------------------------------------------
------------------------------------------------------------
------------------------------------------------------------
------------------------------------------------------------
------------------------------------------------------------
------------------------------------------------------------
------------------------------------------------------------
------------------------------------------------------------
------------------------------------------------------------
------------------------------------------------------------
------------------------------------------------------------
------------------------------------------------------------
------------------------------------------------------------
------------------------------------------------------------
------------------------------------------------------------
------------------------------------------------------------
------------------------------------------------------------
agactgtactac------------------------------------------------
------------------------------------------------------------
------------------------------------------------------------
------------------------------------------------------------
------------------------------------------------------------
------------------------------------------------------------
------------------------------------------------------------
------------------------------------------------------------
------------------------------------------------------------
------------------------------------------------------------
-------------------------------------------ct-tttaagtttaacct
gcca-----caggagctgctcgtgcagttctactcagct-gtcatccaatccatcctctg
ca--cttcaat----cacc-gtctg-gttc---agctcagctgcca--aaaca---gacc
tctgtac-a-ctac-accgaat---agttcggaccgctgaacgc--atcactg-gcac-t
acc---cttcc--aacgctt-caa-gaactatactcttacagagt-----gagtgaaagg
g-c--tcgcaaaatcactctggacgcc-t-cgcacccagca--cacta-cctg--tt-cg
aat-----tgtt--acc-gtctggt----cggcgctacagag---caccaag--cac---
aaaaacagcc---a-gacaca-----gg-aaaa---------g-tttc-tttc---ctc-
aggccat-c---tac-ctc-a----taaacagtta--aatattc----cc-ctg---ctg
-----tgc-aataaatatg--t-gcacgac--tttcc-ca-t-acgc--acctg-t--a-
ca-ca-gca---c---ctta---ta----------tca--ata---t---ac-----a-a
tg-caatac----tt--t----ctcc--ac-ac-g--cac---ctgt---------ac--
-acagc------g----cc-----------------------------------------
------------------a-----a----a-c-aa-----a----t-ctgtaca------
----tgc------aa---ct----ca--------aca----------tccag---a----
----t-------t-----tctt-----aactaactgc---a---t-----g---------
-tc-------------tg--------ttt----aa-t--g-tc---g----t--at-t--
tcgtt----------------t---tt-------cc--------ata-ttta-t------
-t--t-t---------gtg----t---------------------g-ttca---c---tt
---ta---------c----g----t--aca-ct-g--g-----------aagc------t
tc--tggagcc--a--a-a--------a--taa---a-t---------------tc-ct-
-------t----g------------------t-g-----tgt-----------gt----g
-------aag----ca---------c-actgg-------g--c------a---------g
ta--aa-----------ac---tgattctgatt---------------------------
------------------------------------------------------------
------------------------------------------------------------
------------------------------------------------------------
------------------------------------------------------------
------------------------------------------------------------
----------------------------------------------------------
>REX1-2_DR|225851
------------------------------------------------------------
------------------------------------------------------------
------------------------------------------------------------
------------------------------------------------------------
------------------------------------------------------------
------------------------------------------------------------
------------------------------------------------------------
------------------------------------------------------------
------------------------------------------------------------
------------------------------------------------------------
------------------------------------------------------------
------------------------------------------------------------
------------------------------------------------------------
------------------------------------------------------------
------------------------------------------------------------
------------------------------------------------------------
------------------------------------------------------------
------------------------------------------------------------
------------------------------------------------------------
------------------------------------------------------------
------------------------------------------------------------
------------------------------------------------------------
------------------------------------------------------------
------------------------------------------------------------
------------------------------------------------------------
------------------------------------------------------------
------------------------------------------------------------
------------------------------------------------------------
------------------------------------------------------------
------------------------------------------------------------
------------------------------------------------------------
------------------------------------------------------------
------------------------------------------------------------
------------------------------------------------------------
------------------------------------------------------------
------------------------------------------------------------
------------------------------------------------------------
----------------------------------------ctgaca--aatct---gacc
tcc---g-a-ctac-agcaaat---agttcggactgcttaataa--atcgctg-gcac-t
act---tttc-----cattt-caa-gaactgcactcctccagagt-----gagtaaaagg
g-c--ttacaaaatcactctggacccc-t-cacacccagca--cactc-cctg--tt-tg
aac-----tgtt--gcc-gtctggt----cggcgcta------agcaccgag--cac---
-aaaacagcc---a-gaaaca-----gg-aaaa---------g-tttcttt-c---cac-
aggccat-c---tac-ctc-a----tgaacagtta--aatatcc----tc-cta---ctg
-----tgc-aataaacatg--t-gcaatac------------------------------
------------------------------------------------------------
---------------------------------------t---ttct---------ca--
-acagc------a----cc-----tt------a----aaa--c-tt-g-----t----a-
tat---------tt---tt-----a----a-g-aa-----a----t-atgtacg------
----tac------aa---tt----ca--------aca----------ttcat---ag---
---ct-------t-----tttt-----gtctaattgc---a---t-----c---------
-tc-------------tg--------tct----aa-t--gttt---g----t--cgt---
------------ctt------t---ttt-------c--------ata-tgta--------
-t--t-t--------tgtg----t------tgtc--ac-t-----t-gtca---c---tt
---ta---------t----g----t--gca-ct-g--g-----------aagc------t
tc--tgtagcc--a--a-a--------a--caa---a-t---------------tc-ct-
-------t----g------------------t-a-----tgt-----------gt----g
-------aag----ca---------t-acttg-------g--c------a---------a
ta--aa-----------aa---cgattctgattt--------------------------
------------------------------------------------------------
------------------------------------------------------------
------------------------------------------------------------
------------------------------------------------------------
------------------------------------------------------------
----------------------------------------------------------
>REX1-2_DR|225852
------------------------------------------------------------
------------------------------------------------------------
------------------------------------------------------------
------------------------------------------------------------
------------------------------------------------------------
------------------------------------------------------------
------------------------------------------------------------
------------------------------------------------------------
------------------------------------------------------------
------------------------------------------------------------
------------------------------------------------------------
------------------------------------------------------------
------------------------------------------------------------
------------------------------------------------------------
------------------------------------------------------------
------------------------------------------------------------
------------------------------------------------------------
------------------------------------------------------------
------------------------------------------------------------
------------------------------------------------------------
------------------------------------------------------------
------------------------------------------tcagctgtcatccaa---
------------------------------------------------------------
------------------------------------------------------------
-tccatcttctgcacttcaatcat-------tctgg------------------------
------------------------------------------------------------
------ttcggctcagctgccagaaccg------------------accgtagactacag
cgaa----------tagtccggcctgtgaatgaatcactggcactcttcttgaagaactg
tactctttcagagtgagtaaaatcactctggatgcctccaatgattaaactgttaccgtc
taaggaaaagcttctttcctcaggccatctacctcatgaacagttgaatatgccccaaac
agcacctatatcaatatactcgcatttgcacacagcactgttgtcacttgtcactttcga
aacggtgacgagtttgcaaacagacagaaggtggagtgactggctttttggtgcagatac
a--acaacctttagctgaacacgctcaaaacagtggagatgatagtggacc---------
-ccccccctgca-ctccccccactcaccatcatgaacagcactgtggccgcagtagagtc
attcaggttcctgggcaccacaatctctcaggatctgaagtgggacgttcacatagactc
tattgtgaagaaagcccagcagagactgtacttccttcaacagctgagcaagtttaacct
gcca-----caggagctgctcgtacagttctactctgct-gtcatccaatccatcttctg
ca--cttc-------------------------ggctcagctgcca--aaacc---aacc
tccataa-a-ctac-agcgaat---agtccggcctgctgaatga--atcactg-gcac-t
acc---cttcc--tacactt-gaa-gaactgtactcttccagagt-----gagtaaaagg
g-c--tcgcaaaatcactctggatgcc-t-cccacccaaca--cattt-tatg--at-ta
aac-----tgtt--acc-gtctggt----cggcgcttcagag---caccaag--cac---
aaaaaca-cc---a-gacaca-----gg-aaaa---------g-cttc-tttc---ctc-
aggccat-c---tac-ctc-a----tgaacagtta--aatatgc----cc-caa---ctg
-----tga-aataaatatg--g-gcaatac--tttct-ca-t-acgc--acttg-t--a-
ta-aa-gcg---c---ctca---ta----------tca--ata---t---ac-----a-a
tg-caatac----tt--t----ctcc--att-c-g--cat---ttgc---------aa--
-acacc------a----cc-----gt------a----taa--c-ct-g-----t----a-
tat---------tt---at-----a----a-c-aa-----a----t-ctgtaca------
----tac------aa---tt----ca--------aca----------cccag---a----
-----------tt-----tctt-----gactaactgc---a---t-----t---------
-tc-------------tg--------ttt----aa-t--gtta---a----g--catc--
------------ttt------t---tt------tt-------------------------
------------------------------------------------------------
------------------------------------------------------------
------------------------------------------------------------
------------------------------------------------------------
------------------------------------------------------------
------------------------------------------------------------
------------------------------------------------------------
------------------------------------------------------------
------------------------------------------------------------
------------------------------------------------------------
------------------------------------------------------------
----------------------------------------------------------
>REX1-2_DR|225853
------------------------------------------------------------
------------------------------------------------------------
------------------------------------------------------------
------------------------------------------------------------
------------------------------------------------------------
------------------------------------------------------------
------------------------------------------------------------
------------------------------------------------------------
------------------------------------------------------------
------------------------------------------------------------
------------------------------------------------------------
------------------------------------------------------------
------------------------------------------------------------
------------------------------------------------------------
------------------------------------------------------------
------------------------------------------------------------
------------------------------------------------------------
------------------------------------------------------------
------------------------------------------------------------
------------------------------------------------------------
------------------------------------------------------------
------------------------------------------tcagctgtcatccaa---
------------------------------------------------------------
------------------------------------------------------------
-tccatcttctgcacttcaatcat-------tctgg------------------------
------------------------------------------------------------
------ttcggctcagctgctagaaccg------------------accatagactacag
cgaa----------tagtccggcctgtgaatgaatcactggcactctt------------
------------------------------------------------------------
------------------------------------------------------------
------------------------------------------------------------
------------------------------------------------------------
------------------------------------------------------------
------------------------------------------------------------
------------------------------------------------------------
------------------------------------------------------------
------------------------------------------------------------
------------------------------------------------------------
------------------------------------------------------------
---------cc--tacactt-caa-gaactgtactcttccagagt-----gagtaaaagg
g-c--tcgcaaaatcactctggatgcc-t-cgcacccagcg--cgctt-catg--tt-ta
aac-----tgtt--acc-atctggt----cggcgcttcagag---caccaag--cac---
aaaaaca-cc---a-gacaca-----gg-aaaa---------g-tttc-tttc---ctc-
aggccat-c---tac-ctc-a----tgaacagtta--aatatcc----cc-caa---ctg
-----tgc-aataaatatg--t-gcaatac--tttct-ca-t-acgc--acttg-t--a-
ta-aa-gcg---c---ctca---ta----------tca--ata---t---ac-----a-a
tg-caataa----tt--t----ct-c--ata-t-g--cac---ttgt---------ac--
-acacc------a----cc-----gt------t----taa--c-ct-g-----t----a-
tat---------tt---at-----a----a-c-aa-----a----t-ctgtaca------
----tac------aa---tt----ca--------aca----------cccag---a----
-----------tt-----tctt-----gactaactgc---a---t-----t---------
-tc-------------tg--------ttt----aa-t--gttt---a----g--catc--
------------ttt------t---tt------tt-------------------------
------------------------------------------------------------
------------------------------------------------------------
------------------------------------------------------------
------------------------------------------------------------
------------------------------------------------------------
------------------------------------------------------------
------------------------------------------------------------
------------------------------------------------------------
------------------------------------------------------------
------------------------------------------------------------
------------------------------------------------------------
----------------------------------------------------------
>REX1-2_DR|225854
------------------------------------------------------------
------------------------------------------------------------
------------------------------------------------------------
------------------------------------------------------------
------------------------------------------------------------
------------------------------------------------------------
------------------------------------------------------------
------------------------------------------------------------
------------------------------------------------------------
------------------------------------------------------------
------------------------------------------------------------
------------------------------------------------------------
------------------------------------------------------------
------------------------------------------------------------
------------------------------------------------------------
------------------------------------------------------------
------------------------------------------------------------
------------------------------------------------------------
------------------------------------------------------------
------------------------------------------------------------
------------------------------------------------------------
------------------------------------------------------------
------------------------------------------------------------
------------------------------------------------------------
------------------------------------------------------------
------------------------------------------------------------
------------------------------------------------------------
------------------------------------------------------------
------------------------------------------------------------
------------------------------------------------------------
gacccctccattaaactcattaagtttgcagacgacactacaggtattggtctcatccag
aacagtgacaagtctgcatacagacaggaggtggagcggctggctttatggtgcagatac
a--ataacctggagctgtacacgctcaaaaaaggggagatgatggtggactttaggagaa
a-----------------------------------------------------------
------------------------------------------------------------
------------------------------------------------------------
------------------------------------------------------------
------------------------------------------------------------
------------------------------------------------------------
------------------------------------------------------------
------------------------------------------------------------
------------------------------------------------------------
------------------------------------------------------------
------------------------------------------------------------
------------------------------------------------------------
------------------------------------------------------------
------------------------------------------------------------
------------------------------------------------------------
------------------------------------------------------------
------------------------------------------------------------
------------------------------------------------------------
------------------------------------------------------------
------------------------------------------------------------
------------------------------------------------------------
------------------------------------------------------------
------------------------------------------------------------
------------------------------------------------------------
------------------------------------------------------------
------------------------------------------------------------
------------------------------------------------------------
------------------------------------------------------------
------------------------------------------------------------
------------------------------------------------------------
------------------------------------------------------------
----------------------------------------------------------
>REX1-2_DR|225855
------------------------------------------------------------
------------------------------------------------------------
------------------------------------------------------------
------------------------------------------------------------
------------------------------------------------------------
------------------------------------------------------------
------------------------------------------------------------
------------------------------------------------------------
------------------------------------------------------------
------------------------------------------------------------
------------------------------------------------------------
------------------------------------------------------------
------------------------------------------------------------
------------------------------------------------------------
------------------------------------------------------------
------------------------------------------------------------
------------------------------------------------------------
------------------------------------------------------------
------------------------------------------------------------
------------------------------------------------------------
------------------------------------------------------------
------------------------------------------------------------
------------------------------------------------------------
------------------------------------------------------------
------------------------------------------------------------
------------------------------------------------------------
------------------------------------------------------------
------------------------------------------------------------
------------------------------------------------------------
------------------------------------------------------------
------------------------------------------------------------
------------------------------------------------------------
------------------------------------------------------------
------------------------------------------------------------
------------------------------------------------------------
-----------------------------------------------------ccagcct
atct-----gagaacctgtgctgaccg------gc-----aagatctcattttctcacag
at--cttcaacaacgttcc-gtcct-gtttt-aagcgctt----ta--ccatc---atcc
----------------caatcc---cgtaaaagccaaagatcac--ttg-----actg-g
acc---cctgc--tggatcc-cca-gca--gtttgcctatagagcaaatggatgatgcag
t-c-gacatgggactgcattacaccct-t-gaacatctggaatcacca-tcctcact-tc
aaa-----aact--gta-ctc-------------ttccagagtaccgtctgg--cac---
aaaaacagtc---a-gacaca-----gg-aaaa---------g-tttc-tttc---ctc-
aggccat-c---tat-ctc-a----tgaatagata--aatattt----cc-tta---ctg
-----tgc-aataaacatg--t-gcaatac--tttct-ca-t-a----------------
------------------------------------------------------------
--------------------------------t-g--cat---ttgt---------ac--
-acagc------a----ct-----gt------a----taa--c-c---------------
--t---------tt---at-----a----a-c-aa-----a----t-ctgaaca------
----tac------aa---tt----ga--------aca----------tccag---a----
----t-------t-----tctt-----gactaactgc---a---t-----c---------
-tc-------------cg--------ttt----aa-t--gttt---a----t--cgtc--
------------ttt------t---ttt------tc--------ata-ttta-t------
-t--t-t---------gtg----t------tgtc--ac-t-----t-gtca---c---tc
---ca---------t----g----t--aca-ct-a--g-----------aagc------t
tc--tgttgcc--a--a-a--------a--caa---a-t---------------tc-ct-
-------t----g------------------t-g-----tgt-----------gt----g
-------aag----ca---------c-agttg-------g--c------a---------a
ta--aa-----------ag---tgattctgat----------------------------
------------------------------------------------------------
------------------------------------------------------------
------------------------------------------------------------
------------------------------------------------------------
------------------------------------------------------------
----------------------------------------------------------
>REX1-2_DR|225856
------------------------------------------------------------
------------------------------------------------------------
------------------------------------------------------------
------------------------------------------------------------
------------------------------------------------------------
------------------------------------------------------------
---------------gaccactgcctggttcatcttataccaacttacaggca-------
aaaactactaagccagtactaagaaatgttaagagatggaccaacgacacagatcaggtc
ttacaagcctcttttgaatgcactgactggagtgtttttgaagctgcagccacggacctg
gacgagctcacagagaccgtgacatcatacatcagtttctgt---gagttatg-------
--caggaactacttatcatttaagaatgataagccatggtacacaccaaaactcagatag
cttcgtcaggccaaagaggatgcctacaggtgtggggacaggatcttgtacaatcagtcc
aggaacacattgacaaaagagattggtgtggctaagaagagctatgccaaaaagctgcaa
aaccagttttctgccaacgaccctgcatcggtgtggtggag-ttgaaatattttactaat
tacaagacaccatccccctgcatggacagcaattaacatcttgcaagctagcggagtatt
ttctactttagatttgacacttgtgaccagacaccccacacccgcccggaccatctccct
acacgcccggaccatctccctacacagccatcaacaccacatcaacacagcctggaccat
ctccctacacagccatcaacaccacatcaacacagcccggaccatcttccttcacagcca
tcaacactaccacagccatcaaccctgaccatctccctaatccggaccaatcaacacagc
ctggaccatctccctaatcaacaccacatcaacacagccccagccatcaacactacttga
acaagctgtctgagaacctgcactgacccgctggctcccattttcccacaggtcttcaac
agatcactggaacagtgcaaagttccatcctgctttaagcgctccactatcatcccaatc
ccgaagaagccaaagatcacaggactcaatgactacacacctgttgctttaacatctgtg
gccatgaagtcattcgaaagactggtgctagcatgtctgaaggacatcactggaccactg
ctggaccctatgcagtttgcctatagagcgaaccggtctgtgtatgatgcagtcaacatg
ggactgcattataccctacaacatctggacaaaccagggaactacgcaaggattctgttt
gtggacttcggttctgcctttaacaccatcgtcccatcactgctcgagtacaaacagacc
cagctctctgttcctacctctgtctgtcaatgaatcaccagctttctgacagatagacaa
cagctagtcagaatgggcaaaatcacatccgacagcagcaccatcagcactggtgccccc
cagggatgtgttctctctccactgctcttctccttgtacaccaatgactgcactgcaaaa
gacccctccatcaagttcctttagtttgtagacgacactactgttatcagcctcatccgg
aacggcaacgaaactgcatacaaacaggaggtggagcggctggctttatgatgctgatac
a--acaaccttgagctgaacacgcacaaaacagtggagatgatagtggactttaggagac
accaccc-tgca-cttcctccactcaccattatgaacaggactgtggctgcagtagagtc
attcaggttcctgggcaccaccatctctcaggatctgaagtgggacattcacatagactc
tattgtgaagaaagcccagcagagactgtacttcgtttttcagctggggaagttcaacct
gcca-----caggagcttcttgtacagttctactcagct-ttcatccaatttatcctctg
ca--cttcaat----cgtctttctg-gttt---ggcttagctgcca--aaacc---gtcc
tccgtag-a-ctac-agtgaat---agtc----ctgctgaacga--atcact--gcac-t
acc---cttcc--taaactt-caa-aaactgtactcttccagagt-----gagtaaaagg
g-c--tcgcaaaatcactctggacacc-t-tgcacccagca--cacta-cctg--tt-tg
aac-----tatt--accttactggt----tggcacttcagag---caccaag--cac---
aaaaacagcc---a-gacaca-----gc-aaaa---------g-cttt-tttc---ctt-
gggccat-c---tac-ctc-a----tgaacagtta--aatattc----cc-caa---ctg
-----tgc-aataa--acg--t-gcaatac--tttct-ct-t-acgc--acttg-t--a-
ca-ca-gca---c---ctta---ta----------tca--gta---t---ac-----a-a
tg-caatac----tt--t----ctac--at-tc-g--cat---t----------------
------------------------at------a----taa--c-ct-g-----t----g-
tat---------tt---at-----a----a-c-aa-----a----t-ctgtaca------
----tac------aa---ct----ca--------gcg----------ttcag---a----
----t-------c-----tttt-----gactaattgc---a---t-----t---------
-tc-------------tg--------ctt----aa-t--gttt---a----t--tgtc--
tttgt--------ttttgtgtt---ttt------tc--------ata-ttta-t------
-t--t-t---------gtg----t------tgtc--ac-t-----t-gtca---c-----
---ta---------t----g----t--aca-ct-g--g-----------atgc------t
tc--tgtagcc--a--a-a--------a--caa---a-t---------------ta-tt-
-------t----g------------------t-g-----tgt-----------gt----g
-------aag----ca---------c-acttg-------g--c------a---------a
ta--aa-----------ac---tgttttcgatt---------------------------
------------------------------------------------------------
------------------------------------------------------------
------------------------------------------------------------
------------------------------------------------------------
------------------------------------------------------------
----------------------------------------------------------
>REX1-2_DR|225857
------------------------------------------------------------
------------------------------------------------------------
------------------------------------------------------------
------------------------------------------------------------
------------------------------------------------------------
------------------------------------------------------------
------------------------------------------------------------
------------------------------------------------------------
------------------------------------------------------------
------------------------------------------------------------
------------------------------------------------------------
------------------------------------------------------------
------------------------------------------------------------
------------------------------------------------------------
------------------------------------------------------------
------------------------------------------------------------
------------------------------------------------------------
------------------------------------------------------------
------------------------------------------------------------
------------------------------------------------------------
------------------------------------------------------------
------------------------------------------------------------
------------------------------------------------------------
------------------------------------------------------------
------------------------------------------------------------
------------------------------------------------------------
------------------------------------------------------------
------------------------------------------------------------
------------------------------------------------------------
------------------------------------------------------------
------------------------------------------------------------
------------------------------------------------------------
------------------------------------------------------------
------------------------------------------------------------
------------------------------------------------------------
------------------------------------------------------------
------------------------------------------------------------
------------------------------------------------------------
------------------------------------------------------------
------------------------------------------------------------
------------------------------------------------------------
------------------------------------------------------------
------------------------------------------------------------
-----------------------------------------------------a------
---------------------t------ac--attct-ca-t-acgc--atttg-t--a-
------gca---c---ctta---ta-------------------------ac--------
------------------------------------------------------------
------------------------ct------a---------------------------
tat---------tt---at-----a--------aa-----a---ag-ctgtaca------
----tac------aa---tt----ca--------tta----------tccaa---a----
----t-------t-----tttt-----gactaactgc---a---t-----c---------
-tc-------------tg--------ttt----aa-t--gtct---gt---t--taat--
------------tct------t---ttt------tc--------ata-tttg-t------
-t--t-t---------gtg----t------tgtc--ac-t-----t-gtca---c---tt
---ta---------t----g----t--aca-ct-g--g-----------aagctt----a
ta--tatagcc--a--a-a--------a--caa---a-t---------------tc-ct-
-------t----g------------------t-g-----tgt-----------gt----a
-------aag----ca---------c-tcttg-------g--t------a---------a
ta--aa-----------ac---tgattctgatt---------------------------
------------------------------------------------------------
------------------------------------------------------------
------------------------------------------------------------
------------------------------------------------------------
------------------------------------------------------------
----------------------------------------------------------
>REX1-2_DR|225858
------------------------------------------------------------
------------------------------------------------------------
------------------------------------------------------------
------------------------------------------------------------
------------------------------------------------------------
------------------------------------------------------------
------------------------------------------------------------
------------------------------------------------------------
------------------------------------------------------------
------------------------------------------------------------
------------------------------------------------------------
------------------------------------------------------------
------------------------------------------------------------
------------------------------------------------------------
------------------------------------------------------------
------------------------------------------------------------
------------------------------------------------------------
------------------------------------------------------------
------------------------------------------------------------
------------------------------------------------------------
------------------------------------------------------------
------------------------------------------------------------
------------------------------------------------------------
------------------------------------------------------------
------------------------------------------------------------
------------------------------------------------------------
------------------------------------------------------------
------------------------------------------------------------
------------------------------------------------------------
------------------------------------------------------------
------------------------------------------------------------
------------------------------------------------------------
------------------------------------------------------------
------------------------------------------------------------
------------------------------------------------------------
------------------------------------------------------------
------------------------------------------------------------
------------------------------------------------------------
------------------------------------------------------------
----------t-gcag----a-gaa----actattgttatatagtgtatgcagc----gg
-----tgacgagtct----------------gcatacag---acagta---gg-----tg
gagc----ggct--ggcgttttggt----caacaacctggagc----taaaca-cgct--
caaaacagtagagatga--------tag-tggacttcaggagaaaccc-ccctgcactc-
--------c---cccactcaa---atgaa-------------------------------
-c---tgc-agtagagttg---ggcaccaccatctct-cactgacgt-gacatt-c--a-
cg-tagac--------tcta---tt-agatgcaatccc--agc---agaaac--tgtaca
tg-tact----------------tcc---tt-c-g-tcag---ctgaggaa-----gtt-
--taacc-tgccaca-gcttc---tcg--tgca-gttcta--ctca-g-----------c
tgt-------catcca-atcctcaa--aca-ccgt--ctggtt-----------------
------------------------------------------------------------
------------------------------------------------------------
------------------------------------------------------------
------------------------------------------------------------
--------------------------------------------tt-gtca---c---tt
---ta---------t----g----t--aca-ct-g--g-----------aaa----c--t
tc--tgtagcc--a--a-a--------a--caa---a-t---------------tc-ct-
-------t----g------------------t-g-----tgt-----------gt----g
-------aag----ca---------c-acttgt---------c------a---------a
ta--aa-----------ac---tgattctgattt--------------------------
------------------------------------------------------------
------------------------------------------------------------
------------------------------------------------------------
------------------------------------------------------------
------------------------------------------------------------
----------------------------------------------------------
>REX1-2_DR|225859
------------------------------------------------------------
------------------------------------------------------------
------------------------------------------------------------
------------------------------------------------------------
------------------------------------------------------------
------------------------------------------------------------
------------------------------------------------------------
------------------------------------------------------------
------------------------------------------------------------
------------------------------------------------------------
------------------------------------------------------------
------------------------------------------------------------
------------------------------------------------------------
------------------------------------------------------------
------------------------------------------------------------
------------------------------------------------------------
------------------------------------------------------------
------------------------------------------------------------
------------------------------------------------------------
------------------------------------------------------------
------------------------------------------------------------
------------------------------------------------------------
------------------------------------------------------------
------------------------------------------------------------
------------------------------------------------------------
------------------------------------------------------------
------------------------------------------------------------
------------------------------------------------------------
------------------------------------------------------------
------------------------------------------------------------
------------------------------------------------------------
------------------------------------------------------------
------------------------------------------------------------
------------------------------------------------------------
------------------------------------------------------------
------------------------------------------------------------
------------------------------------------------------------
------------------------------------------------------------
------------------------------------------------------------
------------------------------------------------------------
------------------------------------------------------------
------------------------------------------------------------
------------------------------------------------------------
------------------------------------------------------------
------------------------------------------------------------
------------------------------------------------------------
------------------------------------------------------------
------------------------------------------------------------
------------------------------------------------------------
--------------------------------------------------at--------
---tt-------------tctc--acagatc-ttcaacaga---t-----c------a--
-ct-------------gg---aacagcgc---caa----gttt-----------catc--
---------------------c---tgc--------------------ttt---------
--------------aagcg-----------ctcc--ac-------t-atcatc-c-caat
-cccaaagaagc--caaa-ga---t-caca----g--gactcggactccagac--ctgtt
gctttgtggcc--atga-agtcattcgaaacat--ca-ctggacccctgctgaatccct-
-a-----cca--ggaaggatgcctacaggagtggtgac-tgtataatctaggtgt----g
gct----aaga---cagcaataaa-catcttacaaacgag--c-tgaaaa-ttttctacg
ta--gatttgactccctacacccacttcagatcagagaggataatgtgcgtc--------
------------------------------------------------------agatct
ttggtaaacagaagaaagcaccaagcccagacggtgtttc----agcagcctgt------
-------------------------gaacctgcgct---------------------gac
cagcggctcccatt----------------------------------------------
------------------------------------------------------------
----------------------------------------------------------
>REX1-2_DR|225860
------------------------------------------------------------
------------------------------------------------------------
------------------------------------------------------------
------------------------------------------------------------
------------------------------------------------------------
------------------------------------------------------------
------------------------------------------------------------
------------------------------------------------------------
------------------------------------------------------------
------------------------------------------------------------
------------------------------------------------------------
------------------------------------------------------------
------------------------------------------------------------
------------------------------------------------------------
------------------------------------------------------------
------------------------------------------------------------
------------------------------------------------------------
------------------------------------------------------------
------------------------------------------------------------
------------------------------------------------------------
------------------------------------------------------------
------------------------------------------------------------
------------------------------------------------------------
------------------------------------------------------------
------------------------------------------------------------
------------------------------------------------------------
------------------------------------------------------------
------------------------------------------------------------
------------------------------------------------------------
------------------------------------------------------------
------------------------------------------------------------
------------------------------------------------------------
------------------------------------------------------------
------------------------------------------------------------
------------------------------------------------------------
------------------------------------------------------------
------------------------------------------------------------
------------------------------------------------------------
------------------------------------------------------------
------------------------------------------------------------
------------------------------------------------------------
------------------------------------------------------------
------------------------------------------------------------
------------------------------------------------------------
------------------------------------------------------------
------------------------------------------------------------
---------------------------------------t---ttgt---------a---
------------------------------------------------------------
------------------------------------------------------------
------------------------------------------------------------
------------------------------------------------------------
---------------------------tc----aa-t--gttt---g----t--cgtc--
---------------------t---ttt-----ctc--------ata-ttta-t------
-t--t-t--------cgtg----t------tgtc--tc-t-----t-gtca---c---tt
---ta---------a----g----t--aca-ct-g--a-----------aaat------t
tc--tgtagcc--g--a-a--------a--aaa---a-t---------------tc-ct-
-------t----g--------------------------tgt-----------gt----a
-------aag----ca---------c-acttg-------g--c------t---------a
ta--aa-----------ac---tgattc--------------------------------
------------------------------------------------------------
------------------------------------------------------------
------------------------------------------------------------
------------------------------------------------------------
------------------------------------------------------------
----------------------------------------------------------
>REX1-2_DR|225861
------------------------------------------------------------
------------------------------------------------------------
------------------------------------------------------------
------------------------------------------------------------
------------------------------------------------------------
------------------------------------------------------------
------------------------------------------------------------
------------------------------------------------------------
------------------------------------------------------------
------------------------------------------------------------
------------------------------------------------------------
------------------------------------------------------------
------------------------------------------------------------
------------------------------------------------------------
------------------------------------------------------------
------------------------------------------------------------
------------------------------------------------------------
------------------------------------------------------------
------------------------------------------------------------
------------------------------------------------------------
------------------------------------------------------------
------------------------------------------------------------
------------------------------------------------------------
------------------------------------------------------------
------------------------------------------------------------
------------------------------------------------------------
------------------------------------------------------------
------------------------------------------------------------
------------------------------------------------------------
------------------------------------------------------------
------------------------------------------------------------
------------------------------------------------------------
------------------------------------------------------------
------------------------------------------------------------
------------------------------------------------------------
------------------------------------------------------------
--------------------------------------------------------tcta
ca------aa--------------------------------------------------
----------ctac-agtgaat---agtccggaccgctcaacga--atcactg-gcac-t
acc---cgtcc--tactctt-caa-gaactgtactcttccagagt-----gaataaaaca
----------aaatcactttggaccct-t-cacacccagca--cactt-catg--tt-tg
aactgta-tgcca-acccgtctggt----tggcactacagag---caccgag--ctc---
aaaaatagtc---a-gacaca-----ga-aata---------g-tttc-tttc---ctc-
ggtccat-c---tac-ctc-a----tgaacagtta--aaccttc----cc-cta----cg
-----tgc-aataaacatg--t-gcaatac--tttct-ca--------------------
ta-ca-gca---c---cttt---ta---------acca--------t---gc---gta-a
tg-caatac----ct--t----ctc----tacc----cat---ttgt---------ac--
-acagc------a---actc------------a----taa--c-tt-g-----t----a-
tat---------tt---at-----g----a-c-aa-----a----t-ctgtaca------
----tac------aa---tt----ca--------aca----------tccag---ag---
---ct-------------gttt-----gactaactgc---a---t-----c---------
-tc-------------ca--------ttt----aa-t--gttt---g----t--cgtg--
------------ttt------t---ttt----------------ata-ttta-t------
-t--t-t--------catg----t------tgtc--ac-t-----t--------c---at
---ta-------a-t----g----t--aca-ct-g--g-----------aagc------t
tc--cgtagcc--a--a-a--------a--caa---a-t---------------tc-ct-
-------------------------------t-g-----tgt-----------at----g
--------------ca---------c-acttg-------g--c------a---------a
ta--------------------caatt---------------------------------
------------------------------------------------------------
------------------------------------------------------------
------------------------------------------------------------
------------------------------------------------------------
------------------------------------------------------------
----------------------------------------------------------
>REX1-2_DR|225862
------------------------------------------------------------
------------------------------------------------------------
------------------------------------------------------------
------------------------------------------------------------
------------------------------------------------------------
------------------------------------------------------------
------------------------------------------------------------
------------------------------------------------------------
------------------------------------------------------------
------------------------------------------------------------
------------------------------------------------------------
------------------------------------------------------------
------------------------------------------------------------
------------------------------------------------------------
------------------------------------------------------------
------------------------------------------------------------
------------------------------------------------------------
------------------------------------------------------------
------------------------------------------------------------
------------------------------------------------------------
------------------------------------------------------------
------------------------------------------------------------
------------------------------------------------------------
------------------------------------------------------------
------------------------------------------------------------
------------------------------------------------------------
------------------------------------------------------------
------------------------------------------------------------
------------------------------------------------------------
------------------------------------------------------------
------------------------------------------------------------
------------------------------------------------------------
------------------------------------------------------------
------------------------------------------------------------
------------------------------------------------------------
------------------------------------------------------------
------------------------------------------------------------
------------------------------------------------------------
------------------------------------------------------------
------------------------------------------------------------
-------gcaaaatcactctggacccc-tatatatccagca--cactt-cctg--tt-tg
aac-----tgtt--acc-gtctggt----cagcgctacagag---cactaag--cac---
aaaaacca----------------------------------------------------
------t-t---tac-ctc-a----tgaacagtta--aatattc----cc-cta---ccg
-----tgc-aataaacatg--t-gcaatac------------------------------
------------------------------------------------------------
------------------------------------------------------------
------------------------------------------------------------
------------------------------------------------------------
------------------------------------------------------------
------------------------------------------------------------
------------------------------------------------------------
------------------------------------------------------------
tt--t-t---------ttgacact------tgtc--ac-t--------tta---c---tt
---ta---------t----g----t--aca-ct-g--g-----------aagc------t
tc--tgtagcc--a--a-a--------a--caa---a-t---------------tc-ct-
-------t----g------------------t-g-----tgt-----------gt----a
-------aa----------------------g-------g--c------a---------a
ta--aa-----------ac---tgattctaatt---------------------------
------------------------------------------------------------
------------------------------------------------------------
------------------------------------------------------------
------------------------------------------------------------
------------------------------------------------------------
----------------------------------------------------------
>REX1-2_DR|225863
------------------------------------------------------------
------------------------------------------------------------
------------------------------------------------------------
------------------------------------------------------------
------------------------------------------------------------
------------------------------------------------------------
------------------------------------------------------------
------------------------------------------------------------
------------------------------------------------------------
------------------------------------------------------------
------------------------------------------------------------
------------------------------------------------------------
------------------------------------------------------------
------------------------------------------------------------
------------------------------------------------------------
------------------------------------------------------------
------------------------------------------------------------
------------------------------------------------------------
------------------------------------------------------------
------------------------------------------------------------
------------------------------------------------------------
------------------------------------------------------------
------------------------------------------------------------
------------------------------------------------------------
------------------------------------------------------------
------------------------------------------------------------
------------------------------------------------------------
------------------------------------------------------------
------------------------------------------------------------
------------------------------------------------------------
------------------------------------------------------------
------------------------------------------------------------
------------------------------------------------------------
------------------------------------------------------------
------------------------------------------------------------
------------------------------------------------------------
------------------------------------------------------------
------------------------------------------------------------
------------------------------------------------------------
------------------------------------------------------------
------------------------------------------------------------
------------------------------------------------------------
------------------------------------------------------------
------------------------------------------------------------
-------c-aatataca-a--t-gcaatac--tttct-ca-t-gtgc--atctg-t--a-
ca-ga-gca---c---ctta---ta----------aca--ata---t---ac-----a-a
tg-caatac----tt--t----ctc---atg-c-g--tat---tagt---------ac--
-acagc------a----cc-----tc------a----caa--c-tt-g-----t----a-
tat---------tt---gt-----a----a-c-aa-----a----t-ctgtaca------
----tac------at---ct----ca--------aca----------tccag---a----
---------------------------gtgtaattgc---a---t-----c---------
-tc-------------tg--------ttt----aa-t--ggtt---g----t--tgtc--
------------tat------t---ttt-------c--------ata-ttta-t------
-t--t-t--------catc----t------tgtc--ac-t-----t-gtca---c---aa
---ta---------t----g----t--aca-ct-g--g-----------aagc------t
tc--tgtagcc--a--a-a--------a--caa---a-t---------------gc-ct-
-------t----a------------------t-g-----tgt-----------at----a
-------aag----ca---------c-atttg-------g--c------a---------a
ta--ca-----------ac---cgattctgat----------------------------
------------------------------------------------------------
------------------------------------------------------------
------------------------------------------------------------
------------------------------------------------------------
------------------------------------------------------------
----------------------------------------------------------
>REX1-2_DR|225864
------------------------------------------------------------
------------------------------------------------------------
------------------------------------------------------------
------------------------------------------------------------
------------------------------------------------------------
------------------------------------------------------------
------------------------------------------------------------
------------------------------------------------------------
------------------------------------------------------------
------------------------------------------------------------
------------------------------------------------------------
------------------------------------------------------------
------------------------------------------------------------
------------------------------------------------------------
------------------------------------------------------------
------------------------------------------------------------
------------------------------------------------------------
------------------------------------------------------------
------------------------------------------------------------
------------------------------------------------------------
------------------------------------------------------------
------------------------------------------------------------
------------------------------------------------------------
------------------------------------------------------------
------------------------------------------------------------
------------------------------------------------------------
------------------------------------------------------------
------------------------------------------------------------
------------------------------------------------------------
------------------------------------------------------------
------------------------------------------------------------
------------------------------------------------------------
------------------------------------------------------------
------------------------------------------------------------
------------------------------------------------------------
------------------------------------------------------------
------------------------------------------------------------
------------------------------------------------------------
------------------------------------------------------------
------------------------------------------------------------
------------------------------------------------------------
--------------------------------------------tcatca----ctttaa
aaagacaaac---agcaagtagtgattg-aaaa-----------cttcacatcccaccc-
gcaccacacacgtgcccac-atgg----------atg--tgttc-tctcc-cca---c--
-----ctc-------------t----------tttct-cact------------gtacac
caatg------tctggtttg---cag--------------atg-------ac-----a--
--ccaat-----gtcattgga-ctc---atc-cagg-------cagt---gggtctacat
aaaagg------a-------------------a----tgga-c---agc----tga-cag
tct-gtgcag--tc---ac-----a----a-c-aa----------c-ctggaca------
----gac------aa---ct----ca----------aataac-----ttcagg--agaaa
---cc-----ccc--------------------ctgc---ag--t--cccc------a--
-tc-------------ag--c-----ctc-------tg-gcacgaca--a----cacc--
--------------------------------------------atc-ctca---gg---
-c--t-t------gaagtgggact------------atgt-----t-gcct---cc--at
---tg---------t----gaa---aaatggccagtag-----------aggt-tgtact
tc--cttag-c--a--aga--------a--taacacagttt---atttgc----tcact-
----gagt---agtt----------------t-g-----tgt------cttccat-----
------------------------------------------------------------
------------------------------------------------------------
------------------------------------------------------------
------------------------------------------------------------
------------------------------------------------------------
------------------------------------------------------------
------------------------------------------------------------
----------------------------------------------------------
>REX1-2_DR|225865
------------------------------------------------------------
------------------------------------------------------------
------------------------------------------------------------
------------------------------------------------------------
------------------------------------------------------------
------------------------------------------------------------
------------------------------------------------------------
------------------------------------------------------------
------------------------------------------------------------
------------------------------------------------------------
------------------------------------------------------------
------------------------------------------------------------
------------------------------------------------------------
------------------------------------------------------------
------------------------------------------------------------
------------------------------------------------------------
------------------------------------------------------------
------------------------------------------------------------
------------------------------------------------------------
------------------------------------------------------------
------------------------------------------------------------
------------------------------------------------------------
------------------------------------------------------------
------------------------------------------------------------
------------------------------------------------------------
------------------------------------------------------------
------------------------------------------------------------
------------------------------------------------------------
------------------------------------------------------------
------------------------------------------------------------
------------------------------------------------------------
------------------------------------------------------------
------------------------------------------------------------
------------------------------------------------------------
------------------------------------------------------------
------------------------------------------------------------
------------------------------------------------------------
------------------------------------------------------------
------------------------------------------------------------
------------------------------------------------------------
------------------------------------------------------------
----------------------------------------ag---caatgtg--caa---
tag----------a-gacaca-----ga-aaaa---------g-tttc-tgtc---ctc-
aggctat-c---tac-ctt-ag--ctgaacagtta--aatattc----cc-caa---ctg
-----tgc-aataaata-----------------------------------tg-t--a-
ca-ca-gca---c---ttta---ta----------ac-----------------------
------------------------------------------------------------
--------------------------------------------ct-g-----t----a-
tat---------tt---at-----g----a-c-aa-----a----t-ctgtaca------
----tac------aa---tt----ca--------aca----------tttaa---a----
----t------at-----tt-----------aactgc---a---t-----c---------
-tc-------------tg--------ttt----aa-t--gttc---a----t--cgtc--
ttt-----------t------t---t------------------------ta-t------
-t--t-t---------gtg----t------tgtc--ac-t-----t-gtca---t---tt
---ta---------t----g----t--aca-ct-g--g-----------aagc------t
tc--tgtagcc--a--a-a--------a--caa---a-t---------------tc-ct-
-------------------------------c-g-----tgt-----------gt----g
-------aag----ca---------t-acttg-------g--c------a---------a
ta--aa-----------ac---tgattctgatt---------------------------
------------------------------------------------------------
------------------------------------------------------------
------------------------------------------------------------
------------------------------------------------------------
------------------------------------------------------------
----------------------------------------------------------
>REX1-2_DR|225866
------------------------------------------------------------
------------------------------------------------------------
------------------------------------------------------------
------------------------------------------------------------
------------------------------------------------------------
------------------------------------------------------------
------------------------------------------------------------
------------------------------------------------------------
------------------------------------------------------------
------------------------------------------------------------
------------------------------------------------------------
------------------------------------------------------------
------------------------------------------tataccaaaaagttgcaa
aactagttttcagctaatgactctgcatcagtgtggagagacttaaaaggttttactaac
tacaagacaccgtcacccagcatcgacagcaataagcatcttgcagacaagctgaatatg
ttctactgaaaatttgatacctttgaccagacacctcacatcc-----------------
------------------------------------------------------------
----------------------------------acccggaccatctccccacacagcca
tcaacaccac--------------------------------------------------
------------------------------------------------------------
------------------------------------------------------------
------------------------------------------------------------
------------------------------------------------------------
------------------------------------------------------------
------------------------------------------------------------
------------------------------------------------------------
------------------------------------------------------------
------------------------------------------------------------
--------caacacag--------------------------------------------
-------------------cccggaccatctccctacacagccatcaacacc--------
------------------------------------------------------------
----------------------------------------------------------ac
a--tcaacacagcccggaacacgcacaaaacagtggagatgatagtggactttaggagaa
acccccc-tgca-ctccccccacttaccatcatgaacagcactgtggctgcagtagagtc
attcaggttcctgggtaccaccatctctcatgatctaaagtgggacattcacatagactt
tatcgtgaagaaagcccagcagatacaatacttccttagtcagttgaggaagtttaacct
gaaa-----caggagctgctcgtacagttctactcggtt-gtcatccaatccatcctctg
ca--cttcaat----cacc-atctg-gttc---ggctcatctgcca--aaacc---gacc
tccgtag-a-ctac-agcgaat---agtcagaactgctgaacgc--atcactg-gcac-t
atc---attcc--tacactt-caa-gaacagtacttttcctgaat-----gagtcaaagg
g-c--tcgcaaaatcactctggacgcc-t-tgcacccagca--cacta-cctg--tt-ca
aac-----tgtt--acc-gtctggt----tggcgcttcagaa---caccaag--cac---
agaaaccgcc---a-gacaca-----gg-aaaa---------g-tttc-tttc---ctc-
aggccat-c---tac-ctt-a----tgaacagtta--aatattc----cc-taa---ctg
-----tgc-aatgaatatg--t-gcaatac--tttct-ca-t-atgc--acttg-t--a-
ca-aa-gca---a---ctta---ta----------tca--ata---t---aa-----a-a
tg-caattt----tc--t----c-----------------------t---------ac--
-acagc------a----cc-----tt------a----taa--c-ct-g-----t----a-
tat---------tt---at-----a----a-c-aa-----a----t-ctgtaca------
----tac------aa---tt----ca--------aca----------tccag---a----
----t-------t-----tctt-----gactaactgc---a---t-----c---------
-tc-------------tg--------ttt----aa-t--gttt---a----t--cata-t
tcttt--------tt------t---ttt------tc--------ata-atta-t------
-t--t-t---------gtg----t------tgtc--ac-t-----t-gtca---c---tt
---ta---------t----g----t--aca-ct-g--a-----------aagc------t
------------------------------------------------------------
------------------------------------------------------------
------------------------------------------------------------
------------------------------------------------------------
------------------------------------------------------------
------------------------------------------------------------
------------------------------------------------------------
------------------------------------------------------------
------------------------------------------------------------
----------------------------------------------------------
>REX1-2_DR|225867
------------------------------------------------------------
------------------------------------------------------------
------------------------------------------------------------
------------------------------------------------------------
------------------------------------------------------------
------------------------------------------------------------
------------------------------------------------------------
------------------------------------------------------------
-------actttctcacacgcacttg----------------------------------
------------------------------------------------------------
------------------------------------------------------------
------------------------------------------------------------
------------------------------------------------------------
------------------------------------------------------------
tacaaagcaccttatatcaa----------------------------------------
------------------------------------------------------------
------------------------------------------------------------
------------------------------------------------------------
-----------------------------------tatac--------------------
------------------------------aatgcaacac---------------tttct
aca-------------------------------ttcgcatttgtacacagatttacaac
aaatctgtacaacagttcaa------------------------------catccagatt
tc----------------------ttgactaactccatccctgtt----taatgtttatc
atc------ttttttaaactatttattttgtgttgtc----acttgtcactttatgtaca
ctggaagct------tctatagccaaaacaaat---tccttgtgtg--------------
---------tgtg---aagcacacttggctata------------aaagtgattctgatt
g-----------------------------------------------------------
------------------------------------------------------------
-------------------------------acagctgcaccatcagcactggtgccccc
caggcatgtgttctctccccactgctcttctccctgtacaccaatgactgcaccacaaaa
gacccctccatcaaactcattaagtttgcagataacactactgtaatcggccttatccgg
aacggtgacgagtctgcatacagacaggaggtggagcggctgacattatggtgcagatac
a--acaacctggagctgaacacgctcaaaacagtggagat---------cttcaggagaa
a-cccat-tgca-cacccccctttcactatcatgaacagcactgtggctgcaatagagtc
aatcaggttcctgggcaccaccatctctcaggatctgaagtgggacattcacatagactc
tattgtgaagaaagcccagcagagactgtacttccttcgtcagctgaggaagtttaacct
gcca-----caggagctgcccgtgcagttctactcagct-gtcatccaatccatcctctg
ca--cttcaat----cacc-gtctg-gttc---ggctcagctgcca--aaacc---aacc
tccatag-a-ctac-agcgaat---agtccggactgctgaacgc--atcactg-gcac-t
acc---tttcc--tacactt-caa-gaactctactcttccagagt-----gtgtataaag
g-c--ttgcaaaatcactctggacacc-t-cgcacccaaca--cacta---tg--tt-cg
aac-----tgtt--acc-gtctggt----cggcgcttcagag---caccaag--cac---
aaaa-----------------------------------------------------ac-
aggccat-c---ta------a----tgaacagtta--aatatcc----cc-caa---ctg
-----tgc-tgtaaaca----t-gcaatac--tt--------------------------
------------------------------------------------------------
------------------------------------------------------------
------------------------------------------------------------
------------------------------------------------------------
------------------------------------------------------------
------------------------------------------------------------
------------------------------------------------------------
------------------------------------------------------------
------------------------------------------------------------
------------------------------------------------------------
------------------------------------------------------------
------------------------------------------------------------
------------------------------------------------------------
------------------------------------------------------------
------------------------------------------------------------
------------------------------------------------------------
------------------------------------------------------------
------------------------------------------------------------
------------------------------------------------------------
----------------------------------------------------------
>REX1-2_DR|225868
------------------------------------------------------------
------------------------------------------------------------
------------------------------------------------------------
------------------------------------------------------------
------------------------------------------------------------
------------------------------------------------------------
------------------------------------------------------------
------------------------------------------------------------
------------------------------------------------------------
------------------------------------------------------------
------------------------------------------------------------
------------------------------------------------------------
------------------------------------------------------------
------------------------------------------------------------
------------------------------------------------------------
------------------------------------------------------------
------------------------------------------------------------
------------------------------------------------------------
------------------------------------------------------------
------------------------------------------------------------
------------------------------------------------------------
------------------------------------------------------------
------------------------------------------------------------
------------------------------------------------------------
------------------------------------------------------------
------------------------------------------------------------
------------------------------------------------------------
------------------------------------------------------------
------------------------------------------------------------
------------------------------------------------------------
------------------------------------------------------------
------------------------------------------------------------
------------------------------------------------------------
------------------------------------------------------------
------------------------------------------------------------
------------------------------------------------------------
------------------------------------------------------------
------------------------------------------------------------
------------------------------------------------------------
------------------------------------------------------------
------------------------------------------------------------
------------------------------------------------------------
------------------------------------------------------------
--------------------------------tta--aataatc----cc-cta---ctg
-----tgc-aataaacg----t-gcaatac--tttct-ca-t-acgc--acatg-t--a-
ca-ca-gca---c---ctta---ta----------aca--ata-----------------
tg-ccatac----tt--t----ctccatat-ac-g--cat---ttgt---------ac--
-acagc------a----cc-----tt------a----taa--c-----------------
tgt---------tt---aa-----a----a-c-aa-----a----t-ctgtaaa------
----tac------aa---tt----ca--------ata----------cccag---a----
----t-------c-----tttt-----gactaac--------------------------
--------------------------tct----aa-t--gttt---a----t--c-----
---------------------t---gtt-----ttt--------ata-ttta-t------
-t--t-t---------gtg----t------tgtc--ac-t-----t-gtca---c---tt
---ta---------t----g----t--aca-ct-g--g-----------aagc------t
tc--tgtagcc--a--a-a--------a--caa---a-t---------------tc-ct-
-------t----g------------------t-g-----tat-----------gt----g
-------aag----ca---------c-acttg-------g--c------a---------a
ta--aa-----------ac---tgattctgtttt--------------------------
------------------------------------------------------------
------------------------------------------------------------
------------------------------------------------------------
------------------------------------------------------------
------------------------------------------------------------
----------------------------------------------------------
>REX1-2_DR|225869
------------------------------------------------------------
------------------------------------------------------------
------------------------------------------------------------
------------------------------------------------------------
------------------------------------------------------------
------------------------------------------------------------
------------------------------------------------------------
------------------------------------------------------------
------------------------------------------------------------
------------------------------------------------------------
------------------------------------------------------------
------------------------------------------------------------
------------------------------------------------------------
------------------------------------------------------------
------------------------------------------------------------
------------------------------------------------------------
------------------------------------------------------------
------------------------------------------------------------
------------------------------------------------------------
------------------------------------------------------------
------------------------------------------------------------
------------------------------------------------------------
------------------------------------------------------------
------------------------------------------------------------
------------------------------------------------------------
------------------------------------------------------------
------------------------------------------------------------
------------------------------------------------------------
------------------------------------------------------------
------------------------------------------------------------
------------------------------------------------------------
------------------------------------------------------------
------------------------------------------------------------
------------------------------------------------------------
------------------------------------------------------------
------------------------------------------------------------
------------------------------------------------------------
------------------------------------------------------------
------------------------------------------------------------
--------------------------------------------------------aa--
---------------------------------------------------aaaatt---
------------------------------------------------------------
-------------a----------------------------------------------
------------tttattc------------------at---------------------
---------------------t----------ttttt----a-------------t----
------gta--------------ta---------------------t-------------
-------------ct--t----------ata------tg-c--ttgt---------ac--
------------t---ttc----tgt---actg----aag--ctcc-------t----at
cac---------ct---at-----g----a-c-aatt--------ttttgtgtg------
----tgc------aagc-----------------aca----------cttggc--a----
---------------------------gtatagctct-------t---------------
-tc-------------tg--a-----ttc--tgag-c--attt-----------cgtc--
------------------ggctg--gct--------------------tccagc------
----t-----------gtg----c------------ac----a----accg---ca--tt
c--ca-------g-t----g----tttaca---ag--g-----------aaac--gtggt
ta--tgcatct--acaaaa--------a--taa---ggt---------------------
-------t---gg------------------t-acaac-tat-----------gtctctg
-------aag-a--cg--------gtaatttt-------aatca-----agtcttc---a
ta--aa-----cttcaaac---ctactc--------------------------------
------------------------------------------------------------
------------------------------------------------------------
------------------------------------------------------------
------------------------------------------------------------
------------------------------------------------------------
----------------------------------------------------------
>REX1-2_DR|225870
------------------------------------------------------------
------------------------------------------------------------
------------------------------------------------------------
------------------------------------------------------------
------------------------------------------------------------
------------------------------------------------------------
------------------------------------------------------------
------------------------------------------------------------
------------------------------------------------------------
------------------------------------------------------------
------------------------------------------------------------
------------------------------------------------------------
------------------------------------------------------------
------------------------------------------------------------
------------------------------------------------------------
------------------------------------------------------------
------------------------------------------------------------
------------------------------------------------------------
------------------------------------------------------------
------------------------------------------------------------
------------------------------------------------------------
------------------------------------------------------------
------------------------------------------------------------
------------------------------------------------------------
------------------------------------------------------------
------------------------------------------------------------
------------------------------------------------------------
------------------------------------------------------------
------------------------------------------------------------
------------------------------------------------------------
------------------------------------------------------------
------------------------------------------------------------
------------------------------------------------------------
------------------------------------------------------------
------------------------------------------------------------
------------------------------------------------------------
-------------------------------------------------------ctctg
ca--tttcaat----aacc-gtctg-gttt---gtctcagctgcca--aaacc---gacc
tccgtag-a-gtac-agcgaa--------------------------------------t
acc---cttcc--tacactt-caa-gaactgtacttttccagagt-----gagtaaaagg
g-c--tcgcaaaatcactctggacctc-t-cacacccagca--cactt-cctg--tt-tg
aac-----tatt--act-ttctggt----cggcgcttcagag---caccgag--cac---
aaaaacagca---g-gaca-----------------------------------------
------------------------------------------------------------
------------------------------------------------------------
------------------------------------------------------------
------------------------------------------------------------
------------------------------------------------------------
------------------------------------------------------------
------------------------------------------------------------
------------------------------------------------------------
------------------------------------------------------------
------------------------------------------------------------
------------------------------------------------------------
------------------------------------------------------------
------------------------------------------------------------
------------------------------------------------------------
------------------------------------------------------------
------------------------------------------------------------
------------------------------------------------------------
------------------------------------------------------------
------------------------------------------------------------
------------------------------------------------------------
------------------------------------------------------------
----------------------------------------------------------
>REX1-2_DR|225871
------------------------------------------------------------
------------------------------------------------------------
------------------------------------------------------------
------------------------------------------------------------
------------------------------------------------------------
------------------------------------------------------------
------------------------------------------------------------
------------------------------------------------------------
------------------------------------------------------------
------------------------------------------------------------
------------------------------------------------------------
------------------------------------------------------------
------------------------------------------------------------
------------------------------------------------------------
------------------------------------------------------------
------------------------------------------------------------
------------------------------------------------------------
------------------------------------------------------------
------------------------------------------------------------
------------------------------------------------------------
------------------------------------------------------------
------------------------------------------------------------
------------------------------------------------------------
------------------------------------------------------------
------------------------------------------------------------
------------------------------------------------------------
------------------------------------------------------------
------------------------------------------------------------
------------------------------------------------------------
------------------------------------------------------------
------------------------------------------------------------
------------------------------------------------------------
------------------------------------------------------------
------------------------------------------------------------
------------------------------------------------------------
------------------------------------------------------------
------------------------------------------------------------
------------------------------------------------------------
------------------------------------------------------------
------------------------------------------------------------
------------------------------------------------------------
------------------------------------------------------------
------------------------------------------------------------
------------------------------------------------------------
------------------------------------------------------------
------------------------------------------------------------
------------------------------------------------------------
------------------------------------------------------------
------------------------------------------------------------
------------------------------------------------------------
------------------tttt-----gtctaattgc---a---a-----c---------
-tc-------------tg--------tct----at-t--ggtt---g----t--catc--
---------------------t---ttt-----ctcatgcaaaaata-cttt--------
-t--t-t--------tgtg----t------cgtc--ac-t-----t-gtca---c---tt
---ta---------t----g----t--aca-ct-g--g-----------aagc------t
t-----------------------------taa---a-t---------------tc-ct-
-------t----g------------------c-g-----tgt-----------gt----a
-------aag----ca---------c-acttg-------g--c------a---------a
ta--aa-----------ac---caattctgatt---------------------------
------------------------------------------------------------
------------------------------------------------------------
------------------------------------------------------------
------------------------------------------------------------
------------------------------------------------------------
----------------------------------------------------------
>REX1-2_DR|225872
------------------------------------------------------------
------------------------------------------------------------
------------------------------------------------------------
------------------------------------------------------------
------------------------------------------------------------
------------------------------------------------------------
------------------------------------------------------------
------------------------------------------------------------
------------------------------------------------------------
------------------------------------------------------------
------------------------------------------------------------
------------------------------------------------------------
------------------------------------------------------------
------------------------------------------------------------
------------------------------------------------------------
------------------------------------------------------------
------------------------------------------------------------
------------------------------------------------------------
------------------------------------------------------------
------------------------------------------------------------
------------------------------------------------------------
------------------------------------------------------------
------------------------------------------------------------
------------------------------------------------------------
------------------------------------------------------------
------------------------------------------------------------
------------------------------------------------------------
------------------------------------------------------------
------------------------------------------------------------
------------------------------------------------------------
------------------------------------------------------------
------------------------------------------------------------
------------------------------------------------------------
------------------------------------------------------------
------------------------------------------------------------
------------------------------------------------------------
------------------------------------------------------------
------------------------------------------------------------
------------------------------------------------------------
------------------------------------------------------------
------------------------------------------------------------
------------------------------------------------------------
------------------------------------------------------------
------------------------------------------------------------
------------------------------------------------------------
------------------------------------------------------------
------------------------------------------------------------
------------------------------------------------------------
------------------------------------------------------------
------------------------------------------------------------
----------------------------------------a---t-----c---------
-tc-------------tg--------ttt----aa-c--attt---a----t--cgtc--
t-------------t------t---ttt------tc--------ata-ttta-t------
-t--t-t---------gtg----t------tgtc--ac-t-----t-gtca---c---ta
---ta---------t----g----t--aca-ct-a--g----------------------
----------------a-a--------a--caa---a-t---------------tt-ct-
-------------------------------t-g-----tgt-----------gt----g
-------aag----ca---------c-acttg-------g--c------a---------a
ta--aa-----------ac---tgattctgat----------------------------
------------------------------------------------------------
------------------------------------------------------------
------------------------------------------------------------
------------------------------------------------------------
------------------------------------------------------------
----------------------------------------------------------
>REX1-2_DR|225873
------------------------------------------------------------
------------------------------------------------------------
------------------------------------------------------------
------------------------------------------------------------
------------------------------------------------------------
------------------------------------------------------------
------------------------------------------------------------
------------------------------------------------------------
------------------------------------------------------------
------------------------------------------------------------
------------------------------------------------------------
------------------------------------------------------------
------------------------------------------------------------
------------------------------------------------------------
------------------------------------------------------------
------------------------------------------------------------
------------------------------------------------------------
------------------------------------------------------------
------------------------------------------------------------
------------------------------------------------------------
------------------------------------------------------------
------------------------------------------------------------
------------------------------------------------------------
------------------------------------------------------------
------------------------------------------------------------
------------------------------------------------------------
------------------------------------------------------------
------------------------------------------------------------
------------------------------------------------------------
------------------------------------------------------------
------------------------------------------------------------
------------------------------------------------------------
------------------------------------------------------------
------------------------------------------------------------
------------------------------------------------------------
------------------------------------------------------------
------------------------------------------------------------
------------------------------------------------------------
-----------------------------------------------------------t
a-----------------------------------------------------------
-------------------------------------------------------tt---
--------------------------------------------------cg--------
-------------a----------------------------------------------
------------tat----------------------aa------------taa------
---------------------t--------------------------------------
-----------------------ta---------------------t---ac--------
----------------------------at-tc-g--cat---gtgt---------ac--
-acagc------a----cc-----tt------g----taa--c-ct-t-----t----a-
tat---------tc---at-----a----a-c-aa----------t-ctgtaca------
----ttc------aa---tt----ca--------aca----------tccag---a----
----t-------t-----tctc-----gacaaactgc---a---t-----c---------
----------------tg--------ttt----aa-t--gttt---a----t--catc--
ttttt-----ttttt------t---ttt-----ttcct------ata-ttta-t------
-t--t-t---------gtg----t------tgtc--ac-t-----t-gtca---c---tt
---ta---------t----g----t--aca-ct-g--g-----------aagc------t
tc--tgtagcc--a--a-a--------a--caa---a-t---------------tc-ct-
-------t----g------------------t-g-----tgt-----------------g
-------aag----ca---------c-acttg-------g--c------a---------a
ta--ca-----------ac---tgattctaatt---------------------------
------------------------------------------------------------
------------------------------------------------------------
------------------------------------------------------------
------------------------------------------------------------
------------------------------------------------------------
----------------------------------------------------------
>REX1-2_DR|225874
------------------------------------------------------------
------------------------------------------------------------
------------------------------------------------------------
------------------------------------------------------------
------------------------------------------------------------
------------------------------------------------------------
------------------------------------------------------------
------------------------------------------------------------
------------------------------------------------------------
------------------------------------------------------------
------------------------------------------------------------
------------------------------------------------------------
------------------------------------------------------------
------------------------------------------------------------
------------------------------------------------------------
------------------------------------------------------------
------------------------------------------------------------
------------------------------------------------------------
------------------------------------------------------------
------------------------------------------------------------
------------------------------------------------------------
------------------------------------------------------------
------------------------------------------------------------
------------------------------------------------------------
------------------------------------------------------------
------------------------------------------------------------
------------------------------------------------------------
------------------------------------------------------------
------------------------------------------------------------
------------------------------------------------------------
------------------------------------------------------------
------------------------------------------------------------
------------------------------------------------------------
------------------------------------------------------------
------------------------------------------------------------
------------------------------------------------------------
------------------------------------------------------------
------------------------------------------------------------
----------------gcgaat---agtccgggccactgaactt--atcactg-gcac-t
acc---ctttc--tacactt-caa-gaactgtactcttccggagt-------------gg
g-c--tcgcaaaatcactctggacacc-t-cgcacccagca--cacta-cctg--tt-tg
aac-----tgtt--acc-gttgggt----cggcgctgcagag---caccaag--cac---
aaaaacagcc---a-ggcaca-----gg-aaaa---------g-tttcttttc---cct-
aggcaat-c---tac-ctt-a----tgaacagtta--aatatcc----cc-caa---ctg
-----tgg-aataaatatg--t-gcaatac--tttct-ca-t-ctgc--acttg-t--a-
ca-ca-gca---c---ctta---tt----------tca--ata---a---ac-----a-a
tg-caaaac----tt--t----ccac--at-tc-g--cat---ttat---------ac--
-acagc------a----cc-----tt------a----taa--c-ct-g-----t----t-
tat---------tt---at-----a----a-c-aa-----a----t-ctgtaca------
----tac------aa---tt----ca--------aca----------tccag---a----
----t-------t-----actt-----gactaattgc---t---t-----c---------
-tc-------------tg--------ttt----aa-t--gctt---a----t--catc--
t-------------t------t---ttt------tc--------tta-ttta-t------
-t--t-t---------gtg----t------tgtc--ac-t-----t-gtca---c---tt
---ta---------t----g----t--aca-ct-g--g-----------aagc------t
tc--tgta----------------------------------------------------
------------------------------------------------------------
------------------------------------------------------------
------------------------------------------------------------
------------------------------------------------------------
------------------------------------------------------------
------------------------------------------------------------
------------------------------------------------------------
------------------------------------------------------------
----------------------------------------------------------
>REX1-2_DR|225875
------------------------------------------------------------
------------------------------------------------------------
------------------------------------------------------------
------------------------------------------------------------
------------------------------------------------------------
------------------------------------------------------------
------------------------------------------------------------
------------------------------------------------------------
------------------------------------------------------------
------------------------------------------------------------
------------------------------------------------------------
------------------------------------------------------------
------------------------------------------------------------
------------------------------------------------------------
------------------------------------------------------------
------------------------------------------------------------
------------------------------------------------------------
------------------------------------------------------------
------------------------------------------------------------
------------------------------------------------------------
------------------------------------------------------------
------------------------------------------------------------
------------------------------------------------------------
------------------------------------------------------------
------------------------------------------------------------
------------------------------------------------------------
------------------------------------------------------------
------------------------------------------------------------
------------------------------------------------------------
------------------------------------------------------------
------------------------------------------------------------
------------------------------------------------------------
------------------------------------------------------------
------------------------------------------------------------
------------------------------------------------------------
------------------------------------------------------------
------------------------------------------------------------
------------------------------------------------------------
------------------------------------------------------------
------------------------------------------------------------
------------------------------------------------------------
------------------------------------------------------------
------------------------------------------------------------
----------------------------------------------------------tg
---------------------t--------------------------------------
----------------------------------------------t-------------
------------------------------------------------------------
------------------------------------------------------------
tat---------tt---at-----a----a-c-aa-----a----t-ctgtacg------
----tac------aa---tt----ca--------aca----------ttcag---a----
----t-------c-----tttt-----tactaactgg---a---t-----c---------
-tc-------------tg--------att----aa-t--ggtt---a----a--tata--
-------------tt------t---ttt------tc--------ata-ttta-t------
-t-gt-c-------acatg----t------tgtc--ac-t-----t-gtca---c---tt
---ta---------t----g----t--aca-ct-g--g-----------aagc------t
tc--tgtaacc--a--a-a--------a--caa---a-t---------------tc-ct-
-------t----g------------------t-g-----tgt-----------gt----g
-------aag----ca---------c-acttg-------g--c------a---------t
ta--aa-----------ac---tgattctgat----------------------------
------------------------------------------------------------
------------------------------------------------------------
------------------------------------------------------------
------------------------------------------------------------
------------------------------------------------------------
----------------------------------------------------------
>REX1-2_DR|225876
------------------------------------------------------------
------------------------------------------------------------
------------------------------------------------------------
------------------------------------------------------------
------------------------------------------------------------
------------------------------------------------------------
------------------------------------------------------------
------------------------------------------------------------
------------------------------------------------------------
------------------------------------------------------------
------------------------------------------------------------
------------------------------------------------------------
------------------------------------------------------------
------------------------------------------------------------
------------------------------------------------------------
------------------------------------------------------------
------------------------------------------------------------
------------------------------------------------------------
------------------------------------------------------------
------------------------------------------------------------
------------------------------------------------------------
------------------------------------------------------------
------------------------------------------------------------
------------------------------------------------------------
------------------------------------------------------------
------------------------------------------------------------
------------------------------------------------------------
------------------------------------------------------------
------------------------------------------------------------
------------------------------------------------------------
------------------------------------------------------------
------------------------------------------------------------
------------------------------------------------------------
------------------------------------------------------------
------------------------------------------------------------
------------------------------------------------------------
------------------------------------------------------------
------------------------------------------------------------
------------------------------------------------------------
------------------------------------------------------------
------------------------------------------------------------
------------------------------------------------------------
------------------------------------------------------------
------------------------------------------------------------
------------------------------------------------------------
------------------------------------------------------------
------------------------------------------------------------
------------------------------------------------------------
-----------------------------------------------ctgtaca------
----tac------aa---tt----ca--------aca----------tccag---a----
----t-------t-----tttt-----gactaaccgc---a---t-----c---------
-tc-------------tg--------ttt----aa-t--gttt---a----t--cgtc--
-------------------------tct-----ttt--------ttt-cata-t------
-t--t-t---------gtg----t------tgtc--ac-t-----t-gtca---c---tt
---ta---------t----g----t--aca-ct-g--g-----------aagc------t
tc--tgtagcc--a--a-a--------a--caa---a-t---------------tc-ctt
g----tgt----g------------------t-g-----tgt-----------gt----g
-------gag----ca---------c-acttg-------g--a------a---------a
ta--aa-----------ac---tgactctgatt---------------------------
------------------------------------------------------------
------------------------------------------------------------
------------------------------------------------------------
------------------------------------------------------------
------------------------------------------------------------
----------------------------------------------------------
>REX1-2_DR|225877
------------------------------------------------------------
------------------------------------------------------------
------------------------------------------------------------
------------------------------------------------------------
------------------------------------------------------------
------------------------------------------------------------
------------------------------------------------------------
------------------------------------------------------------
------------------------------------------------------------
------------------------------------------------------------
------------------------------------------------------------
------------------------------------------------------------
------------------------------------------------------------
------------------------------------------------------------
------------------------------------------------------------
------------------------------------------------------------
------------------------------------------------------------
------------------------------------------------------------
------------------------------------------------------------
------------------------------------------------------------
------------------------------------------------------------
------------------------------------------------------------
------------------------------------------------------------
------------------------------------------------------------
------------------------------------------------------------
------------------------------------------------------------
------------------------------------------------------------
------------------------------------------------------------
------------------------------------------------------------
------------------------------------------------------------
------------------------------------------------------------
------------------------------------------------------------
------------------------------------------------------------
------------------------------------------------------------
------------------------------------------------------------
------------------------------------------------------------
------------------------------------------------------------
------------------------------------------------------------
------------------------------------------------------------
------------------------------------------------------------
------------------------------------------------------------
-------------------------------------cagag---caccaag--cac---
aaaaacagcc---a-gacaca-----gg-aaaa---------g-tttc-tttc---ctc-
aggtcat-c---taa-ctc-a----tgaacagtta--aatattc----tg-cta---ttg
-----tgc-aataaacgtg-----caatac--ttcct-ca-t-aagc--acttg-t--a-
ca-ca-gca---c---ctta---ta----------aca--att---t---ac-----a-a
tg-caattc----tt--t----ctcc--atg-c-a--cat---atgt---------ac--
-ac--c------a----cc-----tt------a----taa--c-ct-g-----t----a-
tat---------tt---ct-----a----a-c-aa-----a----t-ctgtaca------
----tac------aa---tt----ca--------ata----------tctag--------
----------att-----tatt-----gactaactgc---a---t-----c---------
-tc-------------tg--------ttt----aa-t--gttt---a----t--cata--
------------ttt------c---ttttt---tcc--------ata-ttta-t------
-t--t-t---------gtg----t------tgtc--ac-t-----t--tca---c---tt
---ca---------t----g----t--aca-ct-g--g-----------aagc------t
tc--tgtagcc--a--a-a--------a--caa---a-t---------------cc-cc-
----aatt----g------------------t-g-----tgt-----------gt----g
------------------------------------------------------------
------------------------------------------------------------
------------------------------------------------------------
------------------------------------------------------------
------------------------------------------------------------
------------------------------------------------------------
------------------------------------------------------------
----------------------------------------------------------
>REX1-2_DR|225878
------------------------------------------------------------
------------------------------------------------------------
------------------------------------------------------------
------------------------------------------------------------
------------------------------------------------------------
------------------------------------------------------------
------------------------------------------------------------
------------------------------------------------------------
------------------------------------------------------------
------------------------------------------------------------
------------------------------------------------------------
------------------------------------------------------------
------------------------------------------------------------
------------------------------------------------------------
------------------------------------------------------------
------------------------------------------------------------
------------------------------------------------------------
------------------------------------------------------------
------------------------------------------------------------
------------------------------------------------------------
------------------------------------------------------------
------------------------------------------------------------
------------------------------------------------------------
------------------------------------------------------------
------------------------------------------------------------
------------------------------------------------------------
------------------------------------------------------------
------------------------------------------------------------
------------------------------------------------------------
------------------------------------------------------------
------------------------------------------------------------
------------------------------------------------------------
----------------------------aaaagtggagatgatagtggactttaggagaa
acccccc-agca-ctccccccactcaccatcataaacagcactgtggcagcagtagagtc
attcaggttcctgggcaccaccatgtctcaggatctgaagtaggacattcacatagactc
tattgtgaagaa----------agactgtacttcctccatcagctaaggaagtttaacct
gaaa-----acag----------------------------------gagccatcctctg
ca--cttcaat----cacc-gtctg-gttc---ggctcagctgcca--aaacc---gacc
tccgtag-a-ctac-agtgaat---aatctg-atcgctgaatga--atcactg-gcac-t
accc-ccttcc------------------tacactcttccagagt-----gagtataagg
g-c--tcgcaaaatcactctggacgcc-t-cgcacccagca--cacta-cctg--tt-cg
aac-----tgtt--acc-gtctggt----cggcgcttcaaag---catcaag--cac---
aaaaacagcc---a-gacaca-----gg-aaaa---------g-tttc-tttc---ctc-
aggccat-c---tcc-ctc-a----taaacagtt---aatattc----cc-caa---ctg
-----tgc-aataaatatg--t-gcaatac--tttct-ca-t-acgc--acttg-t--a-
ca-ca-gca---c---ccta---ta----------tca--ata---t---ac-----a-a
tg-caatac----tt--t----ctcc--att-c-a--cat---tagt---------ac--
-acagc------a----cc-----t-------a----taa--c-ct-g-----t----a-
tat---------tt---at-----a----a-c-aa-----t----c-tg-----------
------------------------------------------------------------
------------------------------------------------------------
------------------------------------------------------------
------------------------------------------------------------
------------------------------------------------------------
------------------------------------------------------------
------------------------------------------------------------
------------------------------------------------------------
------------------------------------------------------------
------------------------------------------------------------
------------------------------------------------------------
------------------------------------------------------------
------------------------------------------------------------
------------------------------------------------------------
------------------------------------------------------------
----------------------------------------------------------
>REX1-2_DR|302058
------------------------------------------------------------
------------------------------------------------------------
------------------------------------------------------------
------------------------------------------------------------
------------------------------------------------------------
------------------------------------------------------------
------------------------------------------------------------
------------------------------------------------------------
------------------------------------------------------------
------------------------------------------------------------
------------------------------------------------------------
------------------------------------------------------------
------------------------------------------------------------
------------------------------------------------------------
------------------------------------------------------------
------------------------------------------------------------
------------------------------------------------------------
------------------------------------------------------------
------------------------------------------------------------
------------------------------------------------------------
------------------------------------------------------------
------------------------------------------------------------
------------------------------------------------------------
------------------------------------------------------------
------------------------------------------------------------
------------------------------------------------------------
------------------------------------------------------------
------------------------------------------------------------
------------------------------------------------------------
------------------------------------------------------------
------------------------------------------------------------
------------------------------------------------------------
------------------------------------------------------------
------------------------------------------------------------
------------------------------------------------------------
------------------------------------------------------------
------------------------------------------------------------
------------------------------------------------------------
------------------------------------------------------------
------------------------------------------------------------
------------------------------------------------------------
------------------------------------------------------------
------------------------------------------------------------
------------------------------------------------------------
------------------------------------------------------------
------------------------------------------------------------
------------------------------------------------------------
------------------------------------------------------------
-----------------------------------------------------a------
----tgc------aa---ta----aa--------act----------gtcag---a----
----t-------t-----tttg-----gactaactgc---a---t-----c---------
-tc-------------tg--------ttt----aa-t--gtta---a----t--cgtc--
----t---------t------t---ttt------tc--------ata-ttta-t------
-t--t-t---------gtg----t------tgtc--ac-t-----t-gtca---c---tt
---ta---------t----g----t--aca-ct-g--g-----------atgc------t
tc--tgtagcc--a--a-a--------a--caa---a-t---------------tc-ct-
-------t----g------------------t-g-----tgt-----------gt----g
-------aag----ca---------c-acttg-------g--c------a---------a
ta--aa-----------ac---tgattctgatt---------------------------
------------------------------------------------------------
------------------------------------------------------------
------------------------------------------------------------
------------------------------------------------------------
------------------------------------------------------------
----------------------------------------------------------
>REX1-2_DR|302059
------------------------------------------------------------
------------------------------------------------------------
------------------------------------------------------------
------------------------------------------------------------
------------------------------------------------------------
------------------------------------------------------------
------------------------------------------------------------
------------------------------------------------------------
------------------------------------------------------------
------------------------------------------------------------
------------------------------------------------------------
------------------------------------------------------------
------------------------------------------------------------
------------------------------------------------------------
------------------------------------------------------------
------------------------------------------------------------
------------------------------------------------------------
------------------------------------------------------------
------------------------------------------------------------
------------------------------------------------------------
------------------------------------------------------------
------------------------------------------------------------
------------------------------------------------------------
------------------------------------------------------------
------------------------------------------------acattca----t
agactctatcgtg------------------------------aaga-------------
------------------------------------------------------------
------------------------------------------------------------
------------------------------------------------------------
------------------------------------------------------------
------------------------------------------------------------
------------------------------------------------------------
------------------------------------------------------------
------------------------------------------------------------
------------------------------------------------------------
-----------------------------------------aagc-ctgaagtttaacct
gcca-----caggagctgctcgtgcagttctactcagct-gtcatccaatccatcctctg
ca--cttcaat----cacc-gtctg-gttt---gtcttagctgcctt-taact---gagc
tccgtag-a-ctac-agcgaat---agtccagactgctgaacaa--atcactg-gcac-t
acc---cttcc--tacactt-caa-gaactgtactcttccagcgt-----gagcaaaagg
a-c--ttgcaaaatcactctggacacc-t-cgcacccagca--cacta-cctg--tt-cg
aac-----tgtt--acc-gtctggt----cggcgcttcagag---caccaag--cac---
aaaaacagcc---a-gacaca-----ag-aaaa---------g-tttc-gttc---ctc-
aggccat-c---tac-ctc-a----tgaacagtta--aatatcc----cc-caa---ctg
-----tgc-aataaatatg--t-gcaatac--tttct-ca-t-atgc--tcttg-t--a-
ca-ca-gca---c---ttta---ta----------tca--ata---t---ac-----a-a
tg-gaatac----tc--t----ctac--at-tc-g--cat---ttgt---------at--
-a----------------------------------------------------------
--t---------tt---at-----a----a-c-aa-----a----t-ctgtaca------
----tac------aa---gt----ca--------aca----------tccag---a----
----t-------a-----tttt-----gactaactgc---a---t-----c---------
-tc-------------ta--------ttt----aa-t--gttt---a----t--ca-t--
ctttt----------------t---ttc------tc--------ata-ttta-t------
-t--t-t---------tgt----g------t--------------t-gaca---c---tt
---ta---------t----g----t--aca-ct-g--g-----------aagc------t
tc--tgtagcc--a--a-a--------a--c-----a-t---------------tc-ct-
-------t----g------------------t-g-----tgt-----------gt----g
-------aag----ca---------c-acttg-------g--c------a---------a
ta--aa-----------ac---tgattctgat----------------------------
------------------------------------------------------------
------------------------------------------------------------
------------------------------------------------------------
------------------------------------------------------------
------------------------------------------------------------
----------------------------------------------------------
>REX1-2_DR|302060
------------------------------------------------------------
------------------------------------------------------------
------------------------------------------------------------
------------------------------------------------------------
------------------------------------------------------------
------------------------------------------------------------
------------------------------------------------------------
------------------------------------------------------------
------------------------------------------------------------
------------------------------------------------------------
------------------------------------------------------------
------------------------------------------------------------
------------------------------------------------------------
------------------------------------------------------------
------------------------------------------------------------
------------------------------------------------------------
------------------------------------------------------------
------------------------------------------------------------
------------------------------------------------------------
------------------------------------------------------------
------------------------------------------------------------
------------------------------------------------------------
------------------------------------------------------------
------------------------------------------------------------
------------------------------------------------------------
------------------------------------------------------------
------------------------------------------------------------
------------------------------------------------------------
------------------------------------------------------------
------------------------------------------------------------
------------------------------------------------------------
------------------------------------------------------------
------------------------------------------------------------
--------------------------ccctca----------------------------
-------------------------------gatctgaagtgggaaattcacatagactc
tattgtggagaaagcctagcagacactgtacgtccttggtcagctgaggaagtttaacct
gcca-----aaggagctgctcgtgcag---tactcagct-gtcattcaatccatcctctg
ca--cttcaat----cac------------------------------------------
------------------------------------------------------------
------------------------------------------------------------
------------------------------------------------------------
------------------------------------------------------------
------------------------------------------------------------
------------------------------------------------------------
------------------------------------------------------------
------------------------------------------------------------
------------------------------------------------------------
------------------------------------------------------------
------------------------------------------------------------
------------------------------------------------------------
------------------------------------------------------------
------------------------------------------------------------
------------------------------------------------------------
------------------------------------------------------------
------------------------------------------------------------
------------------------------------------------------------
------------------------------------------------------------
------------------------------------------------------------
------------------------------------------------------------
------------------------------------------------------------
------------------------------------------------------------
------------------------------------------------------------
------------------------------------------------------------
------------------------------------------------------------
----------------------------------------------------------
>REX1-2_DR|302061
------------------------------------------------------------
------------------------------------------------------------
------------------------------------------------------------
------------------------------------------------------------
------------------------------------------------------------
------------------------------------------------------------
------------------------------------------------------------
------------------------------------------------------------
------------------------------------------------------------
------------------------------------------------------------
------------------------------------------------------------
------------------------------------------------------------
------------------------------------------------------------
------------------------------------------------------------
------------------------------------------------------------
------------------------------------------------------------
------------------------------------------------------------
------------------------------------------------------------
------------------------------------------------------------
------------------------------------------------------------
------------------------------------------------------------
------------------------------------------------------------
------------------------------------------------------------
------------------------------------------------------------
------------------------------------------------------------
------------------------------------------------------------
------------------------------------------------------------
------------------------------------------------------------
------------------------------------------------------------
------------------------------------------------------------
-------------------ttaagtctgcagatgacactactgttgt-ggcctcatctgg
aacggtgacgagtctgcatacagacatttgttggagcggctggctttatggtgcagatac
a--acaacctggagctgaacacactcaaaa-----------------gactttaggagaa
acccctc-taca-ctccccccactcaccatcatgaacagcactgtggctgcagtagagtc
attcaggtttctgggcaccaccat------------------------------------
-------------------------ctgtacttccttcgtcagctgaggaagtgtaacct
gcca-----aaggagctgcttgtacagttctactcagct-atcatctaatccatcctctg
ca--cttcaat----aacc-gtctg-gttg---ggctcagctgcca--aaacc---gacc
tctgtag-a-ctac-agcaaat---agtccggactcctgaacgg--atccttg-gcat-t
acc---tttcc--tacactt-caa-gaactatactcttccagagt-----gagtaaaagg
g-c--ttgcaaaatcactctggacgcc-t-cacacccagca--cacta-cctg--tt-ct
tac-----tgtt--act-gtctggt----cggtgcttcagag---caccaag--cac---
aaaaacagcc---a-gacaca-----gg-aaaa---------g-tttc-tttc---ctc-
tggtcat-c---tac-ctc-a----taaacagtta--aatgtcc----cc-caa---ctg
-----tgc-aataaatatg--t-gcaatac--tttct-ca-t-accc--acttg-t--a-
ca-ct-gca---c---ctta---ta----------tct--ata---t---ac-----a-a
tg-caatac----tt--t----ctac--at-tc-a--cat---ttgt---------ac--
-acagc------a----cc-----gt------a----taa--c-ct-g-----t----a-
tat---------tt---at-----a----a-c-aa-----a----t-ctgtaca------
----tac------aa---ct----ca--------aca----------tccag---a----
----t-------t-----tctt-----gattaattgc---a---t-----c---------
-tt-------------tg--------ttt----aa-t--gttt---a----t--cgtc--
ttt-----------t------t---t-t------tc--------ata-ttta-t------
-t--t-c---------gtg----g------tgtt--ac-t-----t--------------
---ta---------t----g----t--aca-ct-g--g-----------aagc------t
tc--tgttgcc--a--a-a--------a--caa---a-t---------------tc-ct-
-------t----g------------------t-g-----tgt-----------gt----t
-------aag----ca---------c-acttc-------g--c------a---------a
ta--aa-----------ac---tgattctgatta------------------aagacccc
ttc---------------------------------------------------------
------------------------------------------------------------
------------------------------------------------------------
------------------------------------------------------------
---------ctcatta--------------------------------------------
----------------------------------------------------------
>REX1-2_DR|302062
------------------------------------------------------------
------------------------------------------------------------
------------------------------------------------------------
------------------------------------------------------------
------------------------------------------------------------
------------------------------------------------------------
------------------------------------------------------------
------------------------------------------------------------
------------------------------------------------------------
------------------------------------------------------------
------------------------------------------------------------
------------------------------------------------------------
------------------------------------------------------------
------------------------------------------------------------
------------------------------------------------------------
------------------------------------------------------------
------------------------------------------------------------
------------------------------------------------------------
------------------------------------------------------------
------------------------------------------------------------
------------------------------------------------------------
------------------------------------------------------------
------------------------------------------------------------
------------------------------------------------------------
------------------------------------------------------------
------------------------------------------------------------
------------------------------------------------------------
------------------------------------------------------------
------------------------------------------------------------
------------------------------------------------------------
------------------------------------------------------------
------------------------------------------------------------
------------------------------------------------------------
------------------------------------------------------------
------------------------------------------------------------
------------------------------------------------------------
------------------------------------------------------------
------------------------------------------------------------
------------------------------------------------------------
------------------------------------------------------------
------------------------------------------------------------
------------------------------------------------------------
------------------------------------------------------------
------------------------------------------------------------
------------------------------------------------------------
------------------------------------------------------------
------------------------------------------------------------
-------------------------t------a----taa--c-ct-g-----t----a-
tat---------tt---at-----a----a-t-aa-----a----t-ctgtata------
----tac------aa---ct----ca--------aca----------tccat---a----
-----------tt-----tctg-----gactaactgc---a---t-----c---------
-tc-------------tg--------ttt----aa-t--gttt---a----t--aatc--
------------ttt------a---ttttatccctc--------att-ttta-t------
-t--t-t---------gtg----t------tgtc--ac-t-----t-gtca---c---at
---ta---------t----g----t--aca-c----------------------------
------------------------------------------------------------
-------t----g------------------t-g-----tgt-----------gt----g
-------aag----ca---------c-acttg-------g--c------a---------a
ta--aa-----------ac---tgattctggttctgattct-------------------
------------------------------------------------------------
------------------------------------------------------------
------------------------------------------------------------
------------------------------------------------------------
------------------------------------------------------------
----------------------------------------------------------
>REX1-2_DR|302063
------------------------------------------------------------
------------------------------------------------------------
------------------------------------------------------------
------------------------------------------------------------
------------------------------------------------------------
------------------------------------------------------------
------------------------------------------------------------
------------------------------------------------------------
------------------------------------------------------------
------------------------------------------------------------
------------------------------------------------------------
------------------------------------------------------------
------------------------------------------------------------
------------------------------------------------------------
------------------------------------------------------------
------------------------------------------------------------
------------------------------------------------------------
------------------------------------------------------------
------------------------------------------------------------
------------------------------------------------------------
------------------------------------------------------------
---------------------------------------------------atcccaatc
ctaaaaaagctaaagatcacagggcataatgactacaaacctgttgctttaacatctgtg
gccatgaagtcattcgaaagactggtgctagcatatctgaaggacatcactggacccctg
ctggaccctatacagtttgcctatagaacaaaccgatctgtggatgatgaagttaacatg
ggactgcattttgccctacaacatctggaccaaccagggaactatgcaaggattctgttt
gtggtcttcagttctgcctttaacaccatcgtccaatcactgctcgagaacaaactgatc
cagctatctgttcctagctctatctgtcaatggatcaccagctttctgacagatagacaa
cagctagtcagaatggacaaaatcacatccgacagctgcaccatcagcactggtgccccc
cagggatgtgttctctccctactgctcttctccctgtacaccaaagactgcaccgcaaaa
tacctctccattaaactcattaggtttgcagatgacactactgttatcggcctcatccgg
aacggtgacgagtctgcatacagacaggagatggagcggctggctttatagtgcagatac
a--acaacctggagctaaacacactcaaaatagtggagatgatagtggactttaggagaa
accccct-tgta-ctccccccactcaccatcatgaacagtactgtggccgcagtagagtc
attcaggttcctgggcaccaccatctctcaggatctgaagtgggacattcacatagactc
tattgt----aaagcccagcagagactgtactttcttcgtcagctgagaaagtttaacct
gcca-----aaggagctgctcgtacaattctactcagct-atcatccaatccatcctctg
ca--cttcaat----cacc-gtatg-gttc---agcccagcttcca--gaacc---gacc
tctgtag-a-ctac-agcaaat---agtccggactgctaaacga--atcactg-gcac-t
acc---cttcc--tacactt-caa-gaactgtactcttccagagt-----gagtaatagg
g-c--tcacaaaatcactctggacacc-t-cacacccagca--caata-cctg--tt-tg
aac-----tgtt--acc-atctggt----cggcgcttccgag---caccaag--cacaaa
aaaaacagcc---a-gacaca-----ga-aaaa---------g-tttc-tttc---ctt-
aggtcat-c---tac-ctc-a----tgaacagtta--aatatcc----cc-caa---ctg
-----tgc-aataaatatg--t-gcaatac--tttct-ca-t-acgc--acttg-t--a-
ca-ca-gca---c---ctta---ta----------tct--ata---t---ac-----a-a
tg-caatac----tt--t----ct-c--at-ac-g--cat---ttgt---------at--
-acagc------a----cc-----tt------a----taa--c-ct-g-----t----a-
tat---------tt---at-----a----a-c-aa-----a----t-ctgtaca------
----tac------aa---tt----ca--------aca----------tccac---a----
----t-------t-----tctt-----gactaactgc---t---t-----c---------
-tc-------------tg--------ttt----aa-t--gttt---a----t--cgtc--
tttct--------tt-----------tt--------------------------------
------------------------------------------------------------
------------------------------------------------------------
------------------------------------------------------------
------------------------------------------------------------
------------------------------------------------------------
------------------------------------------------------------
------------------------------------------------------------
------------------------------------------------------------
------------------------------------------------------------
------------------------------------------------------------
------------------------------------------------------------
----------------------------------------------------------
>REX1-2_DR|302064
------------------------------------------------------------
------------------------------------------------------------
------------------------------------------------------------
------------------------------------------------------------
------------------------------------------------------------
------------------------------------------------------------
------------------------------------------------------------
------------------------------------------------------------
------------------------------------------------------------
------------------------------------------------------------
------------------------------------------------------------
------------------------------------------------------------
------------------------------------------------------------
------------------------------------------------------------
------------------------------------------------------------
------------------------------------------------------------
------------------------------------------------------------
------------------------------------------------------------
------------------------------------------------------------
------------------------------------------------------------
------------------------------------------------------------
------------------------------------------------------------
------------------------------------------------------------
------------------------------------------------------------
------------------------------------------------------------
------------------------------------------------------------
------------------------------------------------------------
------------------------------------------------------------
-agctagtcagaatgggcaaaatcacatctgacagccgcaccatcagcactgatgccccc
cgggcaccagctctctccccactgctcttctccctgtacaccaatgattgcacagcgaaa
gacccctccatcaagctcttgaagtttgtggacgactcttctgttattggcttaattcgg
aatgatgacaagtctgcatacagacggcaggtggagaggctgactttttgttgcagatgc
a--ccaacctggagccgaacacgcttaaaacagtggagatgatagtggactttaggagaa
actcccc-tgca-ctccccccacttaccatcatgaacagcactgtggctgcagtagagtc
attcaggttcctgggcaccaccatctctcaggatctaaagtgggacactcacatagactc
tattgcgatgaaagcccagcagagactgtacttcctttgtcagctaaggaagttcaacct
gcca-----taggagctgctcatacagttctactcagct-gtcatccaatccatcctcta
ca--cttcaat----caac-atctg-gttc---ggctgagctgcca--aaacc---gtcc
tccgtag-a-ctac-agcgaat---aatccggactgctgaatga--atcactg-gcac-t
acc---cttcc--tactctt-taa-gaactg-----------------------------
------------------------------------------------------------
------------------------------------------------------------
------------------------------------------------------------
-tcctgt-c---tac-ctc-a----taaactgtt---aatattc----cc-cta---ctg
-----tgc-aataaacatg--t-gcaatac--tttct-----------------------
------------------------------------------------------------
-------------------------c--at-ac-g--cac---ttgt---------ac--
-acagc------a----cc-----tt------a----taa--c-ct-g-----t----a-
tat---------tt---at-----a----a-c-aa-----a----t-ctgtaca------
----tgc------ag---tt----ca--------ata----------tccag---a----
----t------ct-----tttt-----tactaagtgc---a---t-----c---------
-tc-------------tg--------ttg----tt-t--gtct---g----t--ttat-c
ctc-t-------ttt------t---ttt------tc--------gta-ttta-t------
-t--t-t---------gtg----t------tgtc--ac-t-----t-gtta---c---tt
---ta---------t----g----t--aca-tt-g--g-----------aagc------t
tc--tgtagcc--a--a-a--------a--caa---a-t---------------tc-tt-
-------t----g------------------t-g-----tgt-----------gt----g
-------aag----ca---------c-acttg-------g--c------a---------a
ta--aa-----------ac---tgattctgat----------------------------
------------------------------------------------------------
------------------------------------------------------------
------------------------------------------------------------
------------------------------------------------------------
------------------------------------------------------------
----------------------------------------------------------
>REX1-2_DR|302065
------------------------------------------------------------
------------------------------------------------------------
------------------------------------------------------------
------------------------------------------------------------
------------------------------------------------------------
------------------------------------------------------------
------------------------------------------------------------
------------------------------------------------------------
------------------------------------------------------------
------------------------------------------------------------
------------------------------------------------------------
------------------------------------------------------------
------------------------------------------------------------
------------------------------------------------------------
------------------------------------------------------------
------------------------------------------------------------
------------------------------------------------------------
------------------------------------------------------------
------------------------------------------------------------
------------------------------------------------------------
------------------------------------------------------------
------------------------------------------------------------
------------------------------------------------------------
------------------------------------------------------------
------------------------------------------------------------
------------------------------------------------------------
------------------------------------------------------------
------------------------------------------------------------
------------------------------------------------------------
------------------------------------------------------------
------------------------------------------------------------
------------------------------------------------------------
------------------------------------------------------------
------------------------------------------------------------
------------------------------------------------------------
------------------------------------------------------------
------------------------------------------------------------
------------------------------------------------------------
------------------------------------------------------------
------------------------------------------------------------
------------------------------------------------------------
------------------------------------------------------------
------------------------------------------------------------
-----at-------------a---------------------------------------
-----tgc-----------------------------------------acttg---aa-
ca-ca-gca---c---ctta---ta---------------aca--at---ac-----a-a
tg-caatac---ctt--tt---ctc---ata-c-g--cat---ttgt---------ac--
-acagc------a-----------------------------c-ct-------t----c-
tat---------tt---at----------atc-aa-----a----t-ctgta--------
-------------ag---ct----------------------------------------
------------------tttt-----gtcttattgc---g---t-----c---------
-tt-------------tg--------tgt----aa-t--gttt---g----t--catc--
---------------------t---ttt-----ctc--------ata-------------
----t-------------------------------------------------------
------------------------------------------------------------
------tgagc-ca--a-a--------a--caa---a-t---------------tc-ct-
-------t----g------------------t-g-----tgt-----------gt----a
-------aag----ca---------c-atttg-------g--c------a---------a
ta--aa-----------aa---ctattctgattctgtttct-------------------
------------------------------------------------------------
------------------------------------------------------------
------------------------------------------------------------
------------------------------------------------------------
------------------------------------------------------------
----------------------------------------------------------
>REX1-2_DR|302066
------------------------------------------------------------
------------------------------------------------------------
------------------------------------------------------------
------------------------------------------------------------
------------------------------------------------------------
------------------------------------------------------------
------------------------------------------------------------
------------------------------------------------------------
------------------------------------------------------------
------------------------------------------------------------
------------------------------------------------------------
------------------------------------------------------------
------------------------------------------------------------
------------------------------------------------------------
------------------------------------------------------------
------------------------------------------------------------
------------------------------------------------------------
------------------------------------------------------------
------------------------------------------------------------
------------------------------------------------------------
------------------------------------------------------------
------------------------------------------------------------
------------------------------------------------------------
------------------------------------------------------------
------------------------------------------------------------
------------------------------------------------------------
------------------------------------------------------------
------------------------------------------------------------
------------------------------------------------------------
------------------------------------------------------------
------------------------------------------------------------
------------------------------------------------------------
------------------------------------------------------------
------------------------------------------------------------
------------------------------------------------------------
------------------------------------------------------------
------------------------------------------------------------
------------------------------------------------------------
------------------------------------------------------------
------------------------------------------------------------
------------------------------------------------------------
------------------------------------------------------------
------------------------------------------------------------
------------------------------------------------------------
----------------------------------------------------------a-
ca-ca-gca---c---cata---ta----------tca--ata---t---ac-----a-a
tg-caatac----tt--t----ctcc--at-tt-g--cat---ttgt---------ac--
-acagc------a----cc-----tt------a----taa--c-ct-g-----t----a-
tat---------tt---at-----a----a-c-aa-----a----c-ctgtaca------
----tac------aa---tt----ca--------aaa----------tccag---a----
----t-------t-----tttt-----gactaactgc---a---t-----c---------
-tc-------------gg--------ttt----aa-t--gttt---a----t--ggta--
t---------ttctt------t---ttt------cc--------ata-ttta-t------
-t--t-t---------gtg----t------tgtc--ag-t-----t-gtca---c---tt
---ta---------t----g----t--aca-ct-g--g-----------tagc------t
tc--tgtagac--a--a-a--------a--caa---a-t---------------tc-ct-
-------t----g------------------t-g-----tgt-----------gt----g
-------aag----ca---------c-acttg-------g--c------a---------a
ta--ac-----------tc---tgattctgatt---------------------------
------------------------------------------------------------
------------------------------------------------------------
------------------------------------------------------------
------------------------------------------------------------
------------------------------------------------------------
----------------------------------------------------------
>REX1-2_DR|302067
------------------------------------------------------------
------------------------------------------------------------
------------------------------------------------------------
------------------------------------------------------------
------------------------------------------------------------
------------------------------------------------------------
------------------------------------------------------------
------------------------------------------------------------
------------------------------------------------------------
------------------------------------------------------------
------------------------------------------------------------
------------------------------------------------------------
------------------------------------------------------------
------------------------------------------------------------
------------------------------------------------------------
------------------------------------------------------------
------------------------------------------------------------
------------------------------------------------------------
------------------------------------------------------------
------------------------------------------------------------
------------------------------------------------------------
------------------------------------------------------------
------------------------------------------------------------
------------------------------------------------------------
------------------------------------------------------------
------------------------------------------------------------
------------------------------------------------------------
------------------------------------------------------------
------------------------------------------------------------
------------------------------------------------------------
------------------------------------------------------------
------------------------------------------------------------
------------------------------------------------------------
------------------------------------------------------------
------------------------------------------------------------
------------------------------------------------------------
------------------------------------------------------------
------------------------------------------------------------
------------------------------------------------------------
------------------------------------------------------------
--------------------------------------------acta-cctg--tt-cc
aac-----tgtt--act-gtctggt----cggcacttcagag---caccaaa--cac---
aaaaacagcc---a-gacaca-----gg-aaaa---------g-tttattttc---ctc-
tggccat-c---aac-ctc-a----tgaacagtta--aatatcc----ac-caa---ctg
-----tgc-aataaatatg--t-gcaatac--tttct-ca-t-acgc--acttg-t--a-
ca-ca-gca---c---acca---ta----------tca--ata---t---ac-----a-a
tg-caatac----tt--t----ctac--att-c-c--cat---ttgt---------ac--
-acagc------a----cc-----tt------a----taa--c-ct-g-----t----t-
tat---------at---at-----a----a-c-aa-----a----t-ct----a------
----tac------aa---ct----ca--------aca----------tccag---a----
-----------tt-----tctt-----gactgactgc---a---t-----c---------
-tc-------------tg--------ttt----aa-t--gttt---a----t--cgtc--
------------ttt------t---t--------tc--------aca-ttta-t------
-t--t-t---------gtg----t------tgtc--ac-t-----t-g------------
----a---------t----g----t--aca-ct-g--g-----------aagc------t
tc--tgtagcc--a--a-a--------a--caa---a-t---------------tc-ct-
-------t----g------------------t-g-----tgt-----------gt----g
-------aag----ca---------c-a--------------t------a---------a
ta--aa-----------ac---agattctgattgtaaactacagtgaatagt--------
------------------------------------------------------------
-------------------ccggactgatgaacgaatcactggcacta------------
--------------cctacacttcaagaaatgtac--tcttttagattgagtaaaaaggc
attcaaaatcactctggacgaatcgcacctagcacacta---------------------
------------------------------------------------------------
----------------------------------------------------------
>REX1-2_DR|302068
------------------------------------------------------------
------------------------------------------------------------
------------------------------------------------------------
------------------------------------------------------------
------------------------------------------------------------
------------------------------------------------------------
------------------------------------------------------------
------------------------------------------------------------
------------------------------------------------------------
------------------------------------------------------------
------------------------------------------------------------
------------------------------------------------------------
------------------------------------------------------------
------------------------------------------------------------
------------------------------------------------------------
------------------------------------------------------------
------------------------------------------------------------
------------------------------------------------------------
------------------------------------------------------------
------------------------------------------------------------
------------------------------------------------------------
------------------------------------------------------------
------------------------------------------------------------
------------------------------------------------------------
------------------------------------------------------------
------------------------------------------------------------
------------------------------------------------------------
------------------------------------------------------------
------------------------------------------------------------
------------------------------------------------------------
------------------------------------------------------------
------------------------------------------------------------
------------------------------------------------------------
------------------------------------------------------------
------------------------------------------------------------
------------------------------------------------------------
------------------------------------------------------------
------------------------------------------------------------
------------------------------------------------------------
------------------------------------------------------------
------------------------------------------------------------
------------------------------------------------------------
------------------------------------------------------------
------------------------------------------------------------
---------------------------tac--ttttt-tc-t-acgt--acttt-t--a-
ca-ca-gca---c---ctta---ta----------aca--ata---t---ac-----a-a
tg-aaataca-atat--t----ttct--cta-g-g--cat---ttgt---------ac--
-acagc------a----cc-----tt------t----taa--c-tt-g-----t----a-
tac---------tt---at-----a----a-c-aa-----a----t-ctgtaca------
----tat------aa---tt----ca--------aca----------tccag---ag---
---ct-------------tttt-----gactaattgc---a---t-----c---------
-tt-------------tg--------ttt----ca-t--gctt---g----t--ca----
---------------------ta--ttt-----tt-------------------------
----t-c---------gtg----t------tgtc--ac-t-----t-gtca---g---tt
---ta---------t----g----t--ata-gt-g--g-----------aagc------t
tc--tgttgcc--a----a--------a--caa---a-t---------------tc-ct-
-------------------------------t-g-----tgt-----------gt-----
-------tag----ca---------c-acttg-------g--t------a---------a
aa--aa-----------ac----gattctgatt---------------------------
------------------------------------------------------------
------------------------------------------------------------
------------------------------------------------------------
------------------------------------------------------------
------------------------------------------------------------
----------------------------------------------------------
>REX1-2_DR|302069
------------------------------------------------------------
------------------------------------------------------------
------------------------------------------------------------
------------------------------------------------------------
------------------------------------------------------------
------------------------------------------------------------
------------------------------------------------------------
------------------------------------------------------------
------------------------------------------------------------
------------------------------------------------------------
------------------------------------------------------------
------------------------------------------------------------
------------------------------------------------------------
------------------------------------------------------------
------------------------------------------------------------
------------------------------------------------------------
------------------------------------------------------------
------------------------------------------------------------
------------------------------------------------------------
------------------------------------------------------------
------------------------------------------------------------
------------------------------------------------------------
------------------------------------------------------------
------------------------------------------------------------
------------------------------------------------------------
------------------------------------------------------------
------------------------------------------------------------
------------------------------------------------------------
------------------------------------------------------------
------------------------------------------------------------
-------------------------------actagacacctcacacccgcctggacc--
-----------atctccctaca--------------cagccatcaataccacatcaacac
aagacctccaatcaccgaacacgatcaaaacagtggagatgataatggactttaggagaa
cccaccg-tgca-ctcctcccactcaccatcataaacagcactgtggctgcagtagagtc
attcagattcctgggcaccaccatctctcaggatctgaagtgggacattcacatagactc
tattttgaagaaagcccagcagagactgtacttccttcgtcagctgaggaagtttaacct
gcca-----cagaagctgcttgtgcagtcctactcagct-gtcatccaatccatcctctg
ca--cttcaat----cacc-gtctg-gttc---ggctcagctgcca--acacc---gacc
tccgtag-a-ctac-agcgaat---agtcctgactgctgaacgt--atcactg-gcac-t
acc---attcc--tacactt-caa-gaactgtactcttccagagt-----gagtaaaagg
t-c--cagcaaaatcactctagacgcc-t-cgcatccagca--cacta-cctg--tt-cg
aac-----tgtt--act-gtctggt----cggcgcttcagag---caccaag--cac---
aaaaacagcc---a-cacaca-----aa-taaa---------g-tttc-tttc---ctc-
aggacat-c---tat-ctt-a----tgaacactta--aatatcc----cc-caa---ctg
-----tgc-aataaatatg--t-gcaatac--tttct-aa-a-acgc--acttg-t--a-
ca-ca-gca---c---ctta---ta----------tca--ata---t---at-----a-a
cg-caatac----ta--t----ctcc--aa-tc-c--cat---ttgt---------ac--
-acagc------a----cc-----tt------a----taa--c-ct-g-----t----a-
tat---------tt---at-----a----a-c-aa-----a----t-ctgtaca------
----tac------aa---ct----ca--------aca----------tccag---a----
----t-------t-----tttt-----gattaactgc---a---t-----c---------
-tc-------------tg--------ttt----aa-t--gttt---a----t--cgtc--
ttttt----------------------t------cc--------gta-ttta-t------
-t--t-t---------gtg----t------tgtc--ac-t-----ttgtca---c---tt
---ta---------t----g----t--aca-ct-g--g-----------aagc------t
tc--tgtagcc--a--a-a--------a--caa---a-t---------------tc-ctt
------gt----g------------------t-g-----tgt-----------tt----g
-------aaa----ca---------c-acttg-------g--c------a---------a
ta--ca-----------ac---tgattctgatt---------------------------
------------------------------------------------------------
------------------------------------------------------------
------------------------------------------------------------
------------------------------------------------------------
------------------------------------------------------------
----------------------------------------------------------
>REX1-2_DR|302070
------------------------------------------------------------
------------------------------------------------------------
------------------------------------------------------------
------------------------------------------------------------
------------------------------------------------------------
------------------------------------------------------------
------------------------------------------------------------
------------------------------------------------------------
------------------------------------------------------------
------------------------------------------------------------
------------------------------------------------------------
------------------------------------------------------------
------------------------------------------------------------
------------------------------------------------------------
------------------------------------------------------------
------------------------------------------------------------
------------------------------------------------------------
------------------------------------------------------------
------------------------------------------------------------
------------------------------------------------------------
------------------------------------------------------------
------------------------------------------------------------
------------------------------------------------------------
------------------------------------------------------------
------------------------------------------------------------
------------------------------------------------------------
------------------------------------------------------------
------------------------------------------------------------
------------------------------------------------------------
------------------------------------------------------------
------------------------------------------------------------
------------------------------------------------------------
------------------------------------------------------------
------------------------------------------------------------
------------------------------------------------------------
------------------------------------------------------------
-----------------------------------------------aatctatccgctg
ca--cttcaat----cacc-gtctg-attt------------------------------
-----------------ggccc---aaaacagactgctgaacat--atcactg-gcac-t
acc---cttcc--tacactt-caa-gaactgtactcttccagagt-----gtgtgaaagg
g-c--tcgcaaaatcactcttaacacc-t-cacacccagca--cacta-cctg--tt-cg
aac-----tgta--acc-gtctggt----cgccgcttcagag---caccaag--cac---
aaaaacagcc---a-gacaca-----ga-aaaa---------g-tttc-tttc---ctc-
aggctat-c---tac-ctc-a----taaactgtta--aatatct----cc-------ctg
-----tgc-aataaatatg--t-gcaatac--tttct-ca-t-acgc--acttg-t--a-
ca-ca-gta---c---ctta---ta----------tca--ata---t---ac-----a-a
tg-caatac----tt--t----catt------c-g--cat---ttgt---------ac--
-atagc------a----ca-----tt------a----taa--c-ct-g------------
-------------------------------t-at-----a----t-ttatata------
----ttt------aa---ct----ca--------aca----------tgcag---a----
----t-------t-----tctt-----gactaacggc---a---t-----c---------
-tc-------------tt--------ttt----aa-t--gttt---a----t--catc--
------------ttt------t---ttt------cc--------ata-ttta-c------
-t--g-t---------gtg----t------tgtc--ac-t-----t-gtca---c---tt
---ta---------t----g----t--aca-ct-g--g-----------aagc------t
tc--tatagcc--a--a-a--------a--caa---a-t---------------tc-ct-
-------t----g------------------t-g-----tgt-----------gt----g
-------aag----ca---------c-acttg-------g--c------a---------a
ta--aa-----------ac---tgattcagatt---------------------------
------------------------------------------------------------
------------------------------------------------------------
------------------------------------------------------------
------------------------------------------------------------
------------------------------------------------------------
----------------------------------------------------------
>REX1-2_DR|302071
------------------------------------------------------------
------------------------------------------------------------
------------------------------------------------------------
------------------------------------------------------------
------------------------------------------------------------
------------------------------------------------------------
------------------------------------------------------------
------------------------------------------------------------
------------------------------------------------------------
------------------------------------------------------------
------------------------------------------------------------
------------------------------------------------------------
------------------------------------------------------------
------------------------------------------------------------
------------------------------------------------------------
------------------------------------------------------------
------------------------------------------------------------
------------------------------------------------------------
------------------------------------------------------------
------------------------------------------------------------
------------------------------------------------------------
------------------------------------------------------------
------------------------------------------------------------
------------------------------------------------------------
------------------------------------------------------------
------------------------------------------------------------
------------------------------------------------------------
------------------------------------------------------------
------------------------------------------------------------
------------------------------------------------------------
------------------------------------------------------------
------------------------------------------------------------
------------------------------------------------------------
------------------------------------------------------------
------------------------------------------------------------
------------------------------------------------------------
------------------------------------------------------------
------------------------------------------------------------
------------------------------------------------------------
------------------------------------------------------------
------------------------------------------------------------
------------------------------------------------------------
------------------------------------------------------------
------------------------------------------------------------
------------------------------------------------------------
------------------------------------------------------------
---ttctac----at--t----cta---tta-c-g--cat---tt-t---------ac--
-acagc------a----cc-----tt------a----taa--c-tt-cta---taacaa-
ata---------ca---at-----t----g-t-at-----g----t-ttgtaca------
----tac------aa---tt----ca--------tca----------tccag---ag---
---ct-------c-----tttt-----gtccaattac---a---t-----c---------
-tc-------------tg--------ttt----aa-t--gtct---g----t--catc--
---------------------t---ttt-----ctc--------aaa-ttta-t------
-t--t-c--------agtg----t------tgtc--ac-t-----t-gtca---c---tt
---ta---------t----g----t--aca-ct-g--g-----------aagc------t
tc--tgttgcc--g--a-a--------a--caa-----t---------------tc-ct-
-------t----g------------------t-g-----tgt-----------gt----a
-------aag----ca---------c-acttg-------a--c------c----------
ca--aa-----------ac---cgattctgatt---------------------------
------------------------------------------------------------
------------------------------------------------------------
------------------------------------------------------------
------------------------------------------------------------
------------------------------------------------------------
----------------------------------------------------------
>REX1-2_DR|302072
------------------------------------------------------------
------------------------------------------------------------
------------------------------------------------------------
------------------------------------------------------------
------------------------------------------------------------
------------------------------------------------------------
------------------------------------------------------------
------------------------------------------------------------
------------------------------------------------------------
------------------------------------------------------------
------------------------------------------------------------
------------------------------------------------------------
------------------------------------------------------------
------------------------------------------------------------
------------------------------------------------------------
------------------------------------------------------------
------------------------------------------------------------
------------------------------------------------------------
------------------------------------------------------------
------------------------------------------------------------
------------------------------------------------------------
------------------------------------------------------------
------------------------------------------------------------
------------------------------------------------------------
------------------------------------------------------------
------------------------------------------------------------
------------------------------------------------------------
------------------------------------------------------------
------------------------------------------------------------
------------------------------------------------------------
------------------------------------------------------------
------------------------------------------------------------
------------------------------------------------------------
------------------------------------------------------------
------------------------------------------------------------
------------------------------------------------------------
------------------------------------------------------------
------------------------------------------------------------
------------------------------------------------------------
------------------------------------------------------------
------------------------------------------------------------
------------------------------------------------------------
------------------------------------------------------------
-----------------------------------------------------a------
---------------------t------ac--tttct-ca-t-acgc--gcttg-t--g-
aa-ca-gca---c---ctta---------------acaatatacagt---ac-----a-a
tg-aaatac----tt--t----ctc---at-tc-g--cat---ttgt---------ac--
-acagc------a----cc-----tt------a----taa--c-ct-g-----t----a-
tat---------tt---at-----a----a-c-aa-----a----t-ctgtatac-----
-------------aa---tt----ca--------aca----------tccag---a----
----t----cttt-----tttt-----gactaactgc---a-------------------
-tc-------------tg--------ttt----aa-t--gttt---a----t--cg----
------------tct------t---ctt-----taa--------ata-ttaa-t------
-t--t-t---------gtg----t------tgtc--ac-t-----t-gtca---c---tt
---ta---------t----g----t--aca-ct-g--g-----------aagc------t
tc--ggtagac--a--a-a--------a--caa---a-t---------------tc-ct-
-------t----g------------------t-g-----ctt-----------g------
-------aag----ca---------c-gcttg-------g--a------a---------a
ta--aa-----------ac---tgattctgatt---------------------------
------------------------------------------------------------
------------------------------------------------------------
------------------------------------------------------------
------------------------------------------------------------
------------------------------------------------------------
----------------------------------------------------------
>REX1-2_DR|302073
------------------------------------------------------------
------------------------------------------------------------
------------------------------------------------------------
------------------------------------------------------------
------------------------------------------------------------
------------------------------------------------------------
------------------------------------------------------------
------------------------------------------------------------
------------------------------------------------------------
------------------------------------------------------------
------------------------------------------------------------
------------------------------------------------------------
------------------------------------------------------------
------------------------------------------------------------
------------------------------------------------------------
------------------------------------------------------------
------------------------------------------------------------
------------------------------------------------------------
------------------------------------------------------------
------------------------------------------------------------
------------------------------------------------------------
------------------------------------------------------------
------------------------------------------------------------
------------------------------------------------------------
------------------------------------------------------------
------------------------------------------------------------
------------------------------------------------------------
------------------------------------------------------------
------------------------------------------------------------
------------------------------------------------------------
------------------------------------------------------------
[truncated: 2,590,150 more chars]
