# Supplementary material for: Zebrafish transposable elements show extensive diversification in age, genomic distribution, and developmental expression
Source: Genome Res. 2022 Jul;32(7):1408–23. doi: 10.1101/gr.275655.121 (PMC9341512; doi:10.1101/gr.275655.121)
Supplement: Supplemental Material [file supp_gr.275655.121_Supplementary_data_3.tar.gz]

Archive with 4 entries (3 files):
- supp-data-3
- supp-data-3/._danrer11_te_summary.txt
- supp-data-3/danrer11_te_summary.txt
- supp-data-3/README.txt
