# Supplementary material for: Zebrafish transposable elements show extensive diversification in age, genomic distribution, and developmental expression
Source: Genome Res. 2022 Jul;32(7):1408–23. doi: 10.1101/gr.275655.121 (PMC9341512; doi:10.1101/gr.275655.121)
Supplement: Supplemental Material [file supp_gr.275655.121_Supplementary_data_5.tar.gz]

Archive with 3 entries (2 files):
- Telescop_TEloci_counts
- Telescop_TEloci_counts/Telescope_TE_counts_normalized.tab
- Telescop_TEloci_counts/Telescope_TE_counts_raw.tab
