# Supplementary material for: Zebrafish transposable elements show extensive diversification in age, genomic distribution, and developmental expression
Source: Genome Res. 2022 Jul;32(7):1408–23. doi: 10.1101/gr.275655.121 (PMC9341512; doi:10.1101/gr.275655.121)
Supplement: Supplemental Material [file supp_gr.275655.121_Supplementary_data_5.tar.gz › Telescop_TEloci_counts/Telescope_TE_counts_normalized.tab]

TEs	1_cell_rep_1	1_cell_rep_2	1_cell_rep_3	1_cell_rep_4	1_cell_rep_5	2_cell_rep_1	2_cell_rep_2	2_cell_rep_3	2_cell_rep_4	2_cell_rep_5	128_cell_rep_1	128_cell_rep_2	128_cell_rep_3	128_cell_rep_4	128_cell_rep_5	1k_cell_rep_1	1k_cell_rep_2	1k_cell_rep_3	1k_cell_rep_4	1k_cell_rep_5	dome_rep_1	dome_rep_2	dome_rep_3	dome_rep_4	dome_rep_5	50pc_epiboly_rep_1	50pc_epiboly_rep_2	50pc_epiboly_rep_3	50pc_epiboly_rep_4	50pc_epiboly_rep_5	shield_rep_1	shield_rep_2	shield_rep_3	shield_rep_4	shield_rep_5	75pc_epiboly_rep_1	75pc_epiboly_rep_2	75pc_epiboly_rep_3	75pc_epiboly_rep_4	75pc_epiboly_rep_5	1_4_somites_rep_1	1_4_somites_rep_2	1_4_somites_rep_3	1_4_somites_rep_4	1_4_somites_rep_5	14_19_somites_rep_1	14_19_somites_rep_2	14_19_somites_rep_3	14_19_somites_rep_4
EnSpm-4N3_DR	EnSpm-4N3_DR	0	0	0	0	0	0	0	0	0	0	0	0	0	0	0	0	0	0	0	0	2.7958130040589	5.03702488875533	4.12359321940781	1.39069176582378	2.11206273288739	0	1.99086710117776	4.62006296306025	0.949363569359264	3.31147637828378	2.53266522613503	5.57670385536107	0.960705182043452	2.00531502935418	1.0458375077888	0	0	0	0	0	0	0.922435490782191	0	0	0	0	0	0
Mariner-N2_DR	Mariner-N2_DR	0	0	0	0	0	0	0	0	0	0	0	0	0	0	0	0	0	0	0	0	1.39790650202945	2.51851244437766	1.37453107313594	2.08603764873567	3.52010455481231	5.88066416089966	6.96803485412216	4.62006296306025	4.74681784679632	3.31147637828378	3.79899783920255	2.23068154214443	1.9214103640869	2.00531502935418	1.0458375077888	1.04911136998597	0	0	0	1.14161392894915	0	0	1.9430213218847	1.52672593177354	0	0	0	0
hAT-N159_DR	hAT-N159_DR	488.299786016276	444.53063341309	435.151538847097	450.74981245489	501.655045219177	398.141515519863	328.184708379421	258.308764189299	343.50303852217	404.623077355635	74.8689872974927	70.3845739668755	72.3094793870193	119.041899304574	87.8953849691982	96.4139090676797	110.380779997539	139.790529818752	120.427062931316	116.401363505842	197.803770037167	184.481036550664	269.408090334644	152.976094240616	201.349980535264	447.910586921858	412.109489943796	385.313251119225	319.935522874072	397.377165394054	538.191360553694	583.323223270768	459.21707701677	457.211826692754	505.139516261992	642.056158431416	595.464350869208	753.958696795316	759.946499903792	584.506331621967	1123.96122402378	1221.30458979562	975.39670358612	1237.41136770245	1421.0983121518	2037.07193978747	2580.5507961194	1793.04488550643
hAT-N21B_DR	hAT-N21B_DR	0	0	0	0	0	0	0	0	0	0	0	0	0	0	0	0	0	0	0	0	0	0.629628111094416	0	2.78138353164756	0	5.88066416089966	7.96346840471104	5.5440755556723	4.74681784679632	14.3497309725631	10.1306609045401	10.0380669396499	13.4498725486083	8.02126011741673	11.5042125856768	12.5893364398317	8.11535742240829	12.9620406325842	6.55126293020511	17.1242089342373	14.307851508082	15.6814033432972	13.6011492531929	9.92371855652801	9.88590130192557	12.8740569845586	9.89406021516673	9.8114631217862
TDR8B	TDR8B	82.5459162075133	89.4170814336675	60.7753545875834	58.4756513454993	23.4418245429522	64.7918975728079	42.9233406054828	50.0802706081294	51.0243240245133	34.1934994948424	23.3633719226218	21.2270937360418	22.0280533231979	22.5370586062057	23.0725385544145	10.125661682907	15.2099499996609	15.1439740636981	10.7524163331532	20.0499956278005	28.6570832916037	23.2962401104934	21.992497170175	25.72779766774	23.2326900617612	9.80110693483277	13.9360697082443	8.31611333350845	12.3417264016704	14.3497309725631	15.1959913568102	13.3840892528666	11.5284621845214	18.0478352641876	13.5958876012544	13.6384478098177	11.1586164558114	7.56119036900746	19.6537887906153	15.9825950052881	13.5129708687441	7.37948392625753	14.5726599141353	12.9771704200751	13.1812017359008	17.825617363235	9.89406021516673	12.2643289022328
Polinton-4_DR_dup2	Polinton-4_DR_dup2	167.417069491295	135.403009028125	147.076358101952	108.423603536447	104.706816291853	96.718339855061	91.212098786651	94.010332545085	109.337837195386	91.1826653195797	44.6028009431871	28.4889942246877	24.901277669702	38.1396376412712	34.0594616755643	19.8110772056876	19.1210799995736	26.7931848819274	28.4939032828559	22.2777729197783	36.3455690527657	28.9628931103431	46.7340564866218	26.4231435506519	33.0889828152357	26.4629887240485	19.9086710117776	25.8723525931374	23.7340892339816	23.1803346479865	11.3969935176076	12.2687484817944	9.60705182043452	25.0664378669273	29.2834502180865	18.8840046597475	19.2739738782197	27.0042513178838	36.0319461161281	22.8322785789831	23.8464191801367	24.9057582511192	33.0313624720399	28.2444297378105	24.7147532548139	39.6124830294112	26.9838005868184	31.0696332189896
DNA-N43_DR_dup2	DNA-N43_DR_dup2	0	0	0	0	0	0	0	0	0	0	0	0	0	0	0	0	0	0	0	0	0	0	0.687265536567968	0	0	2.94033208044983	2.98630065176664	1.8480251852241	0	4.41530183771171	2.53266522613503	3.34602231321664	0.960705182043452	2.00531502935418	2.09167501557761	1.04911136998597	2.02883935560207	3.24051015814606	6.55126293020511	0	3.97440319668945	1.84487098156438	1.9430213218847	3.05345186354708	4.94295065096278	0.990312075735279	4.49730009780306	1.63524385363103
LOOPERN2_DR	LOOPERN2_DR	54.6430712922976	42.1537669615861	59.5598474958317	34.1107966182079	60.9487438116757	42.2555853735704	25.0386153531983	19.3292272522605	25.5121620122566	35.0076304351958	11.6816859613109	12.8479777876043	13.887251008103	18.4919455230406	12.0856154332647	7.48418472214866	7.82225999982558	9.9018291954949	8.60193306652255	6.68333187593348	15.376971522324	16.9999589995492	18.5561694873351	11.8208800095021	5.63216728769969	11.7613283217993	6.96803485412216	4.62006296306025	9.49363569359264	8.83060367542342	10.1306609045401	7.8073853975055	5.76423109226071	8.02126011741673	13.5958876012544	13.6384478098177	7.10093774460725	8.64136042172282	12.010648705376	5.70806964474577	7.9488063933789	4.61217745391096	8.74359594848115	8.39699262475447	8.23825108493797	11.8837449088233	10.7935202347273	4.08810963407758
L1-53_DR	L1-53_DR	5.81309269066995	6.38693438811911	6.07753545875834	1.21824273636457	7.81394151431739	15.9632211411266	14.3077802018276	21.0864297297387	20.0452701524874	8.1413094035339	1.06197145102826	1.67582318968751	0.957741448834693	4.62298638076014	3.29607693634493	0	1.30370999997093	4.07722378638025	2.6881040832883	1.11388864598891	7.68848576116198	1.25925622218883	6.87265536567968	4.17207529747135	6.33618819866216	0.980110693483277	0	2.77203777783615	1.89872713871853	5.51912729713964	0	1.11534077107221	1.9214103640869	2.00531502935418	0	3.14733410995792	0	0	3.27563146510255	2.28322785789831	6.35904511470312	0.922435490782191	1.9430213218847	0	1.64765021698759	0.990312075735279	5.39676011736367	2.45286578044655
Polinton-4N1_DR_dup1	Polinton-4N1_DR_dup1	3.48785561440197	3.83216063287147	2.43101418350334	1.21824273636457	0	0	0.894236262614226	0.878601238739112	0	1.62826188070678	4.24788580411306	2.79303864947919	1.43661217325204	2.31149319038007	4.9441154045174	0.880492320252783	0.43456999999031	1.16492108182293	1.61286244997298	2.22777729197783	4.89267275710308	1.25925622218883	3.43632768283984	5.56276706329513	2.11206273288739	11.7613283217993	5.97260130353328	7.3921007408964	1.89872713871853	3.31147637828378	3.79899783920255	10.0380669396499	6.72493627430416	4.01063005870837	11.5042125856768	5.24555684992987	4.05767871120414	7.56119036900746	3.27563146510255	7.99129750264407	4.76928383602734	4.61217745391096	7.7720852875388	5.34354076120739	2.47147532548139	2.97093622720584	1.79892003912122	4.9057315608931
DNA9TA1_DR_dup2	DNA9TA1_DR_dup2	4.65047415253596	5.10954751049529	4.86202836700667	3.6547282090937	3.12557660572696	0	1.78847252522845	0.878601238739112	0	0.81413094035339	4.77887152962719	2.79303864947919	1.91548289766939	1.15574659519003	1.09869231211498	0.440246160126392	0.43456999999031	0.582460540911465	0.537620816657659	1.67083296898337	5.5916260081178	4.40739677766091	3.43632768283984	2.08603764873567	6.33618819866216	13.7215497087659	10.9497690564777	8.31611333350845	5.69618141615558	5.51912729713964	12.6633261306752	11.1534077107221	9.60705182043452	15.0398627201564	12.5500500934656	2.09822273997195	7.10093774460725	2.1603401054307	3.27563146510255	4.56645571579661	5.56416447536523	2.76730647234657	6.80057462659645	3.81681482943385	4.11912554246899	7.92249660588223	3.59784007824245	4.9057315608931
Harbinger-N17_DR	Harbinger-N17_DR	0	0	0	0	0	0	0	0	0	0	0	0	0	0	0	0	0	0	0	0	1.39790650202945	0.629628111094416	0	1.39069176582378	2.11206273288739	2.94033208044983	3.98173420235552	0.92401259261205	4.74681784679632	1.10382545942793	2.53266522613503	4.46136308428886	3.84282072817381	5.01328757338546	3.13751252336641	3.14733410995792	3.04325903340311	7.56119036900746	3.27563146510255	4.56645571579661	4.76928383602734	6.45704843547534	1.9430213218847	5.34354076120739	2.47147532548139	2.97093622720584	0	0
Polinton-1_DR_dup0/5/6	Polinton-1_DR_dup0/5/6	0	0	0	1.21824273636457	0	0	0	1.75720247747822	0	2.44239282106017	2.12394290205653	1.11721545979167	3.35209507092143	2.31149319038007	5.49346156057489	0.880492320252783	1.73827999996124	3.49476324546879	1.07524163331532	2.22777729197783	0	2.51851244437766	5.49812429254375	1.39069176582378	2.11206273288739	1.96022138696655	0.99543355058888	0.92401259261205	0.949363569359264	1.10382545942793	3.79899783920255	1.11534077107221	0	1.00265751467709	0	0	0	0	2.18375431006837	0	4.76928383602734	0.922435490782191	2.91453198282705	4.58017779532062	5.76677575945658	5.94187245441167	5.39676011736367	8.17621926815517
EnSpm-N10_DR_dup3	EnSpm-N10_DR_dup3	156.953502648089	140.51255653862	156.800414835965	141.31615741829	100.018451383263	104.230443921474	92.1063350492652	87.8601238739112	90.2037156861931	88.7402724985195	44.6028009431871	43.5714029318753	54.1123918591601	54.8979632715267	53.2865771375764	28.6160004082154	52.1483999988372	54.1688303047662	42.4720445159551	56.8083209454346	41.2382418098688	40.2961991100426	47.4213220231898	29.8998729652113	52.0975474112222	35.283984965398	31.8538736188442	33.2644533340338	33.2277249275742	34.2185892422658	44.3216414573631	41.2676085296719	46.1138487380857	37.0983280430524	42.8793378193409	49.3082343893408	58.8363413124601	47.5274823194755	45.8588405114358	42.2397153711187	42.1286738849082	41.5095970851986	41.7749584205211	40.4582371919988	51.9009818351092	55.4574762411756	56.6659812323186	59.6864006575327
ENSPM-6_DR_dup4/5/6	ENSPM-6_DR_dup4/5/6	0	0	0	0	0	0	0	0	0.91114864329488	0	0	0	0	0	0	0	0	0	0	0.556944322994457	0.698953251014725	1.25925622218883	2.0617966097039	0.695345882911891	0	1.96022138696655	0.99543355058888	0.92401259261205	0	1.10382545942793	3.79899783920255	6.69204462643329	3.84282072817381	1.00265751467709	2.09167501557761	5.24555684992987	6.08651806680621	0	2.18375431006837	2.28322785789831	0.79488063933789	1.84487098156438	2.91453198282705	2.29008889766031	2.47147532548139	0.990312075735279	1.79892003912122	2.45286578044655
TDR8B_dup2	TDR8B_dup2	2.32523707626798	6.38693438811911	1.21550709175167	6.09121368182284	1.56278830286348	2.81703902490469	0.894236262614226	0.878601238739112	0.91114864329488	1.62826188070678	0	0	0.478870724417346	0.577873297595017	1.09869231211498	0	0.43456999999031	0.582460540911465	0.537620816657659	2.22777729197783	0.698953251014725	1.25925622218883	1.37453107313594	0	0	0	0	0	0	1.10382545942793	0	0	1.9214103640869	1.00265751467709	1.0458375077888	0	1.01441967780104	2.1603401054307	6.55126293020511	1.14161392894915	2.38464191801367	5.53461294469315	0	4.58017779532062	4.11912554246899	0	1.79892003912122	0.817621926815517
Zisupton-7_DR_dup10/14	Zisupton-7_DR_dup10/14	46.5047415253596	47.2633144720814	53.4823120370734	60.9121368182284	50.0092256916313	45.0726243984751	26.8270878784268	34.2654483108254	38.2682430183849	25.2380591509551	20.177457569537	19.5512705463543	20.1125704255285	33.516651260511	25.2699231786445	19.3708310455612	15.6445199996512	12.2316713591408	16.1286244997298	23.3916615657672	18.8717377773976	24.5554963326822	20.617966097039	19.4696847215329	14.7844391302117	47.0453132871973	41.8082091247329	34.1884659266458	31.3289977888557	35.3224147016937	75.9799567840509	50.1903346982497	49.9566694662595	39.1036430724066	48.108525358285	24.1295615096774	42.6056264676435	34.5654416868913	38.2157004261965	31.9651900105763	19.0771353441094	21.2160162879904	21.3732345407317	19.0840741471693	31.3053541227643	24.757801893382	30.5816406650608	19.6229262435724
Gypsy47-I_DR	Gypsy47-I_DR	147.652554343017	131.570848395254	139.783315551442	113.296574481905	78.1394151431739	100.474391888267	100.154461412793	77.3169090090419	79.2699319666545	99.3239747231136	34.5140721584186	31.2820328741669	31.1265970871275	38.1396376412712	31.8620770513343	28.1757542480891	33.4618899992539	37.8599351592452	30.6443865494866	30.0749934417007	28.6570832916037	34.6295461101929	36.4250734381023	22.2510682531805	33.7930037261982	24.5027673370819	29.8630065176664	21.2522896300771	20.8859985259038	34.2185892422658	26.5929848744178	28.9988600478776	37.4675020996946	30.0797254403127	31.3751252336641	29.3751183596073	31.4470100118321	14.0422106852996	32.7563146510255	31.9651900105763	25.4361804588125	28.5955002142479	27.2022985063858	25.1909778742634	37.0721298822209	41.5931071808817	38.6767808411063	44.9692059748534
hAT-2n1_DR	hAT-2n1_DR	144.164698728615	172.447228479216	155.584907744214	144.970885627384	112.52075780617	112.681560996188	83.163972423123	95.7675350225632	97.4929048325521	96.8815819020534	40.3549151390741	28.4889942246877	53.1546504103255	40.4511308316512	40.1022693921967	24.2135388069515	37.807589999157	41.9371589456255	34.9453530827479	45.112490162551	42.6361483118982	47.2221083320812	43.98499434035	45.8928282721848	43.6492964796726	31.3635421914649	19.9086710117776	28.6443903709735	48.4175420373224	33.1147637828378	53.1859697488357	49.0749939271774	38.4282072817381	38.1009855577295	52.2918753894402	44.0626775394109	44.6344658232456	35.6456117396066	40.3994547362648	38.8148735842712	52.4621221963007	19.371145306426	34.0028731329823	39.694874226112	30.4815290142705	58.4284124683815	33.2800207237426	55.5982910234552
Gypsy-31-LTR_DR_dup3	Gypsy-31-LTR_DR_dup3	0	0	0	0	0	0	0	0	0	0	0	0	0	0	0	0	0	0	0	0	0	0	0.687265536567968	0.695345882911891	0	0	0	1.8480251852241	1.89872713871853	0	1.26633261306752	1.11534077107221	4.80352591021726	4.01063005870837	3.13751252336641	2.09822273997195	1.01441967780104	5.40085026357676	6.55126293020511	4.56645571579661	2.38464191801367	1.84487098156438	2.91453198282705	0	4.94295065096278	0.990312075735279	0.899460019560612	3.27048770726207
Dada-tL_DR_dup1	Dada-tL_DR_dup1	63.9440195973695	85.5849208007961	63.2063687710867	58.4756513454993	48.4464373887678	72.3040016392204	50.0772307063966	39.53705574326	60.1358104574621	65.9446061686246	18.5845003929946	16.1996241669793	19.6336997011112	21.3813120110156	18.6777693059546	13.2073848037917	20.4247899995446	23.8808821773701	19.8919702163334	20.0499956278005	25.1623170365301	13.2221903329827	28.8651525358547	13.9069176582378	22.5286691507988	18.6221031761823	17.9178039105998	18.480251852241	16.1391806791075	23.1803346479865	18.9949891960127	36.8062454453831	20.1748088229125	18.0478352641876	13.5958876012544	13.6384478098177	23.3316525894238	24.8439112124531	24.0212974107521	25.1155064368814	13.5129708687441	14.7589678525151	13.6011492531929	15.2672593177354	18.9479774953573	19.8062415147056	35.0789407628639	23.71103587765
DNA9-3_DR	DNA9-3_DR	0	0	0	0	0	2.81703902490469	0.894236262614226	4.39300619369556	2.73344592988464	4.88478564212034	9.02675733374025	5.58607729895837	3.83096579533877	3.46723978557011	3.84542309240242	4.84270776139031	4.78026999989341	1.74738162273439	8.06431224986489	6.68333187593348	8.3874390121767	13.2221903329827	13.0580451947914	9.73484236076647	9.152271842512	24.5027673370819	22.8949716635442	18.480251852241	12.3417264016704	24.2841601074144	41.788976231228	45.7289716139608	48.0352591021726	47.1249031898233	51.2460378816514	66.0940163091164	63.9084397014653	44.2869721613294	53.501980596675	55.9390825185085	29.4105836555019	19.371145306426	18.4587025579047	29.771155669584	30.4815290142705	28.7190501963231	28.7827206259396	32.7048770726207
hAT-N159_DR_dup2	hAT-N159_DR_dup2	1.16261853813399	2.55477375524764	1.21550709175167	0	0	3.75605203320625	2.68270878784268	3.51440495495645	0	0	2.65492862757066	3.35164637937502	2.87322434650408	0	2.74673078028744	1.32073848037917	3.04198999993217	5.82460540911465	4.30096653326127	5.01249890695011	5.5916260081178	5.66665299984974	7.55992090224765	5.56276706329513	5.63216728769969	14.7016604022492	23.8904052141331	22.1763022226892	8.54427212423337	12.1420800537072	21.5276544221478	22.3068154214443	28.8211554613036	28.0744104109586	36.6043127726081	38.8171206894811	22.3172329116228	16.2025507907303	68.7882607671536	37.6732596553221	19.8720159834472	15.6814033432972	10.6866172703659	16.0306222836222	14.0050268443946	16.8353052874997	17.9892003912122	17.9876823899414
DNA-N4_DR_dup4	DNA-N4_DR_dup4	0	0	0	1.21824273636457	0	0	0	0	0	0	0	0	0.478870724417346	0.577873297595017	0.549346156057488	0.440246160126392	0.86913999998062	0.582460540911465	0	0	2.09685975304418	5.03702488875533	1.37453107313594	0.695345882911891	0.704020910962462	2.94033208044983	1.99086710117776	2.77203777783615	0	4.41530183771171	1.26633261306752	16.7301115660832	6.72493627430416	2.00531502935418	2.09167501557761	7.34377958990182	5.07209838900518	1.08017005271535	10.9187715503418	3.42484178684746	4.76928383602734	0.922435490782191	0.971510660942351	3.05345186354708	5.76677575945658	3.96124830294112	4.49730009780306	4.9057315608931
Rex1-31_DRe_dup3/4	Rex1-31_DRe_dup3/4	91.8468645125853	109.855271475649	76.5769467803551	81.622263336426	101.581239686126	78.8770926973313	77.7985548474376	87.8601238739112	71.9807428202955	67.5728680493314	23.3633719226218	25.1373478453127	26.3378898429541	41.6068774268413	20.8751539301846	17.1696002449293	18.6865099995833	15.7264346046095	19.8919702163334	16.1513853668393	37.7434755547952	38.4073147767594	43.297728803782	36.8533317943302	38.0171291919729	20.5823245631488	37.8264749223774	36.960503704482	23.7340892339816	25.3879855668423	35.4573131658904	27.8835192768054	24.0176295510863	18.0478352641876	33.4668002492417	25.1786728796634	23.3316525894238	25.9240812651685	37.1238232711623	28.5403482237288	19.8720159834472	26.7506292326835	27.2022985063858	25.1909778742634	19.7718026038511	26.7384260448525	36.8778608019851	17.1700604631259
DNA-N4_DR_dup5	DNA-N4_DR_dup5	60.4561639829675	63.8693438811911	41.3272411195567	18.2736410454685	40.6324958744504	54.4627544814907	55.442648282082	62.380687950477	66.5138509605262	50.4761183019102	22.3014004715936	21.7857014659377	29.2111141894581	23.1149319038007	18.1284231498971	7.48418472214866	15.6445199996512	19.2211978500783	17.7414869497028	13.366663751867	23.0654572834859	31.4814055547208	27.4906214627187	35.4626400285064	27.456815527536	21.5624352566321	27.8721394164886	24.9483400005253	27.5315435114186	20.9726837291306	27.8593174874853	21.1914746503721	24.0176295510863	25.0664378669273	23.0084251713537	33.5715638395512	33.4758493674342	12.9620406325842	19.6537887906153	19.4074367921356	15.1027321474199	12.9140968709507	19.430213218847	22.9008889766031	17.3003272783697	13.8643690602939	15.2908203325304	13.8995727558638
hAT-N180_DR_dup2	hAT-N180_DR_dup2	0	0	0	0	0	0	0	0	0	0	0	0	0	0.577873297595017	0	0	0	0	0	0	0.698953251014725	0	0	2.08603764873567	2.11206273288739	2.94033208044983	3.98173420235552	1.8480251852241	6.64554498551485	4.41530183771171	2.53266522613503	8.92272616857772	3.84282072817381	4.01063005870837	8.36670006231043	9.44200232987377	9.12977710020932	9.72153047443817	2.18375431006837	5.70806964474577	1.58976127867578	2.76730647234657	0	0	0.823825108493797	3.96124830294112	1.79892003912122	4.9057315608931
EnSpm-N46_DR_dup2	EnSpm-N46_DR_dup2	0	0	0	0	0	0	0	0	0	0	0	0.558607729895837	0	0	0	0	0	0	0	0	1.39790650202945	0.629628111094416	0	0	1.40804182192492	3.92044277393311	0.99543355058888	0.92401259261205	0.949363569359264	1.10382545942793	7.59799567840509	4.46136308428886	12.4891673665649	5.01328757338546	3.13751252336641	5.24555684992987	1.01441967780104	7.56119036900746	4.36750862013674	3.42484178684746	1.58976127867578	0	2.91453198282705	2.29008889766031	1.64765021698759	0	0.899460019560612	3.27048770726207
Crypton-N1_DR	Crypton-N1_DR	15.1140409957419	20.4381900419811	14.58608510102	9.74594189091654	12.5023064229078	1.87802601660313	3.5769450504569	2.63580371621734	1.82229728658976	4.07065470176695	5.84084298065545	6.70329275875005	0.957741448834693	7.51235286873523	2.74673078028744	9.68541552278061	6.51854999985465	9.9018291954949	9.13955388318021	9.46805349090577	14.6780182713092	7.55553733313299	8.24718643881562	9.73484236076647	8.44825093154954	60.7668629959632	79.6346840471104	59.1368059271712	37.9745427743705	75.0601312410991	105.105606884604	88.1119209147049	91.2669922941279	92.2444913502924	113.99628834898	72.3886845290322	78.1103151906798	60.4895229520597	99.3608211081108	79.9129750264407	63.5904511470312	68.2602263178821	80.6353848582151	56.488859475621	78.2633853069107	113.885888709557	109.734122386395	99.7498750714931
ENSPM-6_DR_dup19/20/21/22	ENSPM-6_DR_dup19/20/21/22	0	0	2.43101418350334	0	1.56278830286348	2.81703902490469	2.68270878784268	1.75720247747822	0.91114864329488	7.32717846318051	2.12394290205653	3.35164637937502	4.78870724417346	2.88936648797509	1.09869231211498	1.76098464050557	0.86913999998062	2.32984216364586	1.61286244997298	2.78472161497229	2.7958130040589	1.25925622218883	1.37453107313594	2.78138353164756	3.52010455481231	0.980110693483277	0.99543355058888	2.77203777783615	3.79745427743705	3.31147637828378	1.26633261306752	6.69204462643329	2.88211554613036	4.01063005870837	0	5.24555684992987	2.02883935560207	3.24051015814606	4.36750862013674	2.28322785789831	5.56416447536523	5.53461294469315	7.7720852875388	6.10690372709416	7.41442597644418	6.93218453014695	1.79892003912122	8.99384119497069
Kolobok-N14B_DR_dup1	Kolobok-N14B_DR_dup1	0	0	0	0	0	0	0	0	0	0	0	0	0	0	0	0	0	0	0	0	0	0	0	0	0	0	0	0	0	0	0	0	0	2.00531502935418	0	0	1.01441967780104	0	1.09187715503418	0	0.79488063933789	0	0.971510660942351	0.76336296588677	0.823825108493797	0.990312075735279	0	0
Helitron-2_DR_dup37/39	Helitron-2_DR_dup37/39	3.48785561440197	0	0	1.21824273636457	3.12557660572696	0.939013008301564	2.68270878784268	2.63580371621734	7.28918914635904	2.44239282106017	1.5929571765424	2.79303864947919	2.39435362208673	0	1.64803846817247	3.96221544113752	0.86913999998062	0.582460540911465	4.30096653326127	2.22777729197783	0.698953251014725	1.25925622218883	0.687265536567968	0.695345882911891	0	0.980110693483277	2.98630065176664	1.8480251852241	3.79745427743705	0	0	0	2.88211554613036	6.01594508806255	2.09167501557761	2.09822273997195	0	3.24051015814606	1.09187715503418	5.70806964474577	3.17952255735156	5.53461294469315	4.85755330471175	3.81681482943385	4.94295065096278	3.96124830294112	2.69838005868184	7.35859734133965
DNA-6-N5B_DR	DNA-6-N5B_DR	0	0	0	0	0	0	0	0	0	0	0	0	0	0	0	0	0	0	0	0	0	0	0	0	0	0	0	0	0	0	0	0	0	0	0	0	0	2.1603401054307	1.09187715503418	0	0	0.922435490782191	0	0.76336296588677	0.823825108493797	0	0	0
Dada-U1A_DR_dup3	Dada-U1A_DR_dup3	0	0	0	0	0	0	0	0	0	0	0	0	0	0	0	0	0	0	0	0	0	0	0	0	0	0	0	0	0.949363569359264	1.10382545942793	0	0	0.960705182043452	0	0	0	0	0	0	0	2.38464191801367	0.922435490782191	3.8860426437694	0	1.64765021698759	0.990312075735279	0	0
DNA2-9_DR	DNA2-9_DR	0	0	0	0	0	0	0	0	0	0	0	0	0	0	0	0	0	0	0	0	0	0	0	0	0	0	0	0.92401259261205	0.949363569359264	0	0	0	0	0	0	0	0	0	0	0	5.56416447536523	3.68974196312876	0	0.76336296588677	0.823825108493797	0	0.899460019560612	1.63524385363103
EnSpm-N13_DR_dup6/7	EnSpm-N13_DR_dup6/7	1.16261853813399	0	1.21550709175167	1.21824273636457	0	3.75605203320625	0.894236262614226	0	1.82229728658976	2.44239282106017	0.530985725514132	1.11721545979167	0.478870724417346	0	0.549346156057488	0	1.30370999997093	1.74738162273439	0	0.556944322994457	1.39790650202945	1.25925622218883	1.37453107313594	1.39069176582378	0	0.980110693483277	1.99086710117776	0	0.949363569359264	0	1.26633261306752	0	0.960705182043452	1.00265751467709	1.0458375077888	1.04911136998597	0	0	2.18375431006837	0	2.38464191801367	2.76730647234657	3.8860426437694	2.29008889766031	1.64765021698759	5.94187245441167	1.79892003912122	1.63524385363103
LOOPERN2_DR_dup9	LOOPERN2_DR_dup9	6.97571122880395	1.27738687762382	2.43101418350334	1.21824273636457	6.25115321145392	14.0851951245235	10.7308351513707	12.3004173423476	4.5557432164744	7.32717846318051	2.65492862757066	8.9377236783334	4.30983651975612	1.73361989278505	1.64803846817247	0.440246160126392	3.04198999993217	1.16492108182293	4.30096653326127	1.67083296898337	5.5916260081178	3.14814055547208	2.74906214627187	2.78138353164756	1.40804182192492	3.92044277393311	3.98173420235552	5.5440755556723	3.79745427743705	4.41530183771171	1.26633261306752	14.4994300239388	6.72493627430416	5.01328757338546	6.27502504673282	6.29466821991585	10.1441967780104	7.56119036900746	9.82689439530766	10.2745253605424	17.4873740654336	16.6038388340794	9.71510660942351	14.5038963518486	0.823825108493797	11.8837449088233	8.99460019560612	5.72335348770862
hAT-N185C_DR	hAT-N185C_DR	0	6.38693438811911	4.86202836700667	2.43648547272914	0	4.69506504150782	0.894236262614226	0.878601238739112	6.37804050306416	7.32717846318051	5.84084298065545	1.67582318968751	4.78870724417346	2.88936648797509	7.69084618480484	0.440246160126392	5.64940999987403	0.582460540911465	0.537620816657659	3.34166593796674	5.5916260081178	3.14814055547208	5.49812429254375	3.47672941455945	9.85629275347446	6.86077485438294	2.98630065176664	3.6960503704482	4.74681784679632	6.62295275656756	11.3969935176076	5.57670385536107	0.960705182043452	6.01594508806255	5.22918753894402	3.14733410995792	3.04325903340311	6.48102031629211	3.27563146510255	3.42484178684746	5.56416447536523	7.37948392625753	11.6581279313082	9.92371855652801	14.8288519528884	6.93218453014695	15.2908203325304	10.6290850486017
Zisupton-7_DR_dup33/36/39/40	Zisupton-7_DR_dup33/36/39/40	18.6018966101439	25.5477375524764	13.3705780092683	23.1466119909268	17.1906713314983	20.6582861826344	25.0386153531983	19.3292272522605	16.4006755793078	13.0260950456542	17.5225289419664	13.4065855175001	11.4928973860163	15.0247057374705	16.4803846817247	9.68541552278061	8.25682999981589	11.6492108182293	6.98907061654957	16.7083296898337	10.4842987652209	17.6295871106436	9.62171751195155	12.516225892414	16.8965018630991	16.6618817892157	11.9452026070666	2.77203777783615	13.2910899710297	9.93442913485135	6.33166306533758	3.34602231321664	5.76423109226071	6.01594508806255	6.27502504673282	0	8.11535742240829	11.8818705798689	6.55126293020511	9.13291143159323	6.35904511470312	7.37948392625753	0.971510660942351	14.5038963518486	2.47147532548139	10.8934328330881	10.7935202347273	3.27048770726207
ERV1-4_DR-LTR	ERV1-4_DR-LTR	0	0	0	0	0	0	0	0	0	0	0	0	0	0	0	0	0	0	0	0	2.09685975304418	0.629628111094416	0.687265536567968	1.39069176582378	0	0	2.98630065176664	0	5.69618141615558	7.72677821599549	29.1256501005529	22.3068154214443	0.960705182043452	9.02391763209382	32.4209627414529	48.2591230193548	40.5767871120414	1.08017005271535	90.6258038678373	27.3987342947797	2.38464191801367	0.922435490782191	0	25.9543408401502	0	0.990312075735279	0	0
hAT-2_DR	hAT-2_DR	5.81309269066995	5.10954751049529	6.07753545875834	1.21824273636457	7.81394151431739	11.2681560996188	8.04812636352803	12.3004173423476	10.9337837195386	16.2826188070678	6.90281443168372	6.14468502885421	2.87322434650408	5.20085967835516	4.9441154045174	3.52196928101113	7.38768999983527	3.49476324546879	4.30096653326127	4.45555458395566	7.68848576116198	5.66665299984974	3.43632768283984	7.6488047120308	3.52010455481231	11.7613283217993	5.97260130353328	12.0121637039566	7.59490855487411	7.72677821599549	10.1306609045401	8.92272616857772	11.5284621845214	12.0318901761251	6.27502504673282	14.6875591798036	9.12977710020932	5.40085026357676	5.45938577517092	11.4161392894915	15.1027321474199	13.8365323617329	12.6296385922506	26.717703806037	11.5335515189132	29.7093622720584	9.89406021516673	13.0819508290483
hAT-N202_DR_dup1	hAT-N202_DR_dup1	3.48785561440197	11.4964818986144	3.646521275255	1.21824273636457	7.81394151431739	9.39013008301564	15.2020164644418	7.90741114865201	17.3118242226027	9.76957128424068	4.77887152962719	5.58607729895837	3.83096579533877	2.31149319038007	8.78953849691982	4.84270776139031	6.08397999986434	6.40706595002611	2.15048326663064	8.91110916791131	5.5916260081178	8.18516544422741	8.24718643881562	4.17207529747135	6.33618819866216	3.92044277393311	7.96346840471104	7.3921007408964	6.64554498551485	6.62295275656756	7.59799567840509	14.4994300239388	13.4498725486083	15.0398627201564	11.5042125856768	17.8348932897616	6.08651806680621	10.8017005271535	12.010648705376	14.840981076339	13.5129708687441	10.1467903986041	14.5726599141353	21.3741630448296	18.9479774953573	19.8062415147056	23.3859605085759	25.346279731281
EnSpm-9_DR_dup19/22	EnSpm-9_DR_dup19/22	11.6261853813399	15.3286425314859	14.58608510102	12.1824273636457	20.3162479372252	11.2681560996188	19.673197777513	30.7510433558689	27.3344592988464	27.6804519720153	10.0887287847685	8.37911594843756	8.14080231509489	13.8689591422804	10.9869231211498	17.1696002449293	16.0790899996415	10.4842897364064	13.9781412330991	5.56944322994457	17.4738312753681	12.5925622218883	26.8033559261508	18.0789929557092	14.7844391302117	4.90055346741639	9.9543355058888	9.2401259261205	10.4429992629519	9.93442913485135	13.9296587437427	7.8073853975055	7.68564145634762	7.01860260273964	6.27502504673282	12.5893364398317	3.04325903340311	14.0422106852996	8.73501724027348	10.2745253605424	11.9232095900683	8.30191941703972	4.85755330471175	12.9771704200751	18.9479774953573	10.8934328330881	11.692980254288	15.5348166094948
DNA-N43_DR_dup28	DNA-N43_DR_dup28	3.48785561440197	3.83216063287147	1.21550709175167	3.6547282090937	0	3.75605203320625	4.47118131307113	10.5432148648693	3.64459457317952	5.69891658247373	4.77887152962719	0.558607729895837	5.74644869300816	1.73361989278505	1.64803846817247	0.880492320252783	2.17284999995155	2.91230270455732	0.537620816657659	2.78472161497229	0.698953251014725	2.51851244437766	3.43632768283984	2.78138353164756	7.74423002058708	4.90055346741639	0.99543355058888	3.6960503704482	1.89872713871853	1.10382545942793	1.26633261306752	0	0.960705182043452	3.00797254403127	2.09167501557761	2.09822273997195	0	1.08017005271535	1.09187715503418	1.14161392894915	1.58976127867578	0.922435490782191	1.9430213218847	2.29008889766031	2.47147532548139	0	2.69838005868184	2.45286578044655
hAT-N202_DR_dup2	hAT-N202_DR_dup2	12.7888039194739	6.38693438811911	12.1550709175167	6.09121368182284	9.37672981718087	15.024208132825	16.0962527270561	13.1790185810867	14.5783782927181	5.69891658247373	12.212671686825	9.49633140822923	4.78870724417346	8.66809946392526	5.49346156057489	7.04393856202226	5.64940999987403	5.82460540911465	4.83858734991893	6.12638755293903	12.5811585182651	7.55553733313299	3.43632768283984	8.34415059494269	14.7844391302117	3.92044277393311	12.9406361576554	12.0121637039566	8.54427212423337	11.0382545942793	8.86432829147261	6.69204462643329	13.4498725486083	4.01063005870837	11.5042125856768	2.09822273997195	1.01441967780104	4.32068021086141	2.18375431006837	4.56645571579661	3.17952255735156	7.37948392625753	9.71510660942351	5.34354076120739	8.23825108493797	4.95156037867639	7.1956801564849	10.6290850486017
TDR8B_dup10	TDR8B_dup10	16.2766595338759	11.4964818986144	14.58608510102	10.9641846272811	14.0650947257713	20.6582861826344	13.4135439392134	29.8724421171298	19.1341215091925	8.95544034388729	12.7436574123392	10.6135468680209	12.450638834851	10.4017193567103	9.88823080903479	6.60369240189587	8.6913999998062	6.98952649093758	5.37620816657659	11.6958307828836	17.4738312753681	11.3333059996995	12.3707796582234	11.1255341265903	13.3763973082868	13.7215497087659	9.9543355058888	12.0121637039566	17.0885442484667	7.72677821599549	8.86432829147261	5.57670385536107	4.80352591021726	11.029232661448	5.22918753894402	5.24555684992987	6.08651806680621	1.08017005271535	3.27563146510255	9.13291143159323	4.76928383602734	11.0692258893863	6.80057462659645	12.2138074541883	5.76677575945658	9.90312075735279	14.3913603129698	14.7171946826793
hAT-N48C_DR_dup9	hAT-N48C_DR_dup9	5.81309269066995	10.2190950209906	1.21550709175167	9.74594189091654	14.0650947257713	15.9632211411266	11.6250714139849	6.15020867117378	10.9337837195386	15.4684878667144	2.65492862757066	5.02746956906254	4.30983651975612	6.93447957114021	4.9441154045174	5.72320008164309	5.21483999988372	6.98952649093758	6.98907061654957	7.24027619892794	9.78534551420615	10.7036778886051	7.55992090224765	8.34415059494269	6.33618819866216	3.92044277393311	11.9452026070666	5.5440755556723	8.54427212423337	13.2459055131351	5.06533045227006	3.34602231321664	3.84282072817381	2.00531502935418	2.09167501557761	3.14733410995792	3.04325903340311	0	0	2.28322785789831	8.74368703271679	3.68974196312876	6.80057462659645	8.39699262475447	8.23825108493797	7.92249660588223	9.89406021516673	15.5348166094948
Gypsy118-LTR_DR_dup1	Gypsy118-LTR_DR_dup1	16.2766595338759	12.7738687762382	14.58608510102	19.4918837818331	18.7534596343617	9.39013008301564	5.36541757568535	3.51440495495645	10.0226350762437	4.07065470176695	4.77887152962719	6.70329275875005	5.26757796859081	4.04511308316512	1.64803846817247	2.64147696075835	7.38768999983527	5.24214486820318	4.30096653326127	8.35416484491686	3.49476625507363	7.55553733313299	2.0617966097039	2.78138353164756	8.44825093154954	9.80110693483277	1.99086710117776	6.46808814828435	3.79745427743705	2.20765091885586	2.53266522613503	5.57670385536107	3.84282072817381	3.00797254403127	5.22918753894402	0	0	1.08017005271535	0	0	0.79488063933789	3.68974196312876	3.8860426437694	5.34354076120739	0	0.990312075735279	2.69838005868184	4.08810963407758
Merlin-N5_DR_dup1	Merlin-N5_DR_dup1	16.2766595338759	21.715576919605	14.58608510102	10.9641846272811	10.9395181200444	5.63407804980938	7.1538901009138	12.3004173423476	7.28918914635904	10.5837022245941	9.02675733374025	6.70329275875005	6.70419014184285	6.35660627354519	6.04280771663237	3.96221544113752	8.6913999998062	4.65968432729172	4.83858734991893	4.45555458395566	13.9790650202945	1.88888433328325	6.87265536567968	6.25811294620702	10.5603136644369	4.90055346741639	6.96803485412216	12.0121637039566	8.54427212423337	4.41530183771171	6.33166306533758	3.34602231321664	3.84282072817381	4.01063005870837	5.22918753894402	1.04911136998597	0	0	0	0	5.56416447536523	1.84487098156438	1.9430213218847	2.29008889766031	0.823825108493797	2.97093622720584	4.49730009780306	0.817621926815517
Polinton-4_DR_dup26	Polinton-4_DR_dup26	11.6261853813399	15.3286425314859	15.8015921927717	9.74594189091654	15.6278830286348	8.45111707471407	7.1538901009138	5.27160743243467	4.5557432164744	4.88478564212034	8.49577160822612	3.35164637937502	2.39435362208673	2.88936648797509	5.49346156057489	3.96221544113752	5.64940999987403	2.32984216364586	6.45144979989191	3.34166593796674	4.19371950608835	8.18516544422741	10.3089830485195	4.17207529747135	5.63216728769969	6.86077485438294	5.97260130353328	4.62006296306025	6.64554498551485	5.51912729713964	3.79899783920255	3.34602231321664	7.68564145634762	6.01594508806255	2.09167501557761	0	4.05767871120414	2.1603401054307	0	1.14161392894915	0.79488063933789	0	0	3.05345186354708	0	0.990312075735279	0	0.817621926815517
hAT-N36C_DR	hAT-N36C_DR	0	0	0	0	0	0	0	0	0	0	0	0	0	0	0	0	0	0	0	0	0	0	0	0	0	0	0	0	0	0	0	0	0	0	0	19.9331160297335	0	0	0	0	0	0	2.91453198282705	0	6.59060086795038	0	0	0
DNA-8-12_DR	DNA-8-12_DR	26.7402263770818	37.0442194510908	31.6031843855434	15.8371555727394	34.3813426629965	23.4753252075391	17.8847252522845	16.6934235360431	15.489526936013	8.95544034388729	10.0887287847685	11.7307623278126	5.26757796859081	10.9795926543053	6.59215387268986	11.0061540031598	8.25682999981589	10.4842897364064	12.3652787831262	12.2527751058781	23.7644105345007	14.4814465551716	17.1816384141992	18.0789929557092	7.74423002058708	22.5425459501154	26.8767058658998	20.3282770374651	18.037907817826	34.2185892422658	27.8593174874853	17.8454523371554	24.9783347331298	27.0717528962815	27.1917752025089	22.0313387697055	29.41817065623	34.5654416868913	30.5725603409572	37.6732596553221	54.8467641143144	65.4929198455356	53.4330863518293	45.8017779532062	52.724806943603	62.3896607713226	70.1578815257277	57.2335348770862
EnSpm-21_DR_dup19	EnSpm-21_DR_dup19	8.13832976693794	8.94170814336675	19.4481134680267	19.4918837818331	12.5023064229078	2.81703902490469	1.78847252522845	11.4218161036085	8.20033778965392	12.2119641053008	7.96478588271198	9.49633140822923	7.1830608662602	12.7132125470904	5.49346156057489	1.76098464050557	9.56053999978682	8.15444757276051	7.52669143320723	5.01249890695011	13.9790650202945	3.14814055547208	9.62171751195155	0.695345882911891	8.44825093154954	0	3.98173420235552	7.3921007408964	4.74681784679632	7.72677821599549	2.53266522613503	0	0	3.00797254403127	0	1.04911136998597	3.04325903340311	2.1603401054307	0	1.14161392894915	7.9488063933789	3.68974196312876	0	2.29008889766031	1.64765021698759	0.990312075735279	3.59784007824245	4.08810963407758
Merlin-1_DR_dup4	Merlin-1_DR_dup4	16.2766595338759	12.7738687762382	4.86202836700667	8.52769915455197	14.0650947257713	15.024208132825	18.7789615148987	0.878601238739112	4.5557432164744	4.07065470176695	6.90281443168372	8.9377236783334	6.70419014184285	4.62298638076014	2.74673078028744	7.48418472214866	4.78026999989341	5.82460540911465	5.91382898323425	7.7972205219224	6.98953251014725	12.5925622218883	2.74906214627187	14.6022635411497	6.33618819866216	6.86077485438294	2.98630065176664	2.77203777783615	0	3.31147637828378	3.79899783920255	2.23068154214443	3.84282072817381	3.00797254403127	0	2.09822273997195	0	8.64136042172282	4.36750862013674	2.28322785789831	1.58976127867578	1.84487098156438	1.9430213218847	4.58017779532062	4.11912554246899	1.98062415147056	2.69838005868184	3.27048770726207
EnSpm-N21_DR_dup1	EnSpm-N21_DR_dup1	12.7888039194739	26.8251244301003	20.6636205597784	17.0553983091039	14.0650947257713	17.8412471577297	21.4616703027414	14.9362210585649	20.9564187957822	15.4684878667144	12.212671686825	12.8479777876043	12.450638834851	17.9140722254455	15.9310385256672	11.8866463234126	13.4716699996996	20.3861189319013	22.042453482964	19.493051304806	27.958130040589	16.9999589995492	28.8651525358547	15.2976094240616	14.7844391302117	6.86077485438294	13.9360697082443	9.2401259261205	7.59490855487411	5.51912729713964	7.59799567840509	10.0380669396499	8.64634663839107	9.02391763209382	12.5500500934656	10.4911136998597	10.1441967780104	12.9620406325842	9.82689439530766	10.2745253605424	16.6924934260957	18.4487098156438	19.430213218847	18.3207111812825	21.4194528208387	21.7868656661761	11.692980254288	17.9876823899414
DNA-N4_DR_dup12	DNA-N4_DR_dup12	44.1795044490917	40.8763800839623	32.818691477295	29.2378256727496	20.3162479372252	30.9874292739516	21.4616703027414	20.2078284909996	20.9564187957822	21.9815353895415	20.177457569537	24.020132385521	22.5069240476153	20.2255654158256	21.9738462422995	19.3708310455612	24.3359199994574	20.3861189319013	16.6662453163874	12.2527751058781	22.3665040324712	27.7036368881543	17.8689039507672	20.8603764873567	30.9769200823483	35.283984965398	27.8721394164886	35.1124785192579	31.3289977888557	32.0109383234099	45.5879740704306	43.4982900718164	40.349617645825	25.0664378669273	28.2376127102977	18.8840046597475	25.3604919450259	16.2025507907303	27.2969288758546	23.9738925079322	23.0515385407988	25.8281937419014	21.3732345407317	23.6642519424899	24.7147532548139	18.8159294389703	19.7881204303335	14.7171946826793
LOOPERN6B_DR_dup2	LOOPERN6B_DR_dup2	1.16261853813399	0	0	0	0	0.939013008301564	1.78847252522845	3.51440495495645	2.73344592988464	0	0.530985725514132	0.558607729895837	0	0	1.09869231211498	0	0.86913999998062	0.582460540911465	0	0	2.7958130040589	1.25925622218883	2.74906214627187	1.39069176582378	0	4.90055346741639	2.98630065176664	4.62006296306025	1.89872713871853	2.20765091885586	5.06533045227006	4.46136308428886	7.68564145634762	4.01063005870837	7.32086255452163	2.09822273997195	7.10093774460725	8.64136042172282	3.27563146510255	5.70806964474577	4.76928383602734	5.53461294469315	2.91453198282705	4.58017779532062	8.23825108493797	12.8740569845586	6.29622013692428	9.8114631217862
SINE2-1_DR_dup1	SINE2-1_DR_dup1	0	0	0	0	0	0	0	0	0	0	0	0	0	0	0	0	0.43456999999031	0	0	0	0	0.629628111094416	0	0.695345882911891	0.704020910962462	1.96022138696655	0.99543355058888	5.5440755556723	2.84809070807779	2.20765091885586	0	3.34602231321664	3.84282072817381	0	1.0458375077888	5.24555684992987	8.11535742240829	1.08017005271535	13.1025258604102	4.56645571579661	15.1027321474199	12.9140968709507	13.6011492531929	24.4276149083766	21.4194528208387	12.8740569845586	14.3913603129698	18.8053043167569
EnSpm-6N1_DR	EnSpm-6N1_DR	0	0	0	0	0	0	0	0	0	0	0	0	0	0	0	0	0	0	0	0	0	0	0	0.695345882911891	0	4.90055346741639	1.99086710117776	0.92401259261205	0	1.10382545942793	0	0	0.960705182043452	8.02126011741673	3.13751252336641	3.14733410995792	2.02883935560207	4.32068021086141	0	2.28322785789831	2.38464191801367	6.45704843547534	4.85755330471175	2.29008889766031	2.47147532548139	4.95156037867639	5.39676011736367	2.45286578044655
TDR24_dup0/1	TDR24_dup0/1	0	0	0	0	0	0	0	0	0	0	0	0	0	0	0	0	0	0	0	0	0	0	0	0	0.704020910962462	0.980110693483277	0	0	0.949363569359264	0	0	1.11534077107221	0	0	0	1.04911136998597	0	0	0	0	0	1.84487098156438	0	0.76336296588677	1.64765021698759	0.990312075735279	0.899460019560612	0
DNA8-12_DR_dup0/1	DNA8-12_DR_dup0/1	0	0	0	0	0	0	0	0	0	0	0	0	0	0	0	0	0	0	0	0	0.698953251014725	0	0	0	0	2.94033208044983	1.99086710117776	0	0	1.10382545942793	0	0	0.960705182043452	0	0	0	1.01441967780104	0	0	0	0.79488063933789	0	0.971510660942351	1.52672593177354	0	0	0.899460019560612	0.817621926815517
TDR19_dup3	TDR19_dup3	0	0	0	0	0	0	0	0	0	0	0	0	0	0	0	0	0	0	0	0	1.39790650202945	0.629628111094416	2.0617966097039	0	1.40804182192492	0.980110693483277	2.98630065176664	1.8480251852241	0.949363569359264	3.31147637828378	0	0	0	0	2.09167501557761	0	0	0	0	0	0.79488063933789	0	0.971510660942351	0.76336296588677	0.823825108493797	0	1.79892003912122	1.63524385363103
EnSpm-9_DR_dup29	EnSpm-9_DR_dup29	10.4635668432059	12.7738687762382	13.3705780092683	14.6189128363748	4.68836490859044	6.57309105811095	8.04812636352803	7.90741114865201	12.7560810061283	9.76957128424068	0.530985725514132	1.11721545979167	0.478870724417346	1.73361989278505	0	0.440246160126392	2.17284999995155	2.32984216364586	0	2.78472161497229	1.39790650202945	0.629628111094416	0	0	0	3.92044277393311	3.98173420235552	0.92401259261205	0.949363569359264	2.20765091885586	7.59799567840509	7.8073853975055	5.76423109226071	7.01860260273964	5.22918753894402	6.29466821991585	4.05767871120414	5.40085026357676	4.36750862013674	11.4161392894915	7.15392575404101	4.61217745391096	4.85755330471175	6.87026669298093	5.76677575945658	2.97093622720584	2.69838005868184	4.9057315608931
Mariner-N38_DR_dup8	Mariner-N38_DR_dup8	0	0	0	0	0	0	0	0	0	0	0	0	0	0.577873297595017	0	0	0	0	0	0	0	0.629628111094416	0	0	0	3.92044277393311	7.96346840471104	1.8480251852241	1.89872713871853	0	2.53266522613503	1.11534077107221	1.9214103640869	2.00531502935418	4.18335003115521	0	0	2.1603401054307	1.09187715503418	0	0.79488063933789	0	0	4.58017779532062	3.29530043397519	3.96124830294112	1.79892003912122	0
Helitron-2_DR_dup56/60	Helitron-2_DR_dup56/60	98.8225757413892	80.4753732903008	77.7924538721068	70.6580787091449	57.8231672059487	69.4869626143157	59.0195933325389	81.7099152027374	83.8256751831289	56.1750348843839	38.7619579625317	22.9029169257293	34.4786921580489	31.2051580701309	24.720577022587	13.6476309639181	22.1630699995058	23.8808821773701	25.8057991995676	26.1763831807395	46.1309145669719	39.6665709989482	33.6760112918304	41.7207529747135	40.1291919248603	54.8861988350635	36.8310413717886	52.6687177788868	32.278361358215	44.1530183771171	58.2513002011057	52.4210162403941	50.917374648303	54.1435057925629	58.566900436173	19.9331160297335	26.3749116228269	25.9240812651685	26.2050517208204	19.4074367921356	12.7180902294062	4.61217745391096	4.85755330471175	10.6870815224148	11.5335515189132	8.91280868161751	2.69838005868184	10.6290850486017
EnSpm-N13_DR_dup12/13	EnSpm-N13_DR_dup12/13	0	0	0	0	0	0	0	0	0	0	0	0	0	0	0	0	0	0	0	0	0	0	0.687265536567968	0	1.40804182192492	0.980110693483277	2.98630065176664	3.6960503704482	0	5.51912729713964	1.26633261306752	2.23068154214443	5.76423109226071	5.01328757338546	3.13751252336641	2.09822273997195	9.12977710020932	6.48102031629211	7.64314008523929	11.4161392894915	6.35904511470312	2.76730647234657	6.80057462659645	3.81681482943385	3.29530043397519	4.95156037867639	1.79892003912122	3.27048770726207
DNA-2-30B_DR_dup22	DNA-2-30B_DR_dup22	147.652554343017	154.563812192482	159.231429019469	113.296574481905	123.460275926215	133.339847178822	109.096824038936	137.940394482041	146.694931570476	99.3239747231136	36.6380150604751	39.1025410927086	43.5772359219785	50.2749768907665	48.8918078891165	31.6977235291002	35.2001699992151	48.3442248956516	38.7086987993515	40.6569355785954	59.4110263362516	68.6294641092913	89.3445197538359	59.1044000475107	58.4337356098843	84.2895196395619	61.7168801365105	87.7811962981447	71.2022677019448	78.3716076193829	86.1106176885911	85.8812393725605	65.3279523789547	63.1674234246568	92.0337006854147	38.8171206894811	53.7642429234549	12.9620406325842	36.0319461161281	41.0981014421695	14.307851508082	17.5262743248616	14.5726599141353	12.9771704200751	16.4765021698759	23.7674898176467	37.7773208215457	24.5286578044655
Zisupton-7_DR_dup66	Zisupton-7_DR_dup66	110.448761122729	116.242205863768	100.887088615388	73.0945641818741	89.0789332632183	102.35241790487	89.4236262614226	74.6811052928245	98.404053475847	85.4837487371059	45.1337866687012	30.1648174143752	33.0420799847969	28.8936648797509	29.1153462710469	24.6537849670779	24.3359199994574	31.4528692092191	20.9672118496487	32.859715056673	53.1204470771191	47.8517364431756	49.4831186328937	38.9393694430659	46.4653801235225	53.9060881415803	50.7671110800329	48.0486548158266	51.2656327454002	48.5683202148288	49.3869719096331	50.1903346982497	58.6030161046506	50.1328757338546	50.2002003738626	27.2768956196353	25.3604919450259	8.64136042172282	26.2050517208204	29.681962152678	8.74368703271679	7.37948392625753	11.6581279313082	8.39699262475447	10.7097264104194	17.825617363235	13.4919002934092	18.8053043167569
EnSpm-21_DR_dup23	EnSpm-21_DR_dup23	0	0	0	0	0	0	0	0	0	0	0	0	0	0	0	0	0	0	0	0	0	0	0	0	0	0	0	0	0	1.10382545942793	0	2.23068154214443	1.9214103640869	0	0	0	1.01441967780104	1.08017005271535	3.27563146510255	0	3.97440319668945	2.76730647234657	5.8290639656541	5.34354076120739	2.47147532548139	4.95156037867639	0.899460019560612	2.45286578044655
Polinton-4N1_DR_dup20	Polinton-4N1_DR_dup20	117.424472351533	112.410045230896	121.550709175167	103.550632590988	92.2045098689453	92.0232748135532	89.4236262614226	82.5885164414765	88.3814183996033	90.3685343792263	44.6028009431871	42.4541874720836	44.0561066463959	43.3404973196263	48.8918078891165	23.7732926468251	26.5087699994089	19.2211978500783	36.5582155327208	27.2902718267284	41.2382418098688	35.8888023323817	32.9887457552625	47.9788659209205	50.6895055892972	51.9458667546137	66.6940478894549	52.6687177788868	50.316269176041	56.2950984308243	44.3216414573631	52.4210162403941	48.0352591021726	43.1142731311149	54.3835504050178	31.4733410995792	19.2739738782197	21.603401054307	28.3888060308888	29.681962152678	7.15392575404101	11.0692258893863	16.51568123602	17.5573482153957	8.23825108493797	11.8837449088233	14.3913603129698	8.17621926815517
DNA-N43_DR_dup41	DNA-N43_DR_dup41	49.9925971397616	67.7015045140625	49.8357907618184	41.4202530363953	46.8836490859044	33.8044682988563	31.2982691914979	25.4794359234342	36.4459457317952	30.1228447930754	22.3014004715936	14.5238009772918	13.4083802836857	22.5370586062057	17.0297308377821	14.5281232841709	13.0370999997093	12.2316713591408	12.9028995997838	12.2527751058781	15.376971522324	18.8888433328325	19.2434350239031	20.1650306044448	15.4884600411742	16.6618817892157	32.849307169433	26.7963651857494	14.240453540389	23.1803346479865	17.7286565829452	28.9988600478776	25.9390399151732	31.0823829549898	39.7418252959745	16.7857819197756	11.1586164558114	6.48102031629211	9.82689439530766	9.13291143159323	4.76928383602734	3.68974196312876	2.91453198282705	2.29008889766031	3.29530043397519	7.92249660588223	5.39676011736367	8.99384119497069
DNA6-6_DR_dup20	DNA6-6_DR_dup20	0	0	0	0	0	0	0	0	0	0	0.530985725514132	0	0	0.577873297595017	0	0	0	0	0	0	0.698953251014725	0.629628111094416	2.0617966097039	2.08603764873567	0	2.94033208044983	6.96803485412216	5.5440755556723	6.64554498551485	5.51912729713964	8.86432829147261	11.1534077107221	7.68564145634762	9.02391763209382	7.32086255452163	12.5893364398317	10.1441967780104	14.0422106852996	10.9187715503418	10.2745253605424	15.1027321474199	4.61217745391096	16.51568123602	7.6336296588677	11.5335515189132	10.8934328330881	18.8886604107729	8.17621926815517
Tx1-3_DR	Tx1-3_DR	0	0	0	0	0	1.87802601660313	3.5769450504569	1.75720247747822	1.82229728658976	0.81413094035339	0.530985725514132	0	0	0	0	3.96221544113752	3.04198999993217	5.82460540911465	2.15048326663064	5.01249890695011	9.08639226319143	11.3333059996995	6.87265536567968	11.1255341265903	4.92814637673723	14.7016604022492	18.9132374611887	18.480251852241	13.2910899710297	18.7650328102748	16.4623239698777	13.3840892528666	27.8604502792601	20.0531502935418	19.8709126479873	25.1786728796634	20.2883935560207	49.6878224249062	7.64314008523929	28.5403482237288	43.7184351635839	29.5179357050301	27.2022985063858	47.3285038849797	44.4865558586651	29.7093622720584	29.6821806455002	31.8872551458052
DNA-8-29_DR	DNA-8-29_DR	0	7.66432126574293	4.86202836700667	0	3.12557660572696	17.8412471577297	13.4135439392134	9.66461362613023	8.20033778965392	10.5837022245941	17.5225289419664	13.9651932473959	14.3661217325204	16.1804523326605	10.9869231211498	9.24516936265422	16.5136599996318	11.6492108182293	22.042453482964	12.8097194288725	11.1832520162356	4.40739677766091	8.24718643881562	13.9069176582378	19.0085645959865	5.88066416089966	16.922370360011	11.0881511113446	9.49363569359264	9.93442913485135	7.59799567840509	8.92272616857772	9.60705182043452	7.01860260273964	5.22918753894402	3.14733410995792	5.07209838900518	10.8017005271535	3.27563146510255	6.84968357369492	7.15392575404101	3.68974196312876	4.85755330471175	3.81681482943385	3.29530043397519	4.95156037867639	0	1.63524385363103
EnSpm-N13_DR_dup18	EnSpm-N13_DR_dup18	4.65047415253596	2.55477375524764	2.43101418350334	8.52769915455197	10.9395181200444	11.2681560996188	19.673197777513	26.3580371621734	20.0452701524874	13.0260950456542	18.0535146674805	12.8479777876043	11.4928973860163	15.0247057374705	18.6777693059546	14.5281232841709	9.99510999977713	15.1439740636981	16.6662453163874	21.7208285967838	23.0654572834859	25.1851244437766	28.1778869992867	29.2045270822994	24.6407318836862	15.6817710957324	14.9315032588332	23.1003148153012	25.6328163727001	11.0382545942793	25.3266522613503	20.0761338792999	15.3712829126952	15.0398627201564	13.5958876012544	5.24555684992987	4.05767871120414	12.9620406325842	6.55126293020511	7.99129750264407	7.9488063933789	4.61217745391096	4.85755330471175	9.92371855652801	1.64765021698759	9.90312075735279	4.49730009780306	6.54097541452414
DNA6-4_DR_dup5	DNA6-4_DR_dup5	10.4635668432059	11.4964818986144	12.1550709175167	7.30945641818741	9.37672981718087	25.3533512241422	17.8847252522845	18.4506260135214	20.0452701524874	24.4239282106017	15.3985860399098	21.7857014659377	19.1548289766939	27.1600449869658	19.2271154620121	14.5281232841709	15.6445199996512	17.4738162273439	19.8919702163334	17.8222183358226	26.5602235385596	25.1851244437766	30.2396836089906	30.5952188481232	33.7930037261982	26.4629887240485	26.8767058658998	32.3404407414217	20.8859985259038	32.0109383234099	16.4623239698777	15.614770795011	19.214103640869	11.029232661448	23.0084251713537	6.29466821991585	8.11535742240829	7.56119036900746	8.73501724027348	9.13291143159323	10.3334483113926	8.30191941703972	4.85755330471175	11.4504444883015	6.59060086795038	11.8837449088233	8.09514017604551	13.0819508290483
SINE2-3_DR_dup5	SINE2-3_DR_dup5	0	0	0	0	0	0	0	0	0	0	0	0	0	0	0	0	0	0	0	0	0	0	0	0	0	0	0	0	0	0	0	0	0	0	0	0	0	0	0	0	0	0	0	0	0	0	0	0
Rex1-40_DRe_dup2	Rex1-40_DRe_dup2	0	0	0	0	0	0	0	0	0	0	0	0	0	0	0	0	0	0	0	0	0	0	0	0	0	0	0	0	0	0	0	0	0	0	0	0	0	0	0	0	0	0	0	0	0	0	0	0
TE-X-16_DR_dup6	TE-X-16_DR_dup6	0	0	0	0	0	0	0	0	0	0	0	0	0	0	0	0	0	0	0	0	0	0	0	0	0	0	0	0	0	0	0	0	0	0	0	0	0	0	0	0	0	0.922435490782191	2.91453198282705	0	4.94295065096278	38.6221709536759	32.380560704182	31.8872551458052
EnSpm-N14_DR_dup37	EnSpm-N14_DR_dup37	0	0	0	0	0	0	0	0	0	0	0	0	0	0	0	0	0	0	0	0	0	0	0	0	0	0	0	0	0	0	0	0	0.960705182043452	0	0	0	0	0	0	0	0	0	1.9430213218847	1.52672593177354	0	17.825617363235	2.69838005868184	8.17621926815517
EnSpm-N48B_DR_dup13	EnSpm-N48B_DR_dup13	0	0	0	0	0	0	0	0	0	0	0	0	0	0	0	0	0	0	0	0	0	0.629628111094416	0	0	1.40804182192492	0	0.99543355058888	0.92401259261205	0.949363569359264	1.10382545942793	1.26633261306752	0	1.9214103640869	2.00531502935418	0	0	1.01441967780104	0	1.09187715503418	0	0	0.922435490782191	1.9430213218847	0.76336296588677	0	0	0.899460019560612	3.27048770726207
TDR1	TDR1	0	0	0	0	0	0	0	0	0	0	0	0	0	0	0	0	0	0	0	0	0.698953251014725	1.25925622218883	3.43632768283984	0.695345882911891	0	6.86077485438294	7.96346840471104	7.3921007408964	3.79745427743705	8.83060367542342	2.53266522613503	6.69204462643329	1.9214103640869	5.01328757338546	4.18335003115521	4.1964454799439	5.07209838900518	6.48102031629211	3.27563146510255	6.84968357369492	8.74368703271679	4.61217745391096	6.80057462659645	3.81681482943385	5.76677575945658	4.95156037867639	7.1956801564849	8.17621926815517
DNAX-10_DR	DNAX-10_DR	0	0	0	0	0	0	0	0	0	0	0	0	0	0	0	0	0	0	0	0	0	0	0.687265536567968	0	1.40804182192492	2.94033208044983	1.99086710117776	5.5440755556723	2.84809070807779	0	0	1.11534077107221	1.9214103640869	1.00265751467709	0	3.14733410995792	0	4.32068021086141	1.09187715503418	1.14161392894915	1.58976127867578	0	0.971510660942351	2.29008889766031	0.823825108493797	0.990312075735279	0.899460019560612	0
DNA-2-4_DR_dup1	DNA-2-4_DR_dup1	0	0	0	0	0	0	0	0	0	0	0	0	0	0	0	0	0	0	0	0	3.49476625507363	3.7777686665665	1.37453107313594	0	3.52010455481231	7.84088554786622	6.96803485412216	2.77203777783615	3.79745427743705	2.20765091885586	1.26633261306752	3.34602231321664	1.9214103640869	4.01063005870837	6.27502504673282	4.1964454799439	5.07209838900518	4.32068021086141	0	3.42484178684746	3.17952255735156	5.53461294469315	0.971510660942351	3.81681482943385	0.823825108493797	1.98062415147056	1.79892003912122	2.45286578044655
I-1_DR_dup0/1	I-1_DR_dup0/1	141.839461652347	154.563812192482	159.231429019469	115.733059954634	165.655560103529	125.82774311241	143.97203828089	141.454799436997	123.916215488104	110.721807888061	49.9126581983284	37.9853256329169	61.2954527254203	50.2749768907665	27.4673078028744	29.9367388885946	24.7704899994477	28.5405665046618	30.1067657328289	35.0874923486508	70.5942783524872	71.147976553669	90.0317852904038	45.8928282721848	47.1694010344849	92.1304051874281	81.6255511482881	66.5289066680676	68.354176993867	79.4754330788108	87.3769503016586	52.4210162403941	62.4458368328244	49.1302182191775	60.6585754517506	36.7188979495091	42.6056264676435	65.8903732156365	52.4101034416409	61.6471521632543	48.4877189996113	34.1301131589411	43.7179797424058	23.6642519424899	38.7197800992085	24.757801893382	46.7719210171518	38.4282305603293
HARBINGERN3B_DR	HARBINGERN3B_DR	0	0	0	0	0	0	0	0	0	0	0	0	0	0	0	0	0	0	0	0	0	0	0	0	0	0	0	0.92401259261205	0	0	0	0	0	0	0	0	0	0	0	2.28322785789831	1.58976127867578	0.922435490782191	0.971510660942351	0.76336296588677	0	2.97093622720584	1.79892003912122	2.45286578044655
ANGEL_dup26	ANGEL_dup26	166.254450953161	146.89949092674	187.188092129757	177.863439509227	225.041515612341	191.558653693519	131.452730604291	135.304590765823	163.095607149783	158.755533368911	37.1690007859893	44.1300106617711	56.0278747568295	55.4758365691217	46.6944232648865	62.0747085778212	59.5360899986725	63.4881989593496	54.8373232990812	61.8208198523847	41.9371950608835	40.925827221137	52.2321807791656	41.7207529747135	33.7930037261982	30.3834314979816	20.9041045623665	25.8723525931374	26.5821799420594	28.6994619451261	24.0603196482828	34.5755639032387	19.214103640869	24.0637803522502	32.4209627414529	31.4733410995792	19.2739738782197	28.0844213705992	30.5725603409572	18.2658228631865	18.2822547047715	19.371145306426	17.4871918969623	14.5038963518486	20.5956277123449	17.825617363235	21.5870404694547	9.8114631217862
EnSpm-8_DR_dup4	EnSpm-8_DR_dup4	3.48785561440197	1.27738687762382	1.21550709175167	3.6547282090937	7.81394151431739	2.81703902490469	0.894236262614226	7.90741114865201	0.91114864329488	7.32717846318051	2.12394290205653	0.558607729895837	1.43661217325204	2.88936648797509	0	0.880492320252783	0.43456999999031	1.16492108182293	2.6881040832883	1.67083296898337	0.698953251014725	0	1.37453107313594	0.695345882911891	1.40804182192492	0	0	0	1.89872713871853	0	2.53266522613503	0	0	0	0	0	1.01441967780104	0	2.18375431006837	1.14161392894915	0.79488063933789	0	0.971510660942351	0.76336296588677	0	1.98062415147056	0	0
hAT-N21B_DR_dup12	hAT-N21B_DR_dup12	0	0	0	0	0	0	0	0	0	0	0	0	0	0	0	0	0	0	0	0	0	0	0	0	0	0	0.99543355058888	0	0	0	0	0	0	1.00265751467709	1.0458375077888	0	0	0	0	1.14161392894915	2.38464191801367	2.76730647234657	0.971510660942351	2.29008889766031	5.76677575945658	0.990312075735279	1.79892003912122	5.72335348770862
Gypsy82-LTR_Dr_dup27	Gypsy82-LTR_Dr_dup27	0	0	0	0	1.56278830286348	0	2.68270878784268	0	0.91114864329488	0.81413094035339	0.530985725514132	1.11721545979167	0.478870724417346	0	1.09869231211498	0	0	0.582460540911465	0	1.11388864598891	0	0.629628111094416	0	0	0	1.96022138696655	1.99086710117776	0	1.89872713871853	1.10382545942793	3.79899783920255	1.11534077107221	0.960705182043452	3.00797254403127	1.0458375077888	3.14733410995792	4.05767871120414	1.08017005271535	5.45938577517092	4.56645571579661	3.97440319668945	8.30191941703972	6.80057462659645	5.34354076120739	6.59060086795038	8.91280868161751	8.99460019560612	4.9057315608931
TC1DR3_dup6	TC1DR3_dup6	0	0	0	0	0	0	0	0	0	0	0	0	0	0.577873297595017	0	0	0	0	0	0	0	0.629628111094416	0	0	0.704020910962462	0.980110693483277	0	2.77203777783615	0	0	2.53266522613503	1.11534077107221	0.960705182043452	2.00531502935418	0	0	4.05767871120414	1.08017005271535	2.18375431006837	1.14161392894915	0.79488063933789	1.84487098156438	1.9430213218847	2.29008889766031	0	2.97093622720584	2.69838005868184	0
Merlin-1_DR_dup18	Merlin-1_DR_dup18	3.48785561440197	3.83216063287147	2.43101418350334	2.43648547272914	0	9.39013008301564	6.25965383829958	7.90741114865201	5.46689185976928	6.51304752282712	2.65492862757066	2.79303864947919	1.91548289766939	1.15574659519003	2.19738462422995	1.32073848037917	2.17284999995155	4.07722378638025	1.07524163331532	4.45555458395566	2.7958130040589	1.25925622218883	2.74906214627187	2.08603764873567	2.11206273288739	4.90055346741639	5.97260130353328	8.31611333350845	7.59490855487411	6.62295275656756	8.86432829147261	10.0380669396499	9.60705182043452	10.0265751467709	15.6875626168321	7.34377958990182	9.12977710020932	9.72153047443817	29.480683185923	18.2658228631865	29.4105836555019	38.742290612852	30.1168304892129	29.771155669584	33.7768294482457	45.5543554838228	50.3697610953943	43.3339621212224
hAT-N126B_DR_dup5	hAT-N126B_DR_dup5	6.97571122880395	1.27738687762382	3.646521275255	2.43648547272914	9.37672981718087	3.75605203320625	9.83659888875648	4.39300619369556	1.82229728658976	4.07065470176695	2.65492862757066	3.35164637937502	0.478870724417346	0.577873297595017	0.549346156057488	1.76098464050557	3.47655999992248	0.582460540911465	3.22572489994596	3.34166593796674	2.09685975304418	2.51851244437766	2.0617966097039	2.78138353164756	1.40804182192492	0.980110693483277	0.99543355058888	6.46808814828435	4.74681784679632	2.20765091885586	0	1.11534077107221	0.960705182043452	1.00265751467709	0	1.04911136998597	1.01441967780104	1.08017005271535	1.09187715503418	1.14161392894915	4.76928383602734	5.53461294469315	0.971510660942351	4.58017779532062	4.11912554246899	3.96124830294112	2.69838005868184	4.08810963407758
DNA2-3_DR	DNA2-3_DR	4.65047415253596	5.10954751049529	3.646521275255	3.6547282090937	1.56278830286348	8.45111707471407	5.36541757568535	2.63580371621734	5.46689185976928	4.88478564212034	0	2.23443091958335	1.43661217325204	0	1.09869231211498	0.880492320252783	1.73827999996124	0	2.6881040832883	1.11388864598891	3.49476625507363	0	3.43632768283984	8.34415059494269	3.52010455481231	5.88066416089966	3.98173420235552	1.8480251852241	2.84809070807779	1.10382545942793	1.26633261306752	3.34602231321664	0	2.00531502935418	2.09167501557761	1.04911136998597	0	6.48102031629211	0	2.28322785789831	3.17952255735156	12.9140968709507	2.91453198282705	3.81681482943385	4.94295065096278	6.93218453014695	4.49730009780306	8.99384119497069
hAT-N126_DR	hAT-N126_DR	5.81309269066995	5.10954751049529	10.939563825765	10.9641846272811	6.25115321145392	8.45111707471407	10.7308351513707	7.0288099099129	10.0226350762437	10.5837022245941	3.71690007859893	5.58607729895837	1.91548289766939	8.66809946392526	3.29607693634493	3.08172312088474	4.3456999999031	5.24214486820318	3.22572489994596	5.56944322994457	11.8822052672503	5.66665299984974	7.55992090224765	5.56276706329513	3.52010455481231	4.90055346741639	4.9771677529444	5.5440755556723	3.79745427743705	2.20765091885586	5.06533045227006	2.23068154214443	5.76423109226071	2.00531502935418	3.13751252336641	0	3.04325903340311	2.1603401054307	6.55126293020511	1.14161392894915	7.15392575404101	4.61217745391096	5.8290639656541	3.81681482943385	4.11912554246899	4.95156037867639	1.79892003912122	2.45286578044655
hAT-N162_DR	hAT-N162_DR	2.32523707626798	0	4.86202836700667	4.87297094545827	3.12557660572696	3.75605203320625	0.894236262614226	0.878601238739112	2.73344592988464	4.07065470176695	2.65492862757066	0.558607729895837	2.39435362208673	1.73361989278505	0	2.64147696075835	0.86913999998062	1.16492108182293	1.61286244997298	1.11388864598891	2.09685975304418	4.40739677766091	2.0617966097039	1.39069176582378	2.81608364384985	2.94033208044983	0	0	1.89872713871853	3.31147637828378	0	1.11534077107221	2.88211554613036	2.00531502935418	0	1.04911136998597	0	0	1.09187715503418	1.14161392894915	0.79488063933789	0	1.9430213218847	0	2.47147532548139	0.990312075735279	4.49730009780306	0.817621926815517
MuDR-2_DR_dup5/6	MuDR-2_DR_dup5/6	0	0	0	0	0	0	0	0	0	0	0	0	0	0	0	0	0	0	0	0	0.698953251014725	0	0	0	0	1.96022138696655	0	0	0.949363569359264	1.10382545942793	1.26633261306752	1.11534077107221	1.9214103640869	3.00797254403127	1.0458375077888	1.04911136998597	1.01441967780104	3.24051015814606	1.09187715503418	0	0	1.84487098156438	0	3.05345186354708	1.64765021698759	2.97093622720584	2.69838005868184	5.72335348770862
ENSPM-6_DR_dup56/62	ENSPM-6_DR_dup56/62	0	0	0	0	0	0	0	0	0	0	1.06197145102826	0	0	0.577873297595017	0	0.440246160126392	0	0	0	1.11388864598891	4.89267275710308	1.25925622218883	4.12359321940781	2.78138353164756	4.22412546577477	27.4430994175318	26.8767058658998	17.5562392596289	36.075815635652	29.803287404554	40.5226436181605	35.6909046743109	34.5853865535643	39.1036430724066	28.2376127102977	40.915343429453	33.4758493674342	33.4852716341759	37.1238232711623	35.3900317974238	27.8208223768261	27.6730647234657	25.2592771845011	21.3741630448296	19.7718026038511	25.7481139691172	23.3859605085759	29.4343893653586
TDR1_dup2	TDR1_dup2	0	0	0	0	0	0	0	0	0	0	0	0	0	0	0	0	0	0	0	0	0.698953251014725	2.51851244437766	1.37453107313594	0.695345882911891	0.704020910962462	0.980110693483277	3.98173420235552	2.77203777783615	1.89872713871853	4.41530183771171	0	5.57670385536107	0.960705182043452	2.00531502935418	0	2.09822273997195	7.10093774460725	1.08017005271535	3.27563146510255	0	0	5.53461294469315	2.91453198282705	3.81681482943385	0.823825108493797	6.93218453014695	3.59784007824245	8.17621926815517
EnSpm-7_DR_dup21	EnSpm-7_DR_dup21	0	0	0	0	0	0	0	0	0	0	0	0	0.478870724417346	0	0	0	0	0	0.537620816657659	0	1.39790650202945	0.629628111094416	0	0	0	0	4.9771677529444	1.8480251852241	2.84809070807779	1.10382545942793	5.06533045227006	6.69204462643329	2.88211554613036	6.01594508806255	6.27502504673282	4.1964454799439	9.12977710020932	0	5.45938577517092	1.14161392894915	6.35904511470312	9.22435490782191	7.7720852875388	4.58017779532062	7.41442597644418	7.92249660588223	8.99460019560612	6.54097541452414
Gypsy82-LTR_Dr_dup28	Gypsy82-LTR_Dr_dup28	0	1.27738687762382	0	1.21824273636457	1.56278830286348	0	0	0.878601238739112	0.91114864329488	0	1.5929571765424	0	0	0	1.64803846817247	0.440246160126392	0.43456999999031	0.582460540911465	0	0	0	0.629628111094416	0.687265536567968	0	0	2.94033208044983	6.96803485412216	0	1.89872713871853	8.83060367542342	8.86432829147261	8.92272616857772	3.84282072817381	6.01594508806255	5.22918753894402	3.14733410995792	6.08651806680621	5.40085026357676	8.73501724027348	11.4161392894915	11.1283289507305	8.30191941703972	12.6296385922506	6.10690372709416	4.11912554246899	11.8837449088233	18.8886604107729	19.6229262435724
Gypsy120-LTR_DR_dup5	Gypsy120-LTR_DR_dup5	0	1.27738687762382	0	0	0	0	0	0	0.91114864329488	0	0	0.558607729895837	0.957741448834693	0.577873297595017	1.09869231211498	0	0.43456999999031	0	0.537620816657659	0	0.698953251014725	1.25925622218883	0	1.39069176582378	0	5.88066416089966	0	2.77203777783615	0.949363569359264	4.41530183771171	7.59799567840509	4.46136308428886	3.84282072817381	7.01860260273964	1.0458375077888	7.34377958990182	12.1730361336124	14.0422106852996	3.27563146510255	10.2745253605424	7.15392575404101	9.22435490782191	5.8290639656541	6.87026669298093	5.76677575945658	5.94187245441167	8.09514017604551	4.9057315608931
DNA2-16_DR_dup13	DNA2-16_DR_dup13	0	0	0	0	0	0	0	0	0	0	0	0	0	0	0	0	0	0	0	0	4.89267275710308	1.25925622218883	0	5.56276706329513	0.704020910962462	5.88066416089966	5.97260130353328	3.6960503704482	12.3417264016704	6.62295275656756	48.1206392965656	7.8073853975055	9.60705182043452	14.0372052054793	47.0626878504962	2.09822273997195	2.02883935560207	5.40085026357676	31.6644374959914	2.28322785789831	11.1283289507305	7.37948392625753	23.3162558626164	5.34354076120739	0.823825108493797	6.93218453014695	45.8724609975912	4.9057315608931
HE1_DR1_dup58	HE1_DR1_dup58	0	1.27738687762382	0	0	0	0	0.894236262614226	0	0	0	0	0	0.478870724417346	0	0	0	0	0.582460540911465	0	0	12.5811585182651	11.3333059996995	13.0580451947914	6.25811294620702	8.44825093154954	100.951401428778	94.5661873059436	97.0213222242652	50.316269176041	100.448116807941	111.437269949941	147.224981781532	146.987892852648	137.364079510762	83.6670006231043	105.960248368583	89.2689316464912	56.1688427411983	102.636452573213	79.9129750264407	65.9750930650449	71.0275327902287	61.2051716393681	75.5729336227902	77.439560198417	104.97308002794	113.331962464637	117.737557461434
DNA8-9_DR_dup2	DNA8-9_DR_dup2	0	0	0	0	0	0	0	0	0	0	0	0	0	0	0	0	0	0	0	0	0	0	1.37453107313594	0	1.40804182192492	9.80110693483277	10.9497690564777	7.3921007408964	9.49363569359264	12.1420800537072	7.59799567840509	4.46136308428886	17.2926932767821	11.029232661448	30.3292877258753	8.3928909598878	9.12977710020932	8.64136042172282	8.73501724027348	26.2571203658305	9.53856767205468	8.30191941703972	11.6581279313082	6.10690372709416	9.88590130192557	25.7481139691172	17.0897403716516	18.8053043167569
EnSpm-N21_DR_dup9	EnSpm-N21_DR_dup9	0	0	0	0	0	0	0.894236262614226	0	0	0	0	0	0	0	0	0	0	0	0	0	10.4842987652209	11.3333059996995	11.6835141216555	9.73484236076647	11.9683554863619	97.0309586548445	81.6255511482881	77.6170577794122	74.0503584100226	86.0983858353783	122.834263467549	127.148847902232	113.363211481127	116.308271702543	104.58375077888	93.3709119287517	91.2977710020932	103.696325060674	99.3608211081108	109.594937179119	75.5136607370995	60.8807423916246	71.8917889097339	94.6570077699595	92.2684121513053	81.2055902102929	114.231422484198	112.014203973726
EnSpm-N21_DR_dup10	EnSpm-N21_DR_dup10	0	0	0	0	0	0	0	0	0	0	0	0	0	0.577873297595017	0	0	0.43456999999031	0	0	0	6.29057925913253	3.14814055547208	6.87265536567968	6.95345882911891	5.63216728769969	41.1646491262977	38.8219084729663	36.960503704482	42.7213606211669	33.1147637828378	59.5176328141732	68.0357870354051	75.8957093814327	55.14616330724	64.8419254829058	40.915343429453	53.7642429234549	65.8903732156365	53.501980596675	47.9477850158644	33.3849868521914	54.4236939561493	51.4900650299446	29.771155669584	43.6627307501713	46.5446675595581	60.263821310561	47.4220717553
hAT-N47C_DR_dup3	hAT-N47C_DR_dup3	0	0	0	0	0	0	0	0	0	0.81413094035339	0	1.11721545979167	0	0	0.549346156057488	0	0	0	0	0	4.89267275710308	0.629628111094416	2.0617966097039	2.08603764873567	2.11206273288739	22.5425459501154	15.9269368094221	23.1003148153012	12.3417264016704	17.6612073508468	30.3919827136204	16.7301115660832	23.0569243690429	38.1009855577295	24.0542626791425	37.7680093194951	23.3316525894238	32.4051015814606	22.9294202557179	23.9738925079322	18.2822547047715	18.4487098156438	23.3162558626164	15.2672593177354	20.5956277123449	24.757801893382	16.190280352091	17.9876823899414
Helitron-N5B_DR_dup6	Helitron-N5B_DR_dup6	0	0	0	0	0	0	0	0	0	0	0	0	0	0	0	0	0	0	0	0	0.698953251014725	5.03702488875533	2.74906214627187	1.39069176582378	0	6.86077485438294	13.9360697082443	9.2401259261205	13.2910899710297	11.0382545942793	5.06533045227006	8.92272616857772	3.84282072817381	3.00797254403127	3.13751252336641	4.1964454799439	3.04325903340311	11.8818705798689	0	6.84968357369492	3.97440319668945	2.76730647234657	2.91453198282705	3.81681482943385	0.823825108493797	1.98062415147056	2.69838005868184	2.45286578044655
DNAX-18_DR	DNAX-18_DR	0	0	0	0	0	0	0	0	0	0	0	0	0	0	0	0.440246160126392	0	0	0	0	0	0	0	0	0	0	0	0	0	0	0	0	0	0	1.0458375077888	0	0	0	0	0	0	0	0	0	0.823825108493797	5.94187245441167	2.69838005868184	0.817621926815517
TDR13_dup1/2	TDR13_dup1/2	0	0	0	0	0	0	0	0.878601238739112	0	0	0	0	0.478870724417346	0	0	0	0	0	0	0	0	0	0	0	0	0	0	0	0	0	0	1.11534077107221	0	0	0	0	0	0	0	0	0	0	0	0	0	0	0.899460019560612	0.817621926815517
TDR13_dup3	TDR13_dup3	0	0	1.21550709175167	0	0	1.87802601660313	0	0	0	0	0	1.11721545979167	0	1.15574659519003	0	0	0	0	0	0	0	0	0	0	0.704020910962462	0	0	0.92401259261205	0	0	0	0	0	0	0	0	0	0	0	0	0	0	0	0	0	2.97093622720584	0	0.817621926815517
EnSpm-N3B_DR_dup1	EnSpm-N3B_DR_dup1	0	0	0	0	0	0	0	0	0	0	0	0	0	0	0	0	0	0	0	0	0.698953251014725	3.7777686665665	0.687265536567968	4.17207529747135	0	0	1.99086710117776	0	16.1391806791075	1.10382545942793	2.53266522613503	2.23068154214443	0.960705182043452	0	0	2.09822273997195	0	0	2.18375431006837	2.28322785789831	47.6928383602734	6.45704843547534	0	0	8.23825108493797	0	0	0
hAT-2n1_DR_dup14	hAT-2n1_DR_dup14	10.4635668432059	15.3286425314859	15.8015921927717	6.09121368182284	7.81394151431739	8.45111707471407	8.04812636352803	7.0288099099129	10.0226350762437	9.76957128424068	9.02675733374025	6.14468502885421	6.70419014184285	5.77873297595017	7.69084618480484	5.2829539215167	6.08397999986434	11.0667502773178	5.37620816657659	8.91110916791131	9.78534551420615	15.111074666266	8.93445197538359	8.34415059494269	9.152271842512	23.5226566435987	17.9178039105998	24.0243274079133	21.8353620952631	19.8688582697027	37.9899783920255	25.6528377346609	24.0176295510863	29.0770679256356	19.8709126479873	24.1295615096774	31.4470100118321	6.48102031629211	44.7669633564016	28.5403482237288	18.2822547047715	12.9140968709507	13.6011492531929	25.1909778742634	18.1241523868635	23.7674898176467	18.8886604107729	19.6229262435724
TDR1_dup5	TDR1_dup5	0	0	0	0	0	0	0	0	0	0	0	0	0	0	0	0	0	0	0	0	0.698953251014725	0	0	1.39069176582378	1.40804182192492	1.96022138696655	3.98173420235552	5.5440755556723	4.74681784679632	3.31147637828378	1.26633261306752	1.11534077107221	0.960705182043452	3.00797254403127	2.09167501557761	4.1964454799439	3.04325903340311	7.56119036900746	5.45938577517092	3.42484178684746	5.56416447536523	5.53461294469315	3.8860426437694	6.87026669298093	7.41442597644418	4.95156037867639	2.69838005868184	2.45286578044655
Helitron-N5_DR_dup11	Helitron-N5_DR_dup11	0	0	0	0	0	0	0	0	0	0	0	0.558607729895837	0	0	0	0	0	0	0	0	0	0	0	0	0	0	0	0	0	0	0	2.23068154214443	0	0	0	0	0	3.24051015814606	0	0	0.79488063933789	2.76730647234657	6.80057462659645	3.81681482943385	1.64765021698759	0	0.899460019560612	1.63524385363103
Harbinger-N9_DR	Harbinger-N9_DR	0	0	0	0	0	0	0	0	0	0	0	0	0	0	0	0	0	0	0	0	0.698953251014725	0	0	0.695345882911891	0.704020910962462	0	0.99543355058888	0.92401259261205	0	0	2.53266522613503	4.46136308428886	2.88211554613036	1.00265751467709	1.0458375077888	5.24555684992987	3.04325903340311	2.1603401054307	3.27563146510255	3.42484178684746	0.79488063933789	7.37948392625753	2.91453198282705	6.10690372709416	1.64765021698759	0.990312075735279	0.899460019560612	0.817621926815517
Zisupton-7_DR_dup154	Zisupton-7_DR_dup154	5.81309269066995	10.2190950209906	3.646521275255	8.52769915455197	10.9395181200444	5.63407804980938	6.25965383829958	1.75720247747822	2.73344592988464	4.07065470176695	2.12394290205653	4.4688618391667	0.957741448834693	4.04511308316512	1.64803846817247	3.08172312088474	1.30370999997093	1.74738162273439	2.15048326663064	2.78472161497229	2.7958130040589	2.51851244437766	8.24718643881562	5.56276706329513	3.52010455481231	6.86077485438294	5.97260130353328	6.46808814828435	1.89872713871853	1.10382545942793	2.53266522613503	0	0	0	2.09167501557761	0	1.01441967780104	1.08017005271535	0	0	0	4.61217745391096	3.8860426437694	2.29008889766031	1.64765021698759	1.98062415147056	1.79892003912122	4.9057315608931
TE-X-16_DR_dup11	TE-X-16_DR_dup11	54.6430712922976	42.1537669615861	52.2668049453217	54.8209231364055	71.88826193172	26.2923642324438	24.1443790905841	19.3292272522605	20.0452701524874	39.0782851369627	15.929571765424	18.9926628164585	23.46466549645	26.5821716893708	18.1284231498971	31.6977235291002	23.0322099994864	27.3756454228388	33.3324906327749	21.1638842737894	37.0445223037804	33.9999179990985	40.5486666575101	50.0649035696562	45.0573383015976	16.6618817892157	17.9178039105998	16.6322266670169	18.9872713871853	16.5573818914189	3.79899783920255	6.69204462643329	5.76423109226071	6.01594508806255	8.36670006231043	3.14733410995792	1.01441967780104	2.1603401054307	0	4.56645571579661	11.1283289507305	5.53461294469315	8.74359594848115	3.05345186354708	4.94295065096278	8.91280868161751	8.99460019560612	8.17621926815517
Helitron-N5_DR_dup16	Helitron-N5_DR_dup16	0	0	0	0	0	0	0	0	0	0	0	0	0	0	0	0	0	0	0	0	0	0	0	0	0	0	0	0	0	0	0	0	0	0	0	0	0	0	0	0	0	0	0	0	0	0	0	1.63524385363103
CryptonV-N2_DR_dup7	CryptonV-N2_DR_dup7	0	0	0	0	0	0	0	0	0	0	0	0	0	0	0	0	0	0	0	0	0	0	0	0	0	0	0	0	0	0	0	0	0.960705182043452	0	0	0	0	0	0	0	0	1.84487098156438	0	0.76336296588677	0.823825108493797	1.98062415147056	8.09514017604551	3.27048770726207
SINE2-3_DR_dup27	SINE2-3_DR_dup27	0	0	0	0	0	0	0	0	0	0	0	0	0	0	0	0	0	0	0	0	0	0	0	0	0	0	0	0.92401259261205	0.949363569359264	2.20765091885586	0	0	0.960705182043452	1.00265751467709	2.09167501557761	0	0	0	1.09187715503418	0	1.58976127867578	2.76730647234657	0	0.76336296588677	1.64765021698759	1.98062415147056	9.89406021516673	5.72335348770862
ANGEL_dup57	ANGEL_dup57	0	0	0	0	0	0	0	0	0	0	0	0	0	0	0	0	0	0	0	0	0	0	0	0	0	0	0	0	0.949363569359264	0	0	0	0	0	0	0	0	0	0	0	0.79488063933789	1.84487098156438	1.9430213218847	4.58017779532062	0.823825108493797	1.98062415147056	3.59784007824245	1.63524385363103
SINE2-4_DR_dup38	SINE2-4_DR_dup38	0	0	0	0	0	0	0	0	0	0	0	0	0	0	0	0	0	0	0	0	0	0	0	0	0	0	0	0	0	2.20765091885586	3.79899783920255	0	0	0	0	0	0	0	0	0	3.17952255735156	0.922435490782191	0	0	0.823825108493797	3.96124830294112	0.899460019560612	2.45286578044655
Helitron-N5_DR_dup18	Helitron-N5_DR_dup18	0	0	0	0	0	0	0	0	0	0	0	0	0	0	0	0	0	0	0	0	1.39790650202945	0	0	0	0	2.94033208044983	0	4.62006296306025	5.69618141615558	0	1.26633261306752	12.2687484817944	5.76423109226071	0	4.18335003115521	1.04911136998597	4.05767871120414	16.2025507907303	14.1944030154444	1.14161392894915	10.3334483113926	0	31.0883411501552	0.76336296588677	8.23825108493797	0.990312075735279	8.09514017604551	5.72335348770862
CryptonV-N5_DR_dup57	CryptonV-N5_DR_dup57	0	0	0	0	0	0	0	0	0	0	0	0	0	0	0	0	0.43456999999031	0	0	0	0.698953251014725	0	0	0	0.704020910962462	0.980110693483277	0.99543355058888	0	0	0	0	0	0.960705182043452	0	0	0	0	0	0	0	1.58976127867578	0	0	0.76336296588677	0	1.98062415147056	0	0.817621926815517
EnSpm-6N1_DR_dup21/22	EnSpm-6N1_DR_dup21/22	0	0	0	0	0	0	0	0	0	0	0	0	0	0	0	0	0	0	0	0	0	0	0	0	0	0	0	0	0	0	0	0	0	0	0	0	0	0	0	0	0	0	0	0	0	0	0	0
Zisupton-7_DR_dup191/192	Zisupton-7_DR_dup191/192	4.65047415253596	6.38693438811911	7.29304255051001	2.43648547272914	9.37672981718087	1.87802601660313	4.47118131307113	0	0.91114864329488	1.62826188070678	1.06197145102826	1.11721545979167	1.91548289766939	2.88936648797509	3.29607693634493	0.440246160126392	0.86913999998062	2.32984216364586	2.15048326663064	1.11388864598891	2.7958130040589	1.88888433328325	4.12359321940781	7.6488047120308	4.22412546577477	1.96022138696655	1.99086710117776	1.8480251852241	0	3.31147637828378	2.53266522613503	4.46136308428886	0.960705182043452	4.01063005870837	0	0	0	1.08017005271535	0	0	0	0	0	0	0.823825108493797	0	0	0.817621926815517
EnSpm-7_DR_dup35	EnSpm-7_DR_dup35	3.48785561440197	2.55477375524764	6.07753545875834	2.43648547272914	3.12557660572696	0.939013008301564	1.78847252522845	0	0.91114864329488	1.62826188070678	0	0	1.43661217325204	1.15574659519003	1.09869231211498	0.440246160126392	0.43456999999031	0.582460540911465	0	0	0	0	2.0617966097039	0.695345882911891	0	0	0.99543355058888	0	0	0	0	0	0	0	0	0	0	0	0	0	0.79488063933789	1.84487098156438	0	0	0	0	0	0
L2-2_DRe_dup10	L2-2_DRe_dup10	0	0	0	0	0	0	0	0	0	0	0	0	0	0	0	0	0	0	0	0	1.39790650202945	3.7777686665665	3.43632768283984	6.25811294620702	10.5603136644369	1.96022138696655	4.9771677529444	4.62006296306025	4.74681784679632	5.51912729713964	5.06533045227006	17.8454523371554	0.960705182043452	6.01594508806255	9.41253757009923	11.5402250698457	12.1730361336124	1.08017005271535	5.45938577517092	1.14161392894915	5.56416447536523	2.76730647234657	14.5726599141353	6.87026669298093	0	3.96124830294112	8.09514017604551	2.45286578044655
L2-1_DR_dup11	L2-1_DR_dup11	0	0	0	0	0	0	0	0	0	0	0	0	0	0	0	0	0	0	0	0	0	0	0	0	0	0	0	0	0	0	2.53266522613503	1.11534077107221	0.960705182043452	0	1.0458375077888	1.04911136998597	2.02883935560207	0	0	0	0.79488063933789	0	0.971510660942351	0	0	0.990312075735279	0	0
DNA-5-1B_DR_dup3	DNA-5-1B_DR_dup3	0	0	0	0	0	0	0	0	0	0	0	0	0	0	0	0	0	0	0	0	0.698953251014725	3.14814055547208	2.0617966097039	0.695345882911891	2.11206273288739	7.84088554786622	3.98173420235552	0.92401259261205	2.84809070807779	2.20765091885586	3.79899783920255	3.34602231321664	2.88211554613036	3.00797254403127	3.13751252336641	2.09822273997195	6.08651806680621	3.24051015814606	5.45938577517092	4.56645571579661	0	3.68974196312876	3.8860426437694	5.34354076120739	1.64765021698759	2.97093622720584	2.69838005868184	2.45286578044655
I-3_DR_dup1	I-3_DR_dup1	0	0	0	0	0	0	0	0	0	0	0	0	0	0	0	0	0	0	0	0	3.49476625507363	4.40739677766091	2.0617966097039	4.17207529747135	4.92814637673723	5.88066416089966	8.95890195529992	8.31611333350845	4.74681784679632	1.10382545942793	7.59799567840509	2.23068154214443	5.76423109226071	6.01594508806255	7.32086255452163	1.04911136998597	3.04325903340311	3.24051015814606	3.27563146510255	7.99129750264407	3.97440319668945	1.84487098156438	4.85755330471175	6.10690372709416	2.47147532548139	2.97093622720584	2.69838005868184	2.45286578044655
DNA-2-30B_DR_dup66	DNA-2-30B_DR_dup66	0	0	0	0	0	0	0	0.878601238739112	0	0	0.530985725514132	0	0.478870724417346	0	0	0.880492320252783	0	0	0.537620816657659	0	2.09685975304418	1.88888433328325	0.687265536567968	1.39069176582378	0.704020910962462	3.92044277393311	3.98173420235552	4.62006296306025	2.84809070807779	4.41530183771171	2.53266522613503	3.34602231321664	2.88211554613036	0	1.0458375077888	7.34377958990182	4.05767871120414	4.32068021086141	1.09187715503418	3.42484178684746	7.15392575404101	9.22435490782191	5.8290639656541	9.16035559064124	6.59060086795038	5.94187245441167	8.99460019560612	9.8114631217862
DNA-N15_DR_dup222	DNA-N15_DR_dup222	0	1.27738687762382	0	0	0	0	0	0.878601238739112	0	0	0	0	0.478870724417346	0	0	0.440246160126392	0	0	0	0	0.698953251014725	1.25925622218883	0	0	0	0.980110693483277	1.99086710117776	0	1.89872713871853	0	0	1.11534077107221	1.9214103640869	1.00265751467709	1.0458375077888	2.09822273997195	0	1.08017005271535	1.09187715503418	1.14161392894915	1.58976127867578	1.84487098156438	2.91453198282705	3.81681482943385	0	2.97093622720584	6.29622013692428	0.817621926815517
DIRS-1-LTR_DR_dup14	DIRS-1-LTR_DR_dup14	0	0	0	0	0	0	0	0	0	0.81413094035339	0	0	0	0	0	0	0	1.16492108182293	0	0	0.698953251014725	2.51851244437766	0.687265536567968	2.08603764873567	0.704020910962462	7.84088554786622	2.98630065176664	9.2401259261205	9.49363569359264	12.1420800537072	3.79899783920255	4.46136308428886	6.72493627430416	2.00531502935418	4.18335003115521	8.3928909598878	5.07209838900518	4.32068021086141	9.82689439530766	2.28322785789831	17.4873740654336	20.2935807972082	13.6011492531929	16.0306222836222	12.357376627407	27.7287381205878	11.692980254288	14.7171946826793
DNA-N15_DR_dup223	DNA-N15_DR_dup223	0	0	1.21550709175167	0	0	0	0	0	0	0	0	0	0	0	0	0	0	0	0	0	0.698953251014725	0	0	0.695345882911891	0.704020910962462	1.96022138696655	4.9771677529444	1.8480251852241	0.949363569359264	3.31147637828378	0	1.11534077107221	0.960705182043452	0	1.0458375077888	2.09822273997195	1.01441967780104	3.24051015814606	0	0	5.56416447536523	4.61217745391096	3.8860426437694	6.10690372709416	5.76677575945658	5.94187245441167	3.59784007824245	14.7171946826793
L1-29_DR	L1-29_DR	0	0	0	0	0	0	0	0	0	0	0	0	0	0	0	0	0	0	0	0	0	0	0	0	0	0	0	0	0	0	0	0	0	0	0	0	0	0	0	0	0	0	0	0	0	0	0	0
HE1_DR1_dup153	HE1_DR1_dup153	1.16261853813399	0	1.21550709175167	0	1.56278830286348	0	0	0	0	0	2.12394290205653	0.558607729895837	0.478870724417346	0	0	1.76098464050557	3.04198999993217	4.07722378638025	2.15048326663064	3.34166593796674	5.5916260081178	2.51851244437766	2.0617966097039	1.39069176582378	1.40804182192492	0.980110693483277	3.98173420235552	0	0	0	0	0	0.960705182043452	6.01594508806255	4.18335003115521	6.29466821991585	6.08651806680621	6.48102031629211	3.27563146510255	10.2745253605424	3.17952255735156	7.37948392625753	6.80057462659645	3.81681482943385	2.47147532548139	5.94187245441167	6.29622013692428	11.4467069754172
SINE2-5_DR_dup29	SINE2-5_DR_dup29	1.16261853813399	0	0	0	0	0	0	0	0	0	0	0.558607729895837	0.478870724417346	0.577873297595017	0	0.440246160126392	0.43456999999031	0.582460540911465	0	0.556944322994457	0.698953251014725	0	0	2.78138353164756	2.11206273288739	0.980110693483277	0.99543355058888	0.92401259261205	0.949363569359264	1.10382545942793	0	0	0	1.00265751467709	0	0	1.01441967780104	0	1.09187715503418	1.14161392894915	0	3.68974196312876	1.9430213218847	0	0.823825108493797	1.98062415147056	1.79892003912122	1.63524385363103
DNA-2-32_DR_dup14	DNA-2-32_DR_dup14	0	0	0	0	0	0	0	0	0	0.81413094035339	0.530985725514132	0	0.478870724417346	0	0	0.440246160126392	0.43456999999031	0	0.537620816657659	0	0	2.51851244437766	0	0.695345882911891	1.40804182192492	0.980110693483277	0	0	0	0	1.26633261306752	0	1.9214103640869	0	0	0	0	0	1.09187715503418	1.14161392894915	1.58976127867578	1.84487098156438	0.971510660942351	0.76336296588677	0	0	0	0
Zisupton-N1_DR_dup13	Zisupton-N1_DR_dup13	0	0	0	1.21824273636457	0	0	0	0	0	0	0	0.558607729895837	0	0.577873297595017	0	0.880492320252783	0.43456999999031	0	1.61286244997298	0.556944322994457	0	0.629628111094416	0.687265536567968	0	0	0	0	0.92401259261205	0.949363569359264	2.20765091885586	0	0	0.960705182043452	1.00265751467709	0	1.04911136998597	0	0	0	1.14161392894915	0.79488063933789	0.922435490782191	0	2.29008889766031	0	0.990312075735279	0	0.817621926815517
hAT-N86_DR_dup13	hAT-N86_DR_dup13	1.16261853813399	1.27738687762382	0	3.6547282090937	0	0.939013008301564	0.894236262614226	3.51440495495645	0.91114864329488	0.81413094035339	2.12394290205653	3.35164637937502	3.83096579533877	4.04511308316512	2.74673078028744	7.92443088227505	3.91112999991279	7.57198703184904	4.30096653326127	4.45555458395566	4.89267275710308	3.14814055547208	4.12359321940781	5.56276706329513	2.81608364384985	2.94033208044983	0	2.77203777783615	2.84809070807779	3.31147637828378	3.79899783920255	3.34602231321664	0.960705182043452	0	0	0	0	0	0	0	0	0	0	0	0	0	0	0
DNA-N4_DR_dup32	DNA-N4_DR_dup32	0	0	0	0	0	0	0	0	0	0	0	0	0	0	0	0	0	0	0	0	3.49476625507363	1.25925622218883	0	0	1.40804182192492	6.86077485438294	0	3.6960503704482	0	0	5.06533045227006	12.2687484817944	6.72493627430416	2.00531502935418	8.36670006231043	4.1964454799439	10.1441967780104	4.32068021086141	1.09187715503418	2.28322785789831	0	0	1.9430213218847	1.52672593177354	2.47147532548139	0.990312075735279	1.79892003912122	3.27048770726207
Helitron-N5B_DR_dup22	Helitron-N5B_DR_dup22	0	0	0	0	0	0	0	0	0	0	0	0	0	0	0	0	0	0	0	0	0	0	0	0	0	0	0	0	0	0	0	0	0	0	0	0	0	0	0	1.14161392894915	0	0.922435490782191	0	0	0	2.97093622720584	1.79892003912122	1.63524385363103
TDR13D_dup16	TDR13D_dup16	0	0	0	0	0	0	0	0	0	0	0	0	0	0	0	0	0	0	0	0	0	0	0	0	0	0	0	0	0	0	0	0	0	0	1.0458375077888	0	0	0	0	0	0	1.84487098156438	0.971510660942351	0	0	4.95156037867639	2.69838005868184	4.08810963407758
TDR13_dup28	TDR13_dup28	0	0	0	0	0	0	0	0	0	0	0	0	0	0	0	0	0	0	0	0	0	0	0	0	0	0	0	0.92401259261205	0	0	0	2.23068154214443	0	0	0	0	0	0	0	1.14161392894915	0	0.922435490782191	0	0	0	0.990312075735279	1.79892003912122	2.45286578044655
P-1_DR_dup4	P-1_DR_dup4	0	0	0	0	0	0	0.894236262614226	0	0	0	0	0	0	0	0.549346156057488	0	0.43456999999031	0	0	0	0.698953251014725	0	0	0	0	0	0	0	0	0	0	0	0	0	0	0	1.01441967780104	1.08017005271535	1.09187715503418	0	0	1.84487098156438	2.91453198282705	0.76336296588677	1.64765021698759	2.97093622720584	0	1.63524385363103
Gypsy-31-LTR_DR_dup35	Gypsy-31-LTR_DR_dup35	0	0	0	0	0	0	0	0	0	0	0	0	0	0	0	0	0	0	0.537620816657659	0	0.698953251014725	0	0	0	0	0	0	0	0	0	0	0	0	0	0	0	0	0	0	2.28322785789831	0	1.84487098156438	0.971510660942351	0	0	0.990312075735279	0	0.817621926815517
TDR12_dup11	TDR12_dup11	0	0	0	0	0	0	0	0	0	0	0	0	0	0	0	0	0	0	0	0	0	0	0	0	0	0	0	0	0	0	0	0	0	0	0	0	0	0	0	0	0	0.922435490782191	0	0	0	0	0	0
DNA21TA1_DR_dup9	DNA21TA1_DR_dup9	0	0	0	0	0	0	0	0	0	0	0	0	0	0	0	0	0	0	0	0	0	0	0	0	1.40804182192492	0	0	0	0	0	0	0	0	0	0	0	0	0	0	0	0	0	0	0	0	0	0	0
TDR12_dup12	TDR12_dup12	0	0	0	0	0	0	0	0	0	0	0	0	0	0	0	0	0	0	0	0	0	0	0	0	0	0	0	0	0	0	0	0	0	0	0	0	0	0	0	0	0	0	0	0	0	0	0	0.817621926815517
DNA-3-6_DR_dup3	DNA-3-6_DR_dup3	0	0	0	0	0	0	0	0	0	0	0	0	0	0	0	0	0	0	0	0	0	0	0	0	0	0	0	0	0	0	0	0	0	0	0	0	0	0	0	0	0	0	0	0	0	0.990312075735279	0	0
HE1_DR1_dup187	HE1_DR1_dup187	0	0	0	0	0	0	0	0	0	0	0	0	0	0	0	0	0	0	0	0	0	0	0	0	0	0	0	0	0	0	0	0	0	0	0	0	0	0	0	0	0	0	0	0	0	0	0	0
DNA9-3_DR_dup57	DNA9-3_DR_dup57	0	0	0	0	0	0	0	0	0	0	0	0	0	0	0	0	0	0	0	0	0	0	0	0	0	0	0	0	0	0	0	0	0	0	0	0	0	0	0	0	0	0	0	0	0	0	0	0
Mariner-N19_DR_dup3	Mariner-N19_DR_dup3	0	0	0	0	0	0	0	0	0	0	0	0	0	0	0	0	0	0	0	0	0	0	0	0	0	0	0	0	0	0	0	0	0	0	0	0	0	0	0	0	0	0	0	0	0.823825108493797	0	0	0
ANGEL_dup86	ANGEL_dup86	0	0	0	0	0	0.939013008301564	0	0	0	0	0	0.558607729895837	0	0	0.549346156057488	0	0	0	0	0	5.5916260081178	3.14814055547208	1.37453107313594	0.695345882911891	3.52010455481231	18.6221031761823	18.9132374611887	12.0121637039566	8.54427212423337	6.62295275656756	10.1306609045401	6.69204462643329	7.68564145634762	5.01328757338546	10.458375077888	7.34377958990182	6.08651806680621	7.56119036900746	7.64314008523929	5.70806964474577	3.97440319668945	3.68974196312876	0.971510660942351	2.29008889766031	3.29530043397519	1.98062415147056	0.899460019560612	1.63524385363103
DNA25TWA2_DR_dup4	DNA25TWA2_DR_dup4	0	0	0	0	0	0	0	0	0	0	0	0	0	0	0	0	0	0	0	0	1.39790650202945	0.629628111094416	2.0617966097039	1.39069176582378	1.40804182192492	2.94033208044983	4.9771677529444	2.77203777783615	5.69618141615558	4.41530183771171	10.1306609045401	11.1534077107221	17.2926932767821	7.01860260273964	12.5500500934656	15.7366705497896	10.1441967780104	19.4430609488763	20.7456659456495	3.42484178684746	7.9488063933789	5.53461294469315	7.7720852875388	7.6336296588677	9.88590130192557	13.8643690602939	0.899460019560612	8.99384119497069
hAT-N68_DR_dup4	hAT-N68_DR_dup4	0	0	0	0	0	0	0	0	0	0	0	0	0	0	0	0	0	0	0	0	2.7958130040589	5.66665299984974	0.687265536567968	0	4.92814637673723	5.88066416089966	0	0	4.74681784679632	5.51912729713964	5.06533045227006	23.4221561925165	0.960705182043452	6.01594508806255	3.13751252336641	8.3928909598878	25.3604919450259	25.9240812651685	20.7456659456495	15.9825950052881	3.97440319668945	5.53461294469315	0	6.87026669298093	9.88590130192557	0	8.99460019560612	2.45286578044655
ERV1-I_DR	ERV1-I_DR	16.2766595338759	19.1608031643573	14.58608510102	10.9641846272811	17.1906713314983	66.669923589411	57.2311208073104	69.4094978603898	60.1358104574621	52.9185111229703	143.89713161433	137.417501554376	133.60493211244	122.509139090144	133.49111592197	128.551878756906	132.109279997054	106.007818445887	121.502304564631	125.869416996747	208.288068802388	204.629136105685	188.998022556191	237.112946072955	211.206273288739	301.874093592849	328.49307169433	357.592873340863	273.416707975468	306.863477720964	393.829442663997	340.178935177025	352.578801809947	348.924815107628	343.034702554728	366.139868125105	339.830592063347	378.059518450373	441.118370633811	402.989716919051	224.156340293285	224.151824260072	251.621261184069	221.375260107163	229.023380161276	200.043039298526	191.58498416641	212.581700972034
EXPANDER1_DR_dup7	EXPANDER1_DR_dup7	0	0	0	0	0	0	0	0	0	0	0	0	0	0	0	0	0	0	0	0	0	0	0	0	0	0	0.99543355058888	0	0	0	1.26633261306752	0	0.960705182043452	1.00265751467709	0	1.04911136998597	0	1.08017005271535	2.18375431006837	5.70806964474577	0.79488063933789	0.922435490782191	0	0	0.823825108493797	0	0	0
DNA-N19_DR_dup1	DNA-N19_DR_dup1	0	0	0	0	0	0	0	0	0	0	0	0	0	0	0	0	0	0	0	0	0	0	0	0	0	0.980110693483277	0	0	1.89872713871853	1.10382545942793	1.26633261306752	1.11534077107221	1.9214103640869	0	0	0	3.04325903340311	2.1603401054307	1.09187715503418	1.14161392894915	0.79488063933789	0.922435490782191	1.9430213218847	1.52672593177354	0.823825108493797	0	0	0.817621926815517
Harbinger-8N1_DR_dup12	Harbinger-8N1_DR_dup12	0	0	0	0	0	0	0	0	0	0	0	0	0	0	0	0	0	0	0	0	0	0	0	0	0	0	0.99543355058888	0	0	1.10382545942793	0	0	2.88211554613036	1.00265751467709	2.09167501557761	5.24555684992987	1.01441967780104	2.1603401054307	1.09187715503418	3.42484178684746	2.38464191801367	4.61217745391096	3.8860426437694	0	0	0	1.79892003912122	0
DNA-N19_DR_dup2	DNA-N19_DR_dup2	0	0	0	0	0	0	0	0	0	0	0	0	0	0	0	0	0	0	0	0	0	0	0	0	0	0	0	0.92401259261205	1.89872713871853	2.20765091885586	1.26633261306752	1.11534077107221	0.960705182043452	1.00265751467709	1.0458375077888	3.14733410995792	2.02883935560207	0	1.09187715503418	0	3.17952255735156	0.922435490782191	0.971510660942351	0.76336296588677	2.47147532548139	3.96124830294112	0	4.08810963407758
DNA9-3_DR_dup61/66	DNA9-3_DR_dup61/66	19.7645151482778	15.3286425314859	18.232606376275	23.1466119909268	15.6278830286348	7.51210406641251	10.7308351513707	3.51440495495645	11.8449323628334	6.51304752282712	6.37182870616959	7.26190048864589	12.450638834851	11.5574659519003	8.78953849691982	6.60369240189587	8.25682999981589	7.57198703184904	5.37620816657659	12.2527751058781	13.9790650202945	12.5925622218883	24.0542937798789	13.9069176582378	16.8965018630991	18.6221031761823	13.9360697082443	20.3282770374651	17.0885442484667	23.1803346479865	17.7286565829452	15.614770795011	13.4498725486083	13.0345476908022	13.5958876012544	13.6384478098177	5.07209838900518	14.0422106852996	8.73501724027348	7.99129750264407	13.5129708687441	14.7589678525151	18.4587025579047	11.4504444883015	16.4765021698759	16.8353052874997	13.4919002934092	17.9876823899414
SINE2-1B_DR_dup3	SINE2-1B_DR_dup3	0	1.27738687762382	0	0	0	0	0	0	0.91114864329488	0	0	0	0	0	0	0	0.86913999998062	0	0	0	2.7958130040589	9.44442166641624	4.81085875597578	3.47672941455945	3.52010455481231	5.88066416089966	10.9497690564777	7.3921007408964	4.74681784679632	9.93442913485135	2.53266522613503	3.34602231321664	4.80352591021726	5.01328757338546	3.13751252336641	5.24555684992987	0	2.1603401054307	4.36750862013674	4.56645571579661	1.58976127867578	0	0	0	0	0.990312075735279	0.899460019560612	1.63524385363103
Merlin-1_DR_dup121/122	Merlin-1_DR_dup121/122	0	0	0	0	0	0	0	0	0	0	0	0.558607729895837	0	0	0	0	0	0.582460540911465	0	0	0	1.25925622218883	0.687265536567968	0	0	0.980110693483277	1.99086710117776	3.6960503704482	1.89872713871853	0	1.26633261306752	3.34602231321664	1.9214103640869	0	5.22918753894402	1.04911136998597	4.05767871120414	4.32068021086141	6.55126293020511	3.42484178684746	3.17952255735156	1.84487098156438	1.9430213218847	5.34354076120739	4.94295065096278	9.90312075735279	2.69838005868184	5.72335348770862
hAT-N134_DR_dup12	hAT-N134_DR_dup12	0	0	3.646521275255	0	0	3.75605203320625	2.68270878784268	6.15020867117378	3.64459457317952	0.81413094035339	1.06197145102826	0.558607729895837	1.91548289766939	1.73361989278505	2.19738462422995	0	1.30370999997093	0	3.22572489994596	1.11388864598891	3.49476625507363	0.629628111094416	1.37453107313594	2.08603764873567	0.704020910962462	2.94033208044983	4.9771677529444	2.77203777783615	0.949363569359264	6.62295275656756	0	6.69204462643329	1.9214103640869	2.00531502935418	5.22918753894402	6.29466821991585	5.07209838900518	2.1603401054307	1.09187715503418	12.5577532184407	18.2822547047715	23.0608872695548	15.5441705750776	21.3741630448296	13.1812017359008	10.8934328330881	5.39676011736367	18.8053043167569
EnSpm-N26B_DR_dup40	EnSpm-N26B_DR_dup40	0	1.27738687762382	1.21550709175167	0	3.12557660572696	0	0	1.75720247747822	1.82229728658976	0	0	3.35164637937502	0	0	0	0	0	0	0	0	0	0.629628111094416	1.37453107313594	0	0	2.94033208044983	3.98173420235552	2.77203777783615	0.949363569359264	1.10382545942793	1.26633261306752	0	0	0	2.09167501557761	0	2.02883935560207	7.56119036900746	3.27563146510255	2.28322785789831	9.53856767205468	10.1467903986041	9.71510660942351	17.5573482153957	10.7097264104194	9.90312075735279	8.99460019560612	9.8114631217862
ANGEL_dup95	ANGEL_dup95	0	0	1.21550709175167	1.21824273636457	0	3.75605203320625	6.25965383829958	3.51440495495645	10.0226350762437	4.07065470176695	1.5929571765424	1.67582318968751	0.957741448834693	1.15574659519003	3.84542309240242	3.96221544113752	1.30370999997093	2.32984216364586	2.15048326663064	2.78472161497229	2.7958130040589	3.7777686665665	1.37453107313594	2.08603764873567	2.11206273288739	5.88066416089966	3.98173420235552	4.62006296306025	1.89872713871853	0	1.26633261306752	1.11534077107221	5.76423109226071	4.01063005870837	2.09167501557761	11.5402250698457	10.1441967780104	4.32068021086141	4.36750862013674	10.2745253605424	32.5901062128535	45.1993390483274	31.0883411501552	25.1909778742634	29.6577039057767	20.7965535904409	24.2854205281365	33.5224989994362
EnSpm-N26B_DR_dup41	EnSpm-N26B_DR_dup41	0	0	0	0	0	0	0	0	0	1.62826188070678	0.530985725514132	3.91025410927086	0	1.73361989278505	0	0.880492320252783	0	0	0.537620816657659	0	2.09685975304418	0	4.12359321940781	0	0	0	0	0	0	5.51912729713964	3.79899783920255	0	0	0	0	1.04911136998597	3.04325903340311	7.56119036900746	2.18375431006837	1.14161392894915	6.35904511470312	11.0692258893863	0.971510660942351	17.5573482153957	4.94295065096278	5.94187245441167	3.59784007824245	8.99384119497069
ANGEL_dup96	ANGEL_dup96	0	1.27738687762382	3.646521275255	6.09121368182284	4.68836490859044	5.63407804980938	8.94236262614226	4.39300619369556	2.73344592988464	0.81413094035339	1.06197145102826	3.91025410927086	2.39435362208673	1.73361989278505	2.19738462422995	6.16344624176948	3.47655999992248	1.74738162273439	3.22572489994596	1.67083296898337	6.29057925913253	3.7777686665665	6.18538982911171	4.86742118038324	4.92814637673723	4.90055346741639	6.96803485412216	4.62006296306025	0.949363569359264	11.0382545942793	2.53266522613503	7.8073853975055	4.80352591021726	10.0265751467709	4.18335003115521	11.5402250698457	13.1874558114135	15.1223807380149	9.82689439530766	13.6993671473898	26.2310610981504	33.2076776681589	23.3162558626164	19.0840741471693	26.3624034718015	24.757801893382	28.7827206259396	29.4343893653586
ANGEL_dup97	ANGEL_dup97	2.32523707626798	6.38693438811911	9.72405673401335	4.87297094545827	6.25115321145392	13.1461821162219	15.2020164644418	11.4218161036085	5.46689185976928	9.76957128424068	6.90281443168372	5.02746956906254	4.30983651975612	6.93447957114021	8.78953849691982	4.84270776139031	5.64940999987403	4.07722378638025	1.61286244997298	4.45555458395566	8.3874390121767	6.92590922203857	13.0580451947914	9.03949647785458	4.92814637673723	8.8209962413495	5.97260130353328	12.9361762965687	12.3417264016704	14.3497309725631	16.4623239698777	10.0380669396499	7.68564145634762	18.0478352641876	13.5958876012544	16.7857819197756	24.3460722672249	32.4051015814606	21.8375431006837	17.1242089342373	68.3597349830585	79.3294522072684	56.3476183346563	75.5729336227902	75.7919099814294	78.234653983087	69.2584215061671	78.4917049742896
SINE2-3_DR_dup59	SINE2-3_DR_dup59	0	0	0	0	0	0	0	0	0	0	0	0	0	0	0	0	0	0	0	0	0	0	0.687265536567968	0	0	1.96022138696655	0.99543355058888	4.62006296306025	0.949363569359264	1.10382545942793	2.53266522613503	2.23068154214443	6.72493627430416	3.00797254403127	1.0458375077888	2.09822273997195	2.02883935560207	1.08017005271535	4.36750862013674	4.56645571579661	3.97440319668945	2.76730647234657	5.8290639656541	7.6336296588677	8.23825108493797	1.98062415147056	9.89406021516673	7.35859734133965
Harbinger-2N2_DR	Harbinger-2N2_DR	0	0	0	0	0	0	0	0	0	0	0	0	0	0	0	0	0	0	0.537620816657659	0	0	0	0	0.695345882911891	0	5.88066416089966	3.98173420235552	0.92401259261205	1.89872713871853	0	2.53266522613503	4.46136308428886	4.80352591021726	3.00797254403127	2.09167501557761	3.14733410995792	1.01441967780104	1.08017005271535	10.9187715503418	3.42484178684746	0.79488063933789	0.922435490782191	4.85755330471175	1.52672593177354	6.59060086795038	0	9.89406021516673	8.17621926815517
Harbinger-N20_DR_dup1	Harbinger-N20_DR_dup1	0	1.27738687762382	0	1.21824273636457	0	0	0	0	0	0	0	0	0	0	0	0.440246160126392	0.86913999998062	1.16492108182293	0.537620816657659	1.11388864598891	0	0.629628111094416	0	0	0.704020910962462	1.96022138696655	0	0.92401259261205	3.79745427743705	1.10382545942793	1.26633261306752	3.34602231321664	1.9214103640869	4.01063005870837	5.22918753894402	2.09822273997195	1.01441967780104	1.08017005271535	3.27563146510255	1.14161392894915	0.79488063933789	0	5.8290639656541	3.05345186354708	3.29530043397519	1.98062415147056	6.29622013692428	4.08810963407758
Harbinger-N25_DR_dup8/9	Harbinger-N25_DR_dup8/9	0	0	0	0	0	0.939013008301564	0	0	0	0.81413094035339	0.530985725514132	0	0	0	0	2.20123080063196	0.86913999998062	0.582460540911465	2.6881040832883	1.11388864598891	0	0	0	0	0	4.90055346741639	0	6.46808814828435	0	1.10382545942793	2.53266522613503	0	2.88211554613036	1.00265751467709	1.0458375077888	6.29466821991585	4.05767871120414	1.08017005271535	3.27563146510255	5.70806964474577	3.97440319668945	3.68974196312876	5.8290639656541	4.58017779532062	4.94295065096278	2.97093622720584	4.49730009780306	3.27048770726207
TDR24_dup16	TDR24_dup16	1.16261853813399	2.55477375524764	1.21550709175167	1.21824273636457	3.12557660572696	2.81703902490469	3.5769450504569	2.63580371621734	3.64459457317952	1.62826188070678	0	0	0	0	0	9.24516936265422	3.91112999991279	6.98952649093758	5.91382898323425	2.78472161497229	0.698953251014725	0.629628111094416	0	0.695345882911891	0	0	0	0	0	1.10382545942793	0	0	0	0	0	0	0	0	0	0	0	0	0	0	1.64765021698759	0	0	0.817621926815517
TDR1_dup15	TDR1_dup15	0	0	0	0	0	0	0	0	0	0	0	0	0	0	0	0	0	0	0	0	0	0	0	0	0	0	0	0	0	0	0	0	0	0	0	0	0	0	0	0	0	0.922435490782191	0.971510660942351	0.76336296588677	0	0	0.899460019560612	0.817621926815517
HATN5A_DR	HATN5A_DR	0	0	0	0	0	0	0	0	0	0	0	0	0	0	0	0	0	0	0	0	0	0	0.687265536567968	0	2.11206273288739	0.980110693483277	0	0	0	0	0	0	2.88211554613036	0	0	4.1964454799439	1.01441967780104	2.1603401054307	2.18375431006837	3.42484178684746	7.9488063933789	0	11.6581279313082	8.39699262475447	5.76677575945658	2.97093622720584	2.69838005868184	9.8114631217862
EnSpm-6N1_DR_dup70	EnSpm-6N1_DR_dup70	11.6261853813399	2.55477375524764	10.939563825765	12.1824273636457	18.7534596343617	11.2681560996188	20.5674340401272	10.5432148648693	6.37804050306416	8.1413094035339	3.71690007859893	15.6410164370834	3.35209507092143	8.66809946392526	9.3388846529773	12.7671386436654	3.04198999993217	12.8141319000522	11.8276579664685	12.2527751058781	26.5602235385596	16.3703308884548	23.3670282433109	13.2115717753259	5.63216728769969	28.423210111015	36.8310413717886	24.9483400005253	21.8353620952631	18.7650328102748	20.2613218090803	13.3840892528666	16.3319880947387	24.0637803522502	36.6043127726081	19.9331160297335	30.4325903340311	96.1351346916663	24.0212974107521	28.5403482237288	9.53856767205468	44.2769035575452	9.71510660942351	19.847437113056	23.0671030378263	29.7093622720584	40.4757008802275	26.9815235849121
hAT-N104_DR_dup7	hAT-N104_DR_dup7	0	0	0	0	0	0	0	0	0	0	0	0	0	0	0	0	0	0	0	0	0	0	0	0	0	0	0	0	0	0	0	0	0	0	0	0	0	1.08017005271535	0	0	0.79488063933789	2.76730647234657	0	0	0.823825108493797	0.990312075735279	0	0
L2-1_DR_dup26	L2-1_DR_dup26	0	0	0	0	0	0	0	0	0	0	0	0	0	0	0	0	0	0	0	0	1.39790650202945	0	0.687265536567968	0	0	2.94033208044983	0.99543355058888	0	0.949363569359264	0	1.26633261306752	0	1.9214103640869	0	6.27502504673282	5.24555684992987	4.05767871120414	0	0	2.28322785789831	3.97440319668945	1.84487098156438	1.9430213218847	3.81681482943385	0	0.990312075735279	0	1.63524385363103
hAT-N191_DR	hAT-N191_DR	0	0	0	0	0	0	0	0	0	0	0	0	0	0	0	0	0	0	0	0	0	0	0	0	0.704020910962462	0	0	0	0	1.10382545942793	0	1.11534077107221	0.960705182043452	2.00531502935418	0	0	0	0	0	2.28322785789831	0.79488063933789	0	0	1.52672593177354	2.47147532548139	0	0	0
DNA9TA1_DR_dup24	DNA9TA1_DR_dup24	0	0	0	0	0	0	0	0	0	0	0	0	0	0	0	0	0	0	0	0	6.29057925913253	6.92590922203857	4.81085875597578	8.34415059494269	4.92814637673723	15.6817710957324	4.9771677529444	0.92401259261205	13.2910899710297	5.51912729713964	13.9296587437427	8.92272616857772	11.5284621845214	9.02391763209382	4.18335003115521	11.5402250698457	5.07209838900518	5.40085026357676	12.010648705376	12.5577532184407	10.3334483113926	15.6814033432972	16.51568123602	14.5038963518486	17.3003272783697	7.92249660588223	21.5870404694547	11.4467069754172
CryptonV-N5_DR_dup161/162/163	CryptonV-N5_DR_dup161/162/163	0	0	0	0	0	0	0	0	0	0	0	0	0	0	0	0	0	0	0	0	0	0	0	0	0	0	0	0	0	0	0	0	0	0	0	0	0	0	0	0	0	0	0	0	0	0	0	0
DNA7-N1_DR_dup43	DNA7-N1_DR_dup43	0	0	0	0	0	0	0.894236262614226	0	0	0.81413094035339	0	0	0	0	0	0	0	0	0	0	0	0.629628111094416	1.37453107313594	2.08603764873567	0.704020910962462	0	7.96346840471104	7.3921007408964	0	1.10382545942793	6.33166306533758	13.3840892528666	6.72493627430416	4.01063005870837	6.27502504673282	0	9.12977710020932	7.56119036900746	1.09187715503418	0	0.79488063933789	0	4.85755330471175	3.05345186354708	1.64765021698759	3.96124830294112	0.899460019560612	2.45286578044655
HATN11B_DR_dup30	HATN11B_DR_dup30	0	0	0	0	0	0	0	0	0	0	0	0	0	0	0	0	0	0	0	0	9.08639226319143	5.66665299984974	8.24718643881562	3.47672941455945	4.92814637673723	41.1646491262977	45.7899433270885	33.2644533340338	26.5821799420594	34.2185892422658	82.3116198493885	72.4971501196939	76.8564145634762	85.2258887475528	104.58375077888	90.2235778187938	84.196833257486	139.34193680028	135.392767224239	81.0545889553899	73.1290188190859	60.8807423916246	80.6353848582151	74.0462076910167	71.6727844389604	66.3509090742637	65.6605814279247	66.2273760720569
L1-60_DR_dup9	L1-60_DR_dup9	0	0	0	0	0	0	0	0	0	0	0	0	0	0	0	0	0	0	0	0	0.698953251014725	1.88888433328325	0	0	0.704020910962462	7.84088554786622	10.9497690564777	2.77203777783615	4.74681784679632	4.41530183771171	8.86432829147261	13.3840892528666	16.3319880947387	10.0265751467709	6.27502504673282	13.6384478098177	15.2162951670155	10.8017005271535	15.2862801704786	13.6993671473898	14.307851508082	13.8365323617329	9.71510660942351	9.16035559064124	9.88590130192557	10.8934328330881	7.1956801564849	4.9057315608931
DNA11TA1B_DR_dup56	DNA11TA1B_DR_dup56	2.32523707626798	3.83216063287147	2.43101418350334	1.21824273636457	6.25115321145392	4.69506504150782	12.5193076765992	8.78601238739112	10.0226350762437	1.62826188070678	2.65492862757066	2.79303864947919	2.39435362208673	2.88936648797509	2.19738462422995	2.64147696075835	0.86913999998062	1.74738162273439	4.83858734991893	2.22777729197783	4.89267275710308	6.29628111094416	6.18538982911171	3.47672941455945	0.704020910962462	3.92044277393311	10.9497690564777	4.62006296306025	7.59490855487411	2.20765091885586	10.1306609045401	12.2687484817944	11.5284621845214	7.01860260273964	8.36670006231043	10.4911136998597	19.2739738782197	16.2025507907303	4.36750862013674	12.5577532184407	8.74368703271679	11.9916613801685	4.85755330471175	4.58017779532062	3.29530043397519	8.91280868161751	3.59784007824245	5.72335348770862
DNA11TA1_DR_dup64	DNA11TA1_DR_dup64	0	0	0	0	0	0	0	0	0	0	0	0	0	0	0	0	0	0	0	0	1.39790650202945	0	0	0	0	0	4.9771677529444	4.62006296306025	0	1.10382545942793	6.33166306533758	11.1534077107221	4.80352591021726	7.01860260273964	4.18335003115521	2.09822273997195	3.04325903340311	4.32068021086141	7.64314008523929	2.28322785789831	3.97440319668945	2.76730647234657	0.971510660942351	3.81681482943385	5.76677575945658	11.8837449088233	6.29622013692428	5.72335348770862
Kolobok-N10_DR_dup36	Kolobok-N10_DR_dup36	0	0	0	0	0	0	0	0	0	0	0	0	0	0	0	0.440246160126392	0	0	0	0	0	0	1.37453107313594	0	0	1.96022138696655	0	0.92401259261205	0.949363569359264	1.10382545942793	0	5.57670385536107	2.88211554613036	2.00531502935418	2.09167501557761	6.29466821991585	7.10093774460725	3.24051015814606	1.09187715503418	5.70806964474577	3.97440319668945	7.37948392625753	2.91453198282705	2.29008889766031	6.59060086795038	2.97093622720584	7.1956801564849	1.63524385363103
hAT-N66B_DR_dup15	hAT-N66B_DR_dup15	0	2.55477375524764	0	2.43648547272914	0	1.87802601660313	0	0	0	0	0	0	0.478870724417346	0	0	0	0.43456999999031	0	0	0	1.39790650202945	1.25925622218883	0.687265536567968	0.695345882911891	0	10.7812176283161	12.9406361576554	13.8601888891807	11.3923628323112	11.0382545942793	15.1959913568102	13.3840892528666	14.4105777306518	14.0372052054793	17.7792376324097	14.6875591798036	16.2307148448166	11.8818705798689	26.2050517208204	22.8322785789831	9.53856767205468	15.6814033432972	7.7720852875388	9.92371855652801	14.8288519528884	13.8643690602939	21.5870404694547	11.4467069754172
hAT-N50B_DR_dup9	hAT-N50B_DR_dup9	0	0	0	0	0	0	0	0	0	0	0	0	0	0	0	0	0	0	0	0	0	0	0	0	0	0	0	0	0	0	0	0	0	0	0	0	0	0	1.09187715503418	0	7.15392575404101	3.68974196312876	5.8290639656541	4.58017779532062	1.64765021698759	1.98062415147056	1.79892003912122	0
EnSpm-8_DR_dup36	EnSpm-8_DR_dup36	0	0	0	0	0	0	0	0	0	0	0	0	0	0	0	0	0	0	0	0	0	0	0	0	0	0	0	0	0	0	0	0	0	0	0	2.09822273997195	0	1.08017005271535	1.09187715503418	1.14161392894915	3.17952255735156	7.37948392625753	2.91453198282705	2.29008889766031	4.94295065096278	1.98062415147056	0	0.817621926815517
EnSpm-N6_DR_dup13	EnSpm-N6_DR_dup13	0	0	0	0	0	0	0	0	0	0	0	0	0	0	0	0	0	0	0	0	0	0	0	0	0	0	0	0	0	0	0	0	0.960705182043452	0	0	0	1.01441967780104	0	1.09187715503418	0	4.76928383602734	6.45704843547534	1.9430213218847	3.05345186354708	4.94295065096278	1.98062415147056	2.69838005868184	3.27048770726207
ANGEL_dup216	ANGEL_dup216	0	0	0	0	0	0	0	0	0	0	0	0	0	0	0	0	0	0	0	0	0	0	0	0	0	0	0	0	0	0	0	0	0	0	0	0	0	0	0	0	0	0	0	0	0.823825108493797	0	2.69838005868184	0
TDR13B2_dup35	TDR13B2_dup35	0	0	0	0	0	0	0	0	0	0	0	0	0	0	0	0	0	0	0	0	0	0	0	0	0	0	0	0	0	0	0	0	0	0	0	0	0	0	0	0	0.79488063933789	0	0	0	0	0.990312075735279	0.899460019560612	0
SINE2-3_DR_dup149	SINE2-3_DR_dup149	0	0	0	0	0	0	0	0	0	0	0	0	0	0	0	0	0	0	0	0	0	0	0	0	0	0.980110693483277	0	0	0	0	0	0	0	0	0	1.04911136998597	0	0	0	0	2.38464191801367	0.922435490782191	0.971510660942351	0	1.64765021698759	1.98062415147056	3.59784007824245	3.27048770726207
HATN2_DR_dup16/17	HATN2_DR_dup16/17	0	0	0	0	0	0	0	0	0	0	0	0	0	0	0	0	0	0	0	0	0	0	0	0	0	0	0	0	0	1.10382545942793	0	0	0	0	0	0	0	0	0	0	0.79488063933789	0.922435490782191	0	0.76336296588677	0	1.98062415147056	5.39676011736367	2.45286578044655
TDR13_dup120	TDR13_dup120	0	0	0	0	0	0	0	0	0	0	0	0	0	0	0	0	0	0	0	0	0	0	0	0	0	0	0.99543355058888	0	0.949363569359264	0	0	0	0	0	0	0	3.04325903340311	0	1.09187715503418	0	3.17952255735156	5.53461294469315	0	5.34354076120739	2.47147532548139	13.8643690602939	8.99460019560612	11.4467069754172
ENSPM-6_DR_dup255/259	ENSPM-6_DR_dup255/259	6.97571122880395	8.94170814336675	9.72405673401335	6.09121368182284	6.25115321145392	2.81703902490469	8.04812636352803	0.878601238739112	4.5557432164744	8.1413094035339	0	13.4065855175001	1.43661217325204	0.577873297595017	2.19738462422995	6.16344624176948	3.04198999993217	1.74738162273439	2.6881040832883	2.78472161497229	12.5811585182651	5.03702488875533	4.81085875597578	4.17207529747135	2.81608364384985	8.8209962413495	7.96346840471104	3.6960503704482	7.59490855487411	3.31147637828378	1.26633261306752	4.46136308428886	1.9214103640869	3.00797254403127	3.13751252336641	0	1.01441967780104	4.32068021086141	13.1025258604102	3.42484178684746	0	1.84487098156438	0.971510660942351	0	0	0	0	3.27048770726207
Kolobok-N10_DR_dup38	Kolobok-N10_DR_dup38	24.4149893008138	72.8110520245578	69.2839042298451	85.2769915455197	82.8277800517644	53.5237414731891	63.49077464561	50.9588718468685	26.4233106555515	34.1934994948424	14.8676003143957	46.3644415813545	23.9435362208673	11.5574659519003	25.819269334702	29.4964927284682	26.0741999994186	23.8808821773701	33.8701114494325	36.7583253176342	52.4214938261044	37.777686665665	43.98499434035	45.1974823892729	23.2326900617612	52.925977448097	57.735145934155	66.5289066680676	82.5946305342559	69.5410039439594	25.3266522613503	44.6136308428886	37.4675020996946	38.1009855577295	42.8793378193409	24.1295615096774	31.4470100118321	33.4852716341759	16.3781573255128	31.9651900105763	9.53856767205468	1.84487098156438	3.8860426437694	0	4.11912554246899	10.8934328330881	7.1956801564849	6.54097541452414
ANGEL_dup225	ANGEL_dup225	30.2280819914838	31.9346719405955	49.8357907618184	69.4398359727804	54.6975906002218	30.9874292739516	35.769450504569	27.2366384009125	23.6898647256669	30.9369757334288	11.1507002357968	15.0824087071876	14.8449924569377	19.0698188206356	24.720577022587	33.8989543297321	20.4247899995446	32.0353297501306	26.3434200162253	26.1763831807395	22.3665040324712	27.0740087770599	36.4250734381023	57.0183623987751	33.7930037261982	40.1845384328144	46.7853768776773	49.8966800010507	52.2149963147595	54.0874475119684	25.3266522613503	17.8454523371554	28.8211554613036	28.0744104109586	36.6043127726081	16.7857819197756	16.2307148448166	22.6835711070224	8.73501724027348	25.1155064368814	3.97440319668945	1.84487098156438	3.8860426437694	3.05345186354708	5.76677575945658	3.96124830294112	2.69838005868184	4.08810963407758
ANGEL_dup227	ANGEL_dup227	36.0411746821537	61.3145701259434	49.8357907618184	59.6938940818638	48.4464373887678	41.3165723652688	50.0772307063966	38.6584545045209	22.778716082372	39.0782851369627	19.1154861185088	22.3443091958335	19.6336997011112	19.6476921182306	20.8751539301846	22.0123080063196	20.8593599995349	16.8913556864325	29.5691449161713	25.0624945347506	47.5288210690013	25.1851244437766	34.3632768283984	35.4626400285064	28.1608364384985	44.1049812067475	43.7990762259107	36.960503704482	47.4681784679632	47.4644947554009	25.3266522613503	27.8835192768054	23.0569243690429	36.0956705283753	27.1917752025089	14.6875591798036	12.1730361336124	6.48102031629211	19.6537887906153	12.5577532184407	7.9488063933789	2.76730647234657	2.91453198282705	4.58017779532062	2.47147532548139	1.98062415147056	8.09514017604551	2.45286578044655
ANGEL_dup228	ANGEL_dup228	4.65047415253596	2.55477375524764	3.646521275255	3.6547282090937	3.12557660572696	3.75605203320625	6.25965383829958	4.39300619369556	0	2.44239282106017	0.530985725514132	5.58607729895837	4.30983651975612	4.62298638076014	6.04280771663237	7.04393856202226	2.17284999995155	6.98952649093758	5.37620816657659	7.24027619892794	3.49476625507363	1.25925622218883	2.74906214627187	2.78138353164756	1.40804182192492	8.8209962413495	15.9269368094221	8.31611333350845	15.1898171097482	4.41530183771171	5.06533045227006	6.69204462643329	0.960705182043452	7.01860260273964	4.18335003115521	4.1964454799439	7.10093774460725	6.48102031629211	1.09187715503418	2.28322785789831	2.38464191801367	4.61217745391096	1.9430213218847	0.76336296588677	0	0.990312075735279	0.899460019560612	1.63524385363103
ANGEL_dup229	ANGEL_dup229	19.7645151482778	26.8251244301003	14.58608510102	29.2378256727496	34.3813426629965	14.0851951245235	19.673197777513	21.9650309684778	10.9337837195386	14.654356926361	6.37182870616959	23.4615246556252	12.450638834851	13.8689591422804	15.3816923696097	17.6098464050557	13.4716699996996	12.8141319000522	18.8167285830181	16.7083296898337	20.9685975304418	13.8518184440771	19.2434350239031	24.3371059019162	7.74423002058708	37.2442063523645	28.8675729670775	35.1124785192579	35.1264520662928	34.2185892422658	10.1306609045401	13.3840892528666	16.3319880947387	16.0425202348335	37.6501502803969	8.3928909598878	12.1730361336124	6.48102031629211	5.45938577517092	13.6993671473898	3.97440319668945	0.922435490782191	2.91453198282705	3.05345186354708	0.823825108493797	5.94187245441167	0	2.45286578044655
Mariner-18N1_DR	Mariner-18N1_DR	0	0	0	0	0	0	0	0	0	0	0	0	0	0	0	0	0	0	0	0	0.698953251014725	3.14814055547208	0	0	0	0	0	0	0	0	1.26633261306752	0	0.960705182043452	0	0	0	0	0	0	1.14161392894915	4.76928383602734	0.922435490782191	0	0	0	0	4.49730009780306	5.72335348770862
EnSpm-N14_DR_dup91	EnSpm-N14_DR_dup91	5.81309269066995	14.051255653862	6.07753545875834	8.52769915455197	7.81394151431739	3.75605203320625	4.47118131307113	10.5432148648693	6.37804050306416	8.1413094035339	6.90281443168372	5.58607729895837	6.70419014184285	1.15574659519003	6.04280771663237	4.84270776139031	8.6913999998062	4.07722378638025	5.91382898323425	6.12638755293903	3.49476625507363	5.03702488875533	2.0617966097039	7.6488047120308	3.52010455481231	2.94033208044983	6.96803485412216	7.3921007408964	8.54427212423337	6.62295275656756	5.06533045227006	10.0380669396499	4.80352591021726	2.00531502935418	6.27502504673282	3.14733410995792	10.1441967780104	3.24051015814606	1.09187715503418	5.70806964474577	0	0	0	0	0	0	0	0
Kolobok-N10_DR_dup44	Kolobok-N10_DR_dup44	13.9514224576079	7.66432126574293	23.0946347432817	20.7101265181977	26.5674011486791	14.0851951245235	29.5097966662694	14.0576198198258	22.778716082372	9.76957128424068	6.37182870616959	12.8479777876043	3.35209507092143	6.35660627354519	9.88823080903479	5.2829539215167	3.04198999993217	5.24214486820318	4.83858734991893	7.24027619892794	20.9685975304418	7.55553733313299	7.55992090224765	12.516225892414	7.04020910962462	21.5624352566321	25.8812723153109	12.0121637039566	24.6834528033409	17.6612073508468	13.9296587437427	4.46136308428886	8.64634663839107	16.0425202348335	19.8709126479873	7.34377958990182	10.1441967780104	19.4430609488763	6.55126293020511	19.4074367921356	0	3.68974196312876	1.9430213218847	0	3.29530043397519	4.95156037867639	2.69838005868184	4.08810963407758
DNA-2-30_DR_dup29	DNA-2-30_DR_dup29	5.81309269066995	5.10954751049529	1.21550709175167	2.43648547272914	4.68836490859044	4.69506504150782	4.47118131307113	1.75720247747822	5.46689185976928	3.25652376141356	2.65492862757066	4.4688618391667	1.43661217325204	4.04511308316512	3.84542309240242	2.20123080063196	0.86913999998062	0.582460540911465	1.07524163331532	2.78472161497229	6.98953251014725	2.51851244437766	4.81085875597578	4.86742118038324	1.40804182192492	7.84088554786622	8.95890195529992	5.5440755556723	6.64554498551485	4.41530183771171	1.26633261306752	4.46136308428886	1.9214103640869	6.01594508806255	7.32086255452163	4.1964454799439	8.11535742240829	19.4430609488763	1.09187715503418	5.70806964474577	1.58976127867578	1.84487098156438	0	1.52672593177354	0	0	0	1.63524385363103
hAT-N177_DR_dup11	hAT-N177_DR_dup11	72.0823493643074	89.4170814336675	99.6715815236368	119.387788163728	107.83239289758	68.5479496060141	106.414115251093	67.6522953829116	57.4023645275774	60.2456895861509	41.4168865901023	60.8882425586463	43.0983651975612	35.2502711532961	38.4542309240242	40.9428928917544	40.8495799990892	51.2565276002089	53.2244608491083	45.112490162551	81.7775303687228	67.3702078871025	72.8501468762046	86.9182353639864	52.0975474112222	142.116050555075	154.292200341276	89.6292214833688	126.265354724782	141.289658806775	78.512622010186	56.8823793246829	77.8171197455196	80.2126011741673	107.721263302247	78.6833527489481	68.9805380904704	72.3713935319286	60.0532435268802	94.7539561027797	8.74368703271679	12.9140968709507	11.6581279313082	8.39699262475447	7.41442597644418	11.8837449088233	15.2908203325304	5.72335348770862
BEL-69_DR-I	BEL-69_DR-I	13.9514224576079	24.2703506748526	34.0341985690467	38.9837675636662	59.3859555088122	29.1094032573485	50.0772307063966	25.4794359234342	29.1567565854361	18.725011628128	11.1507002357968	34.0750715236461	10.5351559371816	16.7583256302555	24.1712308665295	26.4147696075835	21.2939299995252	24.4633427182815	23.1176951162794	23.3916615657672	53.8194003281338	18.2592152217381	55.6685084620054	41.7207529747135	10.5603136644369	70.567969930796	86.6027189012325	48.0486548158266	70.2529041325855	82.7869094570946	35.4573131658904	30.1142008189498	27.8604502792601	53.1408482778858	50.2002003738626	20.9822273997195	39.5623674342404	21.603401054307	28.3888060308888	51.3726268027119	6.35904511470312	3.68974196312876	3.8860426437694	3.81681482943385	6.59060086795038	2.97093622720584	7.1956801564849	6.54097541452414
TZF28B_dup31	TZF28B_dup31	0	0	0	0	0	0	0.894236262614226	0.878601238739112	0	0.81413094035339	0	0	0.478870724417346	0.577873297595017	0	0.880492320252783	0	0	0	0.556944322994457	0	0	0	0	0.704020910962462	0	0.99543355058888	0	0	0	0	0	0.960705182043452	1.00265751467709	2.09167501557761	0	2.02883935560207	0	0	2.28322785789831	1.58976127867578	2.76730647234657	0.971510660942351	1.52672593177354	1.64765021698759	0.990312075735279	1.79892003912122	1.63524385363103
hAT-N126B_DR_dup28	hAT-N126B_DR_dup28	0	0	0	0	0	1.87802601660313	0.894236262614226	0	0	0.81413094035339	0	0.558607729895837	0	1.15574659519003	0.549346156057488	0.880492320252783	0.86913999998062	2.91230270455732	2.15048326663064	0.556944322994457	2.09685975304418	0	1.37453107313594	0.695345882911891	0.704020910962462	3.92044277393311	3.98173420235552	0.92401259261205	3.79745427743705	1.10382545942793	2.53266522613503	6.69204462643329	2.88211554613036	3.00797254403127	0	5.24555684992987	7.10093774460725	10.8017005271535	7.64314008523929	3.42484178684746	6.35904511470312	9.22435490782191	9.71510660942351	3.81681482943385	10.7097264104194	3.96124830294112	7.1956801564849	4.9057315608931
Mariner-N31_DR_dup50	Mariner-N31_DR_dup50	0	0	0	0	0	0	0	0	0	0	0	0.558607729895837	0	0	0	0.440246160126392	0	0	0	0	0	0	0	0	0.704020910962462	0	0	0	0	0	0	0	0	0	0	0	0	1.08017005271535	0	0	0	0.922435490782191	0	0	0.823825108493797	0	0.899460019560612	0
TDR2_dup90	TDR2_dup90	0	0	0	0	0	0	0	1.75720247747822	1.82229728658976	1.62826188070678	0.530985725514132	0.558607729895837	0	0.577873297595017	1.64803846817247	2.20123080063196	0	0.582460540911465	0	1.67083296898337	2.7958130040589	3.14814055547208	0	0	1.40804182192492	4.90055346741639	3.98173420235552	5.5440755556723	5.69618141615558	3.31147637828378	8.86432829147261	6.69204462643329	5.76423109226071	8.02126011741673	6.27502504673282	15.7366705497896	13.1874558114135	14.0422106852996	16.3781573255128	14.840981076339	19.0771353441094	20.2935807972082	20.4017238797894	15.2672593177354	19.7718026038511	25.7481139691172	19.7881204303335	31.0696332189896
TDR8B_dup37	TDR8B_dup37	0	0	0	0	0	0	0	0	0	0	0	0	0	0	0	0	0	0	0	0	0	0	0	0	0	0	0	0	0	1.10382545942793	0	0	0	0	0	1.04911136998597	1.01441967780104	0	2.18375431006837	1.14161392894915	2.38464191801367	0	0.971510660942351	2.29008889766031	1.64765021698759	6.93218453014695	0.899460019560612	4.9057315608931
P-1N2_DR_dup15/16	P-1N2_DR_dup15/16	0	0	0	0	0	0	0	0	0	0	0	0	0	0	0	0	0	0	0	0	0	0	0	0	0	0	0.99543355058888	0	0	0	0	0	0.960705182043452	4.01063005870837	4.18335003115521	0	0	0	0	0	2.38464191801367	0	0	0.76336296588677	0	0	0.899460019560612	0
DNA6-6_DR_dup193	DNA6-6_DR_dup193	0	0	0	0	0	0.939013008301564	0.894236262614226	0	0	0	0	0	0	0	0	0	0	0	0	1.11388864598891	0	0	0	0	0	0	0	0	0	0	0	0	0	0	0	0	0	1.08017005271535	1.09187715503418	1.14161392894915	0	0	0.971510660942351	0.76336296588677	1.64765021698759	2.97093622720584	3.59784007824245	0.817621926815517
HE1_DR1_dup440	HE1_DR1_dup440	0	0	0	0	1.56278830286348	0	0	0	0	0	0	0	0	0	0	0.440246160126392	0	0.582460540911465	0	0	0	0	0.687265536567968	0	0	0	0	0	0	0	0	0	0	0	0	2.09822273997195	1.01441967780104	0	1.09187715503418	0	0	2.76730647234657	0	0	0.823825108493797	0	0	0
hAT-N29_DR_dup15	hAT-N29_DR_dup15	0	0	0	0	0	0	0	0	0	0	0	0	0	0	0	0	0	0	0	0	0	0	0	0	0	0	0	0	0	0	0	0	0.960705182043452	0	1.0458375077888	1.04911136998597	1.01441967780104	0	0	0	0.79488063933789	3.68974196312876	0.971510660942351	1.52672593177354	0.823825108493797	2.97093622720584	1.79892003912122	4.08810963407758
Zisupton-6_DR_dup492	Zisupton-6_DR_dup492	0	0	0	0	0	0	0	0	0	0	0	0	0	0	0	0	0	0	0	0	0	0	0	0	0	0	0	0	0	0	0	0	0	0	0	0	0	0	0	0	0	0.922435490782191	0	0	0.823825108493797	0	0.899460019560612	1.63524385363103
EnSpm-N16_DR_dup47	EnSpm-N16_DR_dup47	0	0	0	0	0	0	0	0	0	0	0	0	0	0	0	0	0	0	0	0	0	0	0	0	0	0	0	0	0	0	0	0	0	0	0	1.04911136998597	0	3.24051015814606	0	0	0.79488063933789	0	0	0	0	0	0	1.63524385363103
EnSpm-N5B_DR_dup5	EnSpm-N5B_DR_dup5	0	0	0	0	0	0	0	0	0	0	0	0	0	0	0	0	0	0	0	0	0	0	0	0	0	0.980110693483277	0	0	0	0	0	0	0	0	1.0458375077888	0	0	1.08017005271535	1.09187715503418	0	0.79488063933789	0	0	0	0	0.990312075735279	0	0.817621926815517
ANGEL_dup258	ANGEL_dup258	0	0	0	0	0	0	0	0	0	0	0	0.558607729895837	0	0	0	0	0	0	0	0	0	0	0	0	0	0	0	0	0	0	0	0	0	0	1.0458375077888	2.09822273997195	1.01441967780104	1.08017005271535	0	0	1.58976127867578	0	0.971510660942351	0	1.64765021698759	1.98062415147056	1.79892003912122	3.27048770726207
Harbinger-N31B_DR_dup24/25	Harbinger-N31B_DR_dup24/25	0	0	0	0	0	0	0	0	0	0	0	0	0	0	0	0	0	0	0	0	0	0	0	0	0	0	0	0	0	0	0	0	0	0	0	0	1.01441967780104	0	0	2.28322785789831	3.97440319668945	0	0.971510660942351	1.52672593177354	0.823825108493797	1.98062415147056	0.899460019560612	2.45286578044655
EnSpm-N6_DR_dup15	EnSpm-N6_DR_dup15	0	0	0	0	0	0	0	0	0	0	0	0	0	0	0	0	0	0	0	0	0	0	0	0	0	0	0	0	0	0	0	0	0	0	0	0	1.01441967780104	1.08017005271535	0	0	0.79488063933789	0.922435490782191	0	0	1.64765021698759	0	1.79892003912122	0
hAT-N48B_DR_dup74	hAT-N48B_DR_dup74	48.8299786016276	49.818088227329	49.8357907618184	40.2020103000307	51.5720139944948	59.1578195229985	39.3463955550259	40.4156569819992	42.8239862348593	42.3348088983763	13.8056288633674	13.4065855175001	14.3661217325204	21.9591853086107	21.9738462422995	25.0940311272043	16.9482299996221	25.6282638001044	15.0533828664145	25.619438857745	23.7644105345007	17.6295871106436	16.4943728776312	11.1255341265903	16.1924809521366	12.7414390152826	10.9497690564777	8.31611333350845	18.9872713871853	19.8688582697027	20.2613218090803	11.1534077107221	17.2926932767821	15.0398627201564	14.6417251090433	8.3928909598878	12.1730361336124	9.72153047443817	24.0212974107521	14.840981076339	25.4361804588125	19.371145306426	17.4871918969623	27.4810667719237	23.8909281463201	16.8353052874997	24.2854205281365	17.9876823899414
SINE2-4_DR_dup191	SINE2-4_DR_dup191	0	0	0	0	0	0	0	0	0	0	0	0	0	0	0	0	0	0	0	0	0	0	0	0	0	0	0	0	0	0	0	0	0	0	0	0	0	0	0	0	0	0	0	0	0	0	0	0
TDR13_dup146/147	TDR13_dup146/147	0	0	0	0	0	0	0	0	0	0	0	0	0	0	0	0	0	0	0	0	0	0	0	0	0.704020910962462	0	0.99543355058888	0	0	0	0	0	0	0	1.0458375077888	0	0	0	0	0	0	0	0	0	0	0	0	0.817621926815517
TDR13_dup148	TDR13_dup148	0	0	0	0	0	0	0	0	0	0	0	0	0	0	0	0	0	0	0	0	0	0	0	0	0	0	0	0	0	0	0	0	0	0	0	0	0	0	0	0	0	0	0	0	0	0	0	0
EnSpm-15_DR_dup79/80	EnSpm-15_DR_dup79/80	0	0	0	0	0	0	0	0	0	0	0	0	0	0	0	0	0	0	0	0	0	0	0	0	0	0	0	0	0	0	0	0	0	0	0	0	0	0	0	0	0	0	0	0	0	0	0	0
hAT-N86_DR_dup27	hAT-N86_DR_dup27	3.48785561440197	0	1.21550709175167	0	1.56278830286348	0.939013008301564	5.36541757568535	0.878601238739112	0.91114864329488	0	2.12394290205653	1.11721545979167	1.43661217325204	1.73361989278505	3.84542309240242	2.64147696075835	2.17284999995155	3.49476324546879	1.07524163331532	2.22777729197783	3.49476625507363	1.88888433328325	2.0617966097039	2.78138353164756	2.11206273288739	0	0	0	0	0	0	0	0	0	0	0	0	0	0	0	0	0	0	0	0	0	0	0
HE1_DR1_dup480	HE1_DR1_dup480	0	0	0	0	0	0	0	0	0.91114864329488	0	0	0	0	0	0	0	0	0	0	0	0	0	0	0	0	0	0	0	0	0	0	0	0	0	0	0	0	0	0	0	0	0	0	0	0	0	0	0.817621926815517
DNAX-18_DR_dup21	DNAX-18_DR_dup21	0	0	0	0	0	0	0	0	0	0	0	0	0	0	0	0	0	0	0	0	0	0	0	0	0	0	0	0	0	0	0	0	0	0	0	0	0	0	0	0	0	0	0	0	0	0	0	0
hAT-N26_DR_dup19/20	hAT-N26_DR_dup19/20	0	0	0	0	0	0	0	0	0	0	0	0	0	0	0	0	0	0	0	0	0	0	0	0	0	0	0	0	0	0	0	0	0	0	0	0	0	0	0	0	0	0	0	0	0	0	0	0
DNA2-16_DR_dup169/170	DNA2-16_DR_dup169/170	0	0	0	0	0	0	0	0	0	0	0	0	0	0	0	0	0	0	0	0	0	0	0	0	0	0	0	0	0.949363569359264	0	0	0	0	0	0	0	0	1.08017005271535	0	0	0	0	0	0	0	0.990312075735279	0.899460019560612	0
ERV1-N4-I_DR_dup0_LTR_DR_dup0/1	ERV1-N4-I_DR_dup0_LTR_DR_dup0/1	0	0	0	0	0	0	0	0	0	0	0	0	0	0	0	0	0	0	0	0	132.102164441783	6.29628111094416	128.51865533821	36.1579859114183	109.827262110144	401.845384328144	341.433707851986	199.586720004203	37.9745427743705	477.956423932293	617.970315176948	472.904486934619	264.193925061949	355.943417710367	473.764391028328	60.8484594591865	68.9805380904704	360.776797606928	31.6644374959914	71.9216775237967	288.541672079654	263.816550363707	268.136942420089	243.51278611788	31.3053541227643	102.002143800734	144.813063149259	149.62481260724
Kolobok-N10_DR_dup52	Kolobok-N10_DR_dup52	0	0	0	0	0	0	0	0	0	0	0	0.558607729895837	0	0	0	0	0	0.582460540911465	0.537620816657659	0	0	0	2.74906214627187	0.695345882911891	0.704020910962462	5.88066416089966	0	3.6960503704482	3.79745427743705	5.51912729713964	1.26633261306752	2.23068154214443	3.84282072817381	0	3.13751252336641	2.09822273997195	2.02883935560207	3.24051015814606	2.18375431006837	4.56645571579661	1.58976127867578	3.68974196312876	1.9430213218847	0.76336296588677	0.823825108493797	0.990312075735279	3.59784007824245	0.817621926815517
TDR7_dup90	TDR7_dup90	0	0	0	0	0	0	0	0	0	0	0	0	0	0	0	0	0	0	0	0	0	0	0.687265536567968	0	0	0	0.99543355058888	0	0	0	0	0	0	0	0	0	0	0	0	0	0	0	0	0	0	0	0	0
DNA-5-8B_DR_dup18	DNA-5-8B_DR_dup18	0	0	0	0	0	0	0	0	0	0	0	0	0	0	0	0	0	0	0	0	0	0	0	0	0	0	0	0	0	0	0	0	0	0	0	0	0	0	0	0	0.79488063933789	0.922435490782191	0	0	0	0	0	0
BEL27-I_DR_dup1	BEL27-I_DR_dup1	0	0	0	0	0	0	0	0	0	0	0	0.558607729895837	0	0	0	0	0.43456999999031	0	0.537620816657659	0	0	0	0	1.39069176582378	0	0	0	0	0	0	0	0	0	0	0	0	0	0	1.09187715503418	1.14161392894915	0	0	0	0	0	0	0	0
Merlin-2_DR_dup152	Merlin-2_DR_dup152	0	0	0	0	0	0	0	0	0	0	0	0	0	0	0	0	0	0	0	0	0	0	0	0.695345882911891	0	0.980110693483277	0	0	0	0	0	0	0	0	0	0	0	0	0	0	0	0	0	0	0	0	0	0
DNA-8-9_DR_dup40	DNA-8-9_DR_dup40	0	0	0	0	0	0	0	0	0	0	0	0	0	0	0	0	0	0	0	0	0	0	0	0	0	0	2.98630065176664	0	0	0	0	0	0	0	0	1.04911136998597	3.04325903340311	0	0	5.70806964474577	0	5.53461294469315	0	0.76336296588677	2.47147532548139	3.96124830294112	2.69838005868184	4.9057315608931
hAT-N171_DR_dup9	hAT-N171_DR_dup9	0	0	0	0	0	0	0	0	0	0	0	0	0	0	0	0	0	0	0	0	0.698953251014725	0.629628111094416	0.687265536567968	0	0	1.96022138696655	1.99086710117776	0	0	2.20765091885586	1.26633261306752	0	0.960705182043452	7.01860260273964	1.0458375077888	1.04911136998597	4.05767871120414	21.603401054307	3.27563146510255	4.56645571579661	7.15392575404101	9.22435490782191	6.80057462659645	6.10690372709416	11.5335515189132	8.91280868161751	1.79892003912122	4.08810963407758
HATN10_DR_dup33	HATN10_DR_dup33	0	0	0	0	0	0	0	0	0	0	0	0	0	0	0	0	0	0	0	0	0	0	0.687265536567968	0	0	4.90055346741639	3.98173420235552	1.8480251852241	3.79745427743705	1.10382545942793	6.33166306533758	2.23068154214443	0	5.01328757338546	7.32086255452163	3.14733410995792	4.05767871120414	2.1603401054307	4.36750862013674	7.99129750264407	0.79488063933789	0	0.971510660942351	0	0	0	0.899460019560612	0
HE1_DR1_dup490	HE1_DR1_dup490	0	0	0	0	0	0	0	0	0	0	0	0	0	0	0	0.440246160126392	0.43456999999031	0	0	0	2.09685975304418	0.629628111094416	0.687265536567968	2.08603764873567	1.40804182192492	18.6221031761823	18.9132374611887	22.1763022226892	24.6834528033409	23.1803346479865	58.2513002011057	63.5744239511162	55.7209005585202	55.14616330724	47.0626878504962	30.4242297295933	55.793082279057	30.2447614760299	45.8588405114358	39.9564875132204	38.9491513275566	20.2935807972082	24.2877665235588	31.2978816013576	32.1291792312581	17.825617363235	17.0897403716516	15.5348166094948
CryptonV-N5_DR_dup250	CryptonV-N5_DR_dup250	0	1.27738687762382	2.43101418350334	0	0	0.939013008301564	0	0.878601238739112	0	0	1.06197145102826	0.558607729895837	0.478870724417346	1.15574659519003	0	0.440246160126392	0.86913999998062	0	0	1.67083296898337	9.08639226319143	11.3333059996995	8.24718643881562	7.6488047120308	11.2643345753994	267.570219320935	249.853821197809	164.474241484945	162.341170360434	246.153077452428	502.734047387804	598.937994065779	508.213041300986	491.302182191775	509.322866293147	400.760543334642	410.83996950942	367.25781792322	429.107721928435	429.246837284882	233.69490796534	243.522969566498	252.592771845011	255.726593572068	258.681084067052	170.333677026468	161.00334350135	171.700604631259
DNA8-17_DR_dup133	DNA8-17_DR_dup133	0	2.55477375524764	0	0	0	0	0	0	0	0	0.530985725514132	0	0	0.577873297595017	0	0	0	0.582460540911465	0	0.556944322994457	1.39790650202945	1.88888433328325	1.37453107313594	0.695345882911891	1.40804182192492	21.5624352566321	20.9041045623665	19.404264444853	11.3923628323112	19.8688582697027	45.5879740704306	44.6136308428886	42.2710280099119	30.0797254403127	38.6959877881857	33.5715638395512	37.5335280786383	30.2447614760299	29.480683185923	35.3900317974238	23.0515385407988	20.2935807972082	15.5441705750776	19.847437113056	23.0671030378263	20.7965535904409	11.692980254288	10.6290850486017
hAT-N50B_DR_dup11	hAT-N50B_DR_dup11	0	0	0	0	0	0	0	0	0	0	0	0	0	0	0	0.440246160126392	0	1.16492108182293	0	0	2.7958130040589	1.25925622218883	0	0.695345882911891	0.704020910962462	5.88066416089966	1.99086710117776	7.3921007408964	4.74681784679632	5.51912729713964	1.26633261306752	8.92272616857772	8.64634663839107	10.0265751467709	4.18335003115521	9.44200232987377	9.12977710020932	12.9620406325842	8.73501724027348	11.4161392894915	2.38464191801367	6.45704843547534	2.91453198282705	4.58017779532062	1.64765021698759	13.8643690602939	6.29622013692428	4.9057315608931
DNA9TA1_DR_dup31	DNA9TA1_DR_dup31	0	0	0	0	0	0	0	0	0	0	0	0	0	0	0	0	0	0	0	0	0	0.629628111094416	0	9.03949647785458	0	2.94033208044983	2.98630065176664	0.92401259261205	0	0	0	1.11534077107221	1.9214103640869	0	0	0	3.04325903340311	0	0	2.28322785789831	0.79488063933789	0	0.971510660942351	1.52672593177354	0	0	0	0
hAT-N60_DR_dup11	hAT-N60_DR_dup11	0	0	0	0	0	0	0	0	0	0	0	0	0	0	0	0	0	0	0	0	0	0	0	0	0	0	0	0	0	0	0	0	0	0	0	0	0	0	0	0	0	0	0	0.76336296588677	0	0	0	0
SINE2-4_DR_dup221	SINE2-4_DR_dup221	0	0	0	0	0	0	0	0	0	0	0	0	0	0	0	0	0	0	0	0	0	0	0	0	0	0	0.99543355058888	0	0	0	0	0	0.960705182043452	0	0	0	0	0	0	0	0	0	0	0	0	0	0	0
TDR19C_dup31	TDR19C_dup31	0	0	0	0	0	0	0	0	0	0	0	0	0	0	0	0	0	0.582460540911465	0	0	0	0	0	0	0	0	0	0	0	0	0	0	0	0	0	0	0	0	0	0	0	0	0	0	0	0	0	0
Kolobok-N10_DR_dup55	Kolobok-N10_DR_dup55	0	0	0	0	0	0	0	0	0	0	0	0	0	0	0	0	0	0	0	0	0	0	0	0	0	0	0	0	0	0	0	0	0	0	0	0	0	0	0	0	0	0	0.971510660942351	0.76336296588677	0	0	0	0
LOOPERN4B_DR_dup49	LOOPERN4B_DR_dup49	0	0	0	0	0	0	0	0	0	0	0	0	0	0	0	0	0	0	0	0	0	0	0.687265536567968	0	0.704020910962462	0	0	0	0	0	2.53266522613503	0	0	0	0	0	0	0	0	0	0	0	0	1.52672593177354	0	0.990312075735279	1.79892003912122	0
Harbinger-4N1B_DR_dup51	Harbinger-4N1B_DR_dup51	0	0	0	0	0	0	0	0	0	0	0	0	0	0	0	0	0	0	0	0	0	0.629628111094416	0	0.695345882911891	0	0	1.99086710117776	0	0	0	1.26633261306752	1.11534077107221	1.9214103640869	0	1.0458375077888	0	1.01441967780104	0	0	0	0.79488063933789	0.922435490782191	0	0.76336296588677	0	0	1.79892003912122	2.45286578044655
DIRS-1-LTR_DR_dup42	DIRS-1-LTR_DR_dup42	0	0	0	0	0	0	0	0	0	0	0	0	0	0	0	0	0	0	0	0	0	0	0	0	0	0	0	0	0	0	0	0	0	0	0	0	0	0	1.09187715503418	0	0	0	0	0	0	0	0	0.817621926815517
LOOPERN2_DR_dup34	LOOPERN2_DR_dup34	0	0	0	0	0	0	0	0	0	0	0	0	0	0	0	0	0	0	0	0	0	0	0	0	0	0	0	0	0	0	0	0	0	0	0	0	0	0	0	0	0	0	0	0	0	0	0	0
Harbinger-N27_DR_dup7	Harbinger-N27_DR_dup7	0	0	0	0	0	0	0.894236262614226	0	0	0	0.530985725514132	0	0.478870724417346	0	0.549346156057488	0	0	1.16492108182293	1.07524163331532	0	0	1.25925622218883	0.687265536567968	1.39069176582378	0	14.7016604022492	13.9360697082443	7.3921007408964	19.9366349565445	15.453556431991	12.6633261306752	12.2687484817944	16.3319880947387	17.0451777495106	21.9625876635649	25.1786728796634	13.1874558114135	8.64136042172282	19.6537887906153	18.2658228631865	17.4873740654336	5.53461294469315	15.5441705750776	16.0306222836222	9.88590130192557	13.8643690602939	8.99460019560612	5.72335348770862
GypsyDR1	GypsyDR1	0	0	0	0	0	1.87802601660313	0	0	0	0	0	1.11721545979167	0.957741448834693	0.577873297595017	2.19738462422995	0.880492320252783	0	1.74738162273439	0	0.556944322994457	0.698953251014725	0.629628111094416	3.43632768283984	2.08603764873567	2.81608364384985	14.7016604022492	15.9269368094221	18.480251852241	15.1898171097482	5.51912729713964	11.3969935176076	15.614770795011	16.3319880947387	13.0345476908022	18.8250751401985	20.9822273997195	17.2451345226176	15.1223807380149	20.7456659456495	18.2658228631865	12.7180902294062	10.1467903986041	10.6866172703659	18.3207111812825	21.4194528208387	10.8934328330881	12.5924402738486	7.35859734133965
DNA9TA1_DR_dup34	DNA9TA1_DR_dup34	0	0	0	0	0	0	0	0	0	0	0	0	0	0	0	0	0	0	0	0	0	3.14814055547208	2.74906214627187	4.86742118038324	0.704020910962462	13.7215497087659	4.9771677529444	6.46808814828435	5.69618141615558	0	2.53266522613503	1.11534077107221	1.9214103640869	1.00265751467709	2.09167501557761	1.04911136998597	0	9.72153047443817	0	1.14161392894915	1.58976127867578	0	2.91453198282705	1.52672593177354	0.823825108493797	0	0	0
DNA-1-11_DR_dup14	DNA-1-11_DR_dup14	0	0	0	0	0	0	0	0	0	0	0	0	0	0	0	0	0	0	0	0	0	0	0	0	0	1.96022138696655	0	0.92401259261205	0.949363569359264	0	0	1.11534077107221	0	0	2.09167501557761	0	1.01441967780104	1.08017005271535	0	0	0.79488063933789	5.53461294469315	0	0	2.47147532548139	0.990312075735279	0.899460019560612	0.817621926815517
EnSpm-9_DR_dup109/110	EnSpm-9_DR_dup109/110	0	0	0	0	0	0	0	0	0	0	0	0	0	0	0	0	0	0	0	0	0	0	0	0	0	0	0	0	0	0	0	0	0	0	0	0	0	0	0	1.14161392894915	0	0	0	0	0	0	0	0.817621926815517
Rex1-21_DRe_dup4	Rex1-21_DRe_dup4	0	0	0	0	0	0	0	0	0	0	0	0	0	0	0	0	0	0	0	0	0	0	0	0	0	0	0	0	0	0	0	0	0	0	0	0	0	0	0	1.14161392894915	0	0	0	0	0	0	0	0.817621926815517
Mariner-N5_DR_dup42	Mariner-N5_DR_dup42	0	0	0	0	0	0	0	0	0	0	0	0	0	0	0	0	0	0	0	0	0	0	0	0	0	0	0	0	0	0	0	0	0	0	0	0	0	0	0	0	0	0	0	0	0	0.990312075735279	0	0
hAT-N141_DR_dup24	hAT-N141_DR_dup24	8.13832976693794	1.27738687762382	3.646521275255	6.09121368182284	9.37672981718087	13.1461821162219	8.94236262614226	8.78601238739112	20.9564187957822	12.2119641053008	8.49577160822612	10.0549391381251	11.4928973860163	7.51235286873523	12.0856154332647	9.68541552278061	14.3408099996802	8.15444757276051	9.13955388318021	13.366663751867	9.08639226319143	8.81479355532182	4.81085875597578	4.17207529747135	9.152271842512	5.88066416089966	7.96346840471104	3.6960503704482	5.69618141615558	6.62295275656756	6.33166306533758	13.3840892528666	9.60705182043452	16.0425202348335	10.458375077888	18.8840046597475	25.3604919450259	18.362890896161	20.7456659456495	21.6906646500339	22.2566579014609	16.6038388340794	13.6011492531929	28.2444297378105	21.4194528208387	20.7965535904409	34.1794807433033	20.4405481703879
ANGEL_dup351	ANGEL_dup351	63.9440195973695	107.300497720401	74.1459325968518	90.149962490978	112.52075780617	66.669923589411	54.5484120194678	63.2592891892161	71.0695941770006	56.1750348843839	52.036601100385	44.1300106617711	69.4362550405152	52.0085967835516	51.6385386694039	45.7856006531447	56.9286699987306	53.5863697638547	45.1601485992434	65.7194301133459	44.7330080649424	50.9998769986477	41.9231977306461	34.7672941455945	49.2814637673723	18.6221031761823	19.9086710117776	18.480251852241	8.54427212423337	4.41530183771171	22.7939870352153	23.4221561925165	24.9783347331298	17.0451777495106	26.1459376947201	31.4733410995792	31.4470100118321	15.1223807380149	25.1131745657862	34.2484178684746	5.56416447536523	12.9140968709507	5.8290639656541	9.92371855652801	7.41442597644418	0.990312075735279	4.49730009780306	8.17621926815517
EnSpm-N6_DR_dup28/29	EnSpm-N6_DR_dup28/29	5.81309269066995	29.3798981853479	26.7411560185367	23.1466119909268	26.5674011486791	19.7192731743328	34.8752142419548	22.8436322072169	15.489526936013	17.0967497474212	15.3985860399098	37.9853256329169	20.5914411499459	23.6928052013957	31.8620770513343	23.3330464866988	12.1679599997287	26.2107243410159	17.2038661330451	21.1638842737894	21.6675507814565	19.5184714439269	17.8689039507672	15.9929553069735	17.6005227740615	4.90055346741639	6.96803485412216	9.2401259261205	9.49363569359264	5.51912729713964	3.79899783920255	15.614770795011	5.76423109226071	10.0265751467709	17.7792376324097	10.4911136998597	17.2451345226176	6.48102031629211	8.73501724027348	6.84968357369492	5.56416447536523	2.76730647234657	8.74359594848115	1.52672593177354	3.29530043397519	8.91280868161751	5.39676011736367	4.08810963407758
CryptonV-2_DR_dup66	CryptonV-2_DR_dup66	53.4804527541636	48.5407013497052	79.0079609638584	75.5310496546032	64.0743204174026	45.0726243984751	61.7023021203816	39.53705574326	29.1567565854361	24.4239282106017	22.8323861971077	42.4541874720836	26.8167605673714	33.516651260511	38.4542309240242	41.8233852120072	25.205059999438	37.8599351592452	41.9344236992974	43.9986015165621	49.6256808220455	33.9999179990985	46.0467909500539	44.502136506361	26.0487737056111	16.6618817892157	20.9041045623665	15.7082140744048	21.8353620952631	14.3497309725631	15.1959913568102	17.8454523371554	15.3712829126952	16.0425202348335	19.8709126479873	23.0804501396914	18.2595542004186	28.0844213705992	13.1025258604102	13.6993671473898	6.35904511470312	16.6038388340794	12.6296385922506	7.6336296588677	3.29530043397519	8.91280868161751	5.39676011736367	8.99384119497069
LOOPERN6_DR_dup7	LOOPERN6_DR_dup7	10.4635668432059	3.83216063287147	7.29304255051001	8.52769915455197	17.1906713314983	17.8412471577297	19.673197777513	16.6934235360431	11.8449323628334	6.51304752282712	8.49577160822612	17.316839626771	9.57741448834693	10.9795926543053	12.6349615893222	15.8488617645501	13.0370999997093	11.6492108182293	20.9672118496487	12.8097194288725	13.9790650202945	11.9629341107939	13.0580451947914	9.03949647785458	12.6723763973243	16.6618817892157	10.9497690564777	5.5440755556723	12.3417264016704	11.0382545942793	10.1306609045401	17.8454523371554	9.60705182043452	10.0265751467709	24.0542626791425	19.9331160297335	18.2595542004186	33.4852716341759	17.470034480547	10.2745253605424	15.1027321474199	21.2160162879904	15.5441705750776	14.5038963518486	16.4765021698759	16.8353052874997	20.6875804498941	13.0819508290483
LOOPERN6B_DR_dup38	LOOPERN6B_DR_dup38	0	0	0	2.43648547272914	1.56278830286348	1.87802601660313	0.894236262614226	1.75720247747822	0	0	0	0	0.478870724417346	0	0	2.20123080063196	0	0	1.07524163331532	0.556944322994457	0.698953251014725	0.629628111094416	0	0	0	1.96022138696655	1.99086710117776	0.92401259261205	0.949363569359264	2.20765091885586	0	2.23068154214443	0.960705182043452	1.00265751467709	3.13751252336641	1.04911136998597	3.04325903340311	1.08017005271535	2.18375431006837	4.56645571579661	0.79488063933789	0.922435490782191	0.971510660942351	1.52672593177354	6.59060086795038	6.93218453014695	5.39676011736367	0.817621926815517
HERODr	HERODr	1.16261853813399	1.27738687762382	0	1.21824273636457	0	1.87802601660313	0.894236262614226	0.878601238739112	1.82229728658976	2.44239282106017	0.530985725514132	0	0.957741448834693	0.577873297595017	0.549346156057488	0	0.43456999999031	0	0	0.556944322994457	2.7958130040589	1.25925622218883	0.687265536567968	0	0.704020910962462	3.92044277393311	4.9771677529444	11.0881511113446	5.69618141615558	2.20765091885586	8.86432829147261	4.46136308428886	3.84282072817381	3.00797254403127	1.0458375077888	3.14733410995792	4.05767871120414	9.72153047443817	3.27563146510255	2.28322785789831	0.79488063933789	6.45704843547534	0.971510660942351	5.34354076120739	2.47147532548139	0	0	0
HarbingerN7_DR_dup24	HarbingerN7_DR_dup24	0	0	0	0	0	0	0	0	0	0	0	0	0	0	0	0	0	0	0	0	0.698953251014725	1.88888433328325	2.0617966097039	1.39069176582378	3.52010455481231	4.90055346741639	3.98173420235552	10.1641385187325	4.74681784679632	7.72677821599549	3.79899783920255	3.34602231321664	5.76423109226071	1.00265751467709	8.36670006231043	2.09822273997195	0	0	5.45938577517092	1.14161392894915	0	0	3.8860426437694	0.76336296588677	0.823825108493797	0.990312075735279	0.899460019560612	1.63524385363103
DNA-6-N8_DR_dup7	DNA-6-N8_DR_dup7	0	0	0	0	1.56278830286348	0	0	0	0	0	0	0	0	0	0	0	0	0.582460540911465	0	0	0	0	0	0	0	0	0	0	0	0	0	0	0	0	0	0	0	0	0	0	0	0	0	0	0	0	0	0
Zisupton-7_DR_dup344/346	Zisupton-7_DR_dup344/346	147.652554343017	139.235169660997	185.972585038005	134.006701000102	206.288055977979	263.862655332739	228.924483229242	206.471291103691	191.341215091925	192.1349019234	52.5675868258991	73.1776126163547	63.6898063475071	51.4307234859566	60.9774233223812	49.3075699341559	45.1952799989922	39.6073167819796	52.149219215793	48.4541561005178	40.5392885588541	61.7035548872528	62.5411638276851	39.6347153259778	41.5372337467852	46.065202593714	66.6940478894549	61.9088437050073	61.7086320083521	49.6721456742567	84.8442850755235	100.380669396499	77.8171197455196	69.1833685127193	101.446238255514	96.5182460387097	65.9372790570673	83.1730940590821	99.3608211081108	105.028481463322	67.5648543437206	98.7005975136945	68.0057462659645	99.2371855652801	98.8590130192557	123.78900946691	141.215223071016	103.837984705571
HarbingerN3_DR_dup13/14	HarbingerN3_DR_dup13/14	0	0	0	0	0	0	0	0	0	0	0	0	0	0	0	0	0	0	0	0	6.29057925913253	5.03702488875533	5.49812429254375	8.34415059494269	3.52010455481231	7.84088554786622	8.95890195529992	12.0121637039566	2.84809070807779	9.93442913485135	6.33166306533758	4.46136308428886	9.60705182043452	6.01594508806255	7.32086255452163	9.44200232987377	9.12977710020932	11.8818705798689	15.2862801704786	9.13291143159323	2.38464191801367	9.22435490782191	1.9430213218847	5.34354076120739	2.47147532548139	6.93218453014695	8.09514017604551	8.17621926815517
DNA13TA1_DR_dup12	DNA13TA1_DR_dup12	0	0	0	0	0	0	0.894236262614226	0	0	0	0	0	0	0	0	0	0	0	0.537620816657659	0	2.09685975304418	3.14814055547208	2.74906214627187	1.39069176582378	2.11206273288739	4.90055346741639	2.98630065176664	5.5440755556723	4.74681784679632	2.20765091885586	2.53266522613503	0	1.9214103640869	3.00797254403127	2.09167501557761	2.09822273997195	1.01441967780104	6.48102031629211	5.45938577517092	4.56645571579661	1.58976127867578	0.922435490782191	4.85755330471175	5.34354076120739	4.11912554246899	3.96124830294112	1.79892003912122	9.8114631217862
EnSpm-9_DR_dup111	EnSpm-9_DR_dup111	96.4973386651212	103.46833708753	102.10259570714	101.114147118259	126.585852531942	132.40083417052	110.885296564164	120.368369707258	129.383107347873	103.394629424881	44.6028009431871	44.1300106617711	45.0138480952306	45.6519905100064	41.2009617043116	37.4209236107433	32.5927499992733	40.7722378638025	26.3434200162253	28.9611047957118	44.7330080649424	33.9999179990985	39.1741355843742	28.5091811993875	34.4970246371606	63.707195076413	36.8310413717886	48.9726674084386	34.1770884969335	70.6448294033874	44.3216414573631	54.6516977825385	50.917374648303	43.1142731311149	46.0168503427074	57.7011253492286	95.3554497132974	51.8481625303369	62.2369978369485	58.2223103764068	60.4109285896796	47.9666455206739	75.7778315535033	57.2522224415077	60.1392329200472	49.5156037867639	61.1632813301216	71.13310763295
EnSpm-N49B_DR_dup6	EnSpm-N49B_DR_dup6	0	0	0	0	0	0	0	0	0	0	0	0	0	0	0	0	0	0	0	0	0.698953251014725	0	5.49812429254375	4.86742118038324	8.44825093154954	0	23.8904052141331	16.6322266670169	18.037907817826	8.83060367542342	7.59799567840509	11.1534077107221	0.960705182043452	7.01860260273964	18.8250751401985	0	4.05767871120414	2.1603401054307	1.09187715503418	0	6.35904511470312	5.53461294469315	0	0.76336296588677	14.0050268443946	0	2.69838005868184	3.27048770726207
IS3EU-4N_DR_dup1	IS3EU-4N_DR_dup1	0	0	0	0	0	0	0	0	0	0.81413094035339	0	0.558607729895837	0	0	0	0	0	0	0.537620816657659	0	2.7958130040589	1.88888433328325	1.37453107313594	0.695345882911891	0	1.96022138696655	1.99086710117776	1.8480251852241	0	1.10382545942793	1.26633261306752	1.11534077107221	0	3.00797254403127	1.0458375077888	1.04911136998597	2.02883935560207	5.40085026357676	1.09187715503418	3.42484178684746	3.17952255735156	2.76730647234657	2.91453198282705	0.76336296588677	4.11912554246899	7.92249660588223	5.39676011736367	7.35859734133965
TDR2_dup134	TDR2_dup134	0	0	0	0	0	0.939013008301564	0	0.878601238739112	0	0	0	0	0	0.577873297595017	0.549346156057488	0.880492320252783	0	1.74738162273439	0	0	1.39790650202945	0.629628111094416	1.37453107313594	1.39069176582378	0.704020910962462	1.96022138696655	2.98630065176664	2.77203777783615	0.949363569359264	2.20765091885586	1.26633261306752	6.69204462643329	2.88211554613036	5.01328757338546	2.09167501557761	2.09822273997195	2.02883935560207	1.08017005271535	2.18375431006837	2.28322785789831	3.17952255735156	6.45704843547534	1.9430213218847	5.34354076120739	7.41442597644418	7.92249660588223	4.49730009780306	15.5348166094948
Tc1-7_DR_dup7/8/9	Tc1-7_DR_dup7/8/9	0	0	0	0	0	0	0	0	0	0	0.530985725514132	0	0	0	0	0	0	0	0	0	0	0	0	0	0	0	0	0	0	0	0	2.23068154214443	0	2.00531502935418	1.0458375077888	2.09822273997195	2.02883935560207	5.40085026357676	5.45938577517092	4.56645571579661	7.15392575404101	10.1467903986041	7.7720852875388	4.58017779532062	10.7097264104194	11.8837449088233	19.7881204303335	10.6290850486017
hAT-N70_DR_dup25	hAT-N70_DR_dup25	0	0	0	0	0	0	0	0	0	0	0	0	0	0	0	0	0	0	0	0	0	0	0	0.695345882911891	0	0	0	0	0	0	1.26633261306752	0	0	0	0	0	0	1.08017005271535	0	0	0	2.76730647234657	0.971510660942351	0.76336296588677	0	1.98062415147056	0	4.9057315608931
hAT-N48C_DR_dup77	hAT-N48C_DR_dup77	0	0	0	0	0	0	0	0	0	0	0	0	0	0	0	0	0.43456999999031	0	0	0	0	0.629628111094416	0	0	0	0	0	0	0	0	0	0	0	0	0	0	0	0	0	0	0	0	0	0	0	0	0	0
TDR16_dup98	TDR16_dup98	0	0	0	0	0	0	0	0	0	0	0	0	0	0	0	0	0	0	0	0	0	0	0	0	0	0	0	0	0	0	0	0	0	0	0	0	0	0	0	0	0	0	0	0	0	0	0	0
HE1_DR1_dup574	HE1_DR1_dup574	0	0	0	0	0	0	0	0.878601238739112	0	0	0	0	0	0	0	0	0	0	0	0	0	0	0	0	0	0	0	0	0	0	0	0	0	0	0	0	0	0	0	0	0	0	0	0	0	0	0	0
hAT-N21B_DR_dup165	hAT-N21B_DR_dup165	0	0	0	0	0	0	0	0	0	0	0	0	0	0	0	0	0	0	0	0	0	0	0	0	0	0	0	0	0	0	0	0	0	0	0	0	0	0	0	0	0	0	0	0	0	0	0	0
TC1DR3_dup281	TC1DR3_dup281	0	0	0	0	0	0	0	0	0	0	0	0	0	0	0	0	0	0	0	0	0.698953251014725	0	0	0	0	0	0	0	0	0	0	0	0	0	0	0	0	0	0	0	0	0	0	0	0	3.96124830294112	0.899460019560612	4.08810963407758
DNA-AT-1_DR_dup22	DNA-AT-1_DR_dup22	0	0	0	0	0	0	0	0	0	0	0	0	0	0	0	0	0	0	0	0	2.7958130040589	0.629628111094416	0	1.39069176582378	0.704020910962462	4.90055346741639	11.9452026070666	13.8601888891807	6.64554498551485	14.3497309725631	2.53266522613503	3.34602231321664	3.84282072817381	3.00797254403127	3.13751252336641	6.29466821991585	4.05767871120414	6.48102031629211	2.18375431006837	3.42484178684746	3.17952255735156	0.922435490782191	1.9430213218847	6.10690372709416	4.11912554246899	0.990312075735279	2.69838005868184	0.817621926815517
TE-X-16_DR_dup51	TE-X-16_DR_dup51	0	0	0	0	0	0	0	0	0	0	0	0.558607729895837	0.478870724417346	0	0	0	0.43456999999031	0.582460540911465	0.537620816657659	0	0	1.88888433328325	1.37453107313594	1.39069176582378	0.704020910962462	0.980110693483277	7.96346840471104	5.5440755556723	0.949363569359264	4.41530183771171	3.79899783920255	1.11534077107221	1.9214103640869	2.00531502935418	2.09167501557761	2.09822273997195	2.02883935560207	6.48102031629211	1.09187715503418	1.14161392894915	3.17952255735156	3.68974196312876	4.85755330471175	0	1.64765021698759	2.97093622720584	1.79892003912122	3.27048770726207
TE-X-16_DR_dup52	TE-X-16_DR_dup52	1.16261853813399	0	0	1.21824273636457	3.12557660572696	1.87802601660313	2.68270878784268	0.878601238739112	1.82229728658976	4.07065470176695	0.530985725514132	1.67582318968751	1.43661217325204	2.88936648797509	2.74673078028744	0.880492320252783	1.73827999996124	0.582460540911465	1.61286244997298	2.78472161497229	2.7958130040589	3.7777686665665	4.81085875597578	2.08603764873567	1.40804182192492	1.96022138696655	2.98630065176664	1.8480251852241	0.949363569359264	4.41530183771171	0	2.23068154214443	0.960705182043452	1.00265751467709	0	0	0	2.1603401054307	2.18375431006837	0	0	0.922435490782191	0	0	0.823825108493797	1.98062415147056	0	0.817621926815517
DNA-8-12_DR_dup3	DNA-8-12_DR_dup3	0	0	0	0	0	0	0	0	0	0	0	0	0	0	0	0	0	0	0	0	0	0	0	0	0	0	0	0	0	0	0	0	0	0	0	0	1.01441967780104	0	1.09187715503418	0	0	0	0	0.76336296588677	0	0.990312075735279	0	0.817621926815517
HarbingerN1_DR_dup22	HarbingerN1_DR_dup22	0	0	0	0	0	0	0	0	0	0	0	0	0	0	0	0	0	0	0	0	0	0	0.687265536567968	0.695345882911891	0	0	0	0	0	0	0	0	0	2.00531502935418	0	0	2.02883935560207	4.32068021086141	2.18375431006837	3.42484178684746	0.79488063933789	0	0	0.76336296588677	0	0.990312075735279	0.899460019560612	0
DNA-8-12_DR_dup4/5	DNA-8-12_DR_dup4/5	0	0	0	0	0	0	0	0	0	0	0	0	0	0	0	0	0	0	0	0	0.698953251014725	0	0	0	0	0	0	0	0	0	0	0	0	0	0	0	0	1.08017005271535	0	1.14161392894915	0	0	0	0	0	0	0.899460019560612	0
CryptonV-N5_DR_dup302/304	CryptonV-N5_DR_dup302/304	1.16261853813399	14.051255653862	17.0170992845234	10.9641846272811	10.9395181200444	8.45111707471407	8.94236262614226	16.6934235360431	8.20033778965392	8.95544034388729	11.6816859613109	7.26190048864589	10.0562852127643	8.09022616633025	4.9441154045174	3.96221544113752	8.25682999981589	9.31936865458343	4.83858734991893	8.91110916791131	9.78534551420615	6.29628111094416	5.49812429254375	16.6883011898854	10.5603136644369	5.88066416089966	5.97260130353328	19.404264444853	13.2910899710297	5.51912729713964	18.9949891960127	12.2687484817944	9.60705182043452	7.01860260273964	1.0458375077888	3.14733410995792	4.05767871120414	2.1603401054307	1.09187715503418	2.28322785789831	3.17952255735156	1.84487098156438	3.8860426437694	3.05345186354708	3.29530043397519	3.96124830294112	2.69838005868184	2.45286578044655
ANGEL_dup399	ANGEL_dup399	17.4392780720099	12.7738687762382	13.3705780092683	18.2736410454685	15.6278830286348	16.9022341494281	18.7789615148987	22.8436322072169	8.20033778965392	14.654356926361	7.43380015719785	21.2270937360418	9.57741448834693	13.2910858446854	22.523192398357	19.8110772056876	12.1679599997287	21.5510400137242	18.2791077663604	18.9361069818115	49.6256808220455	28.9628931103431	37.1123389746703	44.502136506361	19.7125855069489	48.0254239806806	61.7168801365105	36.0364911118699	49.3669056066817	46.360669295973	35.4573131658904	40.1522677585997	22.0962191869994	36.0956705283753	42.8793378193409	13.6384478098177	15.2162951670155	14.0422106852996	10.9187715503418	17.1242089342373	31.0003449341777	32.2852421773767	31.0883411501552	26.717703806037	32.1291792312581	21.7868656661761	24.2854205281365	24.5286578044655
TDR19_dup53	TDR19_dup53	68.5944937499055	49.818088227329	64.4218758628384	70.6580787091449	50.0092256916313	32.8654552905547	50.9714669690109	54.4732768018249	41.0016889482696	36.6358923159025	58.9394155320687	45.2472261215628	57.9433576544989	53.1643433787416	50.5398463572889	61.6344624176948	56.4940999987403	54.7512908456777	55.9125649323966	61.8208198523847	77.5838108626345	108.925663219334	74.2246779493406	69.5345882911891	81.6664256716456	101.931512122261	81.6255511482881	99.7933600021014	93.0376297972078	108.174895023937	74.7136241709834	79.1891947461272	60.5244264687375	59.1567933659484	83.6670006231043	46.1609002793829	41.5912067898425	6.48102031629211	43.6750862013674	30.8235760816271	46.8979577209355	40.5871615944164	48.5755330471175	38.1681482943385	45.3103809671589	40.6027951051464	30.5816406650608	35.9753647798827
ENSPM-6_DR_dup387	ENSPM-6_DR_dup387	3.48785561440197	1.27738687762382	0	3.6547282090937	1.56278830286348	0.939013008301564	2.68270878784268	0	0.91114864329488	0	2.12394290205653	1.11721545979167	2.39435362208673	1.15574659519003	1.64803846817247	7.04393856202226	1.73827999996124	2.32984216364586	8.06431224986489	2.78472161497229	4.89267275710308	8.81479355532182	8.93445197538359	2.78138353164756	3.52010455481231	13.7215497087659	29.8630065176664	0	2.84809070807779	8.83060367542342	2.53266522613503	2.23068154214443	26.8997450972167	10.0265751467709	7.32086255452163	1.04911136998597	6.08651806680621	0	5.45938577517092	11.4161392894915	7.15392575404101	0	6.80057462659645	9.16035559064124	6.59060086795038	0.990312075735279	4.49730009780306	4.08810963407758
DNA2-16_DR_dup210	DNA2-16_DR_dup210	4.65047415253596	0	2.43101418350334	3.6547282090937	0	1.87802601660313	1.78847252522845	0.878601238739112	2.73344592988464	3.25652376141356	0	2.79303864947919	1.91548289766939	3.46723978557011	2.74673078028744	2.20123080063196	1.30370999997093	0.582460540911465	4.83858734991893	2.22777729197783	10.4842987652209	3.7777686665665	2.74906214627187	2.08603764873567	0.704020910962462	2.94033208044983	5.97260130353328	10.1641385187325	5.69618141615558	12.1420800537072	1.26633261306752	6.69204462643329	0.960705182043452	2.00531502935418	5.22918753894402	1.04911136998597	1.01441967780104	5.40085026357676	1.09187715503418	4.56645571579661	3.17952255735156	10.1467903986041	7.7720852875388	1.52672593177354	4.94295065096278	4.95156037867639	0.899460019560612	3.27048770726207
Gypsy-200_DR-I_dup1	Gypsy-200_DR-I_dup1	25.5776078389478	28.1025113077241	35.2497056607984	35.3290393545725	23.4418245429522	28.1703902490469	25.9328516158125	31.629644594608	29.1567565854361	19.5391425684814	51.5056153748708	36.8681101731253	51.2391675126561	36.9838910460811	46.6944232648865	42.70387753226	48.2372699989244	50.6740670592974	40.8591820659821	46.2263788085399	60.8089328382811	69.8887203314802	56.3557739985734	64.6671671108059	66.1779656304714	83.3094089460786	58.7305794847439	63.7568688902314	68.354176993867	65.1257021062477	55.7186349749707	72.4971501196939	42.2710280099119	50.1328757338546	51.2460378816514	24.1295615096774	24.3460722672249	27.0042513178838	27.2969288758546	28.5403482237288	30.2054642948398	26.7506292326835	26.2307878454435	22.9008889766031	28.8338787972829	16.8353052874997	13.4919002934092	14.7171946826793
Copia-15B_DR-LTR	Copia-15B_DR-LTR	0	0	0	0	0	0	0	0	0	0	0	0	0	0	0	0	0	0	0	0	0	0.629628111094416	0	1.39069176582378	0	3.92044277393311	0	0	0	0	0	0	0	0	0	3.14733410995792	10.1441967780104	0	0	0	0.79488063933789	0	0.971510660942351	0.76336296588677	0	13.8643690602939	16.190280352091	7.35859734133965
Copia-6-I_DR	Copia-6-I_DR	0	0	0	0	0	0	0	0	0	0	0	0	0	0	0	0	0	0	0	0	4.19371950608835	0.629628111094416	2.0617966097039	0	7.74423002058708	0.980110693483277	1.99086710117776	1.8480251852241	3.79745427743705	1.10382545942793	10.1306609045401	4.46136308428886	6.72493627430416	9.02391763209382	0	5.24555684992987	6.08651806680621	9.72153047443817	8.73501724027348	17.1242089342373	2.38464191801367	5.53461294469315	2.91453198282705	2.29008889766031	4.94295065096278	8.91280868161751	3.59784007824245	3.27048770726207
Copia-15B_DR-LTR_dup1	Copia-15B_DR-LTR_dup1	0	0	0	0	0	0	0	0	0	0	0	0	0	0	0	0	0	0	0	0	2.7958130040589	1.88888433328325	0	0.695345882911891	0.704020910962462	0.980110693483277	4.9771677529444	4.62006296306025	5.69618141615558	2.20765091885586	1.26633261306752	5.57670385536107	10.567757002478	9.02391763209382	8.36670006231043	13.6384478098177	3.04325903340311	11.8818705798689	12.010648705376	7.99129750264407	15.1027321474199	6.45704843547534	6.80057462659645	11.4504444883015	9.88590130192557	0	0	0
EnSpm-N3B_DR_dup19	EnSpm-N3B_DR_dup19	0	0	0	0	0	0	0	0	0	0	0	0	0	0	0	0	0	0	0	0	3.49476625507363	5.03702488875533	0.687265536567968	5.56276706329513	4.92814637673723	5.88066416089966	6.96803485412216	24.9483400005253	14.240453540389	1.10382545942793	5.06533045227006	2.23068154214443	3.84282072817381	9.02391763209382	44.9710128349186	36.7188979495091	6.08651806680621	3.24051015814606	6.55126293020511	38.8148735842712	10.3334483113926	3.68974196312876	36.9174051158093	6.87026669298093	15.6526770613822	3.96124830294112	2.69838005868184	5.72335348770862
DNA2-14_DR_dup22	DNA2-14_DR_dup22	0	0	0	0	0	0	0	0	0	0	0	0	0	0	0	0	0	0	0	0	0	0	0	0	0	0	0	0	0	0	0	0	0	0	0	0	0	0	0	0	0	0	0.971510660942351	0	0.823825108493797	0	0	1.63524385363103
HE2_DR_dup91	HE2_DR_dup91	0	0	0	0	0	0	0	0	0	0	0	0	0	0	0	0	0	0	0	0	0	0	0	0	0	0.980110693483277	1.99086710117776	0.92401259261205	0	1.10382545942793	1.26633261306752	1.11534077107221	0	2.00531502935418	0	0	2.02883935560207	0	1.09187715503418	0	4.76928383602734	0.922435490782191	6.80057462659645	7.6336296588677	3.29530043397519	1.98062415147056	3.59784007824245	4.08810963407758
TDR2_dup143	TDR2_dup143	0	0	0	0	0	0.939013008301564	0	0	0	0.81413094035339	0	0	0	0.577873297595017	0	0	0	0	0	0	0	0.629628111094416	0	0.695345882911891	0	0.980110693483277	0.99543355058888	0	0	1.10382545942793	5.06533045227006	1.11534077107221	3.84282072817381	1.00265751467709	2.09167501557761	5.24555684992987	3.04325903340311	6.48102031629211	1.09187715503418	4.56645571579661	12.7180902294062	6.45704843547534	8.74359594848115	6.87026669298093	18.9479774953573	7.92249660588223	14.3913603129698	12.2643289022328
hAT-N4C_DR_dup19	hAT-N4C_DR_dup19	0	0	0	0	0	0	0	0	0	0	0	0	0	0	0	0	0	0	0	0	0	0.629628111094416	0	0	0.704020910962462	0.980110693483277	0	0	0	2.20765091885586	0	3.34602231321664	0.960705182043452	1.00265751467709	4.18335003115521	2.09822273997195	3.04325903340311	2.1603401054307	3.27563146510255	3.42484178684746	1.58976127867578	2.76730647234657	4.85755330471175	0.76336296588677	3.29530043397519	1.98062415147056	2.69838005868184	5.72335348770862
Mariner-N31_DR_dup87	Mariner-N31_DR_dup87	0	0	0	0	0	0	0	0	0	0	0	0	0	0	0	0	0	0	0	0	0.698953251014725	1.25925622218883	0.687265536567968	0	0	9.80110693483277	3.98173420235552	4.62006296306025	9.49363569359264	4.41530183771171	1.26633261306752	4.46136308428886	6.72493627430416	8.02126011741673	5.22918753894402	8.3928909598878	10.1441967780104	12.9620406325842	10.9187715503418	9.13291143159323	12.7180902294062	11.0692258893863	9.71510660942351	16.7939852495089	14.8288519528884	3.96124830294112	12.5924402738486	13.0819508290483
TZF28B_dup66	TZF28B_dup66	0	0	0	0	0	0	0	0	0	0	0	0	0	0	0	0	0	0	0	0	0	0	0.687265536567968	0.695345882911891	0.704020910962462	3.92044277393311	6.96803485412216	5.5440755556723	2.84809070807779	5.51912729713964	0	1.11534077107221	0	3.00797254403127	4.18335003115521	8.3928909598878	8.11535742240829	0	3.27563146510255	2.28322785789831	2.38464191801367	5.53461294469315	7.7720852875388	5.34354076120739	5.76677575945658	5.94187245441167	6.29622013692428	0.817621926815517
TZF28B_dup68/69/70	TZF28B_dup68/69/70	0	1.27738687762382	0	0	1.56278830286348	0.939013008301564	3.5769450504569	3.51440495495645	0.91114864329488	1.62826188070678	0	1.67582318968751	0.478870724417346	0.577873297595017	1.64803846817247	0.440246160126392	1.30370999997093	0.582460540911465	3.22572489994596	1.11388864598891	2.09685975304418	1.25925622218883	2.74906214627187	0.695345882911891	2.11206273288739	13.7215497087659	18.9132374611887	16.6322266670169	12.3417264016704	15.453556431991	8.86432829147261	16.7301115660832	12.4891673665649	16.0425202348335	13.5958876012544	25.1786728796634	8.11535742240829	10.8017005271535	21.8375431006837	14.840981076339	22.2566579014609	29.5179357050301	21.3732345407317	32.0612445672443	26.3624034718015	12.8740569845586	16.190280352091	22.075792024019
LOOPERN1_DR_dup33	LOOPERN1_DR_dup33	0	2.55477375524764	1.21550709175167	0	0	0	0	0	0	0	0	0	0	0	0	0	0	0	0	0	0	0.629628111094416	0	0	0	2.94033208044983	3.98173420235552	4.62006296306025	4.74681784679632	0	5.06533045227006	5.57670385536107	1.9214103640869	4.01063005870837	2.09167501557761	0	4.05767871120414	3.24051015814606	3.27563146510255	0	3.17952255735156	3.68974196312876	4.85755330471175	5.34354076120739	1.64765021698759	0	5.39676011736367	4.9057315608931
Gypsy47-I_DR_dup9	Gypsy47-I_DR_dup9	0	0	0	0	0	0	0	0	0	0	0	0	0	0	0	0	0	0	0	0	0	0	0	0	0	0	0.99543355058888	0	0	0	0	0	0	1.00265751467709	0	0	0	0	1.09187715503418	1.14161392894915	1.58976127867578	0.922435490782191	0.971510660942351	1.52672593177354	0.823825108493797	0.990312075735279	1.79892003912122	0.817621926815517
EnSpm-N34_DR_dup22	EnSpm-N34_DR_dup22	0	0	0	0	0	0	0	0	0	0	0	0	0	0	0	0	0	0	0	0	0	0	0	0	0	0	0	0	0	0	0	0	0	0	0	0	0	0	0	2.28322785789831	0.79488063933789	2.76730647234657	0.971510660942351	0	0.823825108493797	3.96124830294112	3.59784007824245	3.27048770726207
Gypsy-31-LTR_DR_dup69	Gypsy-31-LTR_DR_dup69	0	0	0	0	0	0	0	0	0	0	0	0	0	0	0	0	0	0	0	0	0	0.629628111094416	0	0	0	0	0	0	0	0	0	1.11534077107221	0	1.00265751467709	0	1.04911136998597	0	2.1603401054307	0	0	2.38464191801367	0.922435490782191	0.971510660942351	3.05345186354708	1.64765021698759	4.95156037867639	1.79892003912122	4.08810963407758
ANGEL_dup419	ANGEL_dup419	0	0	0	0	0	0	0	0	0	0	0	0	0	0	0	0	0	0	0	0	0	0	0	0	0	0	0.99543355058888	0.92401259261205	0	0	1.26633261306752	1.11534077107221	0	0	0	1.04911136998597	0	0	0	1.14161392894915	0.79488063933789	2.76730647234657	0	3.81681482943385	3.29530043397519	4.95156037867639	4.49730009780306	3.27048770726207
EnSpm-N6B_DR_dup5	EnSpm-N6B_DR_dup5	0	0	0	0	0	0.939013008301564	0	0	1.82229728658976	0	0	0	0	0	1.64803846817247	0	2.17284999995155	1.74738162273439	0.537620816657659	0	0.698953251014725	0.629628111094416	0.687265536567968	0	0.704020910962462	0	0	0.92401259261205	0	0	0	0	0.960705182043452	0	0	0	1.01441967780104	0	1.09187715503418	0	3.17952255735156	0	0	1.52672593177354	1.64765021698759	0	1.79892003912122	0
ANGEL_dup420	ANGEL_dup420	0	0	0	1.21824273636457	1.56278830286348	1.87802601660313	0	0.878601238739112	0	0.81413094035339	2.12394290205653	1.67582318968751	1.91548289766939	1.73361989278505	0.549346156057488	2.64147696075835	0.86913999998062	4.07722378638025	2.15048326663064	1.67083296898337	4.19371950608835	1.88888433328325	0.687265536567968	2.78138353164756	2.11206273288739	0	0.99543355058888	0	0.949363569359264	1.10382545942793	1.26633261306752	0	0	1.00265751467709	0	1.04911136998597	0	0	0	1.14161392894915	0	1.84487098156438	3.8860426437694	1.52672593177354	0	2.97093622720584	1.79892003912122	1.63524385363103
TDR19C_dup41	TDR19C_dup41	0	1.27738687762382	0	1.21824273636457	1.56278830286348	2.81703902490469	0	0.878601238739112	0.91114864329488	0	1.06197145102826	3.91025410927086	2.39435362208673	3.46723978557011	3.29607693634493	5.2829539215167	7.38768999983527	3.49476324546879	1.07524163331532	2.78472161497229	0.698953251014725	5.03702488875533	8.93445197538359	0.695345882911891	1.40804182192492	1.96022138696655	0.99543355058888	0	0.949363569359264	0	1.26633261306752	2.23068154214443	0.960705182043452	0	3.13751252336641	1.04911136998597	0	0	1.09187715503418	0	3.17952255735156	3.68974196312876	1.9430213218847	0.76336296588677	0	1.98062415147056	0.899460019560612	1.63524385363103
Dada-tL_DR_dup59	Dada-tL_DR_dup59	0	0	0	0	0	0	0	0	0	0	0	0	0	0	0	0	0	0	0	0	0	0	0	0	0	0	0	0	0	0	0	0	0	0	0	0	0	0	0	0	0	0	0	0	0	0.990312075735279	0	0
EnSpm-N10_DR_dup114	EnSpm-N10_DR_dup114	0	0	0	0	0	0	0	0	0	0	0	0	0	0	0	0	0	0	0	0.556944322994457	4.19371950608835	6.29628111094416	15.1198418044953	15.9929553069735	8.44825093154954	98.991180041811	115.47029186831	9.2401259261205	14.240453540389	59.6065748091081	67.1156284925783	124.918166360088	53.7994901944333	53.1408482778858	56.4752254205954	36.7188979495091	30.4325903340311	51.8481625303369	21.8375431006837	4.56645571579661	34.1798674915293	48.8890810114561	40.8034477595787	91.6035559064124	13.1812017359008	22.7771777419114	19.7881204303335	22.075792024019
ERV1-N3B-LTR_DR	ERV1-N3B-LTR_DR	0	0	0	0	0	0	0	0	0	0	0	0	0	0	0	0	0	0	0	0	0	0	0	0	4.92814637673723	0.980110693483277	133.38809577891	12.0121637039566	15.1898171097482	1.10382545942793	0	0	0.960705182043452	0	0	610.582817331837	1.01441967780104	0	2.18375431006837	311.660602603119	1.58976127867578	0	0	0	0	0	0	0
LOOPERN6_DR_dup15	LOOPERN6_DR_dup15	33.7159376058857	35.766832573467	48.6202836700667	51.1661949273118	43.7580724801774	36.621507323761	17.8847252522845	33.3868470720863	14.5783782927181	22.7956663298949	5.84084298065545	6.14468502885421	4.78870724417346	8.09022616633025	8.78953849691982	17.6098464050557	10.8642499997578	16.308895145521	20.4295910329911	17.2652740128282	12.5811585182651	5.66665299984974	11.6835141216555	4.86742118038324	9.152271842512	12.7414390152826	21.8995381129554	10.1641385187325	7.59490855487411	23.1803346479865	5.06533045227006	5.57670385536107	1.9214103640869	9.02391763209382	12.5500500934656	13.6384478098177	17.2451345226176	23.7637411597377	12.010648705376	13.6993671473898	7.9488063933789	11.9916613801685	4.85755330471175	9.16035559064124	8.23825108493797	15.8449932117645	11.692980254288	6.54097541452414
DNA11TA1B_DR_dup120	DNA11TA1B_DR_dup120	0	0	0	0	0	0	0	0	0	0	0	0	0	0	0	0	0	0	0	0	0	0	0	0	0	0	0	0	0	0	0	0	0	0	0	0	0	0	0	0	0	0.922435490782191	0	0	0	0	0	0
Copia-12B_DR-LTR_dup18	Copia-12B_DR-LTR_dup18	0	0	0	0	0	0	0	0	0	0	0	0	0	0	0	0	0	0	0	0	0	0	0	0	0	0	0	0	0	0	0	0	0	0	0	0	0	0	0	0	0	0	0	0	0	0	0	0
Gypsy-16-LTR_DR	Gypsy-16-LTR_DR	0	0	0	0	0	0	0	0	0	0	0	0	0	0	0	0	0	0	0	0.556944322994457	0	0	0	0	0	0	0	0	0	0	0	0	0	0	0	0	0	0	0	0	0.79488063933789	0.922435490782191	0.971510660942351	0.76336296588677	0	0	0	0.817621926815517
CR1-51_DR_dup1	CR1-51_DR_dup1	1.16261853813399	0	0	1.21824273636457	1.56278830286348	0	0.894236262614226	0.878601238739112	0	0	0	1.11721545979167	0	0	0	0	0	0	0	0.556944322994457	0	0	0.687265536567968	0.695345882911891	0.704020910962462	0.980110693483277	0.99543355058888	0	0.949363569359264	0	0	0	0	0	0	0	0	0	0	0	0	2.76730647234657	0.971510660942351	2.29008889766031	0	0.990312075735279	4.49730009780306	0.817621926815517
HE2_DR_dup97	HE2_DR_dup97	0	0	0	0	0	0	0	0	0	0	0	0	0	0	0	0	0	0	0	0	0	0	0.687265536567968	0	0	0	0	0	0	0	0	0	0	0	0	0	0	1.08017005271535	0	0	0	0	0	0	0	0	0	0
EnSpm-N3B_DR_dup21	EnSpm-N3B_DR_dup21	0	0	0	0	0	0	0	0	0	0	0	0	0	0	0	0	0	0	0	0	2.09685975304418	0.629628111094416	0	0	0	1.96022138696655	2.98630065176664	5.5440755556723	1.89872713871853	6.62295275656756	3.79899783920255	3.34602231321664	0	1.00265751467709	0	0	0	0	5.45938577517092	11.4161392894915	0	4.61217745391096	0	0.76336296588677	0	1.98062415147056	0.899460019560612	0
EnSpm-N26B_DR_dup72	EnSpm-N26B_DR_dup72	0	0	0	0	1.56278830286348	0	0	0	0	0	0	0.558607729895837	0	0	0.549346156057488	0	0.43456999999031	0	0	0	0	0	0	0	0	0	0	0	0	1.10382545942793	0	0	0	0	0	1.04911136998597	0	3.24051015814606	0	1.14161392894915	3.17952255735156	0	1.9430213218847	1.52672593177354	0	0	0.899460019560612	0
hAT-N159_DR_dup63	hAT-N159_DR_dup63	6.97571122880395	8.94170814336675	2.43101418350334	9.74594189091654	6.25115321145392	3.75605203320625	3.5769450504569	4.39300619369556	2.73344592988464	8.95544034388729	2.65492862757066	0	2.39435362208673	5.77873297595017	6.59215387268986	7.48418472214866	3.04198999993217	7.57198703184904	1.07524163331532	1.11388864598891	5.5916260081178	1.88888433328325	4.12359321940781	4.17207529747135	4.92814637673723	6.86077485438294	2.98630065176664	3.6960503704482	10.4429992629519	4.41530183771171	5.06533045227006	2.23068154214443	6.72493627430416	4.01063005870837	5.22918753894402	0	0	1.08017005271535	1.09187715503418	3.42484178684746	0.79488063933789	0.922435490782191	0.971510660942351	1.52672593177354	3.29530043397519	1.98062415147056	1.79892003912122	1.63524385363103
Zisupton-N1_DR_dup23	Zisupton-N1_DR_dup23	9.30094830507193	7.66432126574293	13.3705780092683	7.30945641818741	10.9395181200444	10.3291430913172	9.83659888875648	8.78601238739112	9.1114864329488	8.1413094035339	10.6197145102826	11.7307623278126	8.61967303951224	9.8238460591153	11.5362692772073	7.92443088227505	13.4716699996996	7.57198703184904	11.8276579664685	13.366663751867	12.5811585182651	13.8518184440771	29.5524180724226	13.9069176582378	13.3763973082868	13.7215497087659	16.922370360011	14.7842014817928	10.4429992629519	16.5573818914189	21.5276544221478	8.92272616857772	13.4498725486083	13.0345476908022	12.5500500934656	3.14733410995792	5.07209838900518	6.48102031629211	8.73501724027348	3.42484178684746	5.56416447536523	8.30191941703972	2.91453198282705	2.29008889766031	5.76677575945658	10.8934328330881	9.89406021516673	6.54097541452414
EnSpm-N47B_DR_dup7	EnSpm-N47B_DR_dup7	18.6018966101439	30.6572850629717	20.6636205597784	15.8371555727394	26.5674011486791	16.9022341494281	31.2982691914979	28.9938408783907	20.0452701524874	15.4684878667144	18.0535146674805	27.371778764896	19.6336997011112	21.9591853086107	31.8620770513343	21.5720618461932	18.251939999593	25.045803259193	19.3543493996757	25.0624945347506	31.4528962956626	26.4443806659655	38.4868700478062	29.8998729652113	19.0085645959865	21.5624352566321	22.8949716635442	30.4924155561976	34.1770884969335	35.3224147016937	16.4623239698777	24.5374969635887	21.1355140049559	26.0690953816044	23.0084251713537	13.6384478098177	12.1730361336124	14.0422106852996	12.010648705376	13.6993671473898	8.74368703271679	11.9916613801685	17.4871918969623	12.2138074541883	9.88590130192557	17.825617363235	10.7935202347273	18.8053043167569
Penelope-1_DR_dup104	Penelope-1_DR_dup104	0	0	0	0	0	0	0	0	0	0	0	0	0	0	0	0	0	0	0	0	0	0	0	0	0	0	0	0	0	0	0	0	0	0	0	1.04911136998597	6.08651806680621	0	1.09187715503418	0	0	0	6.80057462659645	0.76336296588677	4.11912554246899	0	0	0
L2-1_DR_dup66	L2-1_DR_dup66	0	0	0	0	0	0	0	0	0	0	0	0	0	0	0	0	0	0	0	0	0	0	0	0	0	0.980110693483277	2.98630065176664	1.8480251852241	0	2.20765091885586	0	5.57670385536107	0.960705182043452	1.00265751467709	3.13751252336641	2.09822273997195	2.02883935560207	1.08017005271535	1.09187715503418	1.14161392894915	2.38464191801367	1.84487098156438	2.91453198282705	3.05345186354708	3.29530043397519	2.97093622720584	6.29622013692428	2.45286578044655
Polinton-1N1_DR_dup67	Polinton-1N1_DR_dup67	0	0	0	0	0	0	0	0	0.91114864329488	0	0.530985725514132	0	0	0	0	0	0	0	0	0	3.49476625507363	5.03702488875533	7.55992090224765	5.56276706329513	3.52010455481231	15.6817710957324	11.9452026070666	14.7842014817928	4.74681784679632	13.2459055131351	10.1306609045401	10.0380669396499	6.72493627430416	6.01594508806255	5.22918753894402	1.04911136998597	2.02883935560207	0	1.09187715503418	2.28322785789831	0	0	1.9430213218847	0.76336296588677	0	2.97093622720584	2.69838005868184	3.27048770726207
hAT-N169_DR_dup6	hAT-N169_DR_dup6	0	0	0	0	0	0	1.78847252522845	0	0	0	1.06197145102826	0.558607729895837	1.43661217325204	0	0	0.440246160126392	0.86913999998062	0	0	0	0	0.629628111094416	0.687265536567968	0	0	0	0	0.92401259261205	0	0	0	0	0.960705182043452	0	0	0	0	0	0	1.14161392894915	2.38464191801367	0.922435490782191	2.91453198282705	1.52672593177354	0	0	0	0
hAT-N190B_DR_dup8/9	hAT-N190B_DR_dup8/9	0	0	0	0	0	0	0	0	0	0	0	0.558607729895837	0	0	0	0	0	0	0	0	0	0	0	0	0	0	0	0	0	0	0	0	0	0	0	0	0	1.08017005271535	1.09187715503418	1.14161392894915	7.15392575404101	5.53461294469315	10.6866172703659	4.58017779532062	1.64765021698759	0.990312075735279	0.899460019560612	2.45286578044655
Kolobok-N5_DR_dup95	Kolobok-N5_DR_dup95	0	0	0	0	0	0	0	0	0	0	0	0	0	0	0	0	0.43456999999031	0	0	0	0	0	0	0.695345882911891	0	0	0	0	0	0	0	0	1.9214103640869	0	0	0	0	1.08017005271535	1.09187715503418	0	2.38464191801367	2.76730647234657	1.9430213218847	0.76336296588677	0	1.98062415147056	0	0
Harbinger-N30_DR_dup21	Harbinger-N30_DR_dup21	0	0	0	0	0	0.939013008301564	0.894236262614226	0	0	0	0	0.558607729895837	0	0.577873297595017	0	0	0	0	0	0	0	0	0	0	0	0.980110693483277	0	0	0	0	1.26633261306752	0	0.960705182043452	2.00531502935418	0	5.24555684992987	3.04325903340311	4.32068021086141	0	1.14161392894915	13.5129708687441	23.983322760337	22.3447452016741	22.9008889766031	16.4765021698759	6.93218453014695	7.1956801564849	8.17621926815517
hAT-N190B_DR_dup10	hAT-N190B_DR_dup10	0	0	0	0	0	0	0	0	0	0	0	0	0	0	0	0	0	0	0	0	0	0	0	0	0	0	0	0	0	0	2.53266522613503	0	0.960705182043452	0	0	0	3.04325903340311	0	2.18375431006837	0	2.38464191801367	9.22435490782191	6.80057462659645	4.58017779532062	3.29530043397519	5.94187245441167	8.09514017604551	4.08810963407758
DNA8-25_DR_dup153	DNA8-25_DR_dup153	0	0	0	0	0	0	0	0	0	0	0	0	0	0	0	0	0	0	0	0	0	0	0	0	0	0	0	0	0	0	0	0	0	0	0	0	0	0	0	0	0	0	0	0	0	0	0	0
TC1DR2_dup76/77	TC1DR2_dup76/77	1.16261853813399	0	0	0	0	0	0	0	0	0	0	0	0	0	0	0	0	0	0.537620816657659	0	0	0	0.687265536567968	0.695345882911891	0	0	0.99543355058888	4.62006296306025	0.949363569359264	0	5.06533045227006	2.23068154214443	2.88211554613036	6.01594508806255	5.22918753894402	3.14733410995792	3.04325903340311	3.24051015814606	4.36750862013674	2.28322785789831	0	0	0	0.76336296588677	0.823825108493797	4.95156037867639	2.69838005868184	6.54097541452414
HarbingerN6_DR_dup68	HarbingerN6_DR_dup68	0	0	0	0	0	0	0	0	0	0	0	0	0	0	0	0	0	0	0	0	0	0	0	0	0	0.980110693483277	2.98630065176664	0	0.949363569359264	0	3.79899783920255	4.46136308428886	0	5.01328757338546	1.0458375077888	0	1.01441967780104	0	0	1.14161392894915	0	0	0.971510660942351	2.29008889766031	0	2.97093622720584	2.69838005868184	2.45286578044655
DNA8-12_DR_dup23	DNA8-12_DR_dup23	0	0	0	0	0	0	0	0	0	0	0	0	0	0	0	0	0	0	0	0	0	0	0	0	0	0	0	0	0	0	0	0	0	0	0	0	0	0	0	0	0.79488063933789	0	0	0	0	0	0	0
HATN5_DR_dup8	HATN5_DR_dup8	0	0	0	0	0	0	0	0	0	0	0	0	0	0	0	0	0	0	0	0	0	0	0	0	0	0	0	0	0	0	0	0	1.9214103640869	0	2.09167501557761	0	0	0	0	0	0	0	0	0	0	0	0	0
TDR8B_dup63	TDR8B_dup63	0	0	0	0	0	0	0	0	0	0	0	0	0	0	0	0	0	0	0	0	0	0	0	0	0	0	0	0	0.949363569359264	0	1.26633261306752	0	0.960705182043452	0	0	0	0	0	0	0	0	0	0	0	0	0	0	0
Harbinger-4N1_DR_dup49	Harbinger-4N1_DR_dup49	0	0	0	0	0	0	0	0	0	0	0	0	0	0	0	0	0	0	0	0	0.698953251014725	0	1.37453107313594	0	0.704020910962462	0.980110693483277	1.99086710117776	2.77203777783615	0.949363569359264	3.31147637828378	2.53266522613503	0	4.80352591021726	1.00265751467709	4.18335003115521	1.04911136998597	3.04325903340311	2.1603401054307	9.82689439530766	7.99129750264407	5.56416447536523	6.45704843547534	6.80057462659645	6.10690372709416	4.11912554246899	5.94187245441167	3.59784007824245	8.99384119497069
LOOPERN4_DR_dup41	LOOPERN4_DR_dup41	0	0	0	0	0	0	0	0	0	0	0.530985725514132	0	0	0.577873297595017	0	0	0.43456999999031	0.582460540911465	0	0	1.39790650202945	0	0.687265536567968	0	0.704020910962462	4.90055346741639	0.99543355058888	0	2.84809070807779	11.0382545942793	2.53266522613503	8.92272616857772	8.64634663839107	5.01328757338546	7.32086255452163	19.9331160297335	17.2451345226176	28.0844213705992	14.1944030154444	11.4161392894915	16.6924934260957	19.371145306426	8.74359594848115	19.847437113056	14.8288519528884	6.93218453014695	10.7935202347273	11.4467069754172
Merlin-2_DR_dup218	Merlin-2_DR_dup218	0	0	0	0	0	0	0	0	0	0	0	0	0	0	0	0	0	0	0	0	1.39790650202945	1.25925622218883	1.37453107313594	2.08603764873567	0.704020910962462	11.7613283217993	14.9315032588332	8.31611333350845	6.64554498551485	14.3497309725631	20.2613218090803	33.4602231321664	25.9390399151732	37.0983280430524	31.3751252336641	40.915343429453	42.6056264676435	39.966291950468	25.1131745657862	36.5316457263729	14.307851508082	17.5262743248616	11.6581279313082	19.0840741471693	13.1812017359008	16.8353052874997	11.692980254288	13.0819508290483
DNA-6-N5B_DR_dup50	DNA-6-N5B_DR_dup50	41.8542673728237	45.9859275944576	44.9737623948117	48.7297094545827	42.1952841773139	28.1703902490469	18.7789615148987	24.6008346846951	17.3118242226027	35.8217613755492	11.1507002357968	8.37911594843756	7.1830608662602	5.77873297595017	6.59215387268986	6.60369240189587	2.60741999994186	7.57198703184904	1.61286244997298	6.68333187593348	3.49476625507363	1.88888433328325	4.81085875597578	2.78138353164756	4.22412546577477	8.8209962413495	3.98173420235552	8.31611333350845	5.69618141615558	12.1420800537072	11.3969935176076	6.69204462643329	13.4498725486083	10.0265751467709	6.27502504673282	2.09822273997195	4.05767871120414	5.40085026357676	5.45938577517092	11.4161392894915	8.74368703271679	10.1467903986041	5.8290639656541	8.39699262475447	14.8288519528884	20.7965535904409	21.5870404694547	11.4467069754172
EnSpm-N10_DR_dup124	EnSpm-N10_DR_dup124	0	0	0	0	0	0	0	0	0	0	0	0	0	0	0	0	0	0	0	0	0	0	0	0	0	0	0	0	0	0	0	0	0	0	0	0	0	0	0	0	0	0	0	0	0	0.990312075735279	0	0
TDR16_dup127	TDR16_dup127	0	0	0	0	0	0	0	0	0	0	0	0	0	0	0	0	0	0	0	0	0	0	0	0	0	0	0	0	0	0	0	0	0	0	0	0	0	0	0	0	0	0	0	0	0	0	0	0.817621926815517
EnSpm-N7_DR_dup25	EnSpm-N7_DR_dup25	0	0	0	0	0	0	0	0	0	0	0	0	0	0	0	0	0.43456999999031	0	0	0	0	0	0	0	0	0	0	0	0	0	0	1.11534077107221	0	0	1.0458375077888	0	1.01441967780104	0	0	0	0	0	0	0.76336296588677	0.823825108493797	0	0	0.817621926815517
Gypsy161-LTR_DR	Gypsy161-LTR_DR	0	0	0	0	0	0	0	0	0	0	0	0	0	0	0	0	0	0	0	0	0	0.629628111094416	0	0	0	5.88066416089966	0	0	2.84809070807779	0	1.26633261306752	0	0	1.00265751467709	0	1.04911136998597	2.02883935560207	0	0	0	0.79488063933789	0	0	0	0	0	5.39676011736367	0
Copia-11J_DR-LTR_dup9	Copia-11J_DR-LTR_dup9	0	0	0	0	0	0	0	0	0	0	0	0	0	0	0	0	0	0	0	0	0	0	0	0	0	0	0	0	0	0	0	0	0	0	0	0	0	0	0	0	0	0	0	0	0	0	0	1.63524385363103
EnSpm-N7_DR_dup26	EnSpm-N7_DR_dup26	0	0	0	0	0	0	0	0	0	0	0	0	0	0	0	0	0	0	0	0	0	0	0	0	0	0	0	0	0	0	0	0	0	0	0	0	0	0	0	0	0	0.922435490782191	0	0.76336296588677	0	3.96124830294112	3.59784007824245	0.817621926815517
L2-2_DRe_dup66	L2-2_DRe_dup66	0	0	0	0	0	0	0	0	0	0	0	0	0	0	0	0	0	0	0	0	0	0	0	0	0	0	0	1.8480251852241	0	0	0	0	0	0	0	0	2.02883935560207	0	1.09187715503418	0	0	0	0	0	0	0.990312075735279	1.79892003912122	0
DNA-6-N2_DR_dup305	DNA-6-N2_DR_dup305	0	0	0	0	0	0	0	0	0	1.62826188070678	0	0	0	0	0	0	0	0	0	0	0	0	0	2.08603764873567	0	1.96022138696655	0	0	0	0	0	1.11534077107221	0	0	0	0	0	1.08017005271535	1.09187715503418	0	0	0.922435490782191	0.971510660942351	0	3.29530043397519	0	0	0
DNA-6-N5B_DR_dup53	DNA-6-N5B_DR_dup53	0	0	0	0	0	0	0	0	0	0	0	0	0	0	0	0	0	0	0	0	0.698953251014725	0	0	0	0	1.96022138696655	0.99543355058888	0	0	1.10382545942793	0	0	0	0	0	0	5.07209838900518	1.08017005271535	1.09187715503418	0	0	6.45704843547534	5.8290639656541	0.76336296588677	0	2.97093622720584	1.79892003912122	0
TZF28B_dup83	TZF28B_dup83	0	0	0	0	0	0	0	0	0	0	0	0	0.478870724417346	0	0	0	0	0	0	0.556944322994457	0	0	0	0	0	0	0	0	0	0	0	0	1.9214103640869	0	0	0	0	0	0	0	0	0.922435490782191	1.9430213218847	0.76336296588677	0	0	0	0
hAT-N53B_DR_dup70	hAT-N53B_DR_dup70	0	0	0	0	0	0	0	0	0	0	0	0	0	0	0	0	0	0	0	0	0	0	0	0	0	0	0	0	0	0	0	1.11534077107221	0	0	0	0	0	0	1.09187715503418	0	0	2.76730647234657	0	0	1.64765021698759	0.990312075735279	0	0.817621926815517
TDR16_dup138	TDR16_dup138	0	0	0	0	0	0	0	0	0	0	0	0.558607729895837	0	0	0	0	0	0	0	0	0	0	0	0	0	0	0	0	0.949363569359264	0	0	0	0	0	3.13751252336641	0	1.01441967780104	1.08017005271535	0	1.14161392894915	8.74368703271679	11.0692258893863	4.85755330471175	3.05345186354708	9.06207619343177	4.95156037867639	10.7935202347273	15.5348166094948
Merlin-N5_DR_dup26	Merlin-N5_DR_dup26	0	0	0	0	0	0	0.894236262614226	0	0	0	0	0	0.478870724417346	1.15574659519003	0	0	0	0	0	0	0.698953251014725	0.629628111094416	0.687265536567968	0	0	0	1.99086710117776	0.92401259261205	0	0	1.26633261306752	1.11534077107221	0	1.00265751467709	0	0	1.01441967780104	3.24051015814606	0	1.14161392894915	7.9488063933789	1.84487098156438	5.8290639656541	4.58017779532062	6.59060086795038	1.98062415147056	1.79892003912122	2.45286578044655
hAT-N152_DR_dup26	hAT-N152_DR_dup26	1.16261853813399	1.27738687762382	1.21550709175167	0	3.12557660572696	0.939013008301564	0.894236262614226	0.878601238739112	0	2.44239282106017	1.06197145102826	1.67582318968751	1.43661217325204	3.46723978557011	1.64803846817247	0.880492320252783	0.86913999998062	0.582460540911465	0	0.556944322994457	2.7958130040589	1.25925622218883	0.687265536567968	0.695345882911891	4.92814637673723	3.92044277393311	1.99086710117776	1.8480251852241	0.949363569359264	2.20765091885586	1.26633261306752	4.46136308428886	0.960705182043452	2.00531502935418	0	4.1964454799439	6.08651806680621	11.8818705798689	5.45938577517092	5.70806964474577	16.6924934260957	20.2935807972082	15.5441705750776	20.6108000789428	12.357376627407	22.7771777419114	16.190280352091	22.8934139508345
Tc1-4_DR_dup43	Tc1-4_DR_dup43	0	0	0	0	0	0	0	0	0	0	0	0	0	0	0	0	0	0	0	0	0	0	0	0.695345882911891	0	0	0.99543355058888	0	0	0	0	0	0.960705182043452	1.00265751467709	0	0	0	2.1603401054307	0	0	1.58976127867578	3.68974196312876	0.971510660942351	0.76336296588677	1.64765021698759	2.97093622720584	0	0
L2-2_DRe_dup69	L2-2_DRe_dup69	1.16261853813399	2.55477375524764	1.21550709175167	1.21824273636457	4.68836490859044	0	0.894236262614226	1.75720247747822	0.91114864329488	0	0	2.79303864947919	0.957741448834693	5.77873297595017	1.64803846817247	4.40246160126391	3.47655999992248	2.32984216364586	1.61286244997298	1.11388864598891	15.376971522324	9.44442166641624	16.4943728776312	0.695345882911891	4.92814637673723	7.84088554786622	20.9041045623665	12.9361762965687	8.54427212423337	4.41530183771171	6.33166306533758	2.23068154214443	10.567757002478	9.02391763209382	11.5042125856768	7.34377958990182	2.02883935560207	46.4473122667601	9.82689439530766	9.13291143159323	13.5129708687441	12.9140968709507	1.9430213218847	6.87026669298093	17.3003272783697	16.8353052874997	24.2854205281365	16.3524385363103
ANGEL_dup562	ANGEL_dup562	2.32523707626798	1.27738687762382	4.86202836700667	1.21824273636457	7.81394151431739	0.939013008301564	1.78847252522845	5.27160743243467	1.82229728658976	0.81413094035339	0.530985725514132	6.14468502885421	4.30983651975612	1.15574659519003	4.39476924845991	8.80492320252783	3.04198999993217	6.98952649093758	3.76334571660362	3.8986102609612	5.5916260081178	1.88888433328325	8.24718643881562	1.39069176582378	2.81608364384985	0	0	0	0.949363569359264	1.10382545942793	3.79899783920255	3.34602231321664	0.960705182043452	1.00265751467709	3.13751252336641	7.34377958990182	5.07209838900518	0	5.45938577517092	3.42484178684746	3.97440319668945	5.53461294469315	9.71510660942351	10.6870815224148	7.41442597644418	10.8934328330881	9.89406021516673	5.72335348770862
Dada-U1A_DR_dup130	Dada-U1A_DR_dup130	2.32523707626798	3.83216063287147	0	4.87297094545827	1.56278830286348	0.939013008301564	5.36541757568535	1.75720247747822	0	0.81413094035339	1.06197145102826	1.11721545979167	1.43661217325204	1.15574659519003	2.19738462422995	0.880492320252783	0	0.582460540911465	1.07524163331532	1.67083296898337	2.7958130040589	1.88888433328325	0	0	0	0	0.99543355058888	0	0	0	1.26633261306752	0	0	0	1.0458375077888	0	2.02883935560207	1.08017005271535	0	2.28322785789831	1.58976127867578	3.68974196312876	5.8290639656541	1.52672593177354	4.11912554246899	1.98062415147056	1.79892003912122	1.63524385363103
L1-36_DR_dup1	L1-36_DR_dup1	1.16261853813399	0	1.21550709175167	0	0	1.87802601660313	2.68270878784268	2.63580371621734	0.91114864329488	0	2.65492862757066	3.91025410927086	3.35209507092143	1.73361989278505	2.74673078028744	0.440246160126392	1.73827999996124	1.74738162273439	4.30096653326127	1.11388864598891	2.09685975304418	1.88888433328325	1.37453107313594	0	2.81608364384985	0.980110693483277	0	0	0	0	1.26633261306752	2.23068154214443	0	0	0	1.04911136998597	0	0	1.09187715503418	3.42484178684746	2.38464191801367	3.68974196312876	0.971510660942351	3.81681482943385	0.823825108493797	0.990312075735279	1.79892003912122	1.63524385363103
HE1_DR1_dup701	HE1_DR1_dup701	0	0	0	0	0	0.939013008301564	0	0	0	0	0	0	0	0	0.549346156057488	0	0	0	0	0	0.698953251014725	0	0	0	0	1.96022138696655	0.99543355058888	0	0.949363569359264	0	1.26633261306752	0	0	1.00265751467709	0	0	0	0	0	0	0	0.922435490782191	0	0	0.823825108493797	0	2.69838005868184	1.63524385363103
CryptonV-N1_DR_dup64	CryptonV-N1_DR_dup64	0	0	0	0	0	0	0	0	0	0	0	0	0	0	0	0	0	0	0	0	0.698953251014725	0.629628111094416	0	0	0	0	0	0.92401259261205	0	0	1.26633261306752	0	0	0	0	1.04911136998597	0	0	2.18375431006837	0	0.79488063933789	0	0	0	0	0	0	0
Kolobok-N2B_DR_dup19	Kolobok-N2B_DR_dup19	0	1.27738687762382	0	0	4.68836490859044	2.81703902490469	4.47118131307113	4.39300619369556	4.5557432164744	4.07065470176695	2.12394290205653	2.23443091958335	2.39435362208673	2.31149319038007	2.19738462422995	1.76098464050557	1.30370999997093	2.91230270455732	3.76334571660362	1.67083296898337	0	0.629628111094416	0.687265536567968	1.39069176582378	0	0	1.99086710117776	0	1.89872713871853	0	1.26633261306752	0	0.960705182043452	1.00265751467709	3.13751252336641	0	1.01441967780104	0	0	0	3.97440319668945	1.84487098156438	0.971510660942351	5.34354076120739	0.823825108493797	0.990312075735279	0	4.08810963407758
Merlin-2_DR_dup243	Merlin-2_DR_dup243	0	1.27738687762382	0	0	0	0.939013008301564	0	0	0.91114864329488	0	0.530985725514132	0.558607729895837	0.478870724417346	0	0	0	0.43456999999031	1.16492108182293	0	0.556944322994457	0.698953251014725	0.629628111094416	0.687265536567968	2.78138353164756	0	1.96022138696655	1.99086710117776	2.77203777783615	1.89872713871853	0	1.26633261306752	3.34602231321664	0.960705182043452	3.00797254403127	4.18335003115521	5.24555684992987	0	4.32068021086141	1.09187715503418	3.42484178684746	3.97440319668945	7.37948392625753	3.8860426437694	5.34354076120739	4.11912554246899	10.8934328330881	8.09514017604551	5.72335348770862
Kolobok-N6_DR_dup36	Kolobok-N6_DR_dup36	0	0	0	0	0	0	0	0	0	0	0	0	0	0	0	0	0	0	0	0	0.698953251014725	0	1.37453107313594	1.39069176582378	0.704020910962462	0	2.98630065176664	1.8480251852241	0.949363569359264	0	1.26633261306752	1.11534077107221	2.88211554613036	1.00265751467709	2.09167501557761	4.1964454799439	2.02883935560207	3.24051015814606	1.09187715503418	4.56645571579661	8.74368703271679	16.6038388340794	8.74359594848115	5.34354076120739	9.06207619343177	12.8740569845586	9.89406021516673	11.4467069754172
TC1DR3_dup399/400	TC1DR3_dup399/400	0	0	0	0	0	0	0	0	0	0	0	0	0	0	0	0	0	0	0	0	0	0	0	0	0	0	0	0	0	0	0	0	0	0	0	0	0	0	0	0	0	0	0	0	0	0.990312075735279	0	0.817621926815517
HAT1_DR_dup82	HAT1_DR_dup82	0	0	0	0	0	0	0	0	0	0	0	0	0	0	0	0	0	0	0	0	0	0	0	0	0	0	0	0	0	0	1.26633261306752	0	0	0	0	0	1.01441967780104	0	0	0	0	0	0	0	0	0	0	0
HAT1-N1B_DR_dup13/14	HAT1-N1B_DR_dup13/14	0	0	0	0	0	0	0	0	0	0	0	0	0	0	0	0	0	0	0	0	0	0	0	0	0	0	0	0	0	0	0	0	0	0	1.0458375077888	0	0	0	1.09187715503418	0	1.58976127867578	0	0.971510660942351	0	0	0	0	0.817621926815517
SINE2-1B_DR_dup22	SINE2-1B_DR_dup22	0	0	0	0	0	0	0.894236262614226	0	0	0.81413094035339	0	0	0	0	0	0	0	0	0	0	0	0	0	0	0	0.980110693483277	0	0	0	0	0	0	0	1.00265751467709	0	0	0	0	0	0	0	0	0	0.76336296588677	0	0	0.899460019560612	0.817621926815517
hAT-N104_DR_dup19	hAT-N104_DR_dup19	1.16261853813399	0	0	0	0	0	0	0	0.91114864329488	0	0	0.558607729895837	0.478870724417346	0	0	0	0	0	0	0	0	0.629628111094416	0	0.695345882911891	1.40804182192492	0	0	0	0	0	0	0	0.960705182043452	2.00531502935418	0	0	0	0	0	1.14161392894915	0	0.922435490782191	1.9430213218847	0	0	0	4.49730009780306	1.63524385363103
Kolobok-N10_DR_dup106	Kolobok-N10_DR_dup106	0	0	0	0	0	0	0	0	0	0	0	0	0	0	0	0	0	0	0	0.556944322994457	0	0	0	0	0	0	0	0	0	0	0	0	0	0	0	0	1.01441967780104	0	0	0	0	0	0.971510660942351	0	1.64765021698759	0	0	0
TE-X-1_DR_dup12/13	TE-X-1_DR_dup12/13	0	0	0	1.21824273636457	1.56278830286348	0	0.894236262614226	2.63580371621734	0	0.81413094035339	0.530985725514132	0	0	1.15574659519003	0	0.440246160126392	0	0	0.537620816657659	1.11388864598891	0.698953251014725	1.25925622218883	2.74906214627187	2.78138353164756	1.40804182192492	29.4033208044983	19.9086710117776	14.7842014817928	14.240453540389	20.9726837291306	26.5929848744178	13.3840892528666	32.6639761894774	23.0611228375731	23.0084251713537	33.5715638395512	45.6488855010466	36.725781792322	37.1238232711623	28.5403482237288	39.7440319668945	35.9749841405055	40.8034477595787	43.5116890555459	33.7768294482457	29.7093622720584	42.2746209193488	24.5286578044655
ANGEL_dup583	ANGEL_dup583	3.48785561440197	2.55477375524764	6.07753545875834	3.6547282090937	3.12557660572696	12.2071691079203	8.04812636352803	8.78601238739112	5.46689185976928	4.07065470176695	2.12394290205653	4.4688618391667	6.70419014184285	1.73361989278505	8.24019234086233	7.48418472214866	6.08397999986434	5.24214486820318	5.37620816657659	2.78472161497229	3.49476625507363	3.7777686665665	2.74906214627187	4.17207529747135	3.52010455481231	12.7414390152826	10.9497690564777	9.2401259261205	13.2910899710297	8.83060367542342	15.1959913568102	16.7301115660832	29.781860643347	13.0345476908022	29.2834502180865	17.8348932897616	15.2162951670155	23.7637411597377	21.8375431006837	27.3987342947797	18.2822547047715	23.0608872695548	30.1168304892129	22.9008889766031	17.3003272783697	27.7287381205878	8.99460019560612	11.4467069754172
hAT-N66_DR_dup28	hAT-N66_DR_dup28	3.48785561440197	3.83216063287147	2.43101418350334	2.43648547272914	3.12557660572696	0	0.894236262614226	0	0	0.81413094035339	1.06197145102826	0.558607729895837	2.87322434650408	0.577873297595017	1.64803846817247	2.20123080063196	3.04198999993217	2.32984216364586	0.537620816657659	2.22777729197783	0.698953251014725	0.629628111094416	0	0	0	1.96022138696655	3.98173420235552	1.8480251852241	2.84809070807779	2.20765091885586	1.26633261306752	5.57670385536107	2.88211554613036	3.00797254403127	2.09167501557761	0	2.02883935560207	0	1.09187715503418	5.70806964474577	1.58976127867578	3.68974196312876	3.8860426437694	1.52672593177354	4.11912554246899	0.990312075735279	3.59784007824245	3.27048770726207
TDR1_dup38	TDR1_dup38	0	0	0	0	0	0	0	0	0	0	0	0	0	0	0	0	0	0	0	0	1.39790650202945	1.25925622218883	2.0617966097039	0.695345882911891	3.52010455481231	5.88066416089966	11.9452026070666	20.3282770374651	4.74681784679632	14.3497309725631	5.06533045227006	1.11534077107221	0	1.00265751467709	6.27502504673282	1.04911136998597	2.02883935560207	3.24051015814606	0	0	0	0.922435490782191	0	0.76336296588677	0	0	0	0
DNA-N33_DR_dup21	DNA-N33_DR_dup21	0	0	0	0	0	0	0	0	0	0	0	0	0	0	0	0	0	0	0	0	4.19371950608835	0.629628111094416	2.74906214627187	2.78138353164756	2.11206273288739	30.3834314979816	17.9178039105998	20.3282770374651	30.3796342194964	32.0109383234099	21.5276544221478	28.9988600478776	25.9390399151732	34.0903554990211	21.9625876635649	17.8348932897616	22.3172329116228	22.6835711070224	20.7456659456495	49.0893989448136	7.15392575404101	12.9140968709507	6.80057462659645	9.16035559064124	9.88590130192557	8.91280868161751	7.1956801564849	5.72335348770862
EnSpm-8_DR_dup83	EnSpm-8_DR_dup83	0	0	0	0	0	0	0	0	0	0	0	0	0	0	0	0	0	0	0	0	0.698953251014725	0	0	0	1.40804182192492	11.7613283217993	20.9041045623665	4.62006296306025	7.59490855487411	18.7650328102748	8.86432829147261	14.4994300239388	7.68564145634762	8.02126011741673	37.6501502803969	17.8348932897616	10.1441967780104	10.8017005271535	10.9187715503418	13.6993671473898	2.38464191801367	1.84487098156438	1.9430213218847	1.52672593177354	3.29530043397519	1.98062415147056	3.59784007824245	0
Harbinger-N20_DR_dup4	Harbinger-N20_DR_dup4	0	0	0	0	0	0	0	0	0	0	0	0	0.478870724417346	0	0.549346156057488	0.440246160126392	0	0	0	0	1.39790650202945	0.629628111094416	1.37453107313594	0	0.704020910962462	17.641992482699	25.8812723153109	21.2522896300771	14.240453540389	16.5573818914189	24.0603196482828	21.1914746503721	25.9390399151732	26.0690953816044	24.0542626791425	12.5893364398317	19.2739738782197	17.2827208434456	26.2050517208204	18.2658228631865	8.74368703271679	14.7589678525151	17.4871918969623	10.6870815224148	9.06207619343177	24.757801893382	18.8886604107729	11.4467069754172
DNA-2-30B_DR_dup145	DNA-2-30B_DR_dup145	0	0	0	0	0	0	0.894236262614226	0	0	0	0	0	0	0	0	0	0	0	0	0	0	0	0	0	0	0	3.98173420235552	0.92401259261205	1.89872713871853	6.62295275656756	5.06533045227006	7.8073853975055	3.84282072817381	2.00531502935418	5.22918753894402	3.14733410995792	3.04325903340311	6.48102031629211	3.27563146510255	9.13291143159323	1.58976127867578	5.53461294469315	2.91453198282705	2.29008889766031	7.41442597644418	3.96124830294112	2.69838005868184	5.72335348770862
Harbinger-4N1_DR_dup57	Harbinger-4N1_DR_dup57	0	0	0	0	0	0	0	0	0	0	0	0	0.478870724417346	0.577873297595017	0	0.440246160126392	0.43456999999031	0	0	0	0	0	0	0	0.704020910962462	20.5823245631488	21.8995381129554	18.480251852241	24.6834528033409	26.4918110262703	26.5929848744178	27.8835192768054	27.8604502792601	26.0690953816044	15.6875626168321	16.7857819197756	26.3749116228269	27.0042513178838	22.9294202557179	25.1155064368814	11.1283289507305	6.45704843547534	9.71510660942351	10.6870815224148	15.6526770613822	4.95156037867639	10.7935202347273	7.35859734133965
EnSpm-N26B_DR_dup84	EnSpm-N26B_DR_dup84	0	0	0	0	0	0	0	0	0	0	0	0	0	0.577873297595017	0.549346156057488	0	0	0	1.07524163331532	0	0	0	0	0	0	0.980110693483277	0	0.92401259261205	0	0	0	0	0	0	0	0	0	1.08017005271535	0	0	0	0.922435490782191	0.971510660942351	1.52672593177354	2.47147532548139	4.95156037867639	0.899460019560612	2.45286578044655
DNA-8-10_DR_dup6	DNA-8-10_DR_dup6	0	0	0	0	0	0	0	0	0	0	0	0	0	0	0	0	0	0	0	0	0	0	0	0	0	0	0.99543355058888	0	0	0	0	0	0	0	0	0	0	1.08017005271535	0	0	1.58976127867578	0.922435490782191	0.971510660942351	0	0	2.97093622720584	3.59784007824245	5.72335348770862
IS3EU-1_DR_dup85	IS3EU-1_DR_dup85	2.32523707626798	5.10954751049529	2.43101418350334	3.6547282090937	1.56278830286348	2.81703902490469	1.78847252522845	1.75720247747822	0.91114864329488	1.62826188070678	0.530985725514132	0	0	1.15574659519003	0.549346156057488	0	0	0	0	0	1.39790650202945	1.25925622218883	2.0617966097039	0	0.704020910962462	6.86077485438294	4.9771677529444	5.5440755556723	4.74681784679632	7.72677821599549	2.53266522613503	3.34602231321664	2.88211554613036	5.01328757338546	6.27502504673282	2.09822273997195	3.04325903340311	2.1603401054307	2.18375431006837	3.42484178684746	3.97440319668945	4.61217745391096	2.91453198282705	6.87026669298093	4.11912554246899	7.92249660588223	7.1956801564849	6.54097541452414
TDR22_dup54	TDR22_dup54	1.16261853813399	2.55477375524764	2.43101418350334	3.6547282090937	1.56278830286348	1.87802601660313	0.894236262614226	0	3.64459457317952	0.81413094035339	0.530985725514132	1.11721545979167	0.478870724417346	0.577873297595017	0.549346156057488	0	0.86913999998062	0.582460540911465	0.537620816657659	0	0.698953251014725	1.25925622218883	0.687265536567968	2.08603764873567	1.40804182192492	1.96022138696655	1.99086710117776	0.92401259261205	0.949363569359264	1.10382545942793	2.53266522613503	0	0.960705182043452	2.00531502935418	3.13751252336641	3.14733410995792	3.04325903340311	1.08017005271535	2.18375431006837	2.28322785789831	2.38464191801367	3.68974196312876	1.9430213218847	3.05345186354708	7.41442597644418	2.97093622720584	3.59784007824245	2.45286578044655
DNA-1-5_DR_dup21/22	DNA-1-5_DR_dup21/22	0	0	0	0	0	0	0	0	0	0	0	0	0	0	0	0	0	0	0	0	0	0.629628111094416	0	0	0	0	0	0	0	0	1.26633261306752	0	0	0	0	0	1.01441967780104	0	1.09187715503418	0	0	0	1.9430213218847	1.52672593177354	0.823825108493797	0	0	0
DNA-X-2B_DR_dup33	DNA-X-2B_DR_dup33	0	0	0	0	0	0	0	0	0	0	0	0	0	0	0	0	0	0	0	0	0	0.629628111094416	0	0	0	0	0	0	0	1.10382545942793	0	0	1.9214103640869	0	0	1.04911136998597	1.01441967780104	2.1603401054307	1.09187715503418	1.14161392894915	0	2.76730647234657	0	3.05345186354708	1.64765021698759	0	3.59784007824245	4.08810963407758
Kolobok-4_DR_dup102	Kolobok-4_DR_dup102	38.3664117584217	43.4311538392099	37.6807198443017	45.074981245489	29.6929777544061	62.9138715562048	52.7599394942393	28.9938408783907	50.1131753812184	52.104380182617	39.2929436880458	35.1922869834378	33.9998214336316	28.3157915821559	42.2996540164266	25.9745234474571	22.1630699995058	32.617790291042	32.7948698161172	30.0749934417007	30.7539430446479	29.5925212214375	52.9194463157335	43.8067906234491	24.6407318836862	46.065202593714	43.7990762259107	49.8966800010507	31.3289977888557	60.710400268536	50.6533045227006	34.5755639032387	48.0352591021726	53.1408482778858	48.108525358285	40.915343429453	40.5767871120414	50.7679924776215	41.491331891299	42.2397153711187	64.3853317863691	50.7339519930205	57.3191289955987	63.3591261686019	80.7348606323921	82.1959022860281	93.5438420343037	89.9384119497069
Gypsy118-LTR_DR_dup8	Gypsy118-LTR_DR_dup8	1.16261853813399	0	0	0	3.12557660572696	0.939013008301564	0.894236262614226	2.63580371621734	0.91114864329488	0.81413094035339	7.43380015719785	10.0549391381251	7.66193159067754	5.77873297595017	10.9869231211498	6.60369240189587	9.56053999978682	8.15444757276051	11.8276579664685	10.5819421368947	11.1832520162356	10.7036778886051	9.62171751195155	13.2115717753259	11.9683554863619	7.84088554786622	7.96346840471104	5.5440755556723	10.4429992629519	14.3497309725631	11.3969935176076	10.0380669396499	17.2926932767821	7.01860260273964	16.7334001246209	15.7366705497896	14.2018754892145	6.48102031629211	15.2862801704786	15.9825950052881	7.15392575404101	11.0692258893863	10.6866172703659	17.5573482153957	4.94295065096278	4.95156037867639	4.49730009780306	7.35859734133965
EnSpm-N3B_DR_dup27	EnSpm-N3B_DR_dup27	0	0	0	0	0	0	0	0	0	0	0	0	0	0	0	0	0	0	0	0	16.0759247733387	0	0.687265536567968	0	0	31.3635421914649	0	0	31.3289977888557	0	1.26633261306752	0	0	1.00265751467709	0	29.3751183596073	1.01441967780104	0	1.09187715503418	0	1.58976127867578	0	0	13.7405333859619	0	0.990312075735279	0	13.8995727558638
EnSpm-N3B_DR_dup28	EnSpm-N3B_DR_dup28	0	0	0	0	0	0	0	0	0	0	0	0	0	0	0	0	0	0	0.537620816657659	0	3.49476625507363	3.14814055547208	2.74906214627187	0	2.81608364384985	4.90055346741639	2.98630065176664	6.46808814828435	3.79745427743705	4.41530183771171	7.59799567840509	0	0	4.01063005870837	1.0458375077888	2.09822273997195	0	3.24051015814606	2.18375431006837	4.56645571579661	3.97440319668945	3.68974196312876	0.971510660942351	0.76336296588677	0	2.97093622720584	0.899460019560612	0.817621926815517
EnSpm-22N2_DR_dup42	EnSpm-22N2_DR_dup42	0	0	0	0	0	0	0	0	0	0	0	0	0	0	0	0	0	0	0	0	1.39790650202945	0	1.37453107313594	0.695345882911891	0.704020910962462	0	4.9771677529444	28.6443903709735	0	2.20765091885586	3.79899783920255	56.8823793246829	7.68564145634762	3.00797254403127	5.22918753894402	77.6342413789621	0	1.08017005271535	2.18375431006837	45.6645571579661	0	128.218533218725	114.638257991197	1.52672593177354	7.41442597644418	2.97093622720584	0.899460019560612	9.8114631217862
EnSpm-21_DR_dup87	EnSpm-21_DR_dup87	0	0	0	0	0	0	0	0	0	0	0	0	0	0	0	0	0	0	0	0	0	0	0	0	0	0	0	0	0	0	0	0	0	0	0	0	0	0	0	0	0	0.922435490782191	0	0.76336296588677	0	0	0	0.817621926815517
EnSpm-N11_DR_dup170	EnSpm-N11_DR_dup170	0	0	0	0	0	0	0	0	0	0	0	0	0	0	0	0	0	0	0.537620816657659	0	0	0	0	0	0	0	0	0	0	0	0	0	0	0	0	0	0	0	0	0	0	0	0	0	0	0.990312075735279	1.79892003912122	0.817621926815517
Mariner-N38_DR_dup753	Mariner-N38_DR_dup753	0	0	0	0	0	0	0	0	0	0	0	0	0	0	0	0	0	0	0	0	0	0	0	0	0	0	0	0	0	0	0	0	0	0	0	0	0	0	0	0	0	0.922435490782191	0	0.76336296588677	0	0	0	0
ANGEL_dup631	ANGEL_dup631	0	0	0	0	0	0	0	0	0	0	0	0	0	0	0	0	0	0	0	0	0	0	0	0	0	0	0	0	0	0	0	0	0	0	0	0	0	0	0	0	0	0	0	0.76336296588677	0	0	0.899460019560612	2.45286578044655
TC1DR3_dup433	TC1DR3_dup433	0	0	0	0	0	0	0	0	0	0	0	0	0	0	0	0	0	0	0	0	0	0	0	0	0	0	0	0	0	0	0	0	0	0	0	0	0	0	0	0	0	0.922435490782191	0.971510660942351	0	0	0	0	0
EnSpmN1_DR_dup7	EnSpmN1_DR_dup7	0	0	1.21550709175167	0	0	0	0	0	0	0	0	0	0	0	0	0	0.43456999999031	0	0	0	83.1754368707523	81.8516544422741	54.2939773888695	16.6883011898854	40.8332128358228	57.8265309155134	34.8401742706108	54.5167429641109	41.7719970518076	54.0874475119684	39.256311005093	44.6136308428886	48.0352591021726	73.1939985714277	50.2002003738626	50.3573457593268	85.211252935287	96.1351346916663	115.738978433624	110.736551108068	92.2061541631952	71.0275327902287	65.0912142831375	91.6035559064124	46.1342060756527	40.6027951051464	24.2854205281365	31.8872551458052
hAT-N32_DR_dup30	hAT-N32_DR_dup30	0	0	0	0	0	0	0	0	0	0	0	0	0	0	0	0	0	0	0	0	0	0	0	0	0	0	0	0	0	0	0	0	0	0	0	0	0	0	0	0	0	0	0	0	0	0	0	0
DNA7-N1_DR_dup133	DNA7-N1_DR_dup133	0	0	0	0	0	0	0	0	0	0	0	0	0	0	0	0	0	0	0	0	0	0	0	0	0	2.94033208044983	0	4.62006296306025	2.84809070807779	1.10382545942793	10.1306609045401	2.23068154214443	1.9214103640869	9.02391763209382	4.18335003115521	10.4911136998597	2.02883935560207	2.1603401054307	4.36750862013674	7.99129750264407	0.79488063933789	2.76730647234657	5.8290639656541	15.2672593177354	1.64765021698759	4.95156037867639	0.899460019560612	17.9876823899414
EnSpm-16_DR_dup41/43/44	EnSpm-16_DR_dup41/43/44	0	0	0	0	0	0	0	0	0	0	0	0	0	0	0	0	0	0	0	0	0	1.25925622218883	0	0	0	1.96022138696655	3.98173420235552	2.77203777783615	6.64554498551485	0	0	0	0.960705182043452	5.01328757338546	2.09167501557761	5.24555684992987	2.02883935560207	3.24051015814606	4.36750862013674	0	2.38464191801367	1.84487098156438	2.91453198282705	0.76336296588677	2.47147532548139	1.98062415147056	1.79892003912122	2.45286578044655
BEL2-I_DR	BEL2-I_DR	2.32523707626798	2.55477375524764	2.43101418350334	4.87297094545827	3.12557660572696	2.81703902490469	1.78847252522845	3.51440495495645	0	1.62826188070678	2.12394290205653	5.58607729895837	6.2253194174255	3.46723978557011	6.04280771663237	6.60369240189587	7.38768999983527	7.57198703184904	8.60193306652255	3.34166593796674	0.698953251014725	2.51851244437766	2.0617966097039	2.78138353164756	2.81608364384985	0.980110693483277	0.99543355058888	1.8480251852241	1.89872713871853	0	5.06533045227006	2.23068154214443	0	2.00531502935418	1.0458375077888	2.09822273997195	2.02883935560207	3.24051015814606	2.18375431006837	1.14161392894915	0	0.922435490782191	0	2.29008889766031	0	1.98062415147056	0	0
HATN8_DR_dup203	HATN8_DR_dup203	4.65047415253596	0	2.43101418350334	4.87297094545827	9.37672981718087	0.939013008301564	2.68270878784268	4.39300619369556	0	0	5.84084298065545	11.1721545979167	5.74644869300816	6.35660627354519	14.2830000574947	16.2891079246765	7.38768999983527	11.6492108182293	20.4295910329911	14.4805523978559	4.89267275710308	3.14814055547208	6.87265536567968	4.86742118038324	4.22412546577477	1.96022138696655	0	0	2.84809070807779	1.10382545942793	2.53266522613503	3.34602231321664	0	4.01063005870837	1.0458375077888	6.29466821991585	3.04325903340311	6.48102031629211	3.27563146510255	4.56645571579661	4.76928383602734	1.84487098156438	2.91453198282705	3.81681482943385	2.47147532548139	5.94187245441167	1.79892003912122	1.63524385363103
TDR3_dup33	TDR3_dup33	0	0	0	0	0	0	0	0	0	0.81413094035339	1.06197145102826	0	0	0	0	0	0.43456999999031	0.582460540911465	0	0.556944322994457	0.698953251014725	0	2.0617966097039	0	0	0	1.99086710117776	0	0.949363569359264	2.20765091885586	0	0	0	0	2.09167501557761	0	2.02883935560207	0	2.18375431006837	1.14161392894915	0.79488063933789	1.84487098156438	0	0.76336296588677	0.823825108493797	0.990312075735279	0.899460019560612	0.817621926815517
Helitron-4_DR_dup173	Helitron-4_DR_dup173	0	0	0	0	0	0	0	0	0	0	0	0	0	0	0	0	0	0	0	0	1.39790650202945	0.629628111094416	0	1.39069176582378	0	1.96022138696655	5.97260130353328	0.92401259261205	3.79745427743705	1.10382545942793	5.06533045227006	3.34602231321664	12.4891673665649	8.02126011741673	9.41253757009923	3.14733410995792	14.2018754892145	2.1603401054307	4.36750862013674	3.42484178684746	2.38464191801367	0.922435490782191	1.9430213218847	0	0.823825108493797	6.93218453014695	5.39676011736367	4.9057315608931
hAT-N48B_DR_dup118	hAT-N48B_DR_dup118	3.48785561440197	12.7738687762382	6.07753545875834	6.09121368182284	17.1906713314983	0.939013008301564	7.1538901009138	0.878601238739112	4.5557432164744	8.1413094035339	1.5929571765424	1.11721545979167	1.43661217325204	0.577873297595017	2.19738462422995	1.32073848037917	1.30370999997093	1.16492108182293	2.15048326663064	2.78472161497229	2.7958130040589	1.25925622218883	1.37453107313594	1.39069176582378	0.704020910962462	0.980110693483277	0	0.92401259261205	0.949363569359264	1.10382545942793	0	2.23068154214443	0.960705182043452	2.00531502935418	1.0458375077888	3.14733410995792	1.01441967780104	1.08017005271535	0	2.28322785789831	0.79488063933789	0	0	0.76336296588677	0.823825108493797	0.990312075735279	0	0.817621926815517
EnSpm-N1_DR_dup52	EnSpm-N1_DR_dup52	0	0	0	0	0	0	0	0	0	0	0	0	0	0	0	0	0	0	0	0	0	0	0	1.39069176582378	0	3.92044277393311	0	0	1.89872713871853	0	0	0	0	0	0	0	0	0	0	0	2.38464191801367	0.922435490782191	0.971510660942351	0.76336296588677	0	1.98062415147056	0	1.63524385363103
TDR8_dup26	TDR8_dup26	0	0	0	0	0	0	0	0	0	0	0	0	0	0	0	0	0	0	0	0	0	0	0	0	0	1.96022138696655	3.98173420235552	0	1.89872713871853	2.20765091885586	1.26633261306752	0	2.88211554613036	0	0	0	14.2018754892145	1.08017005271535	0	0	0	0	2.91453198282705	0	0	0	0.899460019560612	0.817621926815517
Harbinger-N10_DR_dup65	Harbinger-N10_DR_dup65	0	0	0	0	0	0	0	0	0	0	0	0	0	0	0	0	0	0	0	0	0	0	0	0	0	0	0	0	0	1.10382545942793	0	0	0	0	0	0	0	0	0	0	0	0	0	0	0	0	0	0
HE1_DR1_dup800	HE1_DR1_dup800	2.32523707626798	2.55477375524764	2.43101418350334	4.87297094545827	0	0	1.78847252522845	0.878601238739112	0.91114864329488	0.81413094035339	1.06197145102826	1.67582318968751	1.91548289766939	1.15574659519003	0.549346156057488	2.64147696075835	1.73827999996124	2.91230270455732	2.15048326663064	2.78472161497229	4.19371950608835	2.51851244437766	4.81085875597578	2.78138353164756	0.704020910962462	0.980110693483277	0	1.8480251852241	0.949363569359264	1.10382545942793	0	1.11534077107221	0.960705182043452	2.00531502935418	2.09167501557761	0	0	0	2.18375431006837	0	3.17952255735156	0.922435490782191	1.9430213218847	0.76336296588677	0.823825108493797	0	1.79892003912122	0
DNA11TA1_DR_dup207	DNA11TA1_DR_dup207	0	2.55477375524764	2.43101418350334	0	0	0	2.68270878784268	0	0	0	0.530985725514132	0	0	0	0	0	0	1.74738162273439	0	0	0.698953251014725	1.88888433328325	0.687265536567968	2.08603764873567	0.704020910962462	0	0	0	0.949363569359264	0	0	0	0	0	0	0	0	1.08017005271535	0	1.14161392894915	0.79488063933789	1.84487098156438	2.91453198282705	2.29008889766031	1.64765021698759	0	0	0.817621926815517
hAT-N35B_DR_dup55	hAT-N35B_DR_dup55	0	0	0	3.6547282090937	0	0	0	0	0	0	0.530985725514132	0.558607729895837	0.957741448834693	0.577873297595017	0.549346156057488	2.64147696075835	0	0.582460540911465	1.07524163331532	1.11388864598891	2.09685975304418	0.629628111094416	0.687265536567968	0	0	1.96022138696655	0	0	1.89872713871853	4.41530183771171	0	0	0	0	0	0	1.01441967780104	0	1.09187715503418	0	0.79488063933789	0	1.9430213218847	0.76336296588677	1.64765021698759	0	0.899460019560612	0.817621926815517
DNA-N43_DR_dup164	DNA-N43_DR_dup164	0	1.27738687762382	2.43101418350334	0	0	0	0	0	0	0.81413094035339	0	0.558607729895837	2.39435362208673	0.577873297595017	0	0.880492320252783	0	1.16492108182293	0.537620816657659	1.11388864598891	0.698953251014725	0.629628111094416	0	1.39069176582378	0.704020910962462	0	0	0	0	0	1.26633261306752	0	1.9214103640869	0	0	1.04911136998597	0	0	0	0	1.58976127867578	0	0	0	0.823825108493797	0	0	3.27048770726207
Polinton-1_DR_dup162	Polinton-1_DR_dup162	0	0	0	1.21824273636457	0	1.87802601660313	1.78847252522845	0	0.91114864329488	0	1.06197145102826	0.558607729895837	0.957741448834693	0.577873297595017	0	0.880492320252783	1.73827999996124	2.91230270455732	0	0	0	0.629628111094416	0	2.08603764873567	0.704020910962462	0	0	0	0.949363569359264	1.10382545942793	0	0	0	0	0	0	0	0	0	0	0.79488063933789	1.84487098156438	0	0	0	1.98062415147056	0	0
DNA8-4A_DR_dup20	DNA8-4A_DR_dup20	0	0	0	0	0	0	0	0	0	0	0	0	0	0	0	0	0	0	0	0	0	0	0	0	0	0	0	0	0	0	0	0	0	0	0	0	0	0	0	0	0	0	0	0	0	0	0	0
hAT-N134_DR_dup86	hAT-N134_DR_dup86	0	0	0	0	0	0	0	0	0	0	0	0	0	0	0	0	0	0	0	0	0	0	0	0	0	0	0	0	0	0	0	0	0	0	0	0	0	0	0	0	0	0	0	0	0	0	0	0
HarbingerN6_DR_dup94/95	HarbingerN6_DR_dup94/95	0	0	0	0	0	0	0	0	0	0	0	0	0	0	0	0	0	0	0	0	0	0	0	0	0	0	0	0	0	0	0	0	0	0	0	0	0	0	0	0	0	0	0	0	0	0	0	0
hAT-N141_DR_dup45	hAT-N141_DR_dup45	0	0	0	0	0	0	0	0	0	0	0	0	0	0	0	0	0	0	0	0	0	0	0	0	0	0	0	0	0	0	0	0	0	0	0	0	0	0	0	0	0	0	0	0	0	0	0	0
hAT-N48B_DR_dup121	hAT-N48B_DR_dup121	0	0	0	0	0	0	0	0	0	0	0	0	0	0	0	0	0	0	0	0	0	0.629628111094416	0	0	0	0	0	0	0	0	0	0	0	0	0	0	0	0	0	0	0	0	0.971510660942351	0	0	0	0	0.817621926815517
DNA8-27B_DR_dup11	DNA8-27B_DR_dup11	0	0	0	0	0	0	0	0	0	0	0	0	0	0	0	0	0	0	0	0	0	0	0	0	0	0	0	0	0	1.10382545942793	0	0	0	0	0	0	0	0	0	0	0	0	0	0	0	0	0	0
ANGEL_dup699	ANGEL_dup699	0	0	0	0	0	0	0	0	0	0	0	0	0	0	0	0	0	0	0	0	0	0	0	0	0	0	0	0	0	0	0	0	0	0	0	0	0	0	0	0	0.79488063933789	0	0.971510660942351	1.52672593177354	0	0	0.899460019560612	0
Harbinger-N27_DR_dup40	Harbinger-N27_DR_dup40	51.1552156778956	37.0442194510908	30.3876772937917	37.7655248273016	56.2603789030852	46.0116374067766	45.6060493933255	57.9876817567814	52.846621311103	48.8478564212034	46.1957581197295	53.6263420700004	46.4504602684826	35.2502711532961	38.4542309240242	44.4648621727655	39.1112999991279	54.1688303047662	53.7620816657659	53.4666550074679	46.1309145669719	55.4072737763086	39.8614011209422	43.8067906234491	42.9452755687102	33.3237635784314	29.8630065176664	25.8723525931374	44.6200877598854	35.3224147016937	30.3919827136204	32.3448823610942	22.0962191869994	21.0558078082189	32.4209627414529	23.0804501396914	24.3460722672249	23.7637411597377	19.6537887906153	21.6906646500339	23.8464191801367	29.5179357050301	26.2307878454435	28.2444297378105	23.0671030378263	17.825617363235	26.0843405672578	25.346279731281
TC1DR3_dup507	TC1DR3_dup507	2.32523707626798	0	2.43101418350334	2.43648547272914	7.81394151431739	4.69506504150782	1.78847252522845	4.39300619369556	2.73344592988464	3.25652376141356	3.18591435308479	1.67582318968751	2.39435362208673	2.31149319038007	1.09869231211498	0.880492320252783	0.43456999999031	0.582460540911465	1.07524163331532	0.556944322994457	6.29057925913253	5.66665299984974	5.49812429254375	6.25811294620702	5.63216728769969	3.92044277393311	4.9771677529444	5.5440755556723	2.84809070807779	6.62295275656756	1.26633261306752	2.23068154214443	1.9214103640869	2.00531502935418	0	0	1.01441967780104	0	1.09187715503418	1.14161392894915	0	0	0	0.76336296588677	1.64765021698759	0	0.899460019560612	0
TDR13D_dup85	TDR13D_dup85	0	0	0	0	0	0.939013008301564	0.894236262614226	0.878601238739112	0	0.81413094035339	0.530985725514132	0	0.478870724417346	0.577873297595017	0.549346156057488	0	0.43456999999031	0	0	0	3.49476625507363	3.7777686665665	4.81085875597578	2.08603764873567	3.52010455481231	38.2243170458478	19.9086710117776	17.5562392596289	27.5315435114186	24.2841601074144	46.8543066834981	40.1522677585997	40.349617645825	41.1089581017607	44.9710128349186	30.4242297295933	16.2307148448166	44.2869721613294	41.491331891299	30.8235760816271	16.6924934260957	20.2935807972082	22.3447452016741	20.6108000789428	21.4194528208387	13.8643690602939	18.8886604107729	20.4405481703879
Harbinger3N_DR_dup21	Harbinger3N_DR_dup21	0	0	0	0	0	0	0	0	0	0	0	0	0	0	0	0	0.43456999999031	0	0	0	2.09685975304418	1.88888433328325	3.43632768283984	1.39069176582378	2.11206273288739	31.3635421914649	22.8949716635442	14.7842014817928	11.3923628323112	28.6994619451261	46.8543066834981	33.4602231321664	42.2710280099119	42.1116156164378	31.3751252336641	19.9331160297335	21.3028132338218	17.2827208434456	33.8481918060597	25.1155064368814	19.0771353441094	16.6038388340794	15.5441705750776	22.1375260107163	14.8288519528884	21.7868656661761	17.0897403716516	18.8053043167569
TDR13D_dup86	TDR13D_dup86	0	0	0	0	0	0	0	0	0	0	0	0	0	0	0	0	0	0	0	0	0	0	0	0	0	0.980110693483277	1.99086710117776	2.77203777783615	0	1.10382545942793	1.26633261306752	3.34602231321664	0.960705182043452	1.00265751467709	2.09167501557761	1.04911136998597	0	0	2.18375431006837	0	4.76928383602734	0.922435490782191	4.85755330471175	4.58017779532062	3.29530043397519	1.98062415147056	1.79892003912122	5.72335348770862
Mariner-N37_DR_dup13	Mariner-N37_DR_dup13	2.32523707626798	0	0	1.21824273636457	3.12557660572696	0	0.894236262614226	0	2.73344592988464	3.25652376141356	0	1.67582318968751	1.43661217325204	1.73361989278505	1.09869231211498	2.64147696075835	0	1.16492108182293	0.537620816657659	1.67083296898337	3.49476625507363	2.51851244437766	1.37453107313594	4.86742118038324	2.11206273288739	1.96022138696655	1.99086710117776	0	0	1.10382545942793	0	0	0	0	0	0	1.01441967780104	0	0	0	0	0	0	0	0	0	0	0
piggyBac-1_DR	piggyBac-1_DR	45.3421229872256	63.8693438811911	49.8357907618184	77.9675351273323	39.069707571587	96.718339855061	65.2792471708385	76.4383077703027	67.4249996038211	51.2902492422636	179.473175223777	106.135468680209	194.421514113443	156.60366364825	107.12250043121	157.608125325248	162.529179996376	126.976397918699	129.028995997838	131.438860226692	311.034196701553	294.665955992187	272.844418017483	306.647534364144	326.665702686582	147.996714715975	206.054744971898	179.258442966738	185.125896025056	190.961804481031	87.3769503016586	66.9204462643329	107.598980388867	58.1541358512713	112.950450841191	73.4377958990182	73.0382168016746	49.6878224249062	97.1770667980424	54.7974685895594	42.9235545242461	15.6814033432972	24.2877665235588	54.9621335438474	56.843932486072	39.6124830294112	28.7827206259396	39.2458524871448
Kolobok-4_DR_dup116	Kolobok-4_DR_dup116	0	0	0	0	0	0	0	0	0	1.62826188070678	0.530985725514132	0.558607729895837	1.91548289766939	1.15574659519003	2.19738462422995	2.20123080063196	0.86913999998062	0.582460540911465	0.537620816657659	1.11388864598891	5.5916260081178	6.29628111094416	0.687265536567968	3.47672941455945	2.81608364384985	1.96022138696655	0	0.92401259261205	0.949363569359264	0	0	0	0	0	1.0458375077888	0	0	0	0	0	0	0	0	1.52672593177354	0	0	0	0
Kolobok-4N1_DR_dup47	Kolobok-4N1_DR_dup47	5.81309269066995	1.27738687762382	2.43101418350334	4.87297094545827	1.56278830286348	12.2071691079203	8.04812636352803	11.4218161036085	9.1114864329488	7.32717846318051	21.7704147460794	17.316839626771	19.1548289766939	15.0247057374705	12.0856154332647	13.6476309639181	24.3359199994574	14.5615135227866	16.6662453163874	23.3916615657672	37.0445223037804	18.8888433328325	15.8071073410633	47.2835200380086	39.4251710138979	9.80110693483277	9.9543355058888	22.1763022226892	13.2910899710297	8.83060367542342	1.26633261306752	8.92272616857772	5.76423109226071	6.01594508806255	4.18335003115521	1.04911136998597	0	2.1603401054307	1.09187715503418	1.14161392894915	1.58976127867578	0.922435490782191	0	0	0.823825108493797	0	0	0
piggyBac-1_DR_dup1	piggyBac-1_DR_dup1	95.3347201269872	63.8693438811911	82.6544822391134	74.3128069182386	100.018451383263	80.7551187139345	73.3273735343665	78.195510247781	80.1810806099494	111.535938828414	129.029531299934	136.85889382448	117.32332748225	104.017193567103	158.211692944557	104.338339949955	106.904219997616	139.20806927784	130.104237631154	148.70413423952	155.866574976284	167.481077551115	143.638497142705	139.76452246529	152.772537678854	172.499482053057	122.438326722432	181.106468151962	95.8857205052856	151.224087941626	177.286565829452	187.377249540132	141.223661760387	172.45709252446	158.967301183898	155.268482757924	160.278309092564	125.299726114981	185.619116355811	178.091772916068	127.9757829334	149.434549506715	147.669620463237	125.954889371317	150.759994854365	106.95370417941	121.427102640683	100.567496998309
Kolobok-N2A_DR_dup31	Kolobok-N2A_DR_dup31	1.16261853813399	0	1.21550709175167	1.21824273636457	0	2.81703902490469	1.78847252522845	0	0	0.81413094035339	2.65492862757066	1.11721545979167	0.957741448834693	2.88936648797509	1.64803846817247	1.32073848037917	3.91112999991279	3.49476324546879	0.537620816657659	0.556944322994457	0	1.25925622218883	0	0.695345882911891	0.704020910962462	0	0	0.92401259261205	0	0	0	0	0	0	0	0	2.02883935560207	0	0	1.14161392894915	0.79488063933789	0.922435490782191	0.971510660942351	0	0	0	0	0
Kolobok-1_DR_dup23	Kolobok-1_DR_dup23	0	1.27738687762382	0	0	0	0	0	0.878601238739112	2.73344592988464	1.62826188070678	3.71690007859893	3.91025410927086	1.91548289766939	1.73361989278505	4.9441154045174	1.76098464050557	0.86913999998062	2.91230270455732	1.07524163331532	2.22777729197783	2.7958130040589	6.29628111094416	2.0617966097039	2.78138353164756	2.81608364384985	10.7812176283161	13.9360697082443	8.31611333350845	9.49363569359264	12.1420800537072	17.7286565829452	13.3840892528666	8.64634663839107	22.058465322896	14.6417251090433	20.9822273997195	17.2451345226176	16.2025507907303	18.5619116355811	27.3987342947797	25.4361804588125	24.9057582511192	17.4871918969623	15.2672593177354	17.3003272783697	6.93218453014695	10.7935202347273	13.0819508290483
L2-1_DR_dup83	L2-1_DR_dup83	0	0	0	0	0	1.87802601660313	0	0	0	0	0	0	0	0	0	0	0	0	0	0	0.698953251014725	0	15.8071073410633	0.695345882911891	0	0	0	0	15.1898171097482	1.10382545942793	1.26633261306752	1.11534077107221	0	10.0265751467709	1.0458375077888	0	1.01441967780104	103.696325060674	1.09187715503418	0	0	1.84487098156438	140.869045836641	98.4738225993933	62.6107082455286	51.4962279382345	2.69838005868184	0
piggyBac-1_DR_dup2/3	piggyBac-1_DR_dup2/3	6.97571122880395	0	6.07753545875834	7.30945641818741	10.9395181200444	1.87802601660313	3.5769450504569	4.39300619369556	0	3.25652376141356	5.84084298065545	3.35164637937502	7.1830608662602	4.62298638076014	6.04280771663237	7.48418472214866	6.95311999984496	4.07722378638025	2.6881040832883	5.56944322994457	44.7330080649424	48.48136455427	56.3557739985734	50.0649035696562	43.6492964796726	73.5083020112458	91.5798866541769	71.1489696311278	61.7086320083521	86.0983858353783	73.4472915579159	113.764758649366	73.0135938353024	77.204628630136	99.3545632399363	77.6342413789621	71.0093774460725	38.8861218977527	56.7776120617776	39.9564875132204	37.3593900488808	31.3628066865945	31.0883411501552	31.2978816013576	49.4295065096278	25.7481139691172	34.1794807433033	24.5286578044655
DNA14-5-1_DR_dup35	DNA14-5-1_DR_dup35	0	0	0	0	0	0	0	0	0	0	0	0	0.957741448834693	0	0	0.440246160126392	0	0.582460540911465	0	0	10.4842987652209	3.7777686665665	2.0617966097039	9.03949647785458	6.33618819866216	1.96022138696655	9.9543355058888	12.0121637039566	5.69618141615558	6.62295275656756	3.79899783920255	6.69204462643329	7.68564145634762	9.02391763209382	7.32086255452163	5.24555684992987	9.12977710020932	6.48102031629211	5.45938577517092	5.70806964474577	1.58976127867578	1.84487098156438	2.91453198282705	3.81681482943385	0.823825108493797	2.97093622720584	3.59784007824245	2.45286578044655
Mariner-N37_DR_dup16	Mariner-N37_DR_dup16	0	0	0	0	0	0	0	0	0	0	0	0	0	0	0	0	0	0	0	0	4.19371950608835	1.88888433328325	3.43632768283984	2.08603764873567	2.11206273288739	2.94033208044983	4.9771677529444	3.6960503704482	7.59490855487411	4.41530183771171	3.79899783920255	5.57670385536107	1.9214103640869	6.01594508806255	9.41253757009923	4.1964454799439	9.12977710020932	8.64136042172282	6.55126293020511	4.56645571579661	5.56416447536523	14.7589678525151	6.80057462659645	11.4504444883015	7.41442597644418	6.93218453014695	15.2908203325304	13.8995727558638
EnSpm-8_DR_dup93	EnSpm-8_DR_dup93	0	0	0	0	0	0	0	0	0	0	0	0	0	0	0	0	0	0	0	0	2.7958130040589	0	0	0	0	0	0	0.92401259261205	0	1.10382545942793	1.26633261306752	1.11534077107221	0	1.00265751467709	1.0458375077888	2.09822273997195	0	3.24051015814606	0	0	3.17952255735156	4.61217745391096	0	0.76336296588677	1.64765021698759	7.92249660588223	0	0.817621926815517
ANGEL_dup717	ANGEL_dup717	0	0	0	0	0	0	0	0	0	0	0	0	0	0	0	0	0	0	0	0	0	1.25925622218883	0	1.39069176582378	0.704020910962462	1.96022138696655	2.98630065176664	2.77203777783615	0	1.10382545942793	0	3.34602231321664	4.80352591021726	0	1.0458375077888	0	6.08651806680621	3.24051015814606	3.27563146510255	4.56645571579661	3.97440319668945	4.61217745391096	10.6866172703659	5.34354076120739	7.41442597644418	2.97093622720584	8.99460019560612	5.72335348770862
SINE2-4_DR_dup429	SINE2-4_DR_dup429	0	0	0	0	0	0	0	0	0	0	0	0	0	0	0	0	0	0	0	0	1.39790650202945	1.88888433328325	0	0.695345882911891	1.40804182192492	5.88066416089966	3.98173420235552	5.5440755556723	2.84809070807779	4.41530183771171	1.26633261306752	3.34602231321664	0.960705182043452	4.01063005870837	2.09167501557761	7.34377958990182	10.1441967780104	2.1603401054307	4.36750862013674	3.42484178684746	8.74368703271679	5.53461294469315	6.80057462659645	6.87026669298093	8.23825108493797	11.8837449088233	4.49730009780306	7.35859734133965
ERV1-N3-I_DR_dup188	ERV1-N3-I_DR_dup188	0	0	0	0	0	0	0	0	0	0	0	0	0	0	0	0	0	0	0	0	2.7958130040589	0	1.37453107313594	0.695345882911891	2.81608364384985	3.92044277393311	5.97260130353328	1.8480251852241	12.3417264016704	4.41530183771171	3.79899783920255	8.92272616857772	3.84282072817381	5.01328757338546	5.22918753894402	4.1964454799439	2.02883935560207	4.32068021086141	4.36750862013674	2.28322785789831	5.56416447536523	4.61217745391096	11.6581279313082	6.87026669298093	4.11912554246899	3.96124830294112	5.39676011736367	8.99384119497069
BEL36-LTR_DR	BEL36-LTR_DR	0	0	0	0	0	0	0	0	0	0	0	0	0	0	0	0	0	0	0	0	6.98953251014725	5.03702488875533	7.55992090224765	6.25811294620702	4.92814637673723	15.6817710957324	12.9406361576554	16.6322266670169	11.3923628323112	18.7650328102748	24.0603196482828	16.7301115660832	15.3712829126952	21.0558078082189	21.9625876635649	5.24555684992987	13.1874558114135	10.8017005271535	17.470034480547	18.2658228631865	9.53856767205468	11.0692258893863	10.6866172703659	7.6336296588677	11.5335515189132	2.97093622720584	7.1956801564849	9.8114631217862
DNA9TA1_DR_dup57	DNA9TA1_DR_dup57	0	0	0	0	0	0	0	0	0	0	0	0	0	0	0	0	0	0	0	0	4.19371950608835	4.40739677766091	4.81085875597578	3.47672941455945	1.40804182192492	6.86077485438294	3.98173420235552	2.77203777783615	6.64554498551485	5.51912729713964	6.33166306533758	5.57670385536107	8.64634663839107	13.0345476908022	6.27502504673282	3.14733410995792	3.04325903340311	5.40085026357676	4.36750862013674	12.5577532184407	4.76928383602734	2.76730647234657	5.8290639656541	3.05345186354708	1.64765021698759	5.94187245441167	1.79892003912122	4.08810963407758
hAT-30N1_DR_dup37	hAT-30N1_DR_dup37	0	0	0	0	0	0	0	0	0	0	0	0	0	0	0	0	0	0	0	0	0	0	0	0	0	0	0	0	0	0	0	0	0	0	0	0	0	0	0	0	0	0	0	0	0	0	0	0
hAT-N22B_DR_dup98	hAT-N22B_DR_dup98	0	0	0	0	0	0	0	0	0	0	0	0	0	0	0	0	0	0	0	0	0	0	0	0	0	0	0	0	0	0	0	0	0	0	0	0	0	0	0	0	0.79488063933789	0	0	0	0	0	0	0.817621926815517
Mariner-N38_DR_dup853	Mariner-N38_DR_dup853	0	0	0	0	0	0	0	0	0	0	0	0	0	0	0	0	0	0	0	0	0	0	0	0	0	0	0	0	0	0	0	0	0	0	0	0	0	0	0	0	0	0	0	0	0	0	0	0
TDR13_dup384	TDR13_dup384	0	0	0	0	0	0	0	0	0	0	0	0	0	0	0.549346156057488	0	0	0	0	0	0	0	0	0	0	0	0	0	0	0	0	0	0	0	0	0	0	0	0	0	0	0	0	0	0.823825108493797	0	0	0
Dada-tL_DR_dup82	Dada-tL_DR_dup82	0	0	0	0	0	0	0	0	0	0	0	0	0	0	0	0	0	0	0	0	0	0	0	0	0	0.980110693483277	0	0.92401259261205	1.89872713871853	3.31147637828378	0	4.46136308428886	1.9214103640869	4.01063005870837	1.0458375077888	1.04911136998597	0	2.1603401054307	2.18375431006837	0	0	0	0	0	0	0	0.899460019560612	0
LOOPERN6_DR_dup24/25	LOOPERN6_DR_dup24/25	0	0	0	0	0	0	0	0.878601238739112	0.91114864329488	0	0	0	0	0	0	0.880492320252783	0	0	0	0	0.698953251014725	0.629628111094416	1.37453107313594	0	0.704020910962462	0	0.99543355058888	5.5440755556723	0	2.20765091885586	5.06533045227006	2.23068154214443	6.72493627430416	3.00797254403127	6.27502504673282	5.24555684992987	3.04325903340311	5.40085026357676	2.18375431006837	5.70806964474577	4.76928383602734	2.76730647234657	2.91453198282705	3.05345186354708	4.11912554246899	1.98062415147056	6.29622013692428	0.817621926815517
Nimb-17_DRe_dup5	Nimb-17_DRe_dup5	8.13832976693794	6.38693438811911	8.50854964226168	6.09121368182284	7.81394151431739	8.45111707471407	12.5193076765992	12.3004173423476	10.0226350762437	14.654356926361	2.65492862757066	0.558607729895837	1.43661217325204	3.46723978557011	2.74673078028744	4.40246160126391	4.78026999989341	6.98952649093758	2.15048326663064	2.22777729197783	10.4842987652209	6.29628111094416	4.12359321940781	4.17207529747135	4.22412546577477	6.86077485438294	4.9771677529444	4.62006296306025	4.74681784679632	3.31147637828378	10.1306609045401	17.8454523371554	8.64634663839107	15.0398627201564	16.7334001246209	11.5402250698457	16.2307148448166	17.2827208434456	16.3781573255128	10.2745253605424	3.17952255735156	4.61217745391096	2.91453198282705	3.05345186354708	3.29530043397519	2.97093622720584	0	4.08810963407758
Harbinger-4N1B_DR_dup107	Harbinger-4N1B_DR_dup107	0	0	0	0	0	3.75605203320625	0	0	0	0.81413094035339	0	0	0	0	0	0	0.43456999999031	0	0	0	1.39790650202945	0	2.74906214627187	0	0	0.980110693483277	0	0	1.89872713871853	1.10382545942793	2.53266522613503	7.8073853975055	4.80352591021726	2.00531502935418	3.13751252336641	8.3928909598878	5.07209838900518	6.48102031629211	5.45938577517092	9.13291143159323	2.38464191801367	0	2.91453198282705	2.29008889766031	1.64765021698759	1.98062415147056	1.79892003912122	0
EnSpm-N26_DR_dup12	EnSpm-N26_DR_dup12	0	0	0	0	0	0.939013008301564	0.894236262614226	0	0.91114864329488	4.07065470176695	1.5929571765424	2.79303864947919	0	4.04511308316512	1.64803846817247	0	1.30370999997093	1.74738162273439	3.22572489994596	1.11388864598891	0.698953251014725	2.51851244437766	4.12359321940781	2.08603764873567	0.704020910962462	0.980110693483277	0.99543355058888	0	3.79745427743705	4.41530183771171	5.06533045227006	4.46136308428886	1.9214103640869	1.00265751467709	2.09167501557761	6.29466821991585	2.02883935560207	7.56119036900746	4.36750862013674	6.84968357369492	7.15392575404101	10.1467903986041	7.7720852875388	3.05345186354708	6.59060086795038	1.98062415147056	6.29622013692428	9.8114631217862
EXPANDER1_DR_dup59	EXPANDER1_DR_dup59	2.32523707626798	2.55477375524764	0	0	3.12557660572696	0.939013008301564	0	0	0	0.81413094035339	0	0.558607729895837	1.91548289766939	1.15574659519003	0.549346156057488	1.32073848037917	0.43456999999031	0	0	2.22777729197783	0.698953251014725	3.14814055547208	1.37453107313594	0	3.52010455481231	2.94033208044983	8.95890195529992	6.46808814828435	12.3417264016704	15.453556431991	12.6633261306752	16.7301115660832	18.2533984588256	13.0345476908022	13.5958876012544	33.5715638395512	67.9661184126694	31.3249315287452	67.6963836121194	49.0893989448136	58.8211673110038	60.8807423916246	68.9772569269069	58.7789483732813	60.1392329200472	66.3509090742637	51.2692211149549	61.3216445111638
EnSpm-N26_DR_dup13	EnSpm-N26_DR_dup13	0	0	0	0	0	0	0	0	0	0	0	0	0	0	0	0	0	0	0	0	0	0	0	0	0	0.980110693483277	4.9771677529444	0.92401259261205	2.84809070807779	2.20765091885586	1.26633261306752	5.57670385536107	1.9214103640869	4.01063005870837	7.32086255452163	12.5893364398317	5.07209838900518	29.1645914233145	10.9187715503418	7.99129750264407	23.0515385407988	33.2076776681589	32.0598518110976	25.9543408401502	23.0671030378263	17.825617363235	21.5870404694547	22.8934139508345
DNA9TA1_DR_dup59	DNA9TA1_DR_dup59	0	0	0	0	0	0	0	0	0	0	0	0.558607729895837	0	0	0	0	0	0	0	0	2.7958130040589	0.629628111094416	0.687265536567968	2.08603764873567	0	5.88066416089966	6.96803485412216	5.5440755556723	7.59490855487411	2.20765091885586	5.06533045227006	5.57670385536107	8.64634663839107	4.01063005870837	1.0458375077888	1.04911136998597	7.10093774460725	2.1603401054307	2.18375431006837	1.14161392894915	0.79488063933789	2.76730647234657	0	5.34354076120739	0	5.94187245441167	0.899460019560612	2.45286578044655
hAT-N45_DR_dup8	hAT-N45_DR_dup8	0	0	0	0	0	0	0	0	0	0	0	0	0	0	0	0	0	0	0	0	0	0	0	0	0	0	0	6.46808814828435	2.84809070807779	4.41530183771171	3.79899783920255	0	3.84282072817381	0	3.13751252336641	0	0	0	3.27563146510255	3.42484178684746	0	0	2.91453198282705	3.05345186354708	0	2.97093622720584	0	0
DNA9TA1_DR_dup60	DNA9TA1_DR_dup60	0	0	0	0	0	0	0	0	0	0	0	0	0	0	0	0	0	0	0	0	0.698953251014725	2.51851244437766	5.49812429254375	0	2.11206273288739	4.90055346741639	3.98173420235552	8.31611333350845	0.949363569359264	6.62295275656756	3.79899783920255	11.1534077107221	3.84282072817381	3.00797254403127	8.36670006231043	3.14733410995792	7.10093774460725	1.08017005271535	7.64314008523929	6.84968357369492	3.97440319668945	0	0.971510660942351	0	4.11912554246899	2.97093622720584	0	4.08810963407758
Nimb-15_DR	Nimb-15_DR	0	0	0	0	0	0	0	0	0	0	0	0	0	0	0	0	0	0	0	0	0	0	0	0	0	0	0	0	0	0	0	0	0	0	0	0	0	0	0	0	0	0	0	0	0	0	0	0
Tc1-4_DR_dup50	Tc1-4_DR_dup50	0	0	0	0	0	0	0	0	0	0	0	0	0	0	0	0	0	0	0	0	0	0	0	0	0	0	0	0	0	0	0	0	0	0	0	0	0	0	0	0	0	0	0	0	0	0	0	0
TDR13_dup404	TDR13_dup404	0	0	0	0	0	0	0	0	0	0	0	0	0	0	0	0	0	0	0	0	0	0	0	0	0	0	0	0	0	0	0	0	0	0	0	0	0	0	0	0	0	0	0	0	0	0.990312075735279	0	0
EnSpm-22N2_DR_dup54	EnSpm-22N2_DR_dup54	0	0	0	0	0	0	0	0	0	0	0	0	0	0	0	0	0	0	0	0	0	0	0	0	0	0.980110693483277	0	0	0	1.10382545942793	0	0	0	4.01063005870837	0	1.04911136998597	0	0	0	0	19.0771353441094	234.298614658677	1.9430213218847	0.76336296588677	0.823825108493797	0.990312075735279	0	0.817621926815517
hAT-N107_DR_dup38	hAT-N107_DR_dup38	0	0	0	0	0	0	0	0	0	0	0	0	0	0	0	0	0	0	0	0	0	0	0	0	0	0	0	0	0	0	0	0	0	0	0	0	0	0	0	0	0	0	0	0	0	0	0	0
Mariner-N38_DR_dup887	Mariner-N38_DR_dup887	0	0	0	0	0	0	0	0	0	0	0	0	0	0	0	0	0	0	0	0	0	0	0	0	0	0	0	0	0	0	0	0	0	0	0	0	0	0	0	0	0	0.922435490782191	0	0	0	0	0	0
TDR13_dup405	TDR13_dup405	0	0	0	0	0	0	0	0	0	0	0	0	0	0	0	0	0	0	0	0	0	0	0	0	0	0	0	0	0	0	0	0	0	0	0	0	0	0	0	0	0	0	0	0	0	0	0	0
EnSpm-N49B_DR_dup10	EnSpm-N49B_DR_dup10	0	0	0	0	0	0	0	0	0	0	0	0	0	0	0	0	0	0	0	0	6.98953251014725	6.29628111094416	4.81085875597578	4.86742118038324	2.11206273288739	8.8209962413495	7.96346840471104	11.0881511113446	18.037907817826	11.0382545942793	13.9296587437427	13.3840892528666	8.64634663839107	11.029232661448	5.22918753894402	7.34377958990182	4.05767871120414	9.72153047443817	8.73501724027348	3.42484178684746	2.38464191801367	0.922435490782191	6.80057462659645	1.52672593177354	2.47147532548139	3.96124830294112	3.59784007824245	5.72335348770862
TDR1_dup44	TDR1_dup44	0	0	0	0	0	0	0	0	0	0	0	0	0	0	0	0	0	0	0	0	0	0	0	0	0	0	0	0	0	0	0	0	0	0	2.09167501557761	0	0	0	0	0	0.79488063933789	0.922435490782191	0	2.29008889766031	0.823825108493797	3.96124830294112	0	2.45286578044655
hAT-N47C_DR_dup45	hAT-N47C_DR_dup45	1.16261853813399	0	0	0	0	0	0.894236262614226	2.63580371621734	1.82229728658976	3.25652376141356	6.90281443168372	6.70329275875005	6.2253194174255	6.35660627354519	2.74673078028744	6.60369240189587	8.25682999981589	7.57198703184904	5.91382898323425	8.35416484491686	3.49476625507363	1.25925622218883	2.0617966097039	4.17207529747135	3.52010455481231	7.84088554786622	4.9771677529444	9.2401259261205	4.74681784679632	3.31147637828378	7.59799567840509	7.8073853975055	3.84282072817381	8.02126011741673	7.32086255452163	8.3928909598878	10.1441967780104	8.64136042172282	9.82689439530766	11.4161392894915	8.74368703271679	11.9916613801685	4.85755330471175	9.16035559064124	6.59060086795038	1.98062415147056	7.1956801564849	3.27048770726207
DIRS-9C_DR_dup12	DIRS-9C_DR_dup12	0	0	0	0	0	0	0	0	0	0	0	0	0	0	0	0	0	0	0	0	0	0	0	0	0	0	0	0	0	0	0	0	0	0	0	0	0	0	0	0	0	3.68974196312876	0.971510660942351	0.76336296588677	0	2.97093622720584	4.49730009780306	2.45286578044655
hAT-N48B_DR_dup138	hAT-N48B_DR_dup138	19.7645151482778	14.051255653862	10.939563825765	18.2736410454685	7.81394151431739	3.75605203320625	5.36541757568535	7.0288099099129	9.1114864329488	4.88478564212034	4.24788580411306	2.23443091958335	4.30983651975612	0.577873297595017	2.19738462422995	5.72320008164309	5.64940999987403	6.40706595002611	4.30096653326127	3.34166593796674	2.09685975304418	0	2.74906214627187	2.08603764873567	0.704020910962462	0	0.99543355058888	0.92401259261205	1.89872713871853	2.20765091885586	0	0	0.960705182043452	0	0	0	0	0	0	0	0	0.922435490782191	2.91453198282705	2.29008889766031	0.823825108493797	0	2.69838005868184	0.817621926815517
Mariner-10_DR_dup51	Mariner-10_DR_dup51	0	2.55477375524764	3.646521275255	2.43648547272914	6.25115321145392	1.87802601660313	3.5769450504569	2.63580371621734	1.82229728658976	0	3.18591435308479	2.23443091958335	3.35209507092143	2.88936648797509	2.74673078028744	6.16344624176948	2.60741999994186	7.57198703184904	4.30096653326127	7.24027619892794	8.3874390121767	9.44442166641624	11.6835141216555	6.25811294620702	6.33618819866216	13.7215497087659	25.8812723153109	18.480251852241	15.1898171097482	24.2841601074144	15.1959913568102	15.614770795011	15.3712829126952	20.0531502935418	20.9167501557761	13.6384478098177	13.1874558114135	14.0422106852996	12.010648705376	21.6906646500339	16.6924934260957	29.5179357050301	20.4017238797894	23.6642519424899	32.1291792312581	23.7674898176467	30.5816406650608	29.4343893653586
ERV2_DR-LTR_dup2_I_dup0	ERV2_DR-LTR_dup2_I_dup0	0	0	0	0	0	0	0	0	0	0	0	0	0	0	0	0	3.04198999993217	0.582460540911465	1.07524163331532	0	343.18604624823	169.369961884398	191.747084702463	98.0437694905766	93.6347811580074	414.586823343426	348.401742706108	118.273611854342	133.860263279656	237.322473777004	141.829252663562	304.488030502715	146.987892852648	372.988595459878	287.605314641921	263.32695386648	309.398001729316	51.8481625303369	88.4420495577689	124.435918255458	5.56416447536523	5.53461294469315	2.91453198282705	5.34354076120739	14.0050268443946	9.90312075735279	5.39676011736367	11.4467069754172
DNA9TA1_DR_dup61	DNA9TA1_DR_dup61	0	0	0	0	0	0	0	0	0	0	0	0	0	0	0	0	0	0	0	0	1.39790650202945	1.88888433328325	2.74906214627187	1.39069176582378	1.40804182192492	5.88066416089966	4.9771677529444	4.62006296306025	0.949363569359264	6.62295275656756	0	2.23068154214443	1.9214103640869	6.01594508806255	8.36670006231043	1.04911136998597	2.02883935560207	2.1603401054307	3.27563146510255	2.28322785789831	2.38464191801367	1.84487098156438	1.9430213218847	3.05345186354708	1.64765021698759	2.97093622720584	4.49730009780306	7.35859734133965
Mariner-17_DR_dup2	Mariner-17_DR_dup2	0	0	0	0	0	0	0	0	0	0	0	0	0	0	0	0	0	0	0	0	0	0	0.687265536567968	0	0	3.92044277393311	2.98630065176664	6.46808814828435	0	6.62295275656756	0	1.11534077107221	0	0	1.0458375077888	0	0	0	0	1.14161392894915	0	0	0.971510660942351	0.76336296588677	0	0	0	0
hAT-N137_DR_dup233	hAT-N137_DR_dup233	0	0	0	0	0	0	0	0	0	0	0	0	0	0	0	0	0	0	0	0	0	0.629628111094416	3.43632768283984	1.39069176582378	0.704020910962462	1.96022138696655	2.98630065176664	1.8480251852241	0	2.20765091885586	3.79899783920255	1.11534077107221	1.9214103640869	2.00531502935418	0	5.24555684992987	7.10093774460725	2.1603401054307	2.18375431006837	1.14161392894915	9.53856767205468	5.53461294469315	2.91453198282705	6.10690372709416	4.94295065096278	6.93218453014695	2.69838005868184	4.9057315608931
Kolobok-N5_DR_dup135	Kolobok-N5_DR_dup135	0	0	0	0	0	0	0	0	0	0	0	0	0	0	0	0	0	0	0	0	0.698953251014725	0	0	0	0	0.980110693483277	0	0	0	0	0	0	0.960705182043452	0	0	1.04911136998597	1.01441967780104	0	0	1.14161392894915	2.38464191801367	5.53461294469315	1.9430213218847	1.52672593177354	0	1.98062415147056	0.899460019560612	0.817621926815517
EnSpm-N3B_DR_dup34	EnSpm-N3B_DR_dup34	0	0	0	0	0	0	0	0	0	0	0	0	0	0	0	0	0	0	0	0	0	3.14814055547208	2.74906214627187	0.695345882911891	3.52010455481231	22.5425459501154	2.98630065176664	1.8480251852241	6.64554498551485	3.31147637828378	6.33166306533758	6.69204462643329	5.76423109226071	7.01860260273964	0	30.4242297295933	1.01441967780104	2.1603401054307	5.45938577517092	11.4161392894915	5.56416447536523	1.84487098156438	0	2.29008889766031	4.94295065096278	17.825617363235	8.99460019560612	0
Gypsy51-LTR_DR_dup0/1_I_DR_dup1	Gypsy51-LTR_DR_dup0/1_I_DR_dup1	0	0	0	0	0	0.939013008301564	0	0	0	0	0	0	0	0	0	0	0	0	0.537620816657659	0	2.7958130040589	2.51851244437766	2.0617966097039	2.08603764873567	2.81608364384985	6.86077485438294	25.8812723153109	17.5562392596289	20.8859985259038	15.453556431991	11.3969935176076	17.8454523371554	14.4105777306518	10.0265751467709	2.09167501557761	0	7.10093774460725	8.64136042172282	2.18375431006837	10.2745253605424	14.307851508082	8.30191941703972	0	0	11.5335515189132	1.98062415147056	12.5924402738486	13.0819508290483
EnSpm-N13_DR_dup465/466/469	EnSpm-N13_DR_dup465/466/469	9.30094830507193	6.38693438811911	12.1550709175167	4.87297094545827	17.1906713314983	15.024208132825	12.5193076765992	8.78601238739112	7.28918914635904	5.69891658247373	9.02675733374025	20.1098782762501	16.7604753546071	17.3361989278505	20.8751539301846	24.2135388069515	15.6445199996512	22.1335005546357	25.26817838291	27.8472161497229	32.8508027976921	20.7777276661157	35.0505423649664	22.2510682531805	14.0804182192492	17.641992482699	29.8630065176664	12.0121637039566	23.7340892339816	14.3497309725631	20.2613218090803	10.0380669396499	11.5284621845214	25.0664378669273	27.1917752025089	9.44200232987377	26.3749116228269	16.2025507907303	7.64314008523929	14.840981076339	22.2566579014609	20.2935807972082	29.1453198282705	15.2672593177354	29.6577039057767	36.6415468022053	32.380560704182	46.6044498284845
TC1DR2_dup128/130	TC1DR2_dup128/130	0	0	0	0	0	0	0	0	0	0	0	0	0	0	0	0	0	0	0	0.556944322994457	0	0.629628111094416	0	0	0	1.96022138696655	5.97260130353328	0.92401259261205	3.79745427743705	2.20765091885586	11.3969935176076	8.92272616857772	13.4498725486083	10.0265751467709	15.6875626168321	20.9822273997195	22.3172329116228	14.0422106852996	27.2969288758546	19.4074367921356	72.334138179748	94.0884200597835	130.182428566275	82.4432003157712	77.439560198417	67.341221149999	56.6659812323186	78.4917049742896
Tc1-8_DR_dup1	Tc1-8_DR_dup1	0	0	0	0	0	0	0	0	0.91114864329488	0	0	0	0	0	0	0	0	0	0	0	0	0	0	0	0	4.90055346741639	0.99543355058888	2.77203777783615	0	0	7.59799567840509	8.92272616857772	1.9214103640869	3.00797254403127	5.22918753894402	8.3928909598878	7.10093774460725	11.8818705798689	31.6644374959914	11.4161392894915	50.8723609176249	44.2769035575452	36.9174051158093	55.7254965097342	42.0150805331837	40.6027951051464	31.4811006846214	41.6987182675914
TC1DR2_dup129	TC1DR2_dup129	0	0	0	0	0	0	0	0	0	0	0	0	0	0	0	0	0	0	0	0	0	0	0	0	0	3.92044277393311	0.99543355058888	4.62006296306025	0	7.72677821599549	3.79899783920255	8.92272616857772	6.72493627430416	8.02126011741673	7.32086255452163	28.3260069896213	48.6921445344497	38.8861218977527	38.2157004261965	47.9477850158644	143.873395720158	131.908275181853	89.3789808066962	152.672593177354	148.288519528884	143.595250981615	155.606583383986	134.089995997745
hAT-N134_DR_dup102	hAT-N134_DR_dup102	18.6018966101439	22.9929637972288	25.525648926785	47.5114667182181	18.7534596343617	21.597299190936	43.817576868097	25.4794359234342	36.4459457317952	21.1674044491881	37.6999865115034	54.7435575297921	32.5632092603796	42.1847507244363	47.7931155770015	55.9112623360517	39.5458699991182	65.8180411229955	70.965947798811	65.1624857903515	69.8953251014725	60.4442986650639	54.9812429254374	71.6206259399248	52.8015683221846	41.1646491262977	48.7762439788551	47.1246422232145	44.6200877598854	44.1530183771171	32.9246479397554	41.2676085296719	33.6246813715208	36.0956705283753	52.2918753894402	25.1786728796634	35.5046887230363	33.4852716341759	27.2969288758546	26.2571203658305	39.7440319668945	43.354468066763	37.8889157767517	38.9315112602253	42.8389056416775	78.234653983087	45.8724609975912	72.768351486581
Harbinger-3N2_DR_dup24	Harbinger-3N2_DR_dup24	0	0	0	0	0	0	0	0	0	0	0	0	0	0	0	0	0	0	0	0	0	0	0	0	0	0.980110693483277	3.98173420235552	0	0	0	1.26633261306752	0	0.960705182043452	0	0	0	6.08651806680621	1.08017005271535	2.18375431006837	0	0.79488063933789	8.30191941703972	0.971510660942351	5.34354076120739	0.823825108493797	1.98062415147056	15.2908203325304	2.45286578044655
hAT-N4C_DR_dup38	hAT-N4C_DR_dup38	0	0	0	0	0	0	0	0.878601238739112	0.91114864329488	0	0	0	0	0	0	0	0	0	0.537620816657659	0.556944322994457	0	0	0	0.695345882911891	0.704020910962462	7.84088554786622	4.9771677529444	2.77203777783615	0.949363569359264	7.72677821599549	3.79899783920255	4.46136308428886	2.88211554613036	5.01328757338546	7.32086255452163	7.34377958990182	3.04325903340311	5.40085026357676	7.64314008523929	2.28322785789831	10.3334483113926	13.8365323617329	18.4587025579047	10.6870815224148	10.7097264104194	19.8062415147056	8.99460019560612	24.5286578044655
TDR7_dup206	TDR7_dup206	0	0	0	0	0	0	0	0	0	0	0	0	0	0	0	0	0	0	0	0	0	0	0	0	0	0	0	0	0	1.10382545942793	0	0	0	0	0	0	0	4.32068021086141	0	0	0	0.922435490782191	0	0.76336296588677	5.76677575945658	0	1.79892003912122	1.63524385363103
Mariner-N38_DR_dup955	Mariner-N38_DR_dup955	0	0	0	0	0	0	0	0	0	0	0	0	0	0	0	0	0	0	0	0	0	0.629628111094416	0	0	0	0.980110693483277	0	0.92401259261205	3.79745427743705	0	1.26633261306752	0	0	1.00265751467709	0	0	0	1.08017005271535	1.09187715503418	2.28322785789831	1.58976127867578	2.76730647234657	2.91453198282705	3.81681482943385	0.823825108493797	6.93218453014695	3.59784007824245	4.08810963407758
hAT-N58_DR_dup18	hAT-N58_DR_dup18	0	1.27738687762382	0	0	0	0	0	0	0	0	0	0	0	0	0.549346156057488	0.440246160126392	0.86913999998062	1.74738162273439	0	0	1.39790650202945	0	0	0	0	1.96022138696655	4.9771677529444	4.62006296306025	0	7.72677821599549	5.06533045227006	3.34602231321664	6.72493627430416	4.01063005870837	3.13751252336641	7.34377958990182	9.12977710020932	5.40085026357676	6.55126293020511	11.4161392894915	19.0771353441094	11.9916613801685	22.3447452016741	20.6108000789428	18.1241523868635	22.7771777419114	17.0897403716516	11.4467069754172
HATN10_DR_dup93	HATN10_DR_dup93	0	0	0	0	0	0	0	0	0	0	0	0	0	0	0	0	0	0	0	0	0	0	0	0	0.704020910962462	0	0	0	0	0	0	0	0	0	0	0	2.02883935560207	0	0	0	0.79488063933789	0	1.9430213218847	0	0	0.990312075735279	0	1.63524385363103
L2-1_DR_dup99	L2-1_DR_dup99	0	0	0	0	0	0	0	0	0	0	0	0	0	0	0	0	0	0	0	0	0	0	0	0	0	0	0.99543355058888	0	0	0	0	0	0	0	0	1.04911136998597	3.04325903340311	1.08017005271535	0	0	0	0.922435490782191	0.971510660942351	0.76336296588677	0.823825108493797	0	0.899460019560612	0
TDR13E_dup55	TDR13E_dup55	0	0	0	0	0	0	0	0	0	0	0	0	0	0	0	0	0	0	0	0	0	0	0	0	0	0	0	0	0	0	0	0	0	0	0	0	0	0	0	0	0	0	0	0	0	0	0	0
hAT-N32E_DR_dup15	hAT-N32E_DR_dup15	0	0	0	0	0	0	0	0	0	0	0	0	0	0	0	0	0	0	0	0	0	0.629628111094416	0	0.695345882911891	0	0	0	0	0.949363569359264	0	0	0	0	0	0	0	3.04325903340311	0	0	2.28322785789831	0.79488063933789	0.922435490782191	1.9430213218847	0	0.823825108493797	1.98062415147056	1.79892003912122	0.817621926815517
DNA-2-28_DR_dup8	DNA-2-28_DR_dup8	0	0	0	0	0	0	0	0	0	0	0	0	0	0	0	0	0	0	0	0	0	0	0	0	0	0	3.98173420235552	0	0	0	1.26633261306752	1.11534077107221	3.84282072817381	2.00531502935418	1.0458375077888	0	7.10093774460725	5.40085026357676	2.18375431006837	1.14161392894915	3.97440319668945	2.76730647234657	1.9430213218847	0.76336296588677	1.64765021698759	3.96124830294112	2.69838005868184	5.72335348770862
MuDR-1_DR_dup12/13/14	MuDR-1_DR_dup12/13/14	0	0	0	2.43648547272914	0	0.939013008301564	1.78847252522845	1.75720247747822	1.82229728658976	0.81413094035339	1.5929571765424	1.11721545979167	1.43661217325204	0.577873297595017	0	1.76098464050557	4.3456999999031	0.582460540911465	3.76334571660362	1.67083296898337	1.39790650202945	0	2.0617966097039	1.39069176582378	0.704020910962462	0.980110693483277	0	0	0	0	1.26633261306752	2.23068154214443	1.9214103640869	0	1.0458375077888	1.04911136998597	2.02883935560207	0	2.18375431006837	1.14161392894915	1.58976127867578	2.76730647234657	1.9430213218847	0.76336296588677	0	0	0.899460019560612	1.63524385363103
CryptonV-N6_DR_dup175	CryptonV-N6_DR_dup175	1.16261853813399	1.27738687762382	0	2.43648547272914	3.12557660572696	2.81703902490469	2.68270878784268	0.878601238739112	0.91114864329488	0.81413094035339	2.12394290205653	3.35164637937502	0.478870724417346	2.31149319038007	2.19738462422995	4.40246160126391	1.73827999996124	0	1.07524163331532	1.67083296898337	0.698953251014725	0.629628111094416	0.687265536567968	0.695345882911891	0	0	2.98630065176664	0	0	1.10382545942793	0	2.23068154214443	0	0	0	1.04911136998597	1.01441967780104	2.1603401054307	2.18375431006837	0	1.58976127867578	2.76730647234657	0	0.76336296588677	1.64765021698759	3.96124830294112	1.79892003912122	0
Gypsy-240_DR-LTR_dup5	Gypsy-240_DR-LTR_dup5	2.32523707626798	2.55477375524764	2.43101418350334	1.21824273636457	0	0	0.894236262614226	2.63580371621734	2.73344592988464	1.62826188070678	2.12394290205653	3.35164637937502	0.957741448834693	0.577873297595017	3.29607693634493	0.880492320252783	1.73827999996124	3.49476324546879	2.15048326663064	2.22777729197783	1.39790650202945	2.51851244437766	3.43632768283984	0.695345882911891	1.40804182192492	0	0	0.92401259261205	0.949363569359264	0	0	0	0	0	0	0	0	0	1.09187715503418	0	0.79488063933789	0	0.971510660942351	0	0	0.990312075735279	0	0.817621926815517
SINE2-4_DR_dup521	SINE2-4_DR_dup521	0	0	0	0	0	0	0	0	0	0	0	0	0	0	0	0	0	0	0	0	0	1.25925622218883	0.687265536567968	0.695345882911891	0.704020910962462	5.88066416089966	1.99086710117776	4.62006296306025	0.949363569359264	4.41530183771171	3.79899783920255	2.23068154214443	4.80352591021726	5.01328757338546	5.22918753894402	1.04911136998597	7.10093774460725	3.24051015814606	9.82689439530766	7.99129750264407	0.79488063933789	2.76730647234657	0.971510660942351	3.05345186354708	3.29530043397519	3.96124830294112	4.49730009780306	3.27048770726207
DNA7-N1_DR_dup173	DNA7-N1_DR_dup173	0	0	0	0	0	0	0	0	0	0	0	0	0	0	0	0	0	0	0	0	0.698953251014725	0	0	0	1.40804182192492	7.84088554786622	0.99543355058888	2.77203777783615	9.49363569359264	12.1420800537072	15.1959913568102	4.46136308428886	2.88211554613036	5.01328757338546	12.5500500934656	2.09822273997195	6.08651806680621	4.32068021086141	9.82689439530766	6.84968357369492	4.76928383602734	0.922435490782191	14.5726599141353	3.81681482943385	4.11912554246899	3.96124830294112	8.99460019560612	4.08810963407758
EnSpm-N40_DR_dup92	EnSpm-N40_DR_dup92	0	0	0	0	0	0	0	0	0	0	0	0	0	0	0	0	0	0	0	0	2.09685975304418	5.03702488875533	0.687265536567968	0.695345882911891	2.11206273288739	2.94033208044983	0.99543355058888	0	2.84809070807779	0	0	3.34602231321664	3.84282072817381	7.01860260273964	3.13751252336641	0	3.04325903340311	1.08017005271535	3.27563146510255	0	0.79488063933789	3.68974196312876	0	2.29008889766031	0.823825108493797	4.95156037867639	0.899460019560612	0.817621926815517
DNA9TA1_DR_dup63	DNA9TA1_DR_dup63	0	0	0	0	0	0	0	0	0	0	0	0	0	0	0	0	0	0	0	0	2.7958130040589	6.29628111094416	9.62171751195155	3.47672941455945	4.92814637673723	6.86077485438294	10.9497690564777	8.31611333350845	3.79745427743705	11.0382545942793	21.5276544221478	25.6528377346609	15.3712829126952	15.0398627201564	9.41253757009923	5.24555684992987	11.1586164558114	10.8017005271535	8.73501724027348	10.2745253605424	11.9232095900683	8.30191941703972	8.74359594848115	6.87026669298093	6.59060086795038	11.8837449088233	10.7935202347273	7.35859734133965
EnSpm-N61_DR_dup28	EnSpm-N61_DR_dup28	0	0	0	0	0	0	0	0	0	0	0	0	0	0	0	0	0	0	0	0	24.4633637855154	17.6295871106436	17.8689039507672	24.3371059019162	12.6723763973243	194.061917309689	41.8082091247329	229.155122967788	18.037907817826	15.453556431991	13.9296587437427	21.1914746503721	17.2926932767821	8.02126011741673	50.2002003738626	38.8171206894811	24.3460722672249	17.2827208434456	22.9294202557179	17.1242089342373	7.15392575404101	58.113435919278	30.1168304892129	18.3207111812825	6.59060086795038	6.93218453014695	19.7881204303335	0
DNA7-N1_DR_dup177	DNA7-N1_DR_dup177	0	0	0	0	0	0	0	0	0	0	0	0	0	0.577873297595017	0	0	0.86913999998062	0	0	0	2.09685975304418	1.88888433328325	4.12359321940781	2.08603764873567	3.52010455481231	20.5823245631488	20.9041045623665	10.1641385187325	24.6834528033409	18.7650328102748	10.1306609045401	24.5374969635887	11.5284621845214	22.058465322896	21.9625876635649	24.1295615096774	13.1874558114135	12.9620406325842	19.6537887906153	21.6906646500339	19.8720159834472	10.1467903986041	4.85755330471175	18.3207111812825	13.1812017359008	20.7965535904409	12.5924402738486	15.5348166094948
Mariner-N38_DR_dup987	Mariner-N38_DR_dup987	0	0	0	0	0	0	0.894236262614226	0	0	0	0	0.558607729895837	0	0	1.64803846817247	0.440246160126392	0	0	0	0.556944322994457	0.698953251014725	0	0.687265536567968	0	0	0	0	0	0	0	0	0	0	0	0	0	0	0	0	0	0	0	0	0	0	0	0	0
Gypsy101-LTRb_DR_dup4	Gypsy101-LTRb_DR_dup4	0	0	0	0	0	0	0	0	0	0	0	0	0	0	0	0	0	0	0	0	2.7958130040589	1.88888433328325	4.12359321940781	0.695345882911891	0.704020910962462	14.7016604022492	9.9543355058888	5.5440755556723	4.74681784679632	3.31147637828378	2.53266522613503	0	3.84282072817381	1.00265751467709	3.13751252336641	2.09822273997195	1.01441967780104	7.56119036900746	5.45938577517092	2.28322785789831	0	0	0	0	0	0	0	0
Merlin-2_DR_dup335	Merlin-2_DR_dup335	0	0	1.21550709175167	0	0	0	0	0	0	0	0	0	0	0	0	0	0	0	0	0	0	0	0	0	0	0	0	0	0	0	0	0	0	0	1.0458375077888	1.04911136998597	1.01441967780104	0	1.09187715503418	0	0	0	1.9430213218847	0	0	0	0.899460019560612	0
Helitron-N5_DR_dup85	Helitron-N5_DR_dup85	0	0	0	0	0	0	0	0	0	0	0	0	0	0	0	0	0	0	0	0	0	0	0	0	0	0	0.99543355058888	0	0	0	0	0	0	0	0	0	0	1.08017005271535	2.18375431006837	0	0.79488063933789	0.922435490782191	0.971510660942351	0.76336296588677	1.64765021698759	0.990312075735279	0	0
DNA9TA1_DR_dup64	DNA9TA1_DR_dup64	0	0	0	0	0	0	0	0	0	0	0	0	0	0	0	0	0	0	0	0	2.7958130040589	0	2.74906214627187	2.08603764873567	1.40804182192492	0.980110693483277	0.99543355058888	3.6960503704482	0.949363569359264	3.31147637828378	5.06533045227006	2.23068154214443	2.88211554613036	6.01594508806255	6.27502504673282	1.04911136998597	4.05767871120414	3.24051015814606	1.09187715503418	3.42484178684746	3.97440319668945	0	1.9430213218847	1.52672593177354	0.823825108493797	0	1.79892003912122	1.63524385363103
Kolobok-1N2_DR_dup75/76	Kolobok-1N2_DR_dup75/76	0	0	0	0	0	0	0	0	0	0	0	0	0	0	0	0	0	0	0.537620816657659	0	0	0	0	0.695345882911891	0	0	0	0	0	0	0	0	0	0	0	0	1.01441967780104	1.08017005271535	0	1.14161392894915	2.38464191801367	2.76730647234657	0.971510660942351	0.76336296588677	4.94295065096278	2.97093622720584	0	0
Kolobok-N10_DR_dup161	Kolobok-N10_DR_dup161	0	0	0	0	0	0	0	0	0.91114864329488	0	0.530985725514132	2.79303864947919	1.43661217325204	2.31149319038007	2.74673078028744	1.32073848037917	0.43456999999031	1.74738162273439	1.61286244997298	2.22777729197783	4.19371950608835	1.88888433328325	2.74906214627187	1.39069176582378	0.704020910962462	1.96022138696655	1.99086710117776	1.8480251852241	0.949363569359264	1.10382545942793	0	3.34602231321664	0.960705182043452	1.00265751467709	0	0	0	0	0	0	5.56416447536523	5.53461294469315	3.8860426437694	5.34354076120739	3.29530043397519	5.94187245441167	2.69838005868184	4.08810963407758
ERV1-N5-LTR_DR_dup5	ERV1-N5-LTR_DR_dup5	0	0	0	0	0	0	0	0	0	0	0	0	0	0	0	0	0	0	0	0	0	0	0	0	0	0	0.99543355058888	0	0.949363569359264	0	0	0	0	3.00797254403127	0	1.04911136998597	0	0	2.18375431006837	0	0	0	0	0	0	0.990312075735279	2.69838005868184	1.63524385363103
EnSpm-4N3_DR_dup10	EnSpm-4N3_DR_dup10	3.48785561440197	2.55477375524764	0	2.43648547272914	0	7.51210406641251	7.1538901009138	8.78601238739112	10.9337837195386	11.3978331649475	12.212671686825	11.1721545979167	10.0562852127643	8.66809946392526	6.59215387268986	4.40246160126391	6.08397999986434	9.9018291954949	3.22572489994596	7.7972205219224	4.19371950608835	9.44442166641624	6.18538982911171	16.6883011898854	10.5603136644369	1.96022138696655	0.99543355058888	4.62006296306025	2.84809070807779	4.41530183771171	2.53266522613503	2.23068154214443	0.960705182043452	0	0	1.04911136998597	0	0	0	0	5.56416447536523	2.76730647234657	2.91453198282705	3.81681482943385	1.64765021698759	0	3.59784007824245	3.27048770726207
Penelope-1_DR_dup161	Penelope-1_DR_dup161	0	0	0	0	0	0	0	0	0	0	0	0	0	0	1.09869231211498	0.440246160126392	0	0	0	0	0.698953251014725	0.629628111094416	0	0.695345882911891	0	0.980110693483277	1.99086710117776	0.92401259261205	2.84809070807779	5.51912729713964	2.53266522613503	0	0	0	1.0458375077888	0	2.02883935560207	1.08017005271535	1.09187715503418	2.28322785789831	0.79488063933789	0	2.91453198282705	0.76336296588677	0.823825108493797	1.98062415147056	0.899460019560612	1.63524385363103
Zisupton-6_DR_dup918/919	Zisupton-6_DR_dup918/919	10.4635668432059	8.94170814336675	15.8015921927717	7.30945641818741	1.56278830286348	7.51210406641251	18.7789615148987	6.15020867117378	7.28918914635904	8.1413094035339	10.6197145102826	11.1721545979167	10.0562852127643	9.8238460591153	11.5362692772073	11.0061540031598	9.12596999979651	9.31936865458343	6.98907061654957	6.68333187593348	6.29057925913253	8.81479355532182	4.12359321940781	8.34415059494269	11.9683554863619	4.90055346741639	2.98630065176664	5.5440755556723	0	1.10382545942793	3.79899783920255	0	2.88211554613036	8.02126011741673	2.09167501557761	0	2.02883935560207	0	1.09187715503418	1.14161392894915	1.58976127867578	0	0.971510660942351	1.52672593177354	0.823825108493797	0.990312075735279	0	0
Kolobok-N9_DR_dup21	Kolobok-N9_DR_dup21	0	0	0	0	0	0	0	0	0	0	0	0	0	0	0	0	0	0	0	0	0	0	0	0	0	0	0	0	0	0	0	0	0	0	0	0	0	0	0	0	1.58976127867578	0	4.85755330471175	0	4.94295065096278	5.94187245441167	0	0
Mariner-N7_DR_dup84	Mariner-N7_DR_dup84	1.16261853813399	2.55477375524764	0	3.6547282090937	1.56278830286348	2.81703902490469	1.78847252522845	1.75720247747822	2.73344592988464	0.81413094035339	2.12394290205653	3.35164637937502	0.957741448834693	1.15574659519003	3.29607693634493	2.64147696075835	2.17284999995155	2.32984216364586	5.91382898323425	1.11388864598891	0	0.629628111094416	2.74906214627187	2.78138353164756	0	0	0	0	0	0	1.26633261306752	0	0	0	1.0458375077888	0	0	0	0	0	0.79488063933789	0	0	0	2.47147532548139	0	0.899460019560612	0
DIRS-1-LTR_DR_dup97	DIRS-1-LTR_DR_dup97	0	0	0	0	0	0	0	0	0	0	0	0	0	0.577873297595017	0	0	0	0	0	0	0	0.629628111094416	0	0	0	0	0	0.92401259261205	0	0	0	0	0	0	1.0458375077888	0	0	0	0	0	1.58976127867578	0	0	2.29008889766031	0.823825108493797	0	2.69838005868184	0
HATN8_DR_dup268	HATN8_DR_dup268	0	0	0	0	0	0	0	0	0	0	0	0	0	0	0	0	0	0	0	0	0	0	0	0	0	0	0	0.92401259261205	0	0	0	0	0	0	0	0	0	0	0	0	0.79488063933789	0	0	2.29008889766031	0	0.990312075735279	0	0
DNA11TA1B_DR_dup211	DNA11TA1B_DR_dup211	0	0	0	0	0	0	0	0	0	0	0	0	0	0	0	0	0	0	0	0	0	0	0	0	0	0	0	0	0	0	0	0	0	0	0	0	0	0	0	0	0	0	0	0	0	0	0.899460019560612	0
hAT-N135_DR_dup43	hAT-N135_DR_dup43	0	0	0	0	0	0	0	0	0	0	0	0	0	0	0	0	0	0	0	0	0	0	0	0	0	0	0	0	0	0	0	0	0.960705182043452	0	0	0	0	0	0	1.14161392894915	1.58976127867578	0.922435490782191	0	0	0	0.990312075735279	0.899460019560612	0.817621926815517
Helitron-2_DR_dup736	Helitron-2_DR_dup736	0	0	0	0	0	0	0	0	0	0	0	0	0	0	0	0	0	0	0	0	0	0	0	0	0	0	0	0	0	0	0	0	0	0	0	0	0	0	0	0	0	0	0	0	0	0.990312075735279	0	0
hAT-N175_DR_dup52	hAT-N175_DR_dup52	0	0	0	0	0	0	0	0	0	0	0	0	0	0	0	0	0	0	0	0	0	0	0	0	0	0	0	0	0	0	0	0	0	0	0	0	0	0	0	0	0	0	0	0.76336296588677	1.64765021698759	1.98062415147056	0	0
EnSpm-N17_DR_dup124	EnSpm-N17_DR_dup124	0	0	0	0	0	0	0	0	0	0	0	0	0	0	0	0	0	0.582460540911465	0.537620816657659	0	8.3874390121767	13.2221903329827	15.8071073410633	29.8998729652113	18.304543685024	81.349187559112	142.34699773421	72.0729822237399	79.7465398261782	79.4754330788108	88.6432829147261	143.878959468316	112.402506299084	115.305614187866	156.875626168321	46.1609002793829	48.6921445344497	32.4051015814606	56.7776120617776	66.2136078790509	6.35904511470312	4.61217745391096	13.6011492531929	3.81681482943385	18.9479774953573	4.95156037867639	7.1956801564849	4.08810963407758
Merlin-1_DR_dup949	Merlin-1_DR_dup949	0	0	0	0	0	0	0	0	0	0	0	0	0	0	0	0	0	0	0	0	2.7958130040589	1.25925622218883	2.74906214627187	2.08603764873567	0	0	0	1.8480251852241	0.949363569359264	0	1.26633261306752	0	0	1.00265751467709	1.0458375077888	1.04911136998597	0	3.24051015814606	2.18375431006837	2.28322785789831	7.15392575404101	1.84487098156438	0.971510660942351	3.05345186354708	1.64765021698759	0	1.79892003912122	0.817621926815517
SINE2-3_DR_dup424	SINE2-3_DR_dup424	0	0	0	0	0	0	0	0	0	0	0	0	0	0	0	0	0	0	0	0	0	3.14814055547208	5.49812429254375	1.39069176582378	4.22412546577477	6.86077485438294	3.98173420235552	3.6960503704482	3.79745427743705	3.31147637828378	2.53266522613503	3.34602231321664	1.9214103640869	2.00531502935418	4.18335003115521	7.34377958990182	3.04325903340311	7.56119036900746	9.82689439530766	3.42484178684746	8.74368703271679	8.30191941703972	4.85755330471175	12.9771704200751	7.41442597644418	13.8643690602939	7.1956801564849	10.6290850486017
DNA2-16_DR_dup396	DNA2-16_DR_dup396	0	0	0	0	0	0	0	0	0	0	0	0	0	0	0	0	0	0	0	0	3.49476625507363	4.40739677766091	5.49812429254375	0.695345882911891	1.40804182192492	3.92044277393311	0	1.8480251852241	1.89872713871853	3.31147637828378	0	2.23068154214443	0.960705182043452	1.00265751467709	5.22918753894402	1.04911136998597	2.02883935560207	4.32068021086141	2.18375431006837	0	4.76928383602734	0.922435490782191	4.85755330471175	1.52672593177354	1.64765021698759	4.95156037867639	1.79892003912122	2.45286578044655
DNAX-15_DR_dup19	DNAX-15_DR_dup19	0	0	0	0	0	0	0	0	0	0	0	0	0	0	0	0	0.43456999999031	0	0	0	1.39790650202945	1.25925622218883	0.687265536567968	2.78138353164756	1.40804182192492	3.92044277393311	0.99543355058888	3.6960503704482	1.89872713871853	3.31147637828378	1.26633261306752	0	1.9214103640869	2.00531502935418	1.0458375077888	0	0	5.40085026357676	3.27563146510255	2.28322785789831	0.79488063933789	2.76730647234657	5.8290639656541	2.29008889766031	4.11912554246899	1.98062415147056	0.899460019560612	2.45286578044655
DNA-N24_DR_dup43	DNA-N24_DR_dup43	0	0	0	0	0	0	0	0	0	0	0	0	0	0	0	0	0.43456999999031	0	0	0.556944322994457	2.09685975304418	1.88888433328325	0	0.695345882911891	2.11206273288739	1.96022138696655	1.99086710117776	0.92401259261205	0	2.20765091885586	1.26633261306752	2.23068154214443	5.76423109226071	2.00531502935418	2.09167501557761	3.14733410995792	5.07209838900518	4.32068021086141	1.09187715503418	5.70806964474577	0.79488063933789	2.76730647234657	7.7720852875388	4.58017779532062	4.94295065096278	1.98062415147056	6.29622013692428	7.35859734133965
Zisupton-7_DR_dup518	Zisupton-7_DR_dup518	19.7645151482778	43.4311538392099	41.3272411195567	38.9837675636662	35.94413096586	49.7676894399829	35.769450504569	35.1440495495645	38.2682430183849	25.2380591509551	19.1154861185088	24.020132385521	16.2816046301898	26.0042983917758	18.1284231498971	19.3708310455612	18.6865099995833	14.5615135227866	25.26817838291	21.1638842737894	14.6780182713092	13.2221903329827	8.93445197538359	11.8208800095021	15.4884600411742	7.84088554786622	12.9406361576554	7.3921007408964	5.69618141615558	4.41530183771171	15.1959913568102	6.69204462643329	10.567757002478	17.0451777495106	10.458375077888	13.6384478098177	9.12977710020932	15.1223807380149	16.3781573255128	7.99129750264407	8.74368703271679	18.4487098156438	10.6866172703659	16.7939852495089	11.5335515189132	8.91280868161751	10.7935202347273	16.3524385363103
ANGEL_dup893	ANGEL_dup893	4.65047415253596	14.051255653862	8.50854964226168	7.30945641818741	7.81394151431739	4.69506504150782	8.04812636352803	10.5432148648693	5.46689185976928	9.76957128424068	2.12394290205653	12.2893700577084	4.78870724417346	5.20085967835516	9.88823080903479	7.04393856202226	6.51854999985465	7.57198703184904	8.60193306652255	7.7972205219224	6.29057925913253	5.03702488875533	4.12359321940781	2.08603764873567	2.11206273288739	0.980110693483277	7.96346840471104	10.1641385187325	12.3417264016704	2.20765091885586	6.33166306533758	0	4.80352591021726	7.01860260273964	8.36670006231043	11.5402250698457	5.07209838900518	24.8439112124531	6.55126293020511	6.84968357369492	8.74368703271679	23.0608872695548	13.6011492531929	14.5038963518486	23.0671030378263	19.8062415147056	12.5924402738486	22.075792024019
Kolobok-N10B_DR_dup111	Kolobok-N10B_DR_dup111	9.30094830507193	12.7738687762382	27.9566631102884	26.8013402000205	40.6324958744504	12.2071691079203	47.394521918554	22.8436322072169	16.4006755793078	22.7956663298949	9.02675733374025	27.9303864947919	19.6336997011112	13.2910858446854	29.1153462710469	27.2952619278363	13.4716699996996	21.5510400137242	20.9672118496487	22.8347172427727	21.6675507814565	13.2221903329827	12.3707796582234	11.1255341265903	9.152271842512	20.5823245631488	22.8949716635442	21.2522896300771	25.6328163727001	20.9726837291306	7.59799567840509	13.3840892528666	17.2926932767821	18.0478352641876	16.7334001246209	16.7857819197756	12.1730361336124	18.362890896161	16.3781573255128	31.9651900105763	24.6412998194746	22.1384517787726	34.9743837939246	23.6642519424899	31.3053541227643	34.6609226507348	32.380560704182	28.6167674385431
EnSpm-N61_DR_dup29/30	EnSpm-N61_DR_dup29/30	0	0	0	0	0	0	0	0	0	0	0	0	0	0	0	0	0.43456999999031	0.582460540911465	0	0	6.98953251014725	16.3703308884548	10.3089830485195	17.3836470727973	21.1206273288739	33.3237635784314	30.8584400682553	39.7325414823181	20.8859985259038	18.7650328102748	6.33166306533758	6.69204462643329	7.68564145634762	12.0318901761251	8.36670006231043	7.34377958990182	9.12977710020932	7.56119036900746	8.73501724027348	14.840981076339	0.79488063933789	2.76730647234657	5.8290639656541	3.05345186354708	8.23825108493797	2.97093622720584	3.59784007824245	8.17621926815517
EnSpm-N40B_DR_dup59	EnSpm-N40B_DR_dup59	0	0	0	0	0	0	0	0	0	0	0	0	0	0	0	0	0	0	0	0	11.8822052672503	5.66665299984974	16.4943728776312	7.6488047120308	12.6723763973243	5.88066416089966	2.98630065176664	3.6960503704482	7.59490855487411	1.10382545942793	6.33166306533758	1.11534077107221	1.9214103640869	2.00531502935418	1.0458375077888	0	4.05767871120414	3.24051015814606	2.18375431006837	2.28322785789831	0	1.84487098156438	0	0.76336296588677	0	0	0	0
hAT-2_DR_dup17	hAT-2_DR_dup17	1.16261853813399	0	0	1.21824273636457	1.56278830286348	1.87802601660313	0	0.878601238739112	2.73344592988464	0	0.530985725514132	0	1.91548289766939	2.31149319038007	3.29607693634493	0.440246160126392	2.17284999995155	1.74738162273439	3.22572489994596	1.11388864598891	3.49476625507363	1.88888433328325	0.687265536567968	0	0.704020910962462	0	0.99543355058888	0	0	1.10382545942793	0	0	0	0	0	0	0	0	0	1.14161392894915	0	0	1.9430213218847	0	0.823825108493797	1.98062415147056	0.899460019560612	0
Polinton-4_DR_dup500	Polinton-4_DR_dup500	4.65047415253596	2.55477375524764	8.50854964226168	2.43648547272914	7.81394151431739	0.939013008301564	3.5769450504569	1.75720247747822	2.73344592988464	4.07065470176695	5.30985725514132	3.35164637937502	5.74644869300816	5.77873297595017	5.49346156057489	8.80492320252783	7.38768999983527	8.73690811367197	6.98907061654957	6.68333187593348	4.89267275710308	6.29628111094416	8.24718643881562	4.17207529747135	7.04020910962462	3.92044277393311	1.99086710117776	0.92401259261205	0.949363569359264	2.20765091885586	0	1.11534077107221	0.960705182043452	0	2.09167501557761	1.04911136998597	0	2.1603401054307	0	0	2.38464191801367	2.76730647234657	1.9430213218847	1.52672593177354	0.823825108493797	0	2.69838005868184	0.817621926815517
HE1_DR1_dup980	HE1_DR1_dup980	0	2.55477375524764	2.43101418350334	3.6547282090937	3.12557660572696	1.87802601660313	4.47118131307113	3.51440495495645	5.46689185976928	3.25652376141356	1.06197145102826	0.558607729895837	0.957741448834693	0	1.09869231211498	3.52196928101113	1.73827999996124	4.65968432729172	0	0.556944322994457	1.39790650202945	3.14814055547208	3.43632768283984	1.39069176582378	1.40804182192492	0.980110693483277	0	0.92401259261205	0.949363569359264	0	1.26633261306752	0	0	0	1.0458375077888	0	1.01441967780104	1.08017005271535	1.09187715503418	0	0.79488063933789	2.76730647234657	0.971510660942351	1.52672593177354	3.29530043397519	1.98062415147056	2.69838005868184	2.45286578044655
DNA8-23_DR_dup157	DNA8-23_DR_dup157	3.48785561440197	6.38693438811911	0	4.87297094545827	6.25115321145392	6.57309105811095	3.5769450504569	8.78601238739112	3.64459457317952	3.25652376141356	0.530985725514132	1.67582318968751	0.957741448834693	1.15574659519003	0.549346156057488	2.20123080063196	2.60741999994186	1.74738162273439	1.61286244997298	4.45555458395566	2.09685975304418	3.14814055547208	1.37453107313594	2.78138353164756	1.40804182192492	0.980110693483277	0	0.92401259261205	0	0	0	0	1.9214103640869	0	0	3.14733410995792	0	1.08017005271535	0	0	1.58976127867578	3.68974196312876	3.8860426437694	0.76336296588677	7.41442597644418	1.98062415147056	1.79892003912122	3.27048770726207
Copia-22_DR-LTR_dup1	Copia-22_DR-LTR_dup1	1.16261853813399	0	0	0	3.12557660572696	3.75605203320625	0	0	0.91114864329488	0	0	0.558607729895837	0.957741448834693	0.577873297595017	0.549346156057488	1.32073848037917	1.30370999997093	0	0.537620816657659	2.78472161497229	1.39790650202945	1.88888433328325	2.0617966097039	2.78138353164756	2.11206273288739	0	0.99543355058888	0.92401259261205	0	0	1.26633261306752	0	2.88211554613036	0	1.0458375077888	1.04911136998597	0	3.24051015814606	1.09187715503418	0	7.15392575404101	3.68974196312876	4.85755330471175	4.58017779532062	4.11912554246899	6.93218453014695	6.29622013692428	12.2643289022328
TDR8_dup39/40	TDR8_dup39/40	0	0	0	0	0	0	0	0	0	0	0	0	0	0	0	0	0	0	0	0	0	0	0	0	0	0	0	0	0	0	0	0	0	0	0	0	0	0	2.18375431006837	0	0	0	2.91453198282705	3.05345186354708	0.823825108493797	0.990312075735279	5.39676011736367	1.63524385363103
DNA9TA1_DR_dup67	DNA9TA1_DR_dup67	0	0	0	0	0	0	0	0	0	0	0	0	0	0	0	0	0	0	0	0	2.7958130040589	2.51851244437766	6.18538982911171	2.08603764873567	2.81608364384985	3.92044277393311	0.99543355058888	0.92401259261205	5.69618141615558	3.31147637828378	3.79899783920255	8.92272616857772	0.960705182043452	2.00531502935418	4.18335003115521	4.1964454799439	8.11535742240829	3.24051015814606	15.2862801704786	3.42484178684746	3.97440319668945	2.76730647234657	0.971510660942351	1.52672593177354	6.59060086795038	0.990312075735279	0.899460019560612	2.45286578044655
DNA9-N1_DR_dup61	DNA9-N1_DR_dup61	0	0	0	0	0	0	0	0	0	0	0	0	0	0	0	0	0	0.582460540911465	0	0	2.7958130040589	1.25925622218883	0	1.39069176582378	0.704020910962462	3.92044277393311	3.98173420235552	5.5440755556723	3.79745427743705	1.10382545942793	0	4.46136308428886	7.68564145634762	1.00265751467709	8.36670006231043	3.14733410995792	4.05767871120414	5.40085026357676	5.45938577517092	4.56645571579661	4.76928383602734	1.84487098156438	1.9430213218847	0.76336296588677	3.29530043397519	8.91280868161751	6.29622013692428	4.08810963407758
EnSpm-N1_DR_dup72	EnSpm-N1_DR_dup72	3.48785561440197	0	0	3.6547282090937	0	7.51210406641251	8.04812636352803	5.27160743243467	1.82229728658976	1.62826188070678	5.84084298065545	5.58607729895837	3.35209507092143	1.15574659519003	9.3388846529773	4.40246160126391	3.47655999992248	5.82460540911465	2.6881040832883	5.01249890695011	2.09685975304418	6.92590922203857	4.12359321940781	11.1255341265903	5.63216728769969	5.88066416089966	7.96346840471104	1.8480251852241	3.79745427743705	0	1.26633261306752	3.34602231321664	2.88211554613036	7.01860260273964	2.09167501557761	9.44200232987377	5.07209838900518	4.32068021086141	1.09187715503418	1.14161392894915	3.97440319668945	4.61217745391096	1.9430213218847	6.87026669298093	1.64765021698759	4.95156037867639	9.89406021516673	1.63524385363103
Merlin-1_DR_dup961	Merlin-1_DR_dup961	6.97571122880395	3.83216063287147	10.939563825765	9.74594189091654	4.68836490859044	8.45111707471407	18.7789615148987	17.5720247747822	10.0226350762437	11.3978331649475	9.55774305925438	12.2893700577084	9.57741448834693	16.1804523326605	17.5790769938396	10.125661682907	9.99510999977713	13.9790529818752	9.67717469983787	11.6958307828836	17.4738312753681	13.2221903329827	10.3089830485195	15.9929553069735	11.2643345753994	16.6618817892157	9.9543355058888	16.6322266670169	17.0885442484667	16.5573818914189	12.6633261306752	15.614770795011	15.3712829126952	12.0318901761251	19.8709126479873	13.6384478098177	10.1441967780104	16.2025507907303	15.2862801704786	5.70806964474577	15.1027321474199	25.8281937419014	14.5726599141353	25.9543408401502	23.8909281463201	26.7384260448525	27.883260606379	14.7171946826793
EnSpm1_DR_dup36	EnSpm1_DR_dup36	0	0	0	0	0	0	0	0	0	0	0	0	0	0	0	0	0	0	0	0	0	0	0	0	0	0.980110693483277	0	0	0	0	0	0	0	0	0	0	0	1.08017005271535	0	0	0	0	0	0	0	0	1.79892003912122	0.817621926815517
piggyBac-N13B_DR_dup53/54	piggyBac-N13B_DR_dup53/54	0	0	0	0	0	0	0	0	0	0	0	0	0	0	0	0	0	0	0	0	0	0	0	0	0	0	0	0	0	0	0	0	0	0	0	0	0	0	0	0	0	0	0	0	0	0	0	0
HAT1N_DR_dup1	HAT1N_DR_dup1	0	0	0	0	0	0	0	0	0	0	0	0	0	0	0	0	0	0	0	0	0	0	0	0	0	3.92044277393311	0.99543355058888	3.6960503704482	1.89872713871853	2.20765091885586	2.53266522613503	3.34602231321664	0.960705182043452	2.00531502935418	1.0458375077888	2.09822273997195	1.01441967780104	1.08017005271535	2.18375431006837	1.14161392894915	3.97440319668945	2.76730647234657	1.9430213218847	0.76336296588677	4.94295065096278	1.98062415147056	0.899460019560612	2.45286578044655
HAT1-N1B_DR_dup25	HAT1-N1B_DR_dup25	0	0	0	0	0	0	0	0	0	0	0	0	0	0	0	0	0	0	0	0	0	0	0	0	0	0	0	0	0	0	0	1.11534077107221	0.960705182043452	0	0	0	0	0	0	1.14161392894915	0	1.84487098156438	0.971510660942351	0	0	0.990312075735279	0	0
HATN8_DR_dup269	HATN8_DR_dup269	0	0	0	0	0	0	0	0	0	0	0	0	0	0.577873297595017	0	0	0	0	0	0	0	0	0.687265536567968	0	0	0.980110693483277	1.99086710117776	0	0	0	0	1.11534077107221	0	0	1.0458375077888	0	0	0	0	0	0	0	0	0	0.823825108493797	0.990312075735279	0.899460019560612	0
HATN8_DR_dup271	HATN8_DR_dup271	0	0	0	0	0	0.939013008301564	0	0	0	0	0.530985725514132	0.558607729895837	0	0.577873297595017	0	0	0	0	0	0	0.698953251014725	0	0.687265536567968	0	0.704020910962462	0.980110693483277	0	0	2.84809070807779	0	2.53266522613503	0	0	2.00531502935418	0	0	0	1.08017005271535	1.09187715503418	0	0	0	0	0	0	0	0	0.817621926815517
HATN8_DR_dup272	HATN8_DR_dup272	0	2.55477375524764	0	0	0	0	1.78847252522845	0	0	0.81413094035339	0	0.558607729895837	0.478870724417346	0.577873297595017	0	0	0	0	0	0.556944322994457	0	0	0	0.695345882911891	0	0.980110693483277	1.99086710117776	0.92401259261205	0	2.20765091885586	0	0	0	0	0	0	0	0	0	0	0	0	0	0	0	0	0.899460019560612	0
Harbinger-4N1_DR_dup80	Harbinger-4N1_DR_dup80	0	0	0	0	0	0	0	0	0	0	0	0	0	0.577873297595017	0	0	0	0	0	0	0	0	0	0	0	0	0	0.92401259261205	0.949363569359264	1.10382545942793	0	2.23068154214443	0	2.00531502935418	0	2.09822273997195	2.02883935560207	0	0	1.14161392894915	0	0.922435490782191	0.971510660942351	0.76336296588677	4.11912554246899	1.98062415147056	0.899460019560612	1.63524385363103
EnSpm-17_DR_dup185	EnSpm-17_DR_dup185	0	0	0	0	0	0	0	0	0	0	0	0	0	0	0	0	0	0	0	0	0	0	0	0	0	4.90055346741639	9.9543355058888	6.46808814828435	6.64554498551485	5.51912729713964	3.79899783920255	7.8073853975055	6.72493627430416	9.02391763209382	10.458375077888	9.44200232987377	16.2307148448166	42.1266320558987	3.27563146510255	12.5577532184407	2.38464191801367	7.37948392625753	6.80057462659645	0	2.47147532548139	0	1.79892003912122	7.35859734133965
Polinton-1_DR_dup207/208	Polinton-1_DR_dup207/208	0	0	0	0	0	0	0	0	0	0	0	0	0	0	0	0	0	0	0	0	0	0	0	0	0	0	0	0	0	0	0	0	0	0	0	0	0	0	0	0	0	0	0	0	0	0	0.899460019560612	0
Helitron-2_DR_dup767	Helitron-2_DR_dup767	10.4635668432059	8.94170814336675	6.07753545875834	10.9641846272811	4.68836490859044	11.2681560996188	15.2020164644418	19.3292272522605	12.7560810061283	11.3978331649475	18.5845003929946	15.0824087071876	11.9717681104337	10.9795926543053	14.2830000574947	7.04393856202226	9.12596999979651	16.8913556864325	15.5910036830721	17.8222183358226	2.09685975304418	4.40739677766091	2.0617966097039	0.695345882911891	0.704020910962462	2.94033208044983	1.99086710117776	1.8480251852241	4.74681784679632	3.31147637828378	3.79899783920255	2.23068154214443	1.9214103640869	4.01063005870837	4.18335003115521	8.3928909598878	6.08651806680621	6.48102031629211	5.45938577517092	6.84968357369492	3.97440319668945	6.45704843547534	4.85755330471175	1.52672593177354	4.94295065096278	3.96124830294112	3.59784007824245	5.72335348770862
hAT-N202_DR_dup91	hAT-N202_DR_dup91	8.13832976693794	10.2190950209906	9.72405673401335	4.87297094545827	7.81394151431739	18.7802601660313	8.04812636352803	13.1790185810867	24.6010133689617	14.654356926361	7.96478588271198	11.7307623278126	11.014026661599	3.46723978557011	13.7336539014372	10.5659078430334	5.21483999988372	13.3965924409637	6.98907061654957	8.35416484491686	1.39790650202945	1.25925622218883	0.687265536567968	2.08603764873567	0.704020910962462	0.980110693483277	0	0.92401259261205	5.69618141615558	2.20765091885586	8.86432829147261	3.34602231321664	4.80352591021726	5.01328757338546	4.18335003115521	7.34377958990182	8.11535742240829	3.24051015814606	4.36750862013674	7.99129750264407	3.17952255735156	3.68974196312876	5.8290639656541	2.29008889766031	4.11912554246899	2.97093622720584	2.69838005868184	7.35859734133965
EnSpm-N10_DR_dup225	EnSpm-N10_DR_dup225	10.4635668432059	12.7738687762382	15.8015921927717	14.6189128363748	6.25115321145392	14.0851951245235	18.7789615148987	11.4218161036085	16.4006755793078	20.3532735088347	19.1154861185088	15.0824087071876	13.887251008103	23.1149319038007	10.9869231211498	15.4086156044237	7.38768999983527	15.1439740636981	11.8276579664685	10.0249978139002	0	3.7777686665665	2.0617966097039	0.695345882911891	1.40804182192492	4.90055346741639	4.9771677529444	1.8480251852241	5.69618141615558	1.10382545942793	2.53266522613503	4.46136308428886	5.76423109226071	5.01328757338546	5.22918753894402	10.4911136998597	10.1441967780104	4.32068021086141	6.55126293020511	3.42484178684746	9.53856767205468	4.61217745391096	0	1.52672593177354	7.41442597644418	7.92249660588223	5.39676011736367	6.54097541452414
Merlin-2_DR_dup344	Merlin-2_DR_dup344	0	0	0	0	0	0	0	0	0	0	0	0	0	0	0	0	0	0	0	0	0	0	0	0	0	0	0	0	0	0	0	0	0	0	2.09167501557761	0	0	0	0	0	0	0.922435490782191	0	1.52672593177354	0	0	0.899460019560612	1.63524385363103
DNA-1-11_DR_dup60	DNA-1-11_DR_dup60	0	0	0	0	0	0	0	0	0	0	0	0	0	0	0	0	0	0	0	0	0	0	0	0	0	0	0	0	0	0	0	0	0	0	0	0	0	0	0	0	0	0	0	0	0	0.990312075735279	0	0.817621926815517
EnSpm-N61_DR_dup33	EnSpm-N61_DR_dup33	206.94609978785	195.440192276445	173.817514120489	123.042516372821	162.529983497802	97.6573528633626	112.673769089392	121.246970945997	102.048648049027	97.6957128424068	58.4084298065546	50.8333034205212	50.7602967882387	41.0290041292462	55.4839617618063	33.0184620094794	43.0224299990407	29.7054875864847	38.1710779826938	40.0999912556009	24.4633637855154	27.0740087770599	30.2396836089906	41.7207529747135	35.9050664590856	43.1248705132642	67.6894814400438	71.1489696311278	59.8099048696336	60.710400268536	79.7789546232535	76.9585132039828	86.4634663839107	84.2232312328757	61.7044129595394	52.4555684992987	64.9228593792663	75.6119036900747	60.0532435268802	74.204905381695	38.9491513275566	39.6647261036342	54.4045970127716	30.5345186354708	32.9530043397519	32.6802984992642	34.1794807433033	23.71103587765
HarbingerN6_DR_dup140	HarbingerN6_DR_dup140	0	0	0	0	0	0	0	0	0	0	0	0	0	0	0	0	0	0	0	0	0.698953251014725	0.629628111094416	0.687265536567968	1.39069176582378	2.81608364384985	6.86077485438294	9.9543355058888	9.2401259261205	3.79745427743705	12.1420800537072	2.53266522613503	12.2687484817944	7.68564145634762	8.02126011741673	3.13751252336641	4.1964454799439	5.07209838900518	4.32068021086141	6.55126293020511	3.42484178684746	6.35904511470312	2.76730647234657	0	2.29008889766031	2.47147532548139	5.94187245441167	2.69838005868184	1.63524385363103
DNA-5-5_DR_dup8	DNA-5-5_DR_dup8	0	0	0	0	0	0	0	0	0	0	0	0	0	0	0	0.440246160126392	0	0	0	0	0.698953251014725	0.629628111094416	0.687265536567968	0	0	0	0	0.92401259261205	0.949363569359264	0	0	0	0	0	1.0458375077888	0	2.02883935560207	0	1.09187715503418	0	0.79488063933789	4.61217745391096	1.9430213218847	2.29008889766031	1.64765021698759	0.990312075735279	2.69838005868184	1.63524385363103
Tx1-25_DR_dup14	Tx1-25_DR_dup14	15.1140409957419	12.7738687762382	27.9566631102884	9.74594189091654	10.9395181200444	15.024208132825	11.6250714139849	14.0576198198258	15.489526936013	19.5391425684814	16.9915432164522	20.668486006146	18.1970875278592	20.2255654158256	18.6777693059546	20.6915695259404	14.3408099996802	15.7264346046095	20.4295910329911	22.2777729197783	17.4738312753681	16.3703308884548	14.4325762679273	13.9069176582378	21.1206273288739	1.96022138696655	1.99086710117776	1.8480251852241	2.84809070807779	3.31147637828378	1.26633261306752	1.11534077107221	1.9214103640869	0	1.0458375077888	4.1964454799439	6.08651806680621	4.32068021086141	3.27563146510255	0	11.1283289507305	11.0692258893863	4.85755330471175	10.6870815224148	4.94295065096278	14.8546811360292	13.4919002934092	12.2643289022328
I-4_DR_dup7	I-4_DR_dup7	5.81309269066995	5.10954751049529	0	1.21824273636457	3.12557660572696	4.69506504150782	4.47118131307113	3.51440495495645	1.82229728658976	1.62826188070678	2.12394290205653	6.14468502885421	1.91548289766939	2.31149319038007	3.84542309240242	2.20123080063196	0.86913999998062	1.16492108182293	2.15048326663064	1.11388864598891	2.09685975304418	1.88888433328325	3.43632768283984	2.78138353164756	3.52010455481231	0.980110693483277	1.99086710117776	0.92401259261205	2.84809070807779	0	0	0	0	0	0	0	0	0	0	0	0	0	0	0	1.64765021698759	0	1.79892003912122	0
DNAX-16_DR_dup163/164	DNAX-16_DR_dup163/164	0	3.83216063287147	1.21550709175167	0	0	5.63407804980938	5.36541757568535	0.878601238739112	2.73344592988464	0	1.06197145102826	2.23443091958335	2.87322434650408	6.35660627354519	3.29607693634493	2.64147696075835	2.17284999995155	2.32984216364586	1.61286244997298	1.11388864598891	0	0	2.0617966097039	1.39069176582378	2.11206273288739	0.980110693483277	1.99086710117776	0	0	0	1.26633261306752	0	0	1.00265751467709	1.0458375077888	0	0	0	1.09187715503418	2.28322785789831	0	0	0.971510660942351	3.05345186354708	0	0.990312075735279	0	0.817621926815517
Mariner-N23_DRe_dup24	Mariner-N23_DRe_dup24	0	0	1.21550709175167	0	0	0	0	1.75720247747822	2.73344592988464	0	0	2.79303864947919	0	1.15574659519003	0	0.880492320252783	0.43456999999031	0.582460540911465	0.537620816657659	1.11388864598891	0	0.629628111094416	0.687265536567968	1.39069176582378	0	1.96022138696655	6.96803485412216	0	1.89872713871853	2.20765091885586	1.26633261306752	1.11534077107221	0.960705182043452	3.00797254403127	2.09167501557761	3.14733410995792	1.01441967780104	3.24051015814606	1.09187715503418	1.14161392894915	4.76928383602734	5.53461294469315	4.85755330471175	5.34354076120739	3.29530043397519	1.98062415147056	6.29622013692428	2.45286578044655
HE2_DR_dup161	HE2_DR_dup161	0	0	0	0	0	0	0.894236262614226	0	0	0	0	0	0	0	0	0	0	0	0	0	0	0.629628111094416	0	0	0.704020910962462	0	0	0.92401259261205	0	0	1.26633261306752	0	0.960705182043452	0	0	1.04911136998597	2.02883935560207	1.08017005271535	1.09187715503418	6.84968357369492	4.76928383602734	1.84487098156438	3.8860426437694	0.76336296588677	2.47147532548139	0.990312075735279	1.79892003912122	1.63524385363103
Tc1-1_DR_dup41	Tc1-1_DR_dup41	0	0	0	0	0	0	0	0	0	0.81413094035339	0	0	0	0	0	0	0	0	0.537620816657659	1.11388864598891	0	0.629628111094416	0.687265536567968	0	0	0	0	0	0.949363569359264	0	1.26633261306752	0	0.960705182043452	0	0	1.04911136998597	3.04325903340311	4.32068021086141	1.09187715503418	1.14161392894915	0.79488063933789	5.53461294469315	4.85755330471175	3.81681482943385	3.29530043397519	2.97093622720584	1.79892003912122	4.9057315608931
TZF28B_dup136	TZF28B_dup136	0	0	0	0	0	0	0	0	0	0	0	0	0	0	0	0	0	0	0	0	0.698953251014725	1.88888433328325	0	0.695345882911891	0	1.96022138696655	3.98173420235552	3.6960503704482	1.89872713871853	2.20765091885586	3.79899783920255	3.34602231321664	6.72493627430416	2.00531502935418	4.18335003115521	3.14733410995792	6.08651806680621	3.24051015814606	5.45938577517092	6.84968357369492	2.38464191801367	4.61217745391096	2.91453198282705	5.34354076120739	4.11912554246899	4.95156037867639	1.79892003912122	5.72335348770862
DIRS-4N1_DR_dup21	DIRS-4N1_DR_dup21	0	0	0	0	0	0	0	0	0	0	0	0	0	0	0	0	0	0	1.07524163331532	0	16.7748780243534	14.4814465551716	9.62171751195155	13.2115717753259	9.85629275347446	12.7414390152826	15.9269368094221	13.8601888891807	16.1391806791075	18.7650328102748	58.2513002011057	36.8062454453831	35.5460917356077	30.0797254403127	26.1459376947201	29.3751183596073	30.4325903340311	24.8439112124531	49.1344719765383	27.3987342947797	2.38464191801367	1.84487098156438	2.91453198282705	4.58017779532062	4.94295065096278	4.95156037867639	7.1956801564849	4.9057315608931
HE1_DR1_dup1006	HE1_DR1_dup1006	0	0	0	0	0	0	0	0	0	0	0	0	0	0	0	0	0	0	0	0	3.49476625507363	2.51851244437766	3.43632768283984	2.78138353164756	5.63216728769969	10.7812176283161	6.96803485412216	4.62006296306025	3.79745427743705	2.20765091885586	7.59799567840509	5.57670385536107	4.80352591021726	2.00531502935418	10.458375077888	7.34377958990182	14.2018754892145	2.1603401054307	9.82689439530766	11.4161392894915	0.79488063933789	2.76730647234657	0.971510660942351	2.29008889766031	4.11912554246899	1.98062415147056	3.59784007824245	3.27048770726207
Harbinger-N32_DR_dup34	Harbinger-N32_DR_dup34	0	0	0	0	0	0	0	0	0	0	0	0	0	0	0	0	0	0	0	0	0	0	0	0	0	0	0	0.92401259261205	0	0	0	1.11534077107221	0	0	3.13751252336641	3.14733410995792	0	3.24051015814606	3.27563146510255	4.56645571579661	5.56416447536523	7.37948392625753	8.74359594848115	1.52672593177354	4.11912554246899	5.94187245441167	9.89406021516673	13.8995727558638
hAT-N36B_DR_dup17	hAT-N36B_DR_dup17	0	0	0	0	0	0	0	0	0	0	0	0	0	0	0	0	0	0	0	0.556944322994457	0	0	0	0	0	0	0	0	0	0	0	0	0	0	0	0	0	0	0	0	0	0	0	0	0	0	0	0
DNA-6-N2_DR_dup418	DNA-6-N2_DR_dup418	0	0	0	0	0	0	0	0	0	0	0	0	0	0	0	0	0	0	0	0	0	0	0	0	0	0	0	0	0	0	0	0	0	0	0	0	0	0	0	0	0	0.922435490782191	0	0	0	0	0	0.817621926815517
DNA-6-N2_DR_dup419/420/421	DNA-6-N2_DR_dup419/420/421	0	0	0	0	0	0.939013008301564	0	0	0	0.81413094035339	0	0	0	0	0	0	0	0.582460540911465	0	0	0.698953251014725	0	0	0.695345882911891	0	0.980110693483277	0.99543355058888	2.77203777783615	2.84809070807779	0	1.26633261306752	1.11534077107221	0.960705182043452	7.01860260273964	1.0458375077888	0	0	1.08017005271535	0	0	0	0.922435490782191	1.9430213218847	0	0.823825108493797	0.990312075735279	6.29622013692428	0
SINE2-4_DR_dup573	SINE2-4_DR_dup573	0	0	0	0	0	0	0	0	0	0	0	0	0	0	0	0	0	0	0	0	0.698953251014725	0	1.37453107313594	0.695345882911891	0	6.86077485438294	2.98630065176664	9.2401259261205	2.84809070807779	5.51912729713964	1.26633261306752	6.69204462643329	7.68564145634762	6.01594508806255	2.09167501557761	0	3.04325903340311	1.08017005271535	1.09187715503418	2.28322785789831	0.79488063933789	0.922435490782191	2.91453198282705	2.29008889766031	0.823825108493797	5.94187245441167	3.59784007824245	1.63524385363103
DNA6-6_DR_dup527	DNA6-6_DR_dup527	0	0	0	0	0	0	0	0	0	0	0	0	0	0	0	0	0	0	0	0	0.698953251014725	0	0	0	0	0	0	0	0	0	0	0	0	0	0	0	0	0	0	0	1.58976127867578	0.922435490782191	0.971510660942351	0	1.64765021698759	0	0	0
TDR6_dup67	TDR6_dup67	0	0	0	0	0	0	0	0	0	0	0	0	0	0	0	0	0	0	0	0	0	0	0	0	0	0	0	0	0	0	0	0	0	0	0	0	0	0	0	0	0	0	0	0	0.823825108493797	0	0	0
Mariner-N38_DR_dup1060	Mariner-N38_DR_dup1060	0	0	0	0	0	0	0	0	0	0	0	0	0	0	0	0	0	0	0	0	0	0.629628111094416	0	0	1.40804182192492	0	0	0	0	0	6.33166306533758	0	0	0	0	0	0	1.08017005271535	0	1.14161392894915	1.58976127867578	0.922435490782191	0	5.34354076120739	2.47147532548139	0.990312075735279	2.69838005868184	0.817621926815517
Harbinger-4N1B_DR_dup139	Harbinger-4N1B_DR_dup139	3.48785561440197	0	3.646521275255	3.6547282090937	1.56278830286348	12.2071691079203	8.04812636352803	4.39300619369556	4.5557432164744	6.51304752282712	3.18591435308479	3.91025410927086	3.35209507092143	5.20085967835516	1.64803846817247	3.08172312088474	6.51854999985465	8.15444757276051	4.83858734991893	3.34166593796674	8.3874390121767	6.29628111094416	10.3089830485195	6.95345882911891	7.74423002058708	12.7414390152826	11.9452026070666	16.6322266670169	11.3923628323112	8.83060367542342	29.1256501005529	46.844312385033	34.5853865535643	43.1142731311149	44.9710128349186	156.31759412791	146.076433603349	124.219556062265	164.873450410162	167.817247555526	23.0515385407988	21.2160162879904	15.5441705750776	13.7405333859619	18.9479774953573	16.8353052874997	16.190280352091	13.8995727558638
hAT-N48B_DR_dup149/150	hAT-N48B_DR_dup149/150	0	0	0	0	0	0	0	0	0	0	0	0	0	0	0	0	0	0	0	0	0	0	0	0	0	0	0.99543355058888	0	0.949363569359264	0	10.1306609045401	8.92272616857772	5.76423109226071	8.02126011741673	12.5500500934656	19.9331160297335	28.403750978429	33.4852716341759	30.5725603409572	19.4074367921356	3.17952255735156	3.68974196312876	2.91453198282705	3.05345186354708	4.11912554246899	3.96124830294112	3.59784007824245	2.45286578044655
Helitron-2_DR_dup780/781	Helitron-2_DR_dup780/781	0	0	0	0	0	0	3.5769450504569	0.878601238739112	0	0.81413094035339	1.06197145102826	5.58607729895837	0.478870724417346	1.73361989278505	1.64803846817247	2.20123080063196	1.30370999997093	1.16492108182293	8.60193306652255	1.67083296898337	2.09685975304418	0.629628111094416	0.687265536567968	0	2.81608364384985	0	0	0	0	0	0	0	0	0	0	0	0	0	0	2.28322785789831	1.58976127867578	0	0.971510660942351	0	0	0	0	0
DNA-N33_DR_dup60	DNA-N33_DR_dup60	4.65047415253596	0	2.43101418350334	3.6547282090937	6.25115321145392	0	0.894236262614226	0	1.82229728658976	1.62826188070678	6.37182870616959	4.4688618391667	2.87322434650408	2.31149319038007	3.29607693634493	4.40246160126391	5.64940999987403	4.07722378638025	4.30096653326127	7.7972205219224	2.7958130040589	1.88888433328325	2.0617966097039	1.39069176582378	1.40804182192492	0	0	5.5440755556723	1.89872713871853	2.20765091885586	1.26633261306752	1.11534077107221	1.9214103640869	3.00797254403127	1.0458375077888	4.1964454799439	1.01441967780104	7.56119036900746	1.09187715503418	2.28322785789831	0	1.84487098156438	1.9430213218847	0.76336296588677	0.823825108493797	1.98062415147056	0	2.45286578044655
Kolobok-N10B_DR_dup119	Kolobok-N10B_DR_dup119	0	5.10954751049529	3.646521275255	4.87297094545827	3.12557660572696	7.51210406641251	4.47118131307113	0.878601238739112	3.64459457317952	4.07065470176695	1.06197145102826	10.0549391381251	5.26757796859081	5.20085967835516	2.19738462422995	7.48418472214866	6.08397999986434	8.15444757276051	9.67717469983787	8.35416484491686	3.49476625507363	3.14814055547208	3.43632768283984	3.47672941455945	1.40804182192492	1.96022138696655	0.99543355058888	1.8480251852241	7.59490855487411	3.31147637828378	2.53266522613503	2.23068154214443	0.960705182043452	4.01063005870837	3.13751252336641	0	4.05767871120414	1.08017005271535	2.18375431006837	1.14161392894915	5.56416447536523	2.76730647234657	2.91453198282705	3.81681482943385	0.823825108493797	1.98062415147056	4.49730009780306	1.63524385363103
EnSpm-17_DR_dup189	EnSpm-17_DR_dup189	0	0	0	1.21824273636457	1.56278830286348	0	0	0	0.91114864329488	0.81413094035339	0.530985725514132	2.23443091958335	0	0.577873297595017	1.09869231211498	2.64147696075835	0.43456999999031	2.91230270455732	2.15048326663064	1.11388864598891	2.09685975304418	0	5.49812429254375	0	0	0	0.99543355058888	1.8480251852241	0	2.20765091885586	0	3.34602231321664	0.960705182043452	1.00265751467709	0	0	2.02883935560207	3.24051015814606	1.09187715503418	3.42484178684746	1.58976127867578	0	2.91453198282705	2.29008889766031	2.47147532548139	2.97093622720584	0.899460019560612	4.08810963407758
ANGEL_dup948	ANGEL_dup948	5.81309269066995	1.27738687762382	4.86202836700667	1.21824273636457	0	2.81703902490469	0.894236262614226	0.878601238739112	2.73344592988464	0	4.77887152962719	5.02746956906254	1.91548289766939	2.31149319038007	2.74673078028744	4.84270776139031	7.38768999983527	6.40706595002611	5.37620816657659	3.8986102609612	4.89267275710308	2.51851244437766	2.0617966097039	4.86742118038324	2.81608364384985	2.94033208044983	1.99086710117776	1.8480251852241	2.84809070807779	5.51912729713964	1.26633261306752	2.23068154214443	4.80352591021726	2.00531502935418	2.09167501557761	7.34377958990182	1.01441967780104	4.32068021086141	1.09187715503418	3.42484178684746	0	1.84487098156438	1.9430213218847	2.29008889766031	2.47147532548139	0	1.79892003912122	1.63524385363103
hAT-N69_DR_dup12	hAT-N69_DR_dup12	1.16261853813399	1.27738687762382	1.21550709175167	1.21824273636457	0	2.81703902490469	1.78847252522845	0.878601238739112	1.82229728658976	0.81413094035339	1.5929571765424	7.26190048864589	1.43661217325204	1.73361989278505	6.04280771663237	5.72320008164309	3.04198999993217	4.65968432729172	5.37620816657659	5.56944322994457	1.39790650202945	1.88888433328325	1.37453107313594	2.78138353164756	1.40804182192492	2.94033208044983	2.98630065176664	0	5.69618141615558	2.20765091885586	0	4.46136308428886	1.9214103640869	4.01063005870837	3.13751252336641	2.09822273997195	5.07209838900518	2.1603401054307	1.09187715503418	2.28322785789831	2.38464191801367	5.53461294469315	2.91453198282705	2.29008889766031	5.76677575945658	0.990312075735279	1.79892003912122	0.817621926815517
ANGEL_dup950	ANGEL_dup950	0	0	0	0	0	0	0	0	0	0	0	0	0	0	0	0	0	0	0	0	0	0	0	0	0	0	0	0	0	0	0	0	0	0	0	0	0	0	0	0	0	0.922435490782191	0	0	0	0	0	0
Mariner-N38_DR_dup1063	Mariner-N38_DR_dup1063	0	0	0	0	0	0	0	0	0	0	0	0	0	0	0	0	0	0	0	0	0	0	0	0	0	0	0	0	0	0	0	0	0	0	0	0	0	0	0	0	0	0.922435490782191	0	0	0	0.990312075735279	0	0.817621926815517
Mariner-N38_DR_dup1064	Mariner-N38_DR_dup1064	0	0	0	0	0	0	0	0	0	0	0	0	0	0	0	0	0	0	0	0	0	0	0	0	0	0	0	0	0	0	0	0	0	0	0	0	0	0	1.09187715503418	0	0	0.922435490782191	0	0.76336296588677	0	0	0	0
Kolobok-N1_DR_dup255	Kolobok-N1_DR_dup255	0	1.27738687762382	1.21550709175167	2.43648547272914	0	0	1.78847252522845	0.878601238739112	1.82229728658976	0.81413094035339	1.06197145102826	3.35164637937502	2.39435362208673	4.62298638076014	1.64803846817247	3.52196928101113	3.47655999992248	5.24214486820318	6.98907061654957	3.8986102609612	5.5916260081178	3.7777686665665	4.12359321940781	4.17207529747135	1.40804182192492	0	0	0.92401259261205	0.949363569359264	0	0	1.11534077107221	0	0	1.0458375077888	3.14733410995792	2.02883935560207	0	2.18375431006837	0	1.58976127867578	6.45704843547534	5.8290639656541	5.34354076120739	4.94295065096278	10.8934328330881	3.59784007824245	11.4467069754172
TDR19_dup113	TDR19_dup113	1.16261853813399	0	3.646521275255	0	0	5.63407804980938	5.36541757568535	1.75720247747822	1.82229728658976	1.62826188070678	6.90281443168372	4.4688618391667	3.83096579533877	4.04511308316512	6.59215387268986	4.40246160126391	6.51854999985465	5.82460540911465	7.52669143320723	7.24027619892794	4.19371950608835	5.66665299984974	5.49812429254375	4.17207529747135	3.52010455481231	0.980110693483277	1.99086710117776	4.62006296306025	6.64554498551485	0	0	2.23068154214443	0	0	2.09167501557761	1.04911136998597	2.02883935560207	2.1603401054307	1.09187715503418	0	15.1027321474199	4.61217745391096	7.7720852875388	8.39699262475447	6.59060086795038	13.8643690602939	8.09514017604551	6.54097541452414
DNA2-16_DR_dup416	DNA2-16_DR_dup416	0	1.27738687762382	1.21550709175167	2.43648547272914	3.12557660572696	3.75605203320625	1.78847252522845	0	0	1.62826188070678	1.5929571765424	2.79303864947919	1.91548289766939	1.73361989278505	2.19738462422995	3.08172312088474	2.17284999995155	1.16492108182293	1.07524163331532	3.8986102609612	6.29057925913253	4.40739677766091	2.0617966097039	0.695345882911891	0.704020910962462	0	0.99543355058888	0	0	0	0	0	0	0	0	1.04911136998597	1.01441967780104	1.08017005271535	1.09187715503418	0	5.56416447536523	3.68974196312876	1.9430213218847	3.05345186354708	3.29530043397519	3.96124830294112	5.39676011736367	5.72335348770862
DIRS-4N2_DR_dup37	DIRS-4N2_DR_dup37	0	0	0	0	0	0	0	0	0	0	0	0	0	0	0	0	0	0	0	0	0.698953251014725	1.25925622218883	0.687265536567968	0.695345882911891	0	9.80110693483277	5.97260130353328	4.62006296306025	1.89872713871853	3.31147637828378	5.06533045227006	3.34602231321664	3.84282072817381	5.01328757338546	3.13751252336641	11.5402250698457	2.02883935560207	2.1603401054307	4.36750862013674	5.70806964474577	4.76928383602734	2.76730647234657	2.91453198282705	3.81681482943385	1.64765021698759	1.98062415147056	3.59784007824245	3.27048770726207
Gypsy47-I_DR_dup15	Gypsy47-I_DR_dup15	0	0	0	0	0	0	0	0	0	0	0	0	0	0	0	0	0	0	0	0	0	0	0	0	0	0	0	0	0	0	0	0	0	0	0	0	0	0	0	0	3.17952255735156	1.84487098156438	0	0.76336296588677	1.64765021698759	2.97093622720584	0	0.817621926815517
Harbinger-N27_DR_dup66	Harbinger-N27_DR_dup66	0	0	0	0	0	0	0	0	0	0	0	0	0	0	0	0	0	0	0	0	0	0	0	0	0	0	0	0	0	0	0	0	0	0	0	0	0	0	1.09187715503418	0	3.17952255735156	4.61217745391096	0.971510660942351	3.05345186354708	3.29530043397519	0.990312075735279	0.899460019560612	1.63524385363103
EnSpm-N46_DR_dup56	EnSpm-N46_DR_dup56	0	0	0	0	0	0	0	0	0	0	0	0	0	0	0	0	0	0	0	0	0	0	0	0	0	0	0	0.92401259261205	0	0	0	0	0	0	0	0	0	0	1.09187715503418	0	0	0.922435490782191	0	0	0	1.98062415147056	0	0.817621926815517
HE1_DR1_dup1019	HE1_DR1_dup1019	0	0	0	0	0	0	0	0	0	0	0	0	0	0	0	0	0	0	0	0	0	0	0	0	0	0	0	0	0	0	0	0	0	0	0	0	0	0	0	0	0	0	0.971510660942351	0	0	0.990312075735279	0	0
Polinton-4N1_DR_dup127	Polinton-4N1_DR_dup127	2.32523707626798	0	0	1.21824273636457	0	0.939013008301564	0.894236262614226	0	0	0	0	0	0	0	0	0	0	0	0	0	0.698953251014725	1.25925622218883	0	0	0	0.980110693483277	0.99543355058888	0	0.949363569359264	0	0	0	0	0	0	0	0	0	1.09187715503418	1.14161392894915	2.38464191801367	1.84487098156438	0.971510660942351	1.52672593177354	3.29530043397519	1.98062415147056	7.1956801564849	6.54097541452414
Mariner-N41_DR_dup4	Mariner-N41_DR_dup4	0	0	0	0	0	0	0	0	0	0	0	0	0	0.577873297595017	0	0.440246160126392	0.43456999999031	0	0	0	0	0.629628111094416	0	0	0	0	0	0	0	0	0	0	0.960705182043452	0	0	0	0	0	0	0	0	0	0	0.76336296588677	0.823825108493797	0	0.899460019560612	0.817621926815517
DNA-N43_DR_dup197	DNA-N43_DR_dup197	0	0	0	0	0	0	0	0	0	0	0	0	0	0	0	0	0	0	0	0	2.7958130040589	3.7777686665665	2.74906214627187	0.695345882911891	2.81608364384985	18.6221031761823	10.9497690564777	9.2401259261205	9.49363569359264	7.72677821599549	11.3969935176076	20.0761338792999	7.68564145634762	16.0425202348335	14.6417251090433	16.7857819197756	11.1586164558114	7.56119036900746	33.8481918060597	15.9825950052881	23.8464191801367	19.371145306426	18.4587025579047	18.3207111812825	14.0050268443946	4.95156037867639	11.692980254288	1.63524385363103
EnSpm-N48B_DR_dup273/274	EnSpm-N48B_DR_dup273/274	0	0	0	0	0	0	0	0	0	0	0	0	0	0	0	0	0	0	0	0	0	1.88888433328325	2.0617966097039	0.695345882911891	0.704020910962462	3.92044277393311	7.96346840471104	5.5440755556723	2.84809070807779	5.51912729713964	10.1306609045401	5.57670385536107	5.76423109226071	1.00265751467709	7.32086255452163	11.5402250698457	11.1586164558114	34.5654416868913	10.9187715503418	10.2745253605424	7.9488063933789	9.22435490782191	10.6866172703659	8.39699262475447	12.357376627407	3.96124830294112	1.79892003912122	2.45286578044655
hAT-N22B_DR_dup141	hAT-N22B_DR_dup141	0	0	0	0	0	0	0	0	0	0	0	0	0	0	0	0	0	0	0	0	4.19371950608835	5.66665299984974	2.74906214627187	4.17207529747135	4.92814637673723	24.5027673370819	26.8767058658998	17.5562392596289	23.7340892339816	19.8688582697027	24.0603196482828	37.9215862164553	23.0569243690429	15.0398627201564	31.3751252336641	39.866232059467	37.5335280786383	39.966291950468	36.0319461161281	45.6645571579661	23.8464191801367	36.8974196312876	35.945894454867	34.3513334649046	32.1291792312581	13.8643690602939	10.7935202347273	13.8995727558638
TDR24_dup75	TDR24_dup75	0	0	0	0	0	0	0	0	0	0	0	0	0	0	0	0	0	0	0	0	2.09685975304418	3.14814055547208	2.0617966097039	1.39069176582378	0.704020910962462	12.7414390152826	10.9497690564777	9.2401259261205	6.64554498551485	9.93442913485135	17.7286565829452	13.3840892528666	18.2533984588256	25.0664378669273	13.5958876012544	16.7857819197756	25.3604919450259	33.4852716341759	21.8375431006837	34.2484178684746	26.2310610981504	23.983322760337	17.4871918969623	15.2672593177354	24.7147532548139	8.91280868161751	2.69838005868184	8.99384119497069
L1-56_DR_dup30	L1-56_DR_dup30	0	0	0	0	0	0	0	0	0	0	0	0	0	0	0	0	0	0	0	0	0	0	0	2.08603764873567	0	0.980110693483277	2.98630065176664	1.8480251852241	2.84809070807779	2.20765091885586	3.79899783920255	0	0.960705182043452	8.02126011741673	9.41253757009923	7.34377958990182	4.05767871120414	17.2827208434456	2.18375431006837	10.2745253605424	2.38464191801367	2.76730647234657	4.85755330471175	3.05345186354708	2.47147532548139	0.990312075735279	0	0
EnSpm-9_DR_dup210	EnSpm-9_DR_dup210	0	0	0	0	0	0	0	0	0	0.81413094035339	0	0.558607729895837	0.478870724417346	0	0	0	0	0.582460540911465	0	0	0.698953251014725	0.629628111094416	0	0	0	3.92044277393311	2.98630065176664	6.46808814828435	7.59490855487411	6.62295275656756	12.6633261306752	7.8073853975055	8.64634663839107	8.02126011741673	5.22918753894402	16.7857819197756	6.08651806680621	3.24051015814606	8.73501724027348	10.2745253605424	4.76928383602734	8.30191941703972	3.8860426437694	7.6336296588677	5.76677575945658	0.990312075735279	1.79892003912122	1.63524385363103
Gypsy62-I_DR	Gypsy62-I_DR	0	0	0	0	0	0	0	0	0	0.81413094035339	0	0	0.478870724417346	0.577873297595017	0	0	0	0	0	0	0.698953251014725	0	0	0.695345882911891	0.704020910962462	1.96022138696655	2.98630065176664	1.8480251852241	6.64554498551485	1.10382545942793	7.59799567840509	2.23068154214443	3.84282072817381	8.02126011741673	0	9.44200232987377	10.1441967780104	5.40085026357676	4.36750862013674	9.13291143159323	2.38464191801367	5.53461294469315	2.91453198282705	4.58017779532062	2.47147532548139	0	0	4.08810963407758
EnSpm-N25_DR_dup80	EnSpm-N25_DR_dup80	0	0	0	0	0	0	0	0	0	0	0	0	0	0	0	0	0	0	0	0	0	0	0	0	0.704020910962462	1.96022138696655	0	0	0	0	0	0	0	0	0	6.29466821991585	0	3.24051015814606	2.18375431006837	0	3.17952255735156	0	0	0	0	0	0	0
CryptonV-N1_DR_dup108	CryptonV-N1_DR_dup108	0	0	0	0	0	0	0	0	0	0	0	0	0	0	0	0	0	0	0	0	0	0	0	0	0	0	0	0	0	0	0	0	0	0	0	0	0	0	0	1.14161392894915	0	0	0	0	0	0	0	0.817621926815517
SINE2-4_DR_dup605	SINE2-4_DR_dup605	0	1.27738687762382	1.21550709175167	0	0	0	0	0	0	0	0	0	0	0	0	0	0	0	0	0	0.698953251014725	0	0	0	0	0	0	0	0	0	0	0	0	0	0	0	0	0	0	0	0.79488063933789	0	1.9430213218847	0	0.823825108493797	1.98062415147056	1.79892003912122	1.63524385363103
DNAX-23_DR_dup190	DNAX-23_DR_dup190	0	0	0	0	0	0	0	0	0	0	0	0	0	0	0	0	0	0	0	0	0	0	0	0.695345882911891	0	0	0	0	0	0	0	0	0	0	0	0	0	0	0	0	0	0	0	0	0	0	0	0
DNA-N44_DR_dup24	DNA-N44_DR_dup24	0	0	0	0	0	0	0	0	0	0	0	0	0	0	0	0	0	0	0	0	0	0	0	0	0	0	0	0	0	0	0	0	0	0	0	0	0	0	0	0	2.38464191801367	0	1.9430213218847	0	0	0	0	0
HE1_DR1_dup1047	HE1_DR1_dup1047	0	0	0	0	0	0	0	0	0	0	0	0	0	0	0	0	0	0	0	0	0	0	0	0	0	0	0	0	0	0	0	1.11534077107221	0	0	0	0	0	0	0	0	0	0	0	0	0	0.990312075735279	0	0.817621926815517
DNA7-N1_DR_dup201	DNA7-N1_DR_dup201	0	0	0	0	0	0	0	0	0	0	0	0	0	0	0	0	0	0	0	0	0	0	0	0	0	0	0	0	0	0	0	0	0	0	0	0	0	0	0	0	0	0	0	0	0	0	0	0
Helitron-N3_DR_dup189	Helitron-N3_DR_dup189	15.1140409957419	15.3286425314859	7.29304255051001	10.9641846272811	17.1906713314983	6.57309105811095	8.94236262614226	11.4218161036085	3.64459457317952	8.95544034388729	3.18591435308479	0	1.91548289766939	0.577873297595017	0	1.76098464050557	0.43456999999031	0	0	0	0	0.629628111094416	1.37453107313594	2.08603764873567	1.40804182192492	0	0	0	0	0	1.26633261306752	0	0.960705182043452	0	1.0458375077888	3.14733410995792	0	2.1603401054307	1.09187715503418	0	2.38464191801367	0	0.971510660942351	0.76336296588677	0.823825108493797	1.98062415147056	0.899460019560612	2.45286578044655
Zisupton-7_DR_dup575/576	Zisupton-7_DR_dup575/576	48.8299786016276	26.8251244301003	21.87912765153	34.1107966182079	28.1301894515426	24.4143382158407	23.2501428279699	20.2078284909996	20.9564187957822	22.7956663298949	2.12394290205653	2.79303864947919	1.91548289766939	4.04511308316512	4.39476924845991	2.20123080063196	5.21483999988372	2.91230270455732	3.76334571660362	3.34166593796674	0.698953251014725	1.88888433328325	2.0617966097039	0	0.704020910962462	0	2.98630065176664	0	2.84809070807779	0	0	3.34602231321664	2.88211554613036	2.00531502935418	3.13751252336641	3.14733410995792	5.07209838900518	1.08017005271535	2.18375431006837	2.28322785789831	2.38464191801367	2.76730647234657	3.8860426437694	3.05345186354708	2.47147532548139	1.98062415147056	1.79892003912122	1.63524385363103
hAT-N180_DR_dup33	hAT-N180_DR_dup33	5.81309269066995	3.83216063287147	2.43101418350334	2.43648547272914	1.56278830286348	5.63407804980938	5.36541757568535	1.75720247747822	4.5557432164744	4.88478564212034	0	0	0.478870724417346	0	1.09869231211498	0	0	0.582460540911465	1.61286244997298	0.556944322994457	0	0.629628111094416	0.687265536567968	0	0.704020910962462	0	0	0	0.949363569359264	0	0	0	0.960705182043452	0	0	1.04911136998597	0	0	2.18375431006837	1.14161392894915	0	0	0.971510660942351	0.76336296588677	0	0	0	2.45286578044655
Helitron-4_DR_dup257	Helitron-4_DR_dup257	0	0	0	0	0	0	0	0	0	0	0	0	0	0	0	0	0.43456999999031	0	0	1.11388864598891	0	6.29628111094416	2.0617966097039	2.08603764873567	0	1.96022138696655	1.99086710117776	3.6960503704482	3.79745427743705	2.20765091885586	2.53266522613503	1.11534077107221	0.960705182043452	3.00797254403127	2.09167501557761	2.09822273997195	4.05767871120414	2.1603401054307	2.18375431006837	5.70806964474577	5.56416447536523	2.76730647234657	0.971510660942351	4.58017779532062	8.23825108493797	6.93218453014695	0	8.17621926815517
ERV1-N5-LTR_DR_dup6	ERV1-N5-LTR_DR_dup6	0	0	0	0	0	0	0	0	0	0	0	0	0	0	0	0	0	0	0	0	0	0	0	0	0	0	0	0	0	0	0	0	0	0	0	0	0	0	0	0	0	0	0	0	0	0	0	0
hAT-N21_DR_dup86	hAT-N21_DR_dup86	0	0	0	0	0	0	0	0	0	0	0	0	0	0	0	0	0	0	0	0	0	0	0	0	0	0	0	0	0	0	0	0	0	0	0	0	0	0	0	0	0	0	0	0	0	0	0	4.08810963407758
EnSpm-N3B_DR_dup39	EnSpm-N3B_DR_dup39	0	0	0	0	0	0	0	0	0	0	0	0	0	0	0	0	0	0	0.537620816657659	0	1.39790650202945	0	3.43632768283984	2.08603764873567	2.11206273288739	0	2.98630065176664	6.46808814828435	1.89872713871853	8.83060367542342	8.86432829147261	5.57670385536107	36.5067969176512	10.0265751467709	4.18335003115521	4.1964454799439	4.05767871120414	3.24051015814606	8.73501724027348	3.42484178684746	7.9488063933789	5.53461294469315	31.0883411501552	4.58017779532062	5.76677575945658	0.990312075735279	14.3913603129698	1.63524385363103
L1-14_DR	L1-14_DR	0	0	0	0	0	0	0	0	0	0	0	0	0	0	0	0	0	0	0	0	0	0	0	0	0	0	0	0	0	0	0	0	0	0	0	0	0	0	0	0	0	0	0	0	0	0	0	0
DNA9TA1_DR_dup72	DNA9TA1_DR_dup72	0	0	0	0	0	0	0	0	0	0	0	0	0	0	0	0	0	0	0	0	2.7958130040589	1.88888433328325	0.687265536567968	0.695345882911891	2.81608364384985	0	2.98630065176664	0.92401259261205	0.949363569359264	1.10382545942793	0	2.23068154214443	3.84282072817381	2.00531502935418	2.09167501557761	1.04911136998597	1.01441967780104	1.08017005271535	2.18375431006837	2.28322785789831	1.58976127867578	0	1.9430213218847	0.76336296588677	2.47147532548139	3.96124830294112	5.39676011736367	2.45286578044655
ENSPM-6_DR_dup711/714	ENSPM-6_DR_dup711/714	0	0	0	0	0	1.87802601660313	0	2.63580371621734	0	0	3.71690007859893	2.79303864947919	3.83096579533877	2.88936648797509	0.549346156057488	1.76098464050557	0.86913999998062	3.49476324546879	2.15048326663064	1.11388864598891	0	1.88888433328325	0	0	0.704020910962462	0	1.99086710117776	0	1.89872713871853	1.10382545942793	0	1.11534077107221	0	0	1.0458375077888	2.09822273997195	0	0	0	3.42484178684746	6.35904511470312	5.53461294469315	1.9430213218847	3.05345186354708	4.11912554246899	4.95156037867639	7.1956801564849	4.08810963407758
Gypsy134-LTR_DR_dup14	Gypsy134-LTR_DR_dup14	9.30094830507193	10.2190950209906	1.21550709175167	9.74594189091654	6.25115321145392	6.57309105811095	16.0962527270561	14.9362210585649	11.8449323628334	8.95544034388729	9.55774305925438	7.26190048864589	8.14080231509489	6.93447957114021	9.3388846529773	6.16344624176948	7.82225999982558	7.57198703184904	6.45144979989191	7.24027619892794	6.98953251014725	2.51851244437766	1.37453107313594	4.17207529747135	8.44825093154954	2.94033208044983	0.99543355058888	7.3921007408964	12.3417264016704	7.72677821599549	3.79899783920255	7.8073853975055	7.68564145634762	10.0265751467709	11.5042125856768	9.44200232987377	10.1441967780104	8.64136042172282	6.55126293020511	10.2745253605424	11.1283289507305	14.7589678525151	11.6581279313082	11.4504444883015	11.5335515189132	5.94187245441167	8.99460019560612	11.4467069754172
Kolobok-N10B_DR_dup142	Kolobok-N10B_DR_dup142	31.3907005296178	29.3798981853479	27.9566631102884	30.4560684091142	23.4418245429522	52.5847284648876	41.1348680802544	43.0514606982165	37.3570943750901	48.8478564212034	33.9830864329045	44.688618391667	32.5632092603796	35.8281444508911	40.6516155482541	44.9051083328919	34.3310299992345	34.9476324546879	36.5582155327208	35.0874923486508	56.6152133321927	48.48136455427	66.6647570470929	52.8462871013037	53.5055892331471	24.5027673370819	11.9452026070666	15.7082140744048	17.0885442484667	16.5573818914189	15.1959913568102	12.2687484817944	12.4891673665649	11.029232661448	14.6417251090433	13.6384478098177	17.2451345226176	35.6456117396066	20.7456659456495	19.4074367921356	24.6412998194746	25.8281937419014	24.2877665235588	22.9008889766031	38.7197800992085	18.8159294389703	26.0843405672578	23.71103587765
DNA2-16_DR_dup447	DNA2-16_DR_dup447	3.48785561440197	12.7738687762382	7.29304255051001	8.52769915455197	12.5023064229078	5.63407804980938	15.2020164644418	12.3004173423476	12.7560810061283	9.76957128424068	13.8056288633674	15.6410164370834	12.9295095592684	15.0247057374705	18.1284231498971	17.6098464050557	16.5136599996318	15.7264346046095	13.9781412330991	8.35416484491686	17.4738312753681	16.3703308884548	19.2434350239031	21.5557223702686	13.3763973082868	10.7812176283161	11.9452026070666	4.62006296306025	8.54427212423337	6.62295275656756	5.06533045227006	6.69204462643329	8.64634663839107	12.0318901761251	13.5958876012544	7.34377958990182	5.07209838900518	10.8017005271535	9.82689439530766	9.13291143159323	14.307851508082	7.37948392625753	10.6866172703659	13.7405333859619	9.06207619343177	7.92249660588223	17.0897403716516	6.54097541452414
RTEX-2_DR_dup33	RTEX-2_DR_dup33	3.48785561440197	3.83216063287147	3.646521275255	0	6.25115321145392	4.69506504150782	3.5769450504569	6.15020867117378	5.46689185976928	3.25652376141356	5.30985725514132	10.0549391381251	9.09854376392958	10.4017193567103	9.88823080903479	8.36467704240144	8.6913999998062	14.5615135227866	10.2147955164955	6.68333187593348	9.08639226319143	13.8518184440771	4.12359321940781	4.86742118038324	3.52010455481231	1.96022138696655	3.98173420235552	5.5440755556723	1.89872713871853	2.20765091885586	10.1306609045401	4.46136308428886	1.9214103640869	3.00797254403127	0	4.1964454799439	2.02883935560207	0	1.09187715503418	3.42484178684746	2.38464191801367	4.61217745391096	1.9430213218847	3.81681482943385	2.47147532548139	4.95156037867639	3.59784007824245	1.63524385363103
HATN5A_DR_dup5	HATN5A_DR_dup5	0	0	0	0	0	0	0	0	0	0	0	0	0	0	0	0	0	0	0	0	0	1.88888433328325	0	0	0	0	0	0	0	0	1.26633261306752	5.57670385536107	1.9214103640869	1.00265751467709	4.18335003115521	0	2.02883935560207	4.32068021086141	2.18375431006837	1.14161392894915	0	2.76730647234657	4.85755330471175	0	0.823825108493797	2.97093622720584	1.79892003912122	0
DNA2-2_DR_dup49	DNA2-2_DR_dup49	0	0	0	0	0	0	0	0	0	0	0	0	0	0	0	0	0	0	0	0	6.98953251014725	0	2.0617966097039	0.695345882911891	2.11206273288739	15.6817710957324	17.9178039105998	16.6322266670169	21.8353620952631	13.2459055131351	34.1909805528229	14.4994300239388	17.2926932767821	14.0372052054793	27.1917752025089	30.4242297295933	14.2018754892145	22.6835711070224	20.7456659456495	18.2658228631865	5.56416447536523	4.61217745391096	14.5726599141353	3.81681482943385	6.59060086795038	8.91280868161751	4.49730009780306	5.72335348770862
TDR8_dup55	TDR8_dup55	0	0	0	0	0	0	0	0	0	0	0	0	0	0	0	0	0	0	0	0	0	0	0	0	0	0.980110693483277	0	0	0	2.20765091885586	0	1.11534077107221	1.9214103640869	0	0	0	0	1.08017005271535	0	1.14161392894915	0	6.45704843547534	0.971510660942351	9.16035559064124	1.64765021698759	5.94187245441167	2.69838005868184	2.45286578044655
DIRS-1-LTR_DR_dup118	DIRS-1-LTR_DR_dup118	0	0	0	0	0	0	0	0	0	0	0	0	0	0	0	0	0	0	0	0	0	0	0	0	0	0	0	0	0.949363569359264	0	0	1.11534077107221	0	2.00531502935418	0	0	0	0	0	1.14161392894915	0.79488063933789	1.84487098156438	2.91453198282705	1.52672593177354	1.64765021698759	1.98062415147056	3.59784007824245	1.63524385363103
EnSpm-N4_DR_dup61	EnSpm-N4_DR_dup61	0	0	0	0	0	0	0	0	0	0	0	0	0	0	0	0	0	0	0	0	0	0	0	0	0	0.980110693483277	0.99543355058888	0	0	0	0	0	0.960705182043452	0	0	0	0	0	0	0	0.79488063933789	0.922435490782191	0	0.76336296588677	0.823825108493797	0	1.79892003912122	0.817621926815517
EnSpm-N6_DR_dup79	EnSpm-N6_DR_dup79	12.7888039194739	8.94170814336675	7.29304255051001	8.52769915455197	17.1906713314983	14.0851951245235	16.0962527270561	13.1790185810867	10.0226350762437	8.95544034388729	4.24788580411306	10.0549391381251	3.83096579533877	4.04511308316512	6.04280771663237	5.2829539215167	3.04198999993217	4.65968432729172	10.7524163331532	4.45555458395566	2.7958130040589	4.40739677766091	4.81085875597578	4.86742118038324	4.92814637673723	1.96022138696655	1.99086710117776	0	2.84809070807779	1.10382545942793	0	0	1.9214103640869	1.00265751467709	0	0	0	1.08017005271535	0	4.56645571579661	0	0	0	0.76336296588677	0.823825108493797	0.990312075735279	0.899460019560612	2.45286578044655
ERV2_DR-LTR_dup4	ERV2_DR-LTR_dup4	0	0	0	0	0	0	0	0	0	0	0	0	0	0	0	0	0	0	0	0	6.98953251014725	0.629628111094416	11.6835141216555	5.56276706329513	5.63216728769969	4.90055346741639	1.99086710117776	5.5440755556723	0	4.41530183771171	6.33166306533758	4.46136308428886	1.9214103640869	8.02126011741673	4.18335003115521	2.09822273997195	0	1.08017005271535	3.27563146510255	3.42484178684746	0.79488063933789	0.922435490782191	0	0	0.823825108493797	0	0.899460019560612	0
DNA9TA1_DR_dup75	DNA9TA1_DR_dup75	0	0	0	0	0	0	0	0	0	0	0	0	0	0	0	0	0	0	0	0.556944322994457	11.8822052672503	0	7.55992090224765	9.03949647785458	2.11206273288739	25.4828780305652	1.99086710117776	1.8480251852241	0	3.31147637828378	5.06533045227006	6.69204462643329	2.88211554613036	3.00797254403127	1.0458375077888	7.34377958990182	5.07209838900518	4.32068021086141	0	4.56645571579661	0	0	0.971510660942351	0	10.7097264104194	4.95156037867639	0	0.817621926815517
Copia-8-LTR_DR_dup12/13_I_DR_dup2	Copia-8-LTR_DR_dup12/13_I_DR_dup2	0	0	0	0	0	0	0	0	0	0	0	0	0	0	0	0	0	0	0	0	0	0	0	0	0	3.92044277393311	4.9771677529444	3.6960503704482	1.89872713871853	3.31147637828378	5.06533045227006	10.0380669396499	4.80352591021726	3.00797254403127	6.27502504673282	3.14733410995792	4.05767871120414	4.32068021086141	3.27563146510255	5.70806964474577	0	0	0	0.76336296588677	0	0	0	0
DIRS-4N2_DR_dup40	DIRS-4N2_DR_dup40	0	0	0	0	1.56278830286348	0	0	0	0	0	0	0	0	0	0	0	0	0	0	0	0	1.25925622218883	0	0.695345882911891	0	4.90055346741639	2.98630065176664	0.92401259261205	1.89872713871853	1.10382545942793	2.53266522613503	1.11534077107221	8.64634663839107	5.01328757338546	4.18335003115521	6.29466821991585	3.04325903340311	14.0422106852996	2.18375431006837	1.14161392894915	1.58976127867578	5.53461294469315	1.9430213218847	8.39699262475447	7.41442597644418	0	0.899460019560612	1.63524385363103
hAT-N64_DR_dup34	hAT-N64_DR_dup34	0	0	0	0	0	0	0	0	0	0	0	0	0	0	0	0	0	0	0	0	0	0	0	0	0	0	0	0	0	0	0	0	0	0	0	1.04911136998597	0	0	0	0	0	0	0.971510660942351	0.76336296588677	0.823825108493797	0	0.899460019560612	0.817621926815517
DNA-X-6_DR_dup38/39	DNA-X-6_DR_dup38/39	0	0	0	0	0	0	0	0	0	0	0	0	0	0	0	0	0	0	0	0	0	0	0	0	0	0	0	0	0	0	1.26633261306752	0	0.960705182043452	0	0	0	1.01441967780104	1.08017005271535	0	0	0.79488063933789	0	1.9430213218847	3.05345186354708	0	1.98062415147056	0.899460019560612	0
DNA-4-3B_DR_dup8	DNA-4-3B_DR_dup8	0	0	0	0	0	0	0	0	0	0	0	0	0	0	0	0	0	0	0	0	0	0	0	0	0	0	0	0	0	0	0	1.11534077107221	0	0	0	0	1.01441967780104	0	0	0	1.58976127867578	2.76730647234657	1.9430213218847	0.76336296588677	0	0.990312075735279	2.69838005868184	0
HATN5A_DR_dup6	HATN5A_DR_dup6	0	0	0	0	0	0	0	0	0	0	0	0	0	0	0	0	0	0	0	0	0	0	0	0	0	2.94033208044983	0	0	0	0	0	0	0	2.00531502935418	0	4.1964454799439	4.05767871120414	9.72153047443817	3.27563146510255	2.28322785789831	1.58976127867578	0	2.91453198282705	2.29008889766031	2.47147532548139	5.94187245441167	1.79892003912122	0.817621926815517
DNA-8-29_DR_dup106	DNA-8-29_DR_dup106	1.16261853813399	1.27738687762382	1.21550709175167	0	0	0.939013008301564	0.894236262614226	1.75720247747822	0.91114864329488	0	0.530985725514132	0.558607729895837	1.43661217325204	0.577873297595017	1.09869231211498	0	0	0.582460540911465	0.537620816657659	0	0	0	0	0	0.704020910962462	3.92044277393311	0	1.8480251852241	2.84809070807779	1.10382545942793	1.26633261306752	3.34602231321664	1.9214103640869	2.00531502935418	2.09167501557761	4.1964454799439	2.02883935560207	5.40085026357676	7.64314008523929	5.70806964474577	15.8976127867578	9.22435490782191	9.71510660942351	12.9771704200751	7.41442597644418	13.8643690602939	19.7881204303335	17.1700604631259
Polinton-4N1_DR_dup140	Polinton-4N1_DR_dup140	0	0	0	0	0	0	0	0	0	0	0	0	0	0	0	0	0	0	0	0	0	0	0	0.695345882911891	0	0	0	0	0	0	0	0	0.960705182043452	0	0	0	0	0	0	0	0	0	0	0	0	0	0	0
Zisupton-7_DR_dup613	Zisupton-7_DR_dup613	0	0	0	0	0	1.87802601660313	0	0	0	0	0	0	0	0	0	0.440246160126392	0	0	0	0.556944322994457	1.39790650202945	0	0.687265536567968	0	0	0	0	0	0	0	0	0	0	0	0	0	0	1.08017005271535	0	0	0.79488063933789	0	0	1.52672593177354	0	0	0	0
L1-50_DR_dup4	L1-50_DR_dup4	1.16261853813399	1.27738687762382	0	1.21824273636457	1.56278830286348	0	0	1.75720247747822	0	1.62826188070678	0	0	0.957741448834693	0	0.549346156057488	3.52196928101113	1.73827999996124	2.32984216364586	2.6881040832883	1.67083296898337	5.5916260081178	2.51851244437766	0	2.08603764873567	2.81608364384985	15.6817710957324	5.97260130353328	12.0121637039566	9.49363569359264	16.5573818914189	8.86432829147261	15.614770795011	18.2533984588256	14.0372052054793	14.6417251090433	6.29466821991585	9.12977710020932	19.4430609488763	19.6537887906153	18.2658228631865	7.9488063933789	8.30191941703972	5.8290639656541	12.2138074541883	6.59060086795038	8.91280868161751	0	8.17621926815517
Nimb-8_DR_dup1	Nimb-8_DR_dup1	1.16261853813399	0	0	0	1.56278830286348	0.939013008301564	2.68270878784268	0	0.91114864329488	0.81413094035339	0.530985725514132	6.70329275875005	1.43661217325204	1.73361989278505	0.549346156057488	4.40246160126391	2.17284999995155	3.49476324546879	4.30096653326127	2.78472161497229	0.698953251014725	1.25925622218883	2.0617966097039	1.39069176582378	3.52010455481231	0	0	0.92401259261205	0.949363569359264	0	0	0	0	0	0	3.14733410995792	1.01441967780104	1.08017005271535	0	1.14161392894915	1.58976127867578	2.76730647234657	4.85755330471175	2.29008889766031	0.823825108493797	1.98062415147056	0	2.45286578044655
Mariner-N1_DR_dup46	Mariner-N1_DR_dup46	0	0	0	0	0	0	0	0	0	0	0	0	0	0	0	0	0	0	0	0	0	0	0	0	0	0	0	0.92401259261205	0	0	2.53266522613503	1.11534077107221	0	0	2.09167501557761	1.04911136998597	1.01441967780104	6.48102031629211	9.82689439530766	2.28322785789831	7.15392575404101	10.1467903986041	4.85755330471175	9.92371855652801	5.76677575945658	5.94187245441167	1.79892003912122	0
Tc1-4_DR_dup72	Tc1-4_DR_dup72	0	0	0	0	0	0	0	0	0	0	0	0	0	0	0	0	0	0	0	0	0	0	0	0	0	0	0	0	0	0	0	1.11534077107221	0	1.00265751467709	0	5.24555684992987	1.01441967780104	3.24051015814606	0	2.28322785789831	5.56416447536523	3.68974196312876	5.8290639656541	4.58017779532062	2.47147532548139	0.990312075735279	0.899460019560612	2.45286578044655
TDR12_dup83	TDR12_dup83	0	0	0	0	0	0	0	0	0	0	0	0	0	0	0	0	0	0	0	0	0	0	0	0.695345882911891	0.704020910962462	0	0	0	0.949363569359264	0	0	1.11534077107221	1.9214103640869	0	0	5.24555684992987	7.10093774460725	4.32068021086141	6.55126293020511	5.70806964474577	12.7180902294062	0.922435490782191	8.74359594848115	7.6336296588677	13.1812017359008	1.98062415147056	0.899460019560612	0.817621926815517
ANGEL_dup1097	ANGEL_dup1097	0	0	0	0	0	0	0	0	0	0	0	0	0	0	0	0	0	0	0	0	0	0	0.687265536567968	0	0	0	0	0	0	0	0	0	0	0	0	0	0	1.08017005271535	0	0	0.79488063933789	0	0.971510660942351	1.52672593177354	0.823825108493797	0	0.899460019560612	0.817621926815517
TZF28B_dup173	TZF28B_dup173	0	0	0	0	0	0	0	0	0	0	0	0	0	0	0	0	0	0	0	0	0.698953251014725	1.25925622218883	1.37453107313594	0.695345882911891	1.40804182192492	1.96022138696655	2.98630065176664	0	1.89872713871853	2.20765091885586	8.86432829147261	0	17.2926932767821	30.0797254403127	26.1459376947201	3.14733410995792	1.01441967780104	0	16.3781573255128	13.6993671473898	3.97440319668945	4.61217745391096	3.8860426437694	6.87026669298093	1.64765021698759	7.92249660588223	2.69838005868184	1.63524385363103
DNA15TA1_DR_dup99	DNA15TA1_DR_dup99	0	0	0	0	0	0	0	0	0	0	0	0	0	0	0	0	0	0	0	0	0	0.629628111094416	0	0	0	0	0	0.92401259261205	0	0	0	0	0.960705182043452	0	3.13751252336641	0	0	0	1.09187715503418	0	0	0	0	0	0	0.990312075735279	0	0
Helitron-2_DR_dup892/893	Helitron-2_DR_dup892/893	3.48785561440197	0	1.21550709175167	2.43648547272914	0	1.87802601660313	0	3.51440495495645	1.82229728658976	1.62826188070678	1.06197145102826	2.23443091958335	2.39435362208673	4.04511308316512	3.29607693634493	3.08172312088474	6.95311999984496	2.32984216364586	1.07524163331532	3.8986102609612	3.49476625507363	1.88888433328325	4.12359321940781	4.17207529747135	4.92814637673723	0.980110693483277	0.99543355058888	2.77203777783615	0.949363569359264	3.31147637828378	1.26633261306752	0	0.960705182043452	0	0	0	0	0	1.09187715503418	0	4.76928383602734	2.76730647234657	3.8860426437694	3.81681482943385	4.11912554246899	0.990312075735279	4.49730009780306	1.63524385363103
Polinton-4_DR_dup559	Polinton-4_DR_dup559	3.48785561440197	5.10954751049529	2.43101418350334	6.09121368182284	4.68836490859044	3.75605203320625	8.04812636352803	3.51440495495645	5.46689185976928	8.95544034388729	16.4605574909381	13.9651932473959	15.8027339057724	9.24597276152028	8.24019234086233	6.60369240189587	8.25682999981589	10.4842897364064	7.52669143320723	7.7972205219224	0	2.51851244437766	2.74906214627187	2.08603764873567	1.40804182192492	0.980110693483277	0.99543355058888	0	0.949363569359264	0	0	0	0.960705182043452	2.00531502935418	1.0458375077888	2.09822273997195	1.01441967780104	4.32068021086141	5.45938577517092	1.14161392894915	7.9488063933789	6.45704843547534	8.74359594848115	1.52672593177354	7.41442597644418	4.95156037867639	2.69838005868184	8.99384119497069
hAT-N134_DR_dup136	hAT-N134_DR_dup136	3.48785561440197	0	0	3.6547282090937	6.25115321145392	1.87802601660313	5.36541757568535	0.878601238739112	1.82229728658976	3.25652376141356	3.18591435308479	3.35164637937502	3.83096579533877	6.35660627354519	3.29607693634493	5.2829539215167	3.04198999993217	5.24214486820318	5.37620816657659	8.35416484491686	10.4842987652209	10.7036778886051	10.9962485850875	6.95345882911891	11.9683554863619	2.94033208044983	5.97260130353328	6.46808814828435	1.89872713871853	1.10382545942793	3.79899783920255	3.34602231321664	0.960705182043452	2.00531502935418	2.09167501557761	3.14733410995792	1.01441967780104	1.08017005271535	4.36750862013674	0	6.35904511470312	8.30191941703972	2.91453198282705	6.10690372709416	11.5335515189132	4.95156037867639	7.1956801564849	1.63524385363103
ANGEL_dup1104	ANGEL_dup1104	18.6018966101439	22.9929637972288	23.0946347432817	21.9283692545622	45.3208607830409	3.75605203320625	19.673197777513	12.3004173423476	10.0226350762437	11.3978331649475	4.24788580411306	6.70329275875005	6.70419014184285	5.20085967835516	7.14150002874735	14.0878771240445	6.51854999985465	12.2316713591408	12.9028995997838	8.35416484491686	5.5916260081178	2.51851244437766	8.24718643881562	5.56276706329513	3.52010455481231	0.980110693483277	0.99543355058888	2.77203777783615	4.74681784679632	1.10382545942793	0	0	0.960705182043452	0	0	0	1.01441967780104	0	0	0	0	2.76730647234657	1.9430213218847	0.76336296588677	0	0.990312075735279	2.69838005868184	1.63524385363103
EnSpm-N13_DR_dup608	EnSpm-N13_DR_dup608	3.48785561440197	8.94170814336675	8.50854964226168	12.1824273636457	6.25115321145392	5.63407804980938	3.5769450504569	2.63580371621734	5.46689185976928	0.81413094035339	3.18591435308479	0	2.87322434650408	1.15574659519003	6.04280771663237	0.880492320252783	3.91112999991279	6.40706595002611	4.30096653326127	3.8986102609612	1.39790650202945	1.25925622218883	2.74906214627187	0.695345882911891	0.704020910962462	1.96022138696655	0	0.92401259261205	0.949363569359264	0	0	0	0	0	0	1.04911136998597	0	0	0	0	0	0	0.971510660942351	0.76336296588677	0	0.990312075735279	0	0.817621926815517
CR1-42_DR_dup3	CR1-42_DR_dup3	4.65047415253596	8.94170814336675	13.3705780092683	4.87297094545827	7.81394151431739	1.87802601660313	2.68270878784268	4.39300619369556	5.46689185976928	4.88478564212034	0	0.558607729895837	0.478870724417346	0	0	0.880492320252783	1.30370999997093	0	2.15048326663064	1.11388864598891	1.39790650202945	1.25925622218883	1.37453107313594	0	0.704020910962462	0.980110693483277	2.98630065176664	0	0	0	0	0	0	0	0	0	0	0	0	0	0	0	0	0	0	0	0	0
hAT-N179_DR_dup16	hAT-N179_DR_dup16	160.441358262491	168.615067846344	148.291865193704	140.097914681925	171.906713314983	155.87615937806	141.289329493048	188.899266328909	152.161823430245	147.357700203964	138.056288633674	145.796617502814	141.745734427535	177.40710236167	128.547000517452	116.224986273367	120.375889997316	130.471161164168	113.437992314766	113.059697567875	230.654572834859	226.66611999399	268.033559261508	205.127035459008	214.022356932588	361.660845895329	327.497638143741	320.632369636381	245.885164464049	344.393543341513	405.226436181605	400.407336814925	303.582837525731	342.908870019565	354.538915140404	204.576717147265	209.984873304814	391.021559082957	224.926693937042	218.048260429288	130.360424851414	127.296097727942	124.353364600621	154.199319109128	128.516716925032	180.236797783821	176.29416383388	163.524385363103
HATN13B_DR_dup21	HATN13B_DR_dup21	0	0	0	0	0	0	0	0	0	0	0	0.558607729895837	0	0	0	0	0	0.582460540911465	0	0	0	0	0.687265536567968	0.695345882911891	0	1.96022138696655	4.9771677529444	3.6960503704482	5.69618141615558	2.20765091885586	2.53266522613503	1.11534077107221	1.9214103640869	1.00265751467709	2.09167501557761	1.04911136998597	4.05767871120414	6.48102031629211	0	4.56645571579661	0.79488063933789	2.76730647234657	1.9430213218847	3.05345186354708	0	2.97093622720584	2.69838005868184	1.63524385363103
HATN2_DR_dup79	HATN2_DR_dup79	0	0	0	0	0	0	0	0	0	0.81413094035339	0	0	0	0	0	0	0	0	0	0	9.08639226319143	8.18516544422741	14.4325762679273	3.47672941455945	7.04020910962462	16.6618817892157	13.9360697082443	27.7203777783615	17.0885442484667	12.1420800537072	20.2613218090803	12.2687484817944	15.3712829126952	19.0504927788647	20.9167501557761	10.4911136998597	13.1874558114135	17.2827208434456	16.3781573255128	14.840981076339	10.3334483113926	11.0692258893863	7.7720852875388	12.2138074541883	10.7097264104194	6.93218453014695	8.99460019560612	6.54097541452414
Harbinger-5N1_DR_dup6	Harbinger-5N1_DR_dup6	0	0	0	0	0	0	0	0	0	0	0	0	0	0	0	0	0	0	0	0	1.39790650202945	0.629628111094416	1.37453107313594	0	0	7.84088554786622	5.97260130353328	0	2.84809070807779	7.72677821599549	0	4.46136308428886	4.80352591021726	3.00797254403127	3.13751252336641	0	1.01441967780104	3.24051015814606	1.09187715503418	2.28322785789831	0.79488063933789	0.922435490782191	2.91453198282705	1.52672593177354	0	1.98062415147056	5.39676011736367	4.9057315608931
EnSpm-N37_DR_dup153/154	EnSpm-N37_DR_dup153/154	0	0	0	0	0	0	0	0	0	0	0	0	0	0	0	0	1.30370999997093	0	0	0	23.7644105345007	31.4814055547208	35.7378079015343	20.8603764873567	12.6723763973243	36.2640956588813	14.9315032588332	9.2401259261205	5.69618141615558	15.453556431991	5.06533045227006	6.69204462643329	11.5284621845214	10.0265751467709	20.9167501557761	25.1786728796634	5.07209838900518	14.0422106852996	12.010648705376	11.4161392894915	6.35904511470312	1.84487098156438	11.6581279313082	7.6336296588677	9.88590130192557	3.96124830294112	12.5924402738486	4.08810963407758
SINE3-1a_dup168	SINE3-1a_dup168	0	0	0	0	1.56278830286348	0	0	0	0	0	0	0	0.478870724417346	0	0	1.76098464050557	0.86913999998062	1.16492108182293	0.537620816657659	1.11388864598891	0.698953251014725	3.14814055547208	3.43632768283984	1.39069176582378	1.40804182192492	7.84088554786622	2.98630065176664	8.31611333350845	4.74681784679632	5.51912729713964	2.53266522613503	2.23068154214443	0.960705182043452	3.00797254403127	1.0458375077888	5.24555684992987	1.01441967780104	2.1603401054307	0	1.14161392894915	2.38464191801367	1.84487098156438	2.91453198282705	1.52672593177354	0	2.97093622720584	0	0.817621926815517
DNA9TA1_DR_dup80	DNA9TA1_DR_dup80	0	0	0	0	0	0	0	0	0	0	0	0	0	0	0	0	0	0	0	0	2.7958130040589	3.14814055547208	0	3.47672941455945	1.40804182192492	0.980110693483277	7.96346840471104	0.92401259261205	3.79745427743705	3.31147637828378	7.59799567840509	4.46136308428886	7.68564145634762	1.00265751467709	3.13751252336641	6.29466821991585	3.04325903340311	3.24051015814606	2.18375431006837	7.99129750264407	2.38464191801367	0	3.8860426437694	0.76336296588677	9.06207619343177	0.990312075735279	0.899460019560612	2.45286578044655
L2-1_DR_dup112	L2-1_DR_dup112	0	0	0	0	0	0	0	0	0	0	0	0	0	0	0	0	0	0	0	0	1.39790650202945	2.51851244437766	0.687265536567968	0.695345882911891	0.704020910962462	21.5624352566321	0	2.77203777783615	15.1898171097482	0	0	5.57670385536107	8.64634663839107	2.00531502935418	4.18335003115521	1.04911136998597	1.01441967780104	0	0	4.56645571579661	1.58976127867578	10.1467903986041	4.85755330471175	9.16035559064124	5.76677575945658	7.92249660588223	0	3.27048770726207
LOOPER-N5C_DR_dup8	LOOPER-N5C_DR_dup8	0	0	0	0	0	0	0	0	0	0	0	0	0	0	0	0	0	0	0	0	0	0	0	0	0	0	0	0	0	0	1.26633261306752	0	0	0	0	0	0	0	0	0	0	1.84487098156438	0	1.52672593177354	0	0	0	0
EnSpm-N25_DR_dup87	EnSpm-N25_DR_dup87	0	0	0	0	0	0	0	0	0.91114864329488	0	0	0	0	0	0	0	0	0	0	0	0	0	0	0	0	0	0	0	0	0	0	0	0	0	0	2.09822273997195	0	2.1603401054307	0	1.14161392894915	1.58976127867578	2.76730647234657	1.9430213218847	2.29008889766031	3.29530043397519	0	0	0.817621926815517
Merlin-1_DR_dup1152	Merlin-1_DR_dup1152	0	0	0	3.6547282090937	0	0.939013008301564	0	0	0	0	0	0.558607729895837	0	0	0	0.440246160126392	0	0	0	0	0	0	0	0	0	0	0	0.92401259261205	0	0	1.26633261306752	1.11534077107221	0.960705182043452	2.00531502935418	0	5.24555684992987	4.05767871120414	4.32068021086141	6.55126293020511	6.84968357369492	30.2054642948398	22.1384517787726	23.3162558626164	35.1146964307914	22.2432779293325	45.5543554838228	25.1848805476971	42.5163401944069
IS3EU-1_DR_dup156	IS3EU-1_DR_dup156	0	1.27738687762382	0	0	0	0	0	0.878601238739112	0	0	0	0	0	0	0	0	0	0	0	0	0	0	0	0	0	0.980110693483277	0	0	0	0	0	1.11534077107221	0	1.00265751467709	0	0	0	4.32068021086141	0	0	6.35904511470312	9.22435490782191	7.7720852875388	3.05345186354708	2.47147532548139	7.92249660588223	5.39676011736367	6.54097541452414
Rex1-53_DR_dup4	Rex1-53_DR_dup4	0	1.27738687762382	0	0	0	0	0	0	0	0	0	0	0	0	0	0	0	0	0	0	0	0	0	0	0	0	0	0	0	0	0	0	0	1.00265751467709	0	0	0	0	0	0	18.2822547047715	21.2160162879904	21.3732345407317	16.7939852495089	17.3003272783697	32.6802984992642	20.6875804498941	27.7991455117276
Helitron-N3B_DR_dup267	Helitron-N3B_DR_dup267	0	0	0	0	0	0	0	0	0	0	0	0	0	0.577873297595017	0	0	0	0	0	0	2.09685975304418	3.14814055547208	2.74906214627187	3.47672941455945	2.81608364384985	10.7812176283161	7.96346840471104	5.5440755556723	0	8.83060367542342	1.26633261306752	7.8073853975055	4.80352591021726	4.01063005870837	12.5500500934656	12.5893364398317	6.08651806680621	9.72153047443817	3.27563146510255	6.84968357369492	7.9488063933789	15.6814033432972	9.71510660942351	4.58017779532062	6.59060086795038	10.8934328330881	3.59784007824245	19.6229262435724
Harbinger-4N1_DR_dup119/120	Harbinger-4N1_DR_dup119/120	0	0	0	0	0	0	0	0	0	0	0	0	0	0	0	0	1.73827999996124	0	0.537620816657659	0	0.698953251014725	0	0.687265536567968	0	0	6.86077485438294	10.9497690564777	4.62006296306025	5.69618141615558	8.83060367542342	11.3969935176076	8.92272616857772	3.84282072817381	5.01328757338546	6.27502504673282	9.44200232987377	3.04325903340311	5.40085026357676	2.18375431006837	5.70806964474577	0.79488063933789	0	0.971510660942351	0	1.64765021698759	0	0	1.63524385363103
DNA11TA1_DR_dup322	DNA11TA1_DR_dup322	0	0	0	0	0	0	0	0	0	0	0	1.11721545979167	0	0	0	0	0.43456999999031	0	0.537620816657659	0	0	0	0.687265536567968	0.695345882911891	0.704020910962462	3.92044277393311	5.97260130353328	8.31611333350845	10.4429992629519	13.2459055131351	7.59799567840509	7.8073853975055	6.72493627430416	9.02391763209382	4.18335003115521	3.14733410995792	10.1441967780104	4.32068021086141	3.27563146510255	14.840981076339	0.79488063933789	3.68974196312876	2.91453198282705	0.76336296588677	2.47147532548139	2.97093622720584	0	2.45286578044655
ANGEL_dup1151	ANGEL_dup1151	0	0	0	0	0	0.939013008301564	0	0	0	1.62826188070678	0	0	0	0	0	0	0	0	0	0	0	0	0	0.695345882911891	0	2.94033208044983	5.97260130353328	5.5440755556723	3.79745427743705	3.31147637828378	1.26633261306752	2.23068154214443	2.88211554613036	0	0	8.3928909598878	2.02883935560207	9.72153047443817	0	6.84968357369492	0.79488063933789	1.84487098156438	2.91453198282705	3.05345186354708	1.64765021698759	0.990312075735279	0	0.817621926815517
LOOPERN6B_DR_dup91/92	LOOPERN6B_DR_dup91/92	0	0	0	0	0	0	0	0	0	0	0	0	0	0	0	0	0	0	0	0	0	0	0	2.08603764873567	0	3.92044277393311	4.9771677529444	5.5440755556723	8.54427212423337	7.72677821599549	5.06533045227006	1.11534077107221	6.72493627430416	6.01594508806255	9.41253757009923	11.5402250698457	8.11535742240829	19.4430609488763	7.64314008523929	11.4161392894915	2.38464191801367	5.53461294469315	5.8290639656541	3.81681482943385	3.29530043397519	0	2.69838005868184	0.817621926815517
IS3EU-4_DR_dup264	IS3EU-4_DR_dup264	0	0	0	0	1.56278830286348	0.939013008301564	1.78847252522845	0	0	0	1.06197145102826	0	0	0.577873297595017	0	1.76098464050557	0.86913999998062	1.74738162273439	3.22572489994596	0.556944322994457	1.39790650202945	1.25925622218883	2.0617966097039	4.17207529747135	0.704020910962462	2.94033208044983	3.98173420235552	2.77203777783615	0	2.20765091885586	0	0	0	0	0	0	1.01441967780104	0	0	0	1.58976127867578	5.53461294469315	6.80057462659645	2.29008889766031	4.11912554246899	2.97093622720584	2.69838005868184	0
DNA-TA-4_DR_dup232	DNA-TA-4_DR_dup232	0	0	0	0	0	0.939013008301564	1.78847252522845	0.878601238739112	0	0.81413094035339	4.24788580411306	2.23443091958335	3.83096579533877	5.77873297595017	2.74673078028744	1.76098464050557	2.60741999994186	6.40706595002611	3.76334571660362	2.22777729197783	6.29057925913253	6.92590922203857	4.81085875597578	0.695345882911891	4.22412546577477	6.86077485438294	1.99086710117776	3.6960503704482	4.74681784679632	3.31147637828378	8.86432829147261	5.57670385536107	5.76423109226071	0	3.13751252336641	0	4.05767871120414	0	0	3.42484178684746	1.58976127867578	0	0	0	0.823825108493797	2.97093622720584	8.09514017604551	3.27048770726207
DNA7-N1_DR_dup232	DNA7-N1_DR_dup232	0	0	0	0	0	0	0	0	0	0	0	0	0	0	0	0	0	0	0	0	3.49476625507363	0	5.49812429254375	2.78138353164756	0.704020910962462	12.7414390152826	6.96803485412216	7.3921007408964	2.84809070807779	2.20765091885586	8.86432829147261	13.3840892528666	9.60705182043452	6.01594508806255	6.27502504673282	9.44200232987377	5.07209838900518	8.64136042172282	13.1025258604102	11.4161392894915	3.97440319668945	13.8365323617329	7.7720852875388	6.87026669298093	10.7097264104194	6.93218453014695	10.7935202347273	8.17621926815517
ERV1-I_DR_dup3	ERV1-I_DR_dup3	0	0	0	0	0	0	0	0	0	0	0	0	0	0	0	0	0	0	0	0	4.19371950608835	39.0369428878538	41.2359321940781	2.78138353164756	3.52010455481231	122.51383668541	101.534222160066	2.77203777783615	1.89872713871853	81.6830839976666	1.26633261306752	3.34602231321664	72.0528886532589	71.1886835420735	109.812938317824	32.5224524695652	2.02883935560207	2.1603401054307	73.1557693872904	33.1068039395254	0	0	0	1.52672593177354	0.823825108493797	0.990312075735279	0.899460019560612	0
Gypsy141-LTR_DR_dup0/1_I_DR_dup0	Gypsy141-LTR_DR_dup0/1_I_DR_dup0	0	0	0	0	0	0	0	0	0	0	0	0	0	0	0	0	0	0	0	0	0	0	0	0	0	1.96022138696655	1.99086710117776	1.8480251852241	0	1.10382545942793	3.79899783920255	1.11534077107221	0.960705182043452	3.00797254403127	1.0458375077888	2.09822273997195	1.01441967780104	2.1603401054307	3.27563146510255	3.42484178684746	3.17952255735156	2.76730647234657	0.971510660942351	2.29008889766031	2.47147532548139	6.93218453014695	3.59784007824245	5.72335348770862
DNA8-27B_DR_dup27	DNA8-27B_DR_dup27	0	0	0	0	0	0	0	0	0	0	0	0	0	0	0	0	0	0	0	0	0.698953251014725	0	0	0	0	0.980110693483277	0	0	0	0	10.1306609045401	0	2.88211554613036	1.00265751467709	2.09167501557761	2.09822273997195	1.01441967780104	2.1603401054307	1.09187715503418	2.28322785789831	1.58976127867578	0.922435490782191	0.971510660942351	0.76336296588677	2.47147532548139	5.94187245441167	6.29622013692428	2.45286578044655
hAT-N25B_DR_dup37	hAT-N25B_DR_dup37	0	0	0	0	0	0	0	0	0	0	0	0	0	0	0	0	0	0	0	0	0	0	2.0617966097039	0	2.11206273288739	0.980110693483277	0	3.6960503704482	3.79745427743705	5.51912729713964	5.06533045227006	6.69204462643329	2.88211554613036	3.00797254403127	1.0458375077888	2.09822273997195	2.02883935560207	1.08017005271535	4.36750862013674	2.28322785789831	4.76928383602734	0.922435490782191	1.9430213218847	0.76336296588677	3.29530043397519	3.96124830294112	4.49730009780306	0.817621926815517
DNA-5-6_DR_dup18/19/20	DNA-5-6_DR_dup18/19/20	0	0	0	0	0	0	0	0	0	0	0	0	0	0	0	0	0	0	0	0	0.698953251014725	1.25925622218883	2.0617966097039	0	0.704020910962462	1.96022138696655	9.9543355058888	1.8480251852241	0.949363569359264	2.20765091885586	10.1306609045401	4.46136308428886	1.9214103640869	0	5.22918753894402	3.14733410995792	2.02883935560207	2.1603401054307	3.27563146510255	1.14161392894915	2.38464191801367	0.922435490782191	0.971510660942351	0.76336296588677	0.823825108493797	1.98062415147056	4.49730009780306	1.63524385363103
TDR22B_dup33	TDR22B_dup33	0	0	0	0	0	0	0	0	0	0	0	0	0	0	0	0	0	0	0	0.556944322994457	2.09685975304418	0.629628111094416	3.43632768283984	0.695345882911891	0.704020910962462	7.84088554786622	3.98173420235552	3.6960503704482	3.79745427743705	3.31147637828378	12.6633261306752	7.8073853975055	7.68564145634762	2.00531502935418	4.18335003115521	3.14733410995792	6.08651806680621	1.08017005271535	8.73501724027348	2.28322785789831	3.17952255735156	3.68974196312876	1.9430213218847	1.52672593177354	2.47147532548139	3.96124830294112	4.49730009780306	6.54097541452414
ANGEL_dup1178/1179	ANGEL_dup1178/1179	0	0	0	0	0	0	0	0	0	0	0	0	0	0	0	0	0	0	0	0	0.698953251014725	0.629628111094416	1.37453107313594	2.08603764873567	0.704020910962462	21.5624352566321	34.8401742706108	26.7963651857494	32.278361358215	26.4918110262703	25.3266522613503	22.3068154214443	31.7032710074339	21.0558078082189	37.6501502803969	10.4911136998597	16.2307148448166	9.72153047443817	6.55126293020511	9.13291143159323	6.35904511470312	11.9916613801685	7.7720852875388	9.92371855652801	6.59060086795038	1.98062415147056	8.09514017604551	2.45286578044655
EnSpm-N3C_DR_dup64	EnSpm-N3C_DR_dup64	0	0	0	0	0	0	0	0	0	0	0	0	0	0	0	0	0	0	0	0	0	0	0.687265536567968	0.695345882911891	0	5.88066416089966	12.9406361576554	8.31611333350845	14.240453540389	5.51912729713964	3.79899783920255	32.3448823610942	20.1748088229125	12.0318901761251	7.32086255452163	2.09822273997195	9.12977710020932	8.64136042172282	5.45938577517092	7.99129750264407	0.79488063933789	6.45704843547534	5.8290639656541	3.81681482943385	3.29530043397519	0	0.899460019560612	2.45286578044655
DNA9-6_DR_dup138	DNA9-6_DR_dup138	0	0	0	0	0	0	0.894236262614226	0	0	0	0.530985725514132	0.558607729895837	0	0	0.549346156057488	0	0	0.582460540911465	0	0	1.39790650202945	0	2.0617966097039	0.695345882911891	0.704020910962462	40.1845384328144	48.7762439788551	29.5684029635856	30.3796342194964	33.1147637828378	22.7939870352153	32.3448823610942	39.3889124637815	37.0983280430524	16.7334001246209	10.4911136998597	20.2883935560207	31.3249315287452	13.1025258604102	14.840981076339	11.1283289507305	11.0692258893863	6.80057462659645	14.5038963518486	10.7097264104194	2.97093622720584	4.49730009780306	8.17621926815517
EnSpm-N21_DR_dup360	EnSpm-N21_DR_dup360	0	0	1.21550709175167	0	0	0	0	0	0	0	3.71690007859893	2.79303864947919	7.1830608662602	1.73361989278505	4.39476924845991	4.84270776139031	3.47655999992248	5.82460540911465	5.91382898323425	3.34166593796674	13.2801117692798	8.18516544422741	8.93445197538359	5.56276706329513	6.33618819866216	49.0055346741639	55.7442788329773	52.6687177788868	49.3669056066817	65.1257021062477	40.5226436181605	40.1522677585997	37.4675020996946	47.1249031898233	56.4752254205954	22.0313387697055	26.3749116228269	35.6456117396066	20.7456659456495	23.9738925079322	12.7180902294062	15.6814033432972	14.5726599141353	12.9771704200751	10.7097264104194	3.96124830294112	5.39676011736367	4.9057315608931
EnSpm-N49B_DR_dup14	EnSpm-N49B_DR_dup14	0	0	0	0	0	0	0	0	0	0	0	0	0	0	0	0	0	0	0	0	1.39790650202945	1.88888433328325	1.37453107313594	1.39069176582378	2.81608364384985	7.84088554786622	2.98630065176664	2.77203777783615	7.59490855487411	2.20765091885586	2.53266522613503	12.2687484817944	0.960705182043452	8.02126011741673	1.0458375077888	0	2.02883935560207	3.24051015814606	3.27563146510255	2.28322785789831	0	2.76730647234657	1.9430213218847	0.76336296588677	0	0.990312075735279	0	0
TDR8_dup66	TDR8_dup66	0	0	0	0	0	0	0	0	0	0	0	0	0	0	0	0	0	0	0	0	0	0	2.0617966097039	0	0	0.980110693483277	0	0	0	0	1.26633261306752	0	0	10.0265751467709	0	0	0	0	0	0	0.79488063933789	0	0	0	0	0	0	0
TDR25_dup86	TDR25_dup86	0	0	0	0	0	0	0	0	0	0	0	0	0	0	0	0	0	0	0	0	2.09685975304418	0	0	0	0	2.94033208044983	5.97260130353328	1.8480251852241	0.949363569359264	1.10382545942793	3.79899783920255	3.34602231321664	1.9214103640869	3.00797254403127	3.13751252336641	2.09822273997195	5.07209838900518	3.24051015814606	4.36750862013674	3.42484178684746	3.97440319668945	4.61217745391096	4.85755330471175	1.52672593177354	2.47147532548139	3.96124830294112	7.1956801564849	6.54097541452414
ANGEL_dup1184	ANGEL_dup1184	0	0	0	0	0	0	0	0	0	0	0	0	0	0	0	0	0	0	0	0	0	0	0.687265536567968	0	0.704020910962462	0	0	1.8480251852241	0.949363569359264	1.10382545942793	0	1.11534077107221	0.960705182043452	0	2.09167501557761	1.04911136998597	1.01441967780104	0	1.09187715503418	0	1.58976127867578	0.922435490782191	0	0.76336296588677	0	1.98062415147056	2.69838005868184	4.9057315608931
HATN7_DR_dup80	HATN7_DR_dup80	0	0	0	0	0	0	0.894236262614226	0	0	0	0	0	0	0	0	0.440246160126392	0	0.582460540911465	0	0	0	0	0	0	0	1.96022138696655	1.99086710117776	0	0.949363569359264	0	0	0	0.960705182043452	1.00265751467709	0	0	2.02883935560207	4.32068021086141	4.36750862013674	3.42484178684746	0	0	0.971510660942351	0	1.64765021698759	1.98062415147056	0	1.63524385363103
DNA-1-11_DR_dup74	DNA-1-11_DR_dup74	0	0	0	0	0	0	0	0	0	0	0	0	0	0	0	0	0	0	0	0	0	0	0	0	0	0	0	0	0	0	1.26633261306752	0	0.960705182043452	0	1.0458375077888	1.04911136998597	1.01441967780104	1.08017005271535	0	0	0	0	0	0.76336296588677	0	0.990312075735279	0.899460019560612	0
DNA15TA1_DR_dup113	DNA15TA1_DR_dup113	0	0	0	0	0	0	0	0	0	0	0.530985725514132	0	0	0	0	0	0	0	0	0	0	0	0	0	0	0	0	0	0	0	0	0	0	0	0	1.04911136998597	0	1.08017005271535	2.18375431006837	0	0	0	0	0	0	0	0	0
hAT-N203_DR_dup81	hAT-N203_DR_dup81	0	0	2.43101418350334	2.43648547272914	1.56278830286348	0.939013008301564	0.894236262614226	0	0	0.81413094035339	1.06197145102826	0.558607729895837	1.43661217325204	1.73361989278505	0.549346156057488	0.440246160126392	0.86913999998062	2.32984216364586	3.76334571660362	2.78472161497229	0	0	0.687265536567968	0	0	0	0.99543355058888	0	0	0	0	0	0	0	0	0	0	1.08017005271535	0	0	0	0	0	0	0	0	0.899460019560612	0
Helitron-2_DR_dup940	Helitron-2_DR_dup940	0	0	1.21550709175167	1.21824273636457	0	0	1.78847252522845	2.63580371621734	0.91114864329488	0.81413094035339	1.06197145102826	1.11721545979167	2.87322434650408	1.73361989278505	0.549346156057488	2.64147696075835	0.86913999998062	2.32984216364586	1.07524163331532	3.34166593796674	4.19371950608835	1.25925622218883	0.687265536567968	0	0	0.980110693483277	0	0	0	1.10382545942793	0	0	0	0	0	0	1.01441967780104	0	0	0	0	0	0	0	0	0	0	0
EnSpm-17_DR_dup229	EnSpm-17_DR_dup229	0	0	0	0	0	0	0	0	0	0	0	0	0	0	0	0	0	0	0	0	0	0	0	0	0	0	0	0	0	0	0	0	0	0	0	0	0	0	0	0	1.58976127867578	0.922435490782191	1.9430213218847	0	1.64765021698759	0.990312075735279	2.69838005868184	4.08810963407758
CryptonV-N6_DR_dup251/252	CryptonV-N6_DR_dup251/252	0	0	0	0	0	0	0	0	0	0	0	0	0	0	0	0	0	0	0	0	0	0	0	0	0	0	0	0	0	0	0	0	0	0	0	0	0	0	1.09187715503418	0	7.9488063933789	10.1467903986041	6.80057462659645	8.39699262475447	9.06207619343177	17.825617363235	8.09514017604551	13.8995727558638
ANGEL_dup1198	ANGEL_dup1198	0	0	0	0	0	0	0	0	0	0.81413094035339	0	0	0	0	0	0	0	0	0	0.556944322994457	0	0	0	0.695345882911891	0	0	0	0	0	1.10382545942793	0	0	0	1.00265751467709	0	0	0	0	1.09187715503418	0	5.56416447536523	7.37948392625753	7.7720852875388	4.58017779532062	9.06207619343177	16.8353052874997	26.0843405672578	26.1639016580965
EnSpm-7_DR_dup210	EnSpm-7_DR_dup210	0	0	0	0	0	0	0	0	0	0	0	0	0	0	0	0	0	0	0	0	0	0	0	0	0	0	0	0	0	0	0	0	0	0	0	0	0	0	0	0	5.56416447536523	2.76730647234657	2.91453198282705	7.6336296588677	0.823825108493797	5.94187245441167	5.39676011736367	4.08810963407758
DNA7-N1_DR_dup239	DNA7-N1_DR_dup239	0	0	0	0	0	0	0	0	0	0	0	0	0	0	0	0	0.43456999999031	0	0.537620816657659	0.556944322994457	19.5706910284123	6.29628111094416	3.43632768283984	13.9069176582378	17.6005227740615	6.86077485438294	0.99543355058888	7.3921007408964	0	7.72677821599549	5.06533045227006	0	1.9214103640869	1.00265751467709	1.0458375077888	10.4911136998597	1.01441967780104	3.24051015814606	0	7.99129750264407	2.38464191801367	7.37948392625753	2.91453198282705	2.29008889766031	2.47147532548139	0.990312075735279	0.899460019560612	2.45286578044655
Copia-13F_DR-I_dup1	Copia-13F_DR-I_dup1	0	0	0	0	0	0	0	0	0	0	0	0	0	0	0	0	0	0	0	0	0	0.629628111094416	0	0	3.52010455481231	9.80110693483277	20.9041045623665	5.5440755556723	7.59490855487411	20.9726837291306	1.26633261306752	4.46136308428886	7.68564145634762	9.02391763209382	11.5042125856768	3.14733410995792	3.04325903340311	4.32068021086141	5.45938577517092	3.42484178684746	0	0.922435490782191	1.9430213218847	3.05345186354708	2.47147532548139	0	0.899460019560612	0
LTR1B_DR_dup7	LTR1B_DR_dup7	0	0	0	0	0	0	0	0	0	0	0	0	0	0	0	0	0	0	0	0	0.698953251014725	1.88888433328325	0	0	0	17.641992482699	10.9497690564777	18.480251852241	6.64554498551485	9.93442913485135	11.3969935176076	7.8073853975055	0.960705182043452	9.02391763209382	3.13751252336641	2.09822273997195	2.02883935560207	3.24051015814606	7.64314008523929	1.14161392894915	0	0.922435490782191	0	0	0	3.96124830294112	0.899460019560612	0
EnSpm-22N2_DR_dup76	EnSpm-22N2_DR_dup76	0	0	0	0	0	0	0	0	0	0	0	0	0	0	0	0	0	0	0	0	78.2827641136492	20.1480995550213	0	0.695345882911891	0	110.75250836361	8.95890195529992	2.77203777783615	0	0	40.5226436181605	0	3.84282072817381	0	155.829788660532	47.2100116493689	1.01441967780104	3.24051015814606	0	0	3.17952255735156	0.922435490782191	0	3.81681482943385	52.724806943603	602.10974204705	0.899460019560612	1.63524385363103
hAT-N163C_DR_dup6	hAT-N163C_DR_dup6	0	0	1.21550709175167	0	0	0	0	0	0	0	0	0	0	0	0	0	0	0	0	0	0	1.88888433328325	1.37453107313594	1.39069176582378	0.704020910962462	3.92044277393311	4.9771677529444	2.77203777783615	0.949363569359264	6.62295275656756	1.26633261306752	2.23068154214443	0	4.01063005870837	3.13751252336641	4.1964454799439	4.05767871120414	2.1603401054307	4.36750862013674	2.28322785789831	3.17952255735156	5.53461294469315	2.91453198282705	4.58017779532062	1.64765021698759	2.97093622720584	4.49730009780306	0.817621926815517
L2-1_DR_dup118/119	L2-1_DR_dup118/119	0	0	0	0	0	0	0	0	0	0	0	0	0	0	0	0	0	0	0	0	0.698953251014725	2.51851244437766	0.687265536567968	4.17207529747135	1.40804182192492	2.94033208044983	3.98173420235552	4.62006296306025	5.69618141615558	4.41530183771171	3.79899783920255	4.46136308428886	4.80352591021726	1.00265751467709	2.09167501557761	20.9822273997195	10.1441967780104	11.8818705798689	21.8375431006837	23.9738925079322	26.2310610981504	22.1384517787726	11.6581279313082	32.0612445672443	18.9479774953573	3.96124830294112	3.59784007824245	0.817621926815517
L2-2_DRe_dup155	L2-2_DRe_dup155	0	0	0	0	0	0	0	0	0	0	0	0	0	0	0	0	0	0	0	0	0	1.88888433328325	0.687265536567968	1.39069176582378	0	3.92044277393311	2.98630065176664	0	0	1.10382545942793	1.26633261306752	3.34602231321664	0	0	0	1.04911136998597	1.01441967780104	0	0	1.14161392894915	0	0	0.971510660942351	0	0	6.93218453014695	0	1.63524385363103
ERV1-N5-LTR_DR_dup7	ERV1-N5-LTR_DR_dup7	0	0	0	0	0	0	0	0	0	0	0	0	0	0	0	0	0	0	0	0	0	0	0	0	0	0	0	0	0	0	0	0	0	0	0	0	0	0	0	0	0	0	0.971510660942351	0	0.823825108493797	1.98062415147056	0.899460019560612	0.817621926815517
Kolobok-N15_DR_dup51/52	Kolobok-N15_DR_dup51/52	0	0	0	0	0	0	0	0	0	0	0	0	0	0	0	0	0	0	0	0	0	0	0	0	0	0	0	0	0	0	0	0	0	0	0	0	0	0	0	2.28322785789831	0	0	0	0.76336296588677	0.823825108493797	0	0	0
DNA-2-14_DR	DNA-2-14_DR	0	0	0	0	0	0	0	0	0	0	0	0	0	0	0	0	0	0	0	0	0	0	0	0	0	0	4.9771677529444	0	0	0	0	0	0	0	3.13751252336641	0	0	0	0	0	7.15392575404101	0	22.3447452016741	0	0	4.95156037867639	0	0
DNA-1-5_DR_dup49/50	DNA-1-5_DR_dup49/50	3.48785561440197	11.4964818986144	3.646521275255	10.9641846272811	18.7534596343617	9.39013008301564	2.68270878784268	6.15020867117378	3.64459457317952	3.25652376141356	3.71690007859893	4.4688618391667	2.39435362208673	1.73361989278505	5.49346156057489	2.20123080063196	2.60741999994186	2.91230270455732	2.6881040832883	1.11388864598891	0.698953251014725	1.25925622218883	2.0617966097039	1.39069176582378	1.40804182192492	0.980110693483277	0.99543355058888	2.77203777783615	0.949363569359264	0	2.53266522613503	0	0.960705182043452	0	2.09167501557761	1.04911136998597	0	1.08017005271535	1.09187715503418	2.28322785789831	0	0	0	0	0.823825108493797	0.990312075735279	0	1.63524385363103
Polinton-4_DR_dup586/587/588/589	Polinton-4_DR_dup586/587/588/589	8.13832976693794	6.38693438811911	12.1550709175167	8.52769915455197	14.0650947257713	13.1461821162219	6.25965383829958	8.78601238739112	4.5557432164744	5.69891658247373	6.37182870616959	3.91025410927086	6.2253194174255	2.31149319038007	6.59215387268986	6.60369240189587	6.51854999985465	5.82460540911465	5.37620816657659	5.56944322994457	2.7958130040589	6.29628111094416	6.87265536567968	3.47672941455945	4.92814637673723	1.96022138696655	1.99086710117776	6.46808814828435	5.69618141615558	1.10382545942793	5.06533045227006	3.34602231321664	2.88211554613036	2.00531502935418	1.0458375077888	3.14733410995792	1.01441967780104	1.08017005271535	3.27563146510255	2.28322785789831	1.58976127867578	4.61217745391096	6.80057462659645	7.6336296588677	5.76677575945658	6.93218453014695	2.69838005868184	13.0819508290483
ANGEL_dup1230	ANGEL_dup1230	0	0	0	0	0	0	0	0	0	0	0	0.558607729895837	0.478870724417346	0	0	0	0	0	0	0	0	0	0	1.39069176582378	0	0	0.99543355058888	0	0	0	3.79899783920255	0	0.960705182043452	0	0	1.04911136998597	0	2.1603401054307	0	2.28322785789831	2.38464191801367	0	0	0.76336296588677	0.823825108493797	0.990312075735279	0.899460019560612	4.08810963407758
Harbinger-N31B_DR_dup90	Harbinger-N31B_DR_dup90	0	0	0	0	0	0	0	0	0	0	0	0	0	0	0	0	0	0	0	0	0	0	0	0	0.704020910962462	0.980110693483277	0.99543355058888	0	0	1.10382545942793	0	0	0.960705182043452	1.00265751467709	0	0	0	1.08017005271535	0	0	0	1.84487098156438	0	0.76336296588677	0	0	1.79892003912122	5.72335348770862
Harbinger-N28_DR_dup41	Harbinger-N28_DR_dup41	0	0	0	0	0	0	0	0	0	0	0	0	0	0	0	0	0	0	0	0	0	0	0	0	0	0	0.99543355058888	0	0	0	0	0	0	0	0	0	0	0	0	0	0.79488063933789	0.922435490782191	0	0	2.47147532548139	0	0.899460019560612	0.817621926815517
TDR16_dup271	TDR16_dup271	0	0	0	0	0	0	0	0	0	0	0	0	0	0	0	0	0	0	0	0	0	0	0	0	0	0	0	0	0	0	0	0	0	0	0	0	0	0	0	0	0	0	0.971510660942351	1.52672593177354	0.823825108493797	3.96124830294112	2.69838005868184	2.45286578044655
Harbinger-N27_DR_dup89	Harbinger-N27_DR_dup89	0	0	0	0	0	0	0	0	0	0	0	0	0	0	0	0	0	0	0	0	0	0	0	0	0	0	0	0	0	0	0	0	0	0	0	0	0	0	0	0	1.58976127867578	1.84487098156438	0.971510660942351	1.52672593177354	2.47147532548139	2.97093622720584	2.69838005868184	4.08810963407758
hAT-N88_DR_dup79	hAT-N88_DR_dup79	0	0	0	0	0	0	0	0	0	0	0	0	0	0	0	0	0	0	0	0	0	0	0	0	0	0	0	0	0	0	0	0	0	0	0	0	0	0	0	0	4.76928383602734	3.68974196312876	1.9430213218847	5.34354076120739	2.47147532548139	6.93218453014695	2.69838005868184	7.35859734133965
Harbinger-N13_DR_dup59	Harbinger-N13_DR_dup59	1.16261853813399	0	0	0	0	0	0	0	0	0	0	0	0	0	0	0	0	0	0	0	0	0	0	0	0	0	0	0	0	0	0	0	0	0	0	0	0	0	0	0	1.58976127867578	1.84487098156438	2.91453198282705	0.76336296588677	0	2.97093622720584	0.899460019560612	4.08810963407758
hAT-N133_DR_dup85	hAT-N133_DR_dup85	0	0	0	0	0	0	0	0	0	0	0	0	0	0	0	0	0	0	0	0	0	0	0	0	0	0.980110693483277	0	0	0	0	0	0	0	0	0	0	0	0	0	0	6.35904511470312	7.37948392625753	6.80057462659645	6.10690372709416	6.59060086795038	19.8062415147056	17.0897403716516	20.4405481703879
hAT-30N1_DR_dup66	hAT-30N1_DR_dup66	0	0	0	0	0	0	0	0	0	0	0	0	0	0	0	0	0	0	0	0	0.698953251014725	0	2.0617966097039	4.17207529747135	0.704020910962462	5.88066416089966	2.98630065176664	2.77203777783615	0	0	0	0	4.80352591021726	2.00531502935418	1.0458375077888	0	1.01441967780104	2.1603401054307	0	0	0.79488063933789	0.922435490782191	3.8860426437694	0	1.64765021698759	2.97093622720584	2.69838005868184	0
Gypsy-15-LTR_DR_dup0/1_I_DR_dup1	Gypsy-15-LTR_DR_dup0/1_I_DR_dup1	0	0	0	0	0	0	0	0	0	0	0	0	0	0	0	0	0	0	0	0	7.68848576116198	0	9.62171751195155	0	9.85629275347446	18.6221031761823	3.98173420235552	0	0.949363569359264	19.8688582697027	18.9949891960127	2.23068154214443	17.2926932767821	1.00265751467709	32.4209627414529	0	2.02883935560207	1.08017005271535	41.491331891299	26.2571203658305	5.56416447536523	2.76730647234657	42.7464690814634	26.717703806037	36.2483047737271	1.98062415147056	0.899460019560612	35.1577428530672
Copia-21_DR-I_dup2/3	Copia-21_DR-I_dup2/3	0	0	0	0	0	0	0	0	0	0	0	0	0	0	0	0	0	0	0	0	4.89267275710308	8.18516544422741	5.49812429254375	4.86742118038324	8.44825093154954	11.7613283217993	7.96346840471104	10.1641385187325	3.79745427743705	8.83060367542342	11.3969935176076	10.0380669396499	14.4105777306518	10.0265751467709	23.0084251713537	5.24555684992987	8.11535742240829	9.72153047443817	10.9187715503418	4.56645571579661	1.58976127867578	0	1.9430213218847	0.76336296588677	0.823825108493797	0	0.899460019560612	0
Dada-tL_DR_dup134	Dada-tL_DR_dup134	960.322912498676	1001.47131205708	974.836687584838	1019.66917033714	1473.70936960026	730.552120458617	755.629641909021	778.440697522853	566.734456129415	650.490621342359	238.94357648136	298.296527764377	237.041008586586	273.334069762443	249.952501006157	295.845419604935	247.270329994486	217.840242300888	246.230334029208	229.461061073716	647.92966369065	555.961622096369	672.145694763473	566.706894573191	571.664979701519	1420.18039485727	1640.47449137047	1358.29851113971	1168.66655388125	1304.72169304381	2041.32817226484	1869.31113231703	1611.10259028687	1660.40084430526	1455.80581084201	1498.13103633997	1457.72107700009	3547.27845311722	1321.17135759136	1679.3140894842	710.623291568073	768.388763821565	601.365099123315	696.950387854621	706.018117979184	746.6953051044	769.038316724323	759.570770011615
Kolobok-4N1_DR_dup89	Kolobok-4N1_DR_dup89	0	1.27738687762382	1.21550709175167	0	0	0	0	0	0	0	0	1.11721545979167	0.478870724417346	0.577873297595017	0	0.880492320252783	0.43456999999031	0.582460540911465	0	1.11388864598891	2.7958130040589	1.25925622218883	3.43632768283984	2.78138353164756	2.81608364384985	1.96022138696655	3.98173420235552	5.5440755556723	1.89872713871853	5.51912729713964	1.26633261306752	4.46136308428886	2.88211554613036	7.01860260273964	6.27502504673282	2.09822273997195	5.07209838900518	5.40085026357676	4.36750862013674	10.2745253605424	1.58976127867578	0.922435490782191	2.91453198282705	0.76336296588677	2.47147532548139	2.97093622720584	4.49730009780306	1.63524385363103
DIRS-N1_DR_dup8	DIRS-N1_DR_dup8	0	0	0	0	0	0	0	0	0	0	0	0	0	0	0	0	0.43456999999031	0.582460540911465	0	0	1.39790650202945	0	0	3.47672941455945	2.81608364384985	2.94033208044983	0.99543355058888	0	17.0885442484667	3.31147637828378	5.06533045227006	0	0.960705182043452	3.00797254403127	2.09167501557761	14.6875591798036	7.10093774460725	8.64136042172282	26.2050517208204	9.13291143159323	21.461777262123	23.983322760337	22.3447452016741	19.0840741471693	31.3053541227643	5.94187245441167	8.09514017604551	15.5348166094948
EnSpm-5_DR_dup39	EnSpm-5_DR_dup39	0	0	0	0	0	0	0	0	0	0	0	0	0	0	0.549346156057488	0	0	0	0	0	0.698953251014725	0	0	0	0	0	0	0	0	0	0	0	0	0	0	0	0	0	0	0	0	1.84487098156438	0.971510660942351	0	0	0	0.899460019560612	0.817621926815517
L2-2_DRe_dup162	L2-2_DRe_dup162	0	0	0	0	0	0	0	0	0	0	0	0	0	0	0	0	0	0	0	0	2.7958130040589	0.629628111094416	3.43632768283984	4.17207529747135	0.704020910962462	2.94033208044983	0	0.92401259261205	0.949363569359264	0	0	0	0.960705182043452	0	3.13751252336641	1.04911136998597	1.01441967780104	15.1223807380149	1.09187715503418	3.42484178684746	3.17952255735156	0	0	0	0	0.990312075735279	0	0
Polinton-4_DR_dup601	Polinton-4_DR_dup601	0	0	0	0	0	0	0	0	0	0	0	0	0	0	0	0	0	0	0	0	0	0	0	0	0	0	0	0	0	0	0	0	0	0	0	0	0	0	0	0	0.79488063933789	0	0	0.76336296588677	0	1.98062415147056	1.79892003912122	2.45286578044655
L2-3_DRe_dup123	L2-3_DRe_dup123	0	0	0	0	0	0	0	0	0	0	0	0	0	0	0	0	0	0	0	0	1.39790650202945	0.629628111094416	3.43632768283984	1.39069176582378	0	0	3.98173420235552	0	0.949363569359264	1.10382545942793	1.26633261306752	2.23068154214443	3.84282072817381	5.01328757338546	1.0458375077888	0	0	2.1603401054307	0	0	3.97440319668945	0	0.971510660942351	0.76336296588677	0	2.97093622720584	8.09514017604551	0
hAT-N68_DR_dup66	hAT-N68_DR_dup66	0	0	0	0	0	0	0	0	0	0	0	0	0	0	0	0	0	0	0	0	2.09685975304418	1.25925622218883	1.37453107313594	0	1.40804182192492	1.96022138696655	2.98630065176664	2.77203777783615	4.74681784679632	2.20765091885586	12.6633261306752	5.57670385536107	1.9214103640869	5.01328757338546	2.09167501557761	2.09822273997195	3.04325903340311	2.1603401054307	6.55126293020511	1.14161392894915	0	0.922435490782191	0	0.76336296588677	0.823825108493797	0.990312075735279	0.899460019560612	0.817621926815517
Copia-6-I_DR_dup1	Copia-6-I_DR_dup1	0	0	0	0	0	0	0	0	0	0	0	0	0	0	0	0	0.43456999999031	0	0	0	1.39790650202945	1.88888433328325	4.12359321940781	2.08603764873567	0.704020910962462	6.86077485438294	0	1.8480251852241	2.84809070807779	2.20765091885586	2.53266522613503	2.23068154214443	2.88211554613036	0	1.0458375077888	1.04911136998597	2.02883935560207	5.40085026357676	0	2.28322785789831	0	0	0.971510660942351	0	0	0	0	0
Copia-15B_DR-LTR_dup3	Copia-15B_DR-LTR_dup3	0	0	0	0	0	0	0	0	0	0	0	0	0	0	0	0	0	0	0	0	2.09685975304418	2.51851244437766	1.37453107313594	0.695345882911891	1.40804182192492	4.90055346741639	2.98630065176664	10.1641385187325	0.949363569359264	4.41530183771171	2.53266522613503	2.23068154214443	2.88211554613036	8.02126011741673	5.22918753894402	1.04911136998597	1.01441967780104	1.08017005271535	2.18375431006837	1.14161392894915	0.79488063933789	0	1.9430213218847	0	0.823825108493797	1.98062415147056	0.899460019560612	3.27048770726207
Copia-15B_DR-LTR_dup4	Copia-15B_DR-LTR_dup4	0	0	0	0	0	0	0	0	0	0	0	0	0	0	0	0.440246160126392	0	0	0	0	2.7958130040589	2.51851244437766	0.687265536567968	1.39069176582378	2.11206273288739	3.92044277393311	2.98630065176664	9.2401259261205	0	3.31147637828378	3.79899783920255	4.46136308428886	1.9214103640869	7.01860260273964	4.18335003115521	2.09822273997195	3.04325903340311	1.08017005271535	1.09187715503418	1.14161392894915	0.79488063933789	0	1.9430213218847	0	0.823825108493797	1.98062415147056	0.899460019560612	3.27048770726207
Mariner-N5B_DR_dup54	Mariner-N5B_DR_dup54	0	0	0	0	0	0	0	0	0	0	0	0	0	0	0	0	0	0	0	0	0	0	0	0	0	0	0	0	0	0	3.79899783920255	0	0	3.00797254403127	0	0	0	0	0	0	5.56416447536523	0	0	0.76336296588677	0	0	1.79892003912122	0
Kolobok-N4_DR_dup32	Kolobok-N4_DR_dup32	0	0	0	0	0	0	0	0	0	0	0	0	0	0	0	0	0	0	0.537620816657659	0	6.98953251014725	3.14814055547208	2.0617966097039	6.25811294620702	0.704020910962462	8.8209962413495	3.98173420235552	5.5440755556723	4.74681784679632	6.62295275656756	0	13.3840892528666	3.84282072817381	2.00531502935418	7.32086255452163	3.14733410995792	2.02883935560207	9.72153047443817	4.36750862013674	3.42484178684746	1.58976127867578	0.922435490782191	1.9430213218847	0.76336296588677	2.47147532548139	1.98062415147056	1.79892003912122	2.45286578044655
BHIKHARI-5-LTR_DR_dup2/3_I_DR_dup15	BHIKHARI-5-LTR_DR_dup2/3_I_DR_dup15	0	0	0	0	0	0	0	0	0	0	0	0	0	0	0	0	0	0	0	0	1.39790650202945	2.51851244437766	0	0.695345882911891	17.6005227740615	82.3292982525953	32.849307169433	10.1641385187325	0	73.9563057816711	2.53266522613503	3.34602231321664	0	24.0637803522502	4.18335003115521	0	30.4325903340311	0	4.36750862013674	14.840981076339	3.17952255735156	11.0692258893863	15.5441705750776	2.29008889766031	7.41442597644418	1.98062415147056	0	4.08810963407758
BHIKHARI_I-int_dup0/1_LTR_dup3/4	BHIKHARI_I-int_dup0/1_LTR_dup3/4	0	0	0	0	0	0	0	0	0	0	0	0	0	0	0	0	0	0	0	0	0.698953251014725	1.25925622218883	0	0	0	0.980110693483277	0.99543355058888	1.8480251852241	0.949363569359264	4.41530183771171	2.53266522613503	2.23068154214443	2.88211554613036	1.00265751467709	2.09167501557761	1.04911136998597	7.10093774460725	6.48102031629211	5.45938577517092	2.28322785789831	0	0.922435490782191	2.91453198282705	0	0	0	0.899460019560612	0
DNA-6-N2_DR_dup462	DNA-6-N2_DR_dup462	0	0	0	0	0	0	0	0	0	0	0	0	0	0	0	0	0	0	0	0	0	2.51851244437766	1.37453107313594	0	1.40804182192492	0	0	4.62006296306025	0	0	1.26633261306752	0	0	0	0	0	0	0	0	0	0.79488063933789	3.68974196312876	0.971510660942351	1.52672593177354	0	0.990312075735279	0	0
BHIKHARI_I-int_dup2_LTR_dup5/6	BHIKHARI_I-int_dup2_LTR_dup5/6	0	0	0	0	0	0	0	0	0	0	0	0	0	0	0	0	0	0	0	0	1.39790650202945	3.7777686665665	0.687265536567968	0	9.85629275347446	1.96022138696655	0	20.3282770374651	26.5821799420594	50.7759711336847	1.26633261306752	2.23068154214443	0	59.1567933659484	26.1459376947201	0	2.02883935560207	12.9620406325842	2.18375431006837	1.14161392894915	0	0.922435490782191	0	3.05345186354708	0	0	2.69838005868184	0
BHIKHARI_LTR_dup7	BHIKHARI_LTR_dup7	0	0	0	0	0	0	0	0	0	0	0	0	0	0	0	0	0	0	0	0	0	1.25925622218883	2.0617966097039	16.6883011898854	2.81608364384985	3.92044277393311	11.9452026070666	4.62006296306025	6.64554498551485	5.51912729713964	8.86432829147261	26.7681785057331	8.64634663839107	17.0451777495106	9.41253757009923	17.8348932897616	2.02883935560207	2.1603401054307	1.09187715503418	5.70806964474577	23.8464191801367	0.922435490782191	0	0.76336296588677	1.64765021698759	3.96124830294112	0	0
BHIKHARI-5-LTR_DR_dup4	BHIKHARI-5-LTR_DR_dup4	0	0	0	0	0	0	0	0	0	0	0	0	0	0	0	0	0	0	0	0	4.89267275710308	3.14814055547208	20.617966097039	1.39069176582378	35.9050664590856	4.90055346741639	45.7899433270885	5.5440755556723	21.8353620952631	19.8688582697027	13.9296587437427	8.92272616857772	78.7778249275631	18.0478352641876	38.6959877881857	8.3928909598878	25.3604919450259	23.7637411597377	96.0851896430082	6.84968357369492	5.56416447536523	0.922435490782191	1.9430213218847	56.488859475621	0	4.95156037867639	1.79892003912122	3.27048770726207
Zisupton-6_DR_dup1153/1154/1159	Zisupton-6_DR_dup1153/1154/1159	0	0	0	0	0	0	0	0	1.82229728658976	2.44239282106017	0	0	0	0	0	0	0	0	0	0	1.39790650202945	1.25925622218883	1.37453107313594	0.695345882911891	0	14.7016604022492	2.98630065176664	9.2401259261205	10.4429992629519	8.83060367542342	3.79899783920255	10.0380669396499	14.4105777306518	6.01594508806255	5.22918753894402	2.09822273997195	8.11535742240829	8.64136042172282	4.36750862013674	1.14161392894915	7.9488063933789	0	6.80057462659645	11.4504444883015	4.11912554246899	0	0.899460019560612	0
ERV1-N8-I_DR_dup1	ERV1-N8-I_DR_dup1	0	0	0	0	0	0	0.894236262614226	0	0	0	0	0	0	0	0	0	0	0	0	0	0.698953251014725	0	0	0	0	0	0	0	0	1.10382545942793	1.26633261306752	3.34602231321664	0	0	1.0458375077888	2.09822273997195	4.05767871120414	6.48102031629211	2.18375431006837	2.28322785789831	14.307851508082	36.8974196312876	32.0598518110976	12.2138074541883	32.1291792312581	37.6318588779406	38.6767808411063	53.9630471698241
DNA-3-6_DR_dup46	DNA-3-6_DR_dup46	0	0	0	0	0	0	0	0	0	0	0.530985725514132	0	0	0	0	0	0	0	0	0	0	0	0.687265536567968	0	0	0	0.99543355058888	0.92401259261205	0.949363569359264	1.10382545942793	0	1.11534077107221	2.88211554613036	0	3.13751252336641	1.04911136998597	1.01441967780104	3.24051015814606	2.18375431006837	1.14161392894915	3.17952255735156	1.84487098156438	1.9430213218847	0	0.823825108493797	1.98062415147056	1.79892003912122	0
L1-90_DR_dup0/1/2/5	L1-90_DR_dup0/1/2/5	0	0	0	0	0	0	0	0	0	0	0	0	0	0	0	0	0	0	0	0	0	0	2.0617966097039	0	0	0.980110693483277	0.99543355058888	2.77203777783615	6.64554498551485	1.10382545942793	1.26633261306752	1.11534077107221	0	0	0	2.09822273997195	2.02883935560207	1.08017005271535	0	0	4.76928383602734	0.922435490782191	3.8860426437694	1.52672593177354	1.64765021698759	2.97093622720584	1.79892003912122	0.817621926815517
hAT-N31_DR_dup53	hAT-N31_DR_dup53	0	0	0	0	0	0	0	0	0	0	0	0	0	0	0	0	0	0	0	0	0	1.88888433328325	0.687265536567968	0.695345882911891	0	0	0	1.8480251852241	0.949363569359264	0	3.79899783920255	1.11534077107221	0.960705182043452	0	2.09167501557761	0	0	0	1.09187715503418	2.28322785789831	0.79488063933789	0.922435490782191	0	2.29008889766031	2.47147532548139	8.91280868161751	2.69838005868184	1.63524385363103
L1-90_DR_dup3	L1-90_DR_dup3	0	0	0	0	0	0	0	0	0	0	0	0	0	0	0	0	0	0	0	0	0	0.629628111094416	0.687265536567968	0	0	2.94033208044983	2.98630065176664	3.6960503704482	3.79745427743705	1.10382545942793	6.33166306533758	1.11534077107221	1.9214103640869	2.00531502935418	3.13751252336641	1.04911136998597	4.05767871120414	5.40085026357676	1.09187715503418	4.56645571579661	4.76928383602734	0.922435490782191	1.9430213218847	4.58017779532062	5.76677575945658	7.92249660588223	6.29622013692428	4.9057315608931
Rex1-40_DRe_dup51	Rex1-40_DRe_dup51	0	0	0	0	0	0	0	0	0	0	0	0	0	0	0	0	0	0	0	0	0.698953251014725	2.51851244437766	0.687265536567968	0	0	0.980110693483277	1.99086710117776	2.77203777783615	1.89872713871853	3.31147637828378	2.53266522613503	0	4.80352591021726	2.00531502935418	4.18335003115521	2.09822273997195	2.02883935560207	3.24051015814606	0	1.14161392894915	3.17952255735156	4.61217745391096	7.7720852875388	3.81681482943385	4.94295065096278	4.95156037867639	6.29622013692428	3.27048770726207
Helitron-N3B_DR_dup292	Helitron-N3B_DR_dup292	0	0	0	0	0	0	0	0	0	0	0	0	0	0	0	0	0	0	0	0	0.698953251014725	0.629628111094416	0	0	0	4.90055346741639	0.99543355058888	1.8480251852241	0.949363569359264	2.20765091885586	1.26633261306752	5.57670385536107	3.84282072817381	1.00265751467709	3.13751252336641	2.09822273997195	2.02883935560207	6.48102031629211	3.27563146510255	3.42484178684746	0.79488063933789	3.68974196312876	1.9430213218847	2.29008889766031	6.59060086795038	4.95156037867639	3.59784007824245	4.9057315608931
Nimb-9_DR_dup2	Nimb-9_DR_dup2	0	0	0	0	0	0	0	0	0	0	0	0	0	0	0	0.440246160126392	0	0	0	0	0	0	4.12359321940781	7.6488047120308	0	5.88066416089966	4.9771677529444	10.1641385187325	1.89872713871853	0	1.26633261306752	0	0	1.00265751467709	1.0458375077888	0	0	0	0	0	0	0	0	0	0	0	0	0
LRS_DR_dup12	LRS_DR_dup12	0	0	0	0	0	0	0	0	0	0	0	0	0	0	0	0	0	0	0	0	2.09685975304418	5.03702488875533	1.37453107313594	2.08603764873567	0	5.88066416089966	0	0	4.74681784679632	15.453556431991	2.53266522613503	1.11534077107221	2.88211554613036	1.00265751467709	3.13751252336641	2.09822273997195	2.02883935560207	2.1603401054307	0	1.14161392894915	1.58976127867578	4.61217745391096	2.91453198282705	3.81681482943385	0.823825108493797	5.94187245441167	24.2854205281365	28.6167674385431
DIRS1_DR_dup51	DIRS1_DR_dup51	0	0	0	0	0	0	0	0	0	0	0	0	0	0	0	0	0	0	0	0	1.39790650202945	2.51851244437766	0	1.39069176582378	0.704020910962462	5.88066416089966	2.98630065176664	2.77203777783615	7.59490855487411	3.31147637828378	5.06533045227006	4.46136308428886	8.64634663839107	3.00797254403127	6.27502504673282	9.44200232987377	13.1874558114135	6.48102031629211	4.36750862013674	12.5577532184407	11.9232095900683	12.9140968709507	10.6866172703659	12.2138074541883	9.06207619343177	11.8837449088233	8.09514017604551	17.9876823899414
Polinton-4N1_DR_dup162	Polinton-4N1_DR_dup162	1.16261853813399	1.27738687762382	0	1.21824273636457	4.68836490859044	1.87802601660313	1.78847252522845	0.878601238739112	2.73344592988464	2.44239282106017	1.06197145102826	0.558607729895837	1.43661217325204	0.577873297595017	0.549346156057488	1.32073848037917	0.43456999999031	2.32984216364586	0	1.11388864598891	1.39790650202945	0	0	0.695345882911891	0	2.94033208044983	1.99086710117776	1.8480251852241	1.89872713871853	4.41530183771171	2.53266522613503	1.11534077107221	0.960705182043452	0	7.32086255452163	4.1964454799439	4.05767871120414	3.24051015814606	2.18375431006837	2.28322785789831	5.56416447536523	1.84487098156438	3.8860426437694	6.87026669298093	9.06207619343177	8.91280868161751	6.29622013692428	12.2643289022328
Rex1-31_DRe_dup142	Rex1-31_DRe_dup142	0	0	0	0	0	0	0	0	0	0	0	0	0	0	0	0	0	0	0	0	2.7958130040589	44.0739677766091	26.8033559261508	42.4160988576254	5.63216728769969	9.80110693483277	14.9315032588332	16.6322266670169	77.8478126874596	23.1803346479865	16.4623239698777	10.0380669396499	5.76423109226071	11.029232661448	92.0337006854147	52.4555684992987	63.9084397014653	127.460066220412	62.2369978369485	33.1068039395254	8.74368703271679	4.61217745391096	0.971510660942351	6.10690372709416	4.94295065096278	44.5640434080875	38.6767808411063	1.63524385363103
ERV1-N3-LTR_DR_dup4	ERV1-N3-LTR_DR_dup4	0	0	0	0	0	0	0	0	0	0	0	0	0	0	0	0	0	0	0	0	2.7958130040589	1.25925622218883	0	0.695345882911891	1.40804182192492	17.641992482699	8.95890195529992	0.92401259261205	0	7.72677821599549	6.33166306533758	1.11534077107221	1.9214103640869	13.0345476908022	6.27502504673282	0	6.08651806680621	85.3334341645128	22.9294202557179	36.5316457263729	54.0518834749765	68.2602263178821	0	9.16035559064124	0.823825108493797	18.8159294389703	15.2908203325304	14.7171946826793
hAT-N131_DR_dup92/93	hAT-N131_DR_dup92/93	0	0	0	0	0	0	0	0	0	0	0	0	0	0	0	0	0	0	0	0	0	0	0.687265536567968	0	1.40804182192492	0.980110693483277	0.99543355058888	0	0.949363569359264	0	0	1.11534077107221	0.960705182043452	1.00265751467709	2.09167501557761	5.24555684992987	6.08651806680621	3.24051015814606	4.36750862013674	7.99129750264407	9.53856767205468	7.37948392625753	4.85755330471175	5.34354076120739	7.41442597644418	8.91280868161751	3.59784007824245	7.35859734133965
LOOPERN2_DR_dup96	LOOPERN2_DR_dup96	0	0	0	0	0	0	0	0	0	0	0	0	0	0	0	0	0	0	0	0	0	0.629628111094416	0	0	0	4.90055346741639	0.99543355058888	2.77203777783615	3.79745427743705	3.31147637828378	0	1.11534077107221	1.9214103640869	7.01860260273964	4.18335003115521	4.1964454799439	7.10093774460725	6.48102031629211	4.36750862013674	5.70806964474577	11.1283289507305	11.0692258893863	11.6581279313082	11.4504444883015	12.357376627407	21.7868656661761	18.8886604107729	17.9876823899414
Helitron-2_DR_dup997	Helitron-2_DR_dup997	0	0	1.21550709175167	1.21824273636457	1.56278830286348	1.87802601660313	1.78847252522845	0.878601238739112	0.91114864329488	0.81413094035339	0.530985725514132	0.558607729895837	0.957741448834693	0	0.549346156057488	1.32073848037917	1.30370999997093	2.32984216364586	0.537620816657659	0.556944322994457	0.698953251014725	0	1.37453107313594	1.39069176582378	0.704020910962462	1.96022138696655	0	0	0.949363569359264	2.20765091885586	0	1.11534077107221	0.960705182043452	1.00265751467709	1.0458375077888	0	1.01441967780104	0	0	1.14161392894915	4.76928383602734	0.922435490782191	0.971510660942351	3.81681482943385	1.64765021698759	1.98062415147056	3.59784007824245	2.45286578044655
Mariner-N5B_DR_dup63/64	Mariner-N5B_DR_dup63/64	0	0	0	0	0	0	0	0	0	0	0	0	0	0	0	0	0	0	0	0	0	0	1.37453107313594	2.08603764873567	0	2.94033208044983	5.97260130353328	1.8480251852241	3.79745427743705	1.10382545942793	5.06533045227006	4.46136308428886	0.960705182043452	2.00531502935418	4.18335003115521	5.24555684992987	5.07209838900518	4.32068021086141	9.82689439530766	5.70806964474577	8.74368703271679	10.1467903986041	9.71510660942351	6.87026669298093	7.41442597644418	18.8159294389703	5.39676011736367	9.8114631217862
EnSpm-N36B_DR_dup97	EnSpm-N36B_DR_dup97	0	0	0	0	0	0	0	0	0	0	0	0	0	0	0	0	0	0	0	0	0	0	1.37453107313594	0	0	3.92044277393311	0	1.8480251852241	3.79745427743705	0	2.53266522613503	1.11534077107221	4.80352591021726	0	1.0458375077888	6.29466821991585	4.05767871120414	9.72153047443817	12.010648705376	4.56645571579661	5.56416447536523	11.0692258893863	8.74359594848115	8.39699262475447	2.47147532548139	13.8643690602939	14.3913603129698	11.4467069754172
Kolobok-1_DR_dup45	Kolobok-1_DR_dup45	0	0	0	0	0	0	0	0	0	0	0	0	0	0	0	0	0	0	0	0	5.5916260081178	8.81479355532182	2.0617966097039	8.34415059494269	10.5603136644369	3.92044277393311	8.95890195529992	0.92401259261205	2.84809070807779	1.10382545942793	2.53266522613503	4.46136308428886	0.960705182043452	0	1.0458375077888	2.09822273997195	0	3.24051015814606	3.27563146510255	1.14161392894915	0.79488063933789	0.922435490782191	0	0.76336296588677	0	0	0	0
DIRS1a_DR_dup14	DIRS1a_DR_dup14	0	0	0	0	0	0	0	0	0	0	0	0	0	0	0	0	0	0	0	0	0	0	0	0	0	0	0	0	0	0	0	0	0	0	0	0	0	1.08017005271535	0	0	0.79488063933789	0	0	1.52672593177354	0	0.990312075735279	0	1.63524385363103
L1-117_DR_dup2	L1-117_DR_dup2	0	0	0	0	0	0	0	0	0	0	0	0	0	0	0	0	0	0	0	0	0	0	0	0	0	0	0	0	0	0	0	0	0	0	0	0	0	1.08017005271535	0	0	4.76928383602734	0	0.971510660942351	0.76336296588677	1.64765021698759	1.98062415147056	0	1.63524385363103
L2-1_DR_dup136	L2-1_DR_dup136	0	0	0	0	0	0	0	0	0	0	0	0	0	0	0	0	0	0	0	0	0.698953251014725	0	2.74906214627187	0	2.81608364384985	0.980110693483277	0	2.77203777783615	0.949363569359264	1.10382545942793	0	0	2.88211554613036	0	1.0458375077888	9.44200232987377	0	0	7.64314008523929	0	7.15392575404101	0.922435490782191	1.9430213218847	0.76336296588677	0	1.98062415147056	0.899460019560612	0.817621926815517
DIRS-6B_DR_dup20	DIRS-6B_DR_dup20	0	0	0	0	0	0	0	0	0	0	0	0	0	0	0	0.880492320252783	0	0	0	0	9.78534551420615	9.44442166641624	4.81085875597578	9.03949647785458	11.2643345753994	10.7812176283161	10.9497690564777	8.31611333350845	15.1898171097482	7.72677821599549	18.9949891960127	5.57670385536107	20.1748088229125	6.01594508806255	6.27502504673282	4.1964454799439	10.1441967780104	4.32068021086141	6.55126293020511	4.56645571579661	0.79488063933789	0.922435490782191	2.91453198282705	0	1.64765021698759	0.990312075735279	1.79892003912122	1.63524385363103
BHIKHARI_LTR_dup8	BHIKHARI_LTR_dup8	0	0	0	0	0	0	0	0	0	0	0	0	0	0	0	0	0	0	0	0	8.3874390121767	10.7036778886051	8.93445197538359	10.4301882436784	4.92814637673723	12.7414390152826	52.7579781812106	36.960503704482	42.7213606211669	49.6721456742567	17.7286565829452	65.8051054932607	243.058411056993	29.0770679256356	18.8250751401985	125.893364398317	61.8796003458632	56.1688427411983	113.555224123555	81.0545889553899	9.53856767205468	16.6038388340794	14.5726599141353	19.0840741471693	12.357376627407	0.990312075735279	6.29622013692428	6.54097541452414
Gypsy85-LTR_DR_dup1/2_I_DR_dup1	Gypsy85-LTR_DR_dup1/2_I_DR_dup1	0	0	0	0	0	0	0	0	0	0	0	0	0	0	0	0	0	0	0	0	0	0	0	0	0	3.92044277393311	0.99543355058888	0	0	0	0	0	1.9214103640869	0	3.13751252336641	1.04911136998597	3.04325903340311	2.1603401054307	1.09187715503418	4.56645571579661	5.56416447536523	6.45704843547534	5.8290639656541	1.52672593177354	4.11912554246899	2.97093622720584	3.59784007824245	8.99384119497069
Copia-8-LTR_DR_dup19_I_DR_dup4	Copia-8-LTR_DR_dup19_I_DR_dup4	0	0	0	0	0	0	0	0	0	0	0	0	0	0	0	0	0	0	0.537620816657659	0	2.7958130040589	0.629628111094416	5.49812429254375	4.17207529747135	2.81608364384985	1.96022138696655	3.98173420235552	2.77203777783615	1.89872713871853	1.10382545942793	0	1.11534077107221	0	1.00265751467709	3.13751252336641	1.04911136998597	0	1.08017005271535	0	0	0	0	0	0	0	0	0	0
Harbinger-7_DR	Harbinger-7_DR	0	0	0	0	0	0	0	0	0	0	0	0	0	0	0	0	0	0	0	0	6.98953251014725	1.88888433328325	0.687265536567968	3.47672941455945	9.152271842512	1.96022138696655	0.99543355058888	1.8480251852241	0	2.20765091885586	1.26633261306752	1.11534077107221	2.88211554613036	1.00265751467709	1.0458375077888	0	0	0	0	0	0	0	0	0	0	0	0	0
DNA-2-4_DR_dup18	DNA-2-4_DR_dup18	0	0	0	0	0	0.939013008301564	0	0	0	0	0	0	0	0	0	0	0.86913999998062	0	0	0	0	0	0	0.695345882911891	0	9.80110693483277	3.98173420235552	5.5440755556723	9.49363569359264	3.31147637828378	11.3969935176076	11.1534077107221	20.1748088229125	13.0345476908022	9.41253757009923	22.0313387697055	24.3460722672249	16.2025507907303	34.9400689610939	15.9825950052881	31.7952255735156	32.2852421773767	33.0313624720399	38.9315112602253	31.3053541227643	41.5931071808817	26.0843405672578	40.8810963407758
REX1-7_DR_dup3	REX1-7_DR_dup3	0	0	0	0	0	0	0	0	0	0	0	0	0	0	0	0	0	0	0	0	2.09685975304418	0	0.687265536567968	1.39069176582378	0	6.86077485438294	7.96346840471104	0.92401259261205	5.69618141615558	7.72677821599549	6.33166306533758	0	0	5.01328757338546	10.458375077888	0	7.10093774460725	2.1603401054307	0	2.28322785789831	0	0.922435490782191	0	0.76336296588677	0.823825108493797	3.96124830294112	0	1.63524385363103
DNA-1-7_DR_dup464	DNA-1-7_DR_dup464	0	0	0	0	0	0	0	0	0	0	0	0	0	0	0	0	0	0	0	0	0	0.629628111094416	0.687265536567968	0	0	0.980110693483277	0	1.8480251852241	0	0	1.26633261306752	2.23068154214443	0	1.00265751467709	0	0	1.01441967780104	0	0	0	0.79488063933789	0.922435490782191	0	2.29008889766031	0.823825108493797	4.95156037867639	2.69838005868184	3.27048770726207
Tx1-41_DR_dup2	Tx1-41_DR_dup2	0	0	0	0	0	0	0	0	0	0	0	0	0	0	0	0	0	0	0	0	0	0	1.37453107313594	0	0	0	0	0	0	0	0	0	0	0	0	0	0	0	0	2.28322785789831	0.79488063933789	0	0	0.76336296588677	0.823825108493797	0	0	0
hAT-30N1_DR_dup70	hAT-30N1_DR_dup70	0	0	0	0	0	0	0	0	0	0	0	0	0	0	0	0	0	0	0	0	1.39790650202945	1.25925622218883	0	0	0	0	0	0	0	1.10382545942793	0	0	0.960705182043452	1.00265751467709	1.0458375077888	2.09822273997195	0	3.24051015814606	0	1.14161392894915	3.97440319668945	0	2.91453198282705	0	0.823825108493797	1.98062415147056	0.899460019560612	4.08810963407758
DNA-8-4_DR_dup19	DNA-8-4_DR_dup19	0	0	0	0	0	0	0	0	0	0	0	0	0	0	0	0	0	0	0	0	1.39790650202945	1.25925622218883	0	0	0	5.88066416089966	3.98173420235552	2.77203777783615	7.59490855487411	2.20765091885586	2.53266522613503	0	5.76423109226071	2.00531502935418	2.09167501557761	2.09822273997195	1.01441967780104	2.1603401054307	3.27563146510255	3.42484178684746	0.79488063933789	0.922435490782191	0.971510660942351	0.76336296588677	2.47147532548139	0.990312075735279	0.899460019560612	1.63524385363103
ERV1-N5-I_DR_dup0/1_LTR_DR_dup8	ERV1-N5-I_DR_dup0/1_LTR_DR_dup8	0	0	0	0	0	0	0.894236262614226	0	0	0	0	0	0	0	0	0	0	0	0	0	0	0	0	0	0	0	0.99543355058888	0	0	0	0	0	0	0	0	0	0	0	0	0	0	0	0	0	0	0	0	0
ERV1-I_DR_dup5/6/7__DR-LTR_dup0	ERV1-I_DR_dup5/6/7__DR-LTR_dup0	0	3.83216063287147	1.21550709175167	0	0	0	0.894236262614226	0	0	0.81413094035339	0	0.558607729895837	0	0	0	0	1.73827999996124	0	1.07524163331532	0.556944322994457	487.869369208278	545.887572318859	556.685084620054	524.290795715566	362.570769145668	1896.51419189014	1695.22333665286	1827.69690818663	1078.47701479212	1175.57411429074	1396.76487221347	2194.99063747012	1391.10110359892	1619.2918862035	1427.56819813172	543.439689652735	766.901276417583	724.794105372001	697.709502066844	812.829117411797	19.0771353441094	18.4487098156438	18.4587025579047	20.6108000789428	18.9479774953573	8.91280868161751	3.59784007824245	7.35859734133965
DNA-6-N4_DR_dup29	DNA-6-N4_DR_dup29	0	0	0	0	0	0	0	0	0	0	0	0	0	0	0	0	0	0	0	0	0	0	0	0	0	0	0	0	0	0	0	0	0	0	0	1.04911136998597	1.01441967780104	3.24051015814606	1.09187715503418	0	0	0	0	1.52672593177354	0.823825108493797	0.990312075735279	0.899460019560612	0.817621926815517
DNAX-18_DR_dup97/98	DNAX-18_DR_dup97/98	0	0	0	0	0	0	0	0	0	0	0	0	0	0	0	0	0	0	0	0	0	0	0	0	0	0	0	0	0	0	0	0	0	0	0	0	0	0	0	0	0	0	0	0.76336296588677	0	0	0	0
BHIKHARI-5-I_DR_dup21	BHIKHARI-5-I_DR_dup21	0	0	0	0	0	0	0	0	0	0	0	0.558607729895837	0	0	0	0	0	0	0	0	17.4738312753681	8.81479355532182	2.0617966097039	9.03949647785458	19.0085645959865	31.3635421914649	31.8538736188442	28.6443903709735	26.5821799420594	23.1803346479865	45.5879740704306	33.4602231321664	36.5067969176512	35.0930130136982	28.2376127102977	36.7188979495091	24.3460722672249	36.725781792322	25.1131745657862	20.5490507210848	9.53856767205468	11.9916613801685	7.7720852875388	21.3741630448296	9.06207619343177	8.91280868161751	0.899460019560612	11.4467069754172
hAT-N29_DR_dup70/71	hAT-N29_DR_dup70/71	0	5.10954751049529	3.646521275255	8.52769915455197	1.56278830286348	3.75605203320625	4.47118131307113	3.51440495495645	3.64459457317952	4.88478564212034	0.530985725514132	2.79303864947919	1.43661217325204	0	1.64803846817247	1.32073848037917	2.60741999994186	0.582460540911465	1.61286244997298	2.22777729197783	0.698953251014725	0.629628111094416	0	1.39069176582378	2.81608364384985	2.94033208044983	0	0.92401259261205	0	1.10382545942793	1.26633261306752	2.23068154214443	1.9214103640869	0	1.0458375077888	3.14733410995792	7.10093774460725	4.32068021086141	6.55126293020511	3.42484178684746	27.8208223768261	19.371145306426	22.3447452016741	21.3741630448296	35.4244796652333	40.6027951051464	42.2746209193488	44.9692059748534
hAT5-N2B_DR_dup16	hAT5-N2B_DR_dup16	0	0	0	0	0	0	0	0	0	0	0	0	0	0	0	0	0	0	0	0	0	0	0	0	0	0	0	0	0	0	0	0	0	0	0	0	1.01441967780104	0	1.09187715503418	0	3.17952255735156	1.84487098156438	1.9430213218847	1.52672593177354	0.823825108493797	3.96124830294112	1.79892003912122	4.08810963407758
DNA8-25_DR_dup362	DNA8-25_DR_dup362	0	1.27738687762382	1.21550709175167	2.43648547272914	0	2.81703902490469	2.68270878784268	2.63580371621734	0	1.62826188070678	1.06197145102826	1.67582318968751	0.478870724417346	0	0	1.32073848037917	1.73827999996124	0.582460540911465	2.15048326663064	0	0	1.88888433328325	2.74906214627187	2.78138353164756	1.40804182192492	0.980110693483277	0	0.92401259261205	0	2.20765091885586	5.06533045227006	0	0.960705182043452	4.01063005870837	4.18335003115521	1.04911136998597	2.02883935560207	1.08017005271535	5.45938577517092	2.28322785789831	6.35904511470312	8.30191941703972	10.6866172703659	7.6336296588677	14.0050268443946	15.8449932117645	8.99460019560612	5.72335348770862
L2-16_DRe_dup9	L2-16_DRe_dup9	0	0	0	0	0	0	0	0	0	0	0	0	0	0	0	0	0	0	0	0	0	0	0	0	0.704020910962462	0	0	0	1.89872713871853	0	1.26633261306752	2.23068154214443	1.9214103640869	0	1.0458375077888	0	0	3.24051015814606	2.18375431006837	0	6.35904511470312	3.68974196312876	0	1.52672593177354	8.23825108493797	3.96124830294112	1.79892003912122	3.27048770726207
L2-1_DR_dup138	L2-1_DR_dup138	0	0	0	0	0	0	0	0	0	0	0	0	0	0	0	0	0	0	0	0	1.39790650202945	0.629628111094416	0	0	0	1.96022138696655	2.98630065176664	0	0.949363569359264	0	1.26633261306752	3.34602231321664	0.960705182043452	4.01063005870837	11.5042125856768	15.7366705497896	0	1.08017005271535	1.09187715503418	2.28322785789831	4.76928383602734	9.22435490782191	3.8860426437694	6.10690372709416	1.64765021698759	1.98062415147056	0.899460019560612	5.72335348770862
ERV2_DR-LTR_dup7	ERV2_DR-LTR_dup7	0	0	0	0	0	0	0	0	0	0	0	0	0	0	0	0.440246160126392	0	0	0	0	9.78534551420615	0.629628111094416	4.81085875597578	0.695345882911891	0.704020910962462	6.86077485438294	0	2.77203777783615	2.84809070807779	2.20765091885586	11.3969935176076	6.69204462643329	0.960705182043452	7.01860260273964	1.0458375077888	4.1964454799439	2.02883935560207	3.24051015814606	4.36750862013674	2.28322785789831	0	0	0	0	0	0	1.79892003912122	0
hAT-N68_DR_dup75/76	hAT-N68_DR_dup75/76	0	0	0	0	0	0	0	0	0	0	0	0	0	0	0	0	0	0	0	0	0	0.629628111094416	0	0	0	0	1.99086710117776	2.77203777783615	2.84809070807779	1.10382545942793	0	0	0	2.00531502935418	4.18335003115521	0	3.04325903340311	0	0	1.14161392894915	0	1.84487098156438	0.971510660942351	4.58017779532062	2.47147532548139	5.94187245441167	0	4.9057315608931
L2-2_DRe_dup166	L2-2_DRe_dup166	0	0	0	0	0	0	0	0	0	0	0	0	0	0	0	0	0	0	0	0	0	1.25925622218883	0	0.695345882911891	0	4.90055346741639	5.97260130353328	0	0	1.10382545942793	6.33166306533758	3.34602231321664	3.84282072817381	6.01594508806255	4.18335003115521	7.34377958990182	4.05767871120414	10.8017005271535	8.73501724027348	4.56645571579661	12.7180902294062	4.61217745391096	9.71510660942351	6.87026669298093	7.41442597644418	8.91280868161751	10.7935202347273	5.72335348770862
Nimb-6_DR_dup1/2	Nimb-6_DR_dup1/2	0	0	0	0	0	0	0	0	0	0	0	0	0	0	0	0	0	0	0	0	0	0	0	0	0	0.980110693483277	0	0.92401259261205	0	0	0	0	0	0	1.0458375077888	2.09822273997195	0	0	0	3.42484178684746	3.97440319668945	7.37948392625753	2.91453198282705	5.34354076120739	9.06207619343177	7.92249660588223	6.29622013692428	3.27048770726207
Dada-U1A_DR_dup247/248	Dada-U1A_DR_dup247/248	0	0	0	0	0	0	0	0	0	0	0	0	0	0	0	0	0	0	0	0	0	0	0	0	0	0	0	0	0.949363569359264	0	0	0	1.9214103640869	0	0	3.14733410995792	1.01441967780104	5.40085026357676	3.27563146510255	5.70806964474577	2.38464191801367	4.61217745391096	5.8290639656541	6.87026669298093	4.94295065096278	4.95156037867639	3.59784007824245	4.9057315608931
SINE2-3_DR_dup599	SINE2-3_DR_dup599	0	0	0	0	0	0	0	0	0	0	0	0	0	0	0	0	0	0	0	0	0	0	0	0	0	0	0	0.92401259261205	0	1.10382545942793	1.26633261306752	2.23068154214443	1.9214103640869	1.00265751467709	0	1.04911136998597	2.02883935560207	1.08017005271535	1.09187715503418	4.56645571579661	4.76928383602734	1.84487098156438	4.85755330471175	5.34354076120739	3.29530043397519	1.98062415147056	2.69838005868184	0
SINE2-3_DR_dup600	SINE2-3_DR_dup600	0	0	0	0	0	0	0	0	0	0	0	0	0	0	0	0	0	0	0	0	0	0	0	0	0	0.980110693483277	0	0	0.949363569359264	0	0	1.11534077107221	0	0	0	4.1964454799439	7.10093774460725	2.1603401054307	1.09187715503418	3.42484178684746	4.76928383602734	4.61217745391096	0.971510660942351	3.05345186354708	3.29530043397519	2.97093622720584	1.79892003912122	2.45286578044655
HarbingerN1_DR_dup109	HarbingerN1_DR_dup109	0	0	0	0	0	0	0	0	0	0	0	0	0	0.577873297595017	0	0	0	0	0	0	0	0	0	0.695345882911891	0	0	0	0	0	0	1.26633261306752	0	0	2.00531502935418	1.0458375077888	2.09822273997195	1.01441967780104	2.1603401054307	0	1.14161392894915	4.76928383602734	4.61217745391096	4.85755330471175	3.05345186354708	0.823825108493797	3.96124830294112	2.69838005868184	5.72335348770862
DNA2-8_DR_dup120/121	DNA2-8_DR_dup120/121	0	0	0	0	0	0	0	0	0	0	0	0	0	0	0	0	0	0.582460540911465	0	0	0	0	0	0	0	0	0	0	0	0	0	0	0	0	0	0	0	0	0	0	3.97440319668945	2.76730647234657	0.971510660942351	4.58017779532062	0.823825108493797	5.94187245441167	5.39676011736367	5.72335348770862
ANGEL_dup1266	ANGEL_dup1266	0	0	0	0	0	0	0	0	0	0	0	0	0.478870724417346	0	0	0	0	0	0	0	0	0	0	0	0	0	0	0	0	0	0	0	0	0	0	0	0	0	0	0	1.58976127867578	10.1467903986041	11.6581279313082	3.81681482943385	9.06207619343177	18.8159294389703	23.3859605085759	16.3524385363103
Merlin-1_DR_dup1287	Merlin-1_DR_dup1287	0	0	0	0	0	0	0	0	0	0	0	0	0	0	0	0	0	0	0	0	0	0	0	0	0	0	0	0	0	0	0	0	0	0	0	0	0	0	0	0	2.38464191801367	5.53461294469315	3.8860426437694	3.05345186354708	5.76677575945658	7.92249660588223	6.29622013692428	10.6290850486017
Zisupton-6_DR_dup1183	Zisupton-6_DR_dup1183	0	0	0	0	0	0	0	0	0	0	0	0	0	0	0	0	0	0	0	0	0	0	0	0	0	0	0	0	0	0	0	0	0	0	0	0	0	0	0	1.14161392894915	1.58976127867578	1.84487098156438	0	0.76336296588677	0.823825108493797	3.96124830294112	4.49730009780306	2.45286578044655
Gypsy-31-LTR_DR_dup121	Gypsy-31-LTR_DR_dup121	0	0	0	0	0	0	0	0	0	0	0.530985725514132	0	0	0	0	0	0	0	0	0	0	0	0	0	0	0	0	0	0	0	0	0	0	0	0	0	0	0	0	0	0.79488063933789	0.922435490782191	1.9430213218847	0.76336296588677	0	2.97093622720584	2.69838005868184	0.817621926815517
EnSpm-N3B_DR_dup54	EnSpm-N3B_DR_dup54	0	0	0	0	0	0	0	0	0	0	0	0	0	0	0	0	0	0	0	0	1.39790650202945	1.88888433328325	1.37453107313594	1.39069176582378	1.40804182192492	16.6618817892157	3.98173420235552	1.8480251852241	2.84809070807779	1.10382545942793	7.59799567840509	1.11534077107221	6.72493627430416	3.00797254403127	4.18335003115521	0	8.11535742240829	1.08017005271535	2.18375431006837	2.28322785789831	0.79488063933789	0.922435490782191	17.4871918969623	1.52672593177354	1.64765021698759	0	1.79892003912122	0.817621926815517
L1-44_DR_dup12	L1-44_DR_dup12	0	0	0	0	0	0	0	0	0	0	0	0	0	0	0	0	0	0	0	0	0	2.51851244437766	0.687265536567968	0	1.40804182192492	0.980110693483277	1.99086710117776	0	1.89872713871853	1.10382545942793	1.26633261306752	0	1.9214103640869	2.00531502935418	0	0	3.04325903340311	1.08017005271535	2.18375431006837	1.14161392894915	3.17952255735156	2.76730647234657	3.8860426437694	1.52672593177354	2.47147532548139	7.92249660588223	4.49730009780306	1.63524385363103
Gypsy61-I_DR_dup2	Gypsy61-I_DR_dup2	1.16261853813399	0	3.646521275255	7.30945641818741	4.68836490859044	0	1.78847252522845	0.878601238739112	1.82229728658976	2.44239282106017	2.12394290205653	3.35164637937502	2.87322434650408	0	1.64803846817247	2.64147696075835	1.30370999997093	1.16492108182293	3.22572489994596	1.67083296898337	0.698953251014725	0.629628111094416	0	2.08603764873567	0.704020910962462	1.96022138696655	0	0.92401259261205	0.949363569359264	0	1.26633261306752	2.23068154214443	0	0	0	3.14733410995792	0	0	0	0	1.58976127867578	1.84487098156438	0	1.52672593177354	1.64765021698759	1.98062415147056	0	3.27048770726207
L2-3_DRe_dup150	L2-3_DRe_dup150	20.9271336864118	16.6060294091097	7.29304255051001	25.5830974636559	20.3162479372252	9.39013008301564	6.25965383829958	6.15020867117378	9.1114864329488	10.5837022245941	3.18591435308479	3.35164637937502	2.39435362208673	2.31149319038007	3.29607693634493	4.84270776139031	3.47655999992248	4.65968432729172	3.22572489994596	3.8986102609612	0.698953251014725	0.629628111094416	2.0617966097039	1.39069176582378	0.704020910962462	0.980110693483277	0	0	1.89872713871853	0	0	1.11534077107221	0	0	0	0	0	2.1603401054307	0	0	1.58976127867578	4.61217745391096	5.8290639656541	6.10690372709416	6.59060086795038	16.8353052874997	13.4919002934092	13.0819508290483
EnSpm-N48B_DR_dup326	EnSpm-N48B_DR_dup326	0	0	0	0	1.56278830286348	1.87802601660313	0.894236262614226	0	0	1.62826188070678	0	0	0.478870724417346	0	0	0	0	0.582460540911465	0.537620816657659	1.11388864598891	0.698953251014725	0	0	0	0.704020910962462	0.980110693483277	0	0	0	0	0	0	0	0	0	0	0	0	0	0	1.58976127867578	1.84487098156438	0.971510660942351	0.76336296588677	2.47147532548139	2.97093622720584	8.09514017604551	6.54097541452414
Tc1-4_DR_dup120	Tc1-4_DR_dup120	0	0	0	0	0	0	0	0	0	0	0	0	0	0	0	0	0	0	0	0	0	0	0.687265536567968	0	0	0	0	2.77203777783615	0.949363569359264	1.10382545942793	1.26633261306752	0	0	0	2.09167501557761	9.44200232987377	0	3.24051015814606	2.18375431006837	2.28322785789831	2.38464191801367	0.922435490782191	2.91453198282705	4.58017779532062	2.47147532548139	3.96124830294112	3.59784007824245	1.63524385363103
DNA8-23_DR_dup212	DNA8-23_DR_dup212	0	0	0	0	0	0.939013008301564	0	0	0	0	0	0	0	0.577873297595017	0	0.440246160126392	0	0	0	0	0	0	0.687265536567968	0	0	0.980110693483277	0	0.92401259261205	0	2.20765091885586	0	0	0	0	0	0	0	2.1603401054307	3.27563146510255	1.14161392894915	3.97440319668945	0.922435490782191	1.9430213218847	3.05345186354708	4.94295065096278	5.94187245441167	3.59784007824245	1.63524385363103
L1-18_DR_dup5	L1-18_DR_dup5	0	0	0	0	0	0	0	0	0	0	0	0	0	0	0	0	0	0	0	0	2.7958130040589	2.51851244437766	2.74906214627187	0.695345882911891	0	4.90055346741639	6.96803485412216	2.77203777783615	1.89872713871853	4.41530183771171	2.53266522613503	0	1.9214103640869	1.00265751467709	3.13751252336641	1.04911136998597	4.05767871120414	0	0	0	4.76928383602734	0.922435490782191	5.8290639656541	1.52672593177354	3.29530043397519	2.97093622720584	0.899460019560612	0.817621926815517
hAT-N135_DR_dup57	hAT-N135_DR_dup57	0	2.55477375524764	2.43101418350334	0	3.12557660572696	0.939013008301564	0	0.878601238739112	0	1.62826188070678	0.530985725514132	0	0	0	0.549346156057488	0	0	0	0	0	0	0	0	0	0	0.980110693483277	0	0	0	0	0	0	0	0	0	0	1.01441967780104	1.08017005271535	1.09187715503418	2.28322785789831	2.38464191801367	11.0692258893863	5.8290639656541	3.81681482943385	3.29530043397519	5.94187245441167	5.39676011736367	5.72335348770862
DNA8-26_DR_dup270/271	DNA8-26_DR_dup270/271	0	0	0	0	0	0	0	0	0	0	0	0	0	0	0	0	0	0	0	0	0	0	0	0	0	0	0	0	0	0	0	0	0	0	0	0	0	2.1603401054307	0	0	0.79488063933789	2.76730647234657	0.971510660942351	0	2.47147532548139	3.96124830294112	0.899460019560612	1.63524385363103
ERV1-8_DR-LTR_dup6	ERV1-8_DR-LTR_dup6	5.81309269066995	1.27738687762382	2.43101418350334	1.21824273636457	1.56278830286348	4.69506504150782	5.36541757568535	7.90741114865201	4.5557432164744	4.07065470176695	7.43380015719785	3.35164637937502	4.30983651975612	4.04511308316512	6.59215387268986	3.52196928101113	8.25682999981589	1.16492108182293	6.98907061654957	5.01249890695011	2.7958130040589	7.55553733313299	8.93445197538359	4.86742118038324	4.92814637673723	0.980110693483277	1.99086710117776	0	3.79745427743705	1.10382545942793	0	1.11534077107221	1.9214103640869	1.00265751467709	1.0458375077888	1.04911136998597	2.02883935560207	0	2.18375431006837	2.28322785789831	3.17952255735156	0	1.9430213218847	0.76336296588677	0	1.98062415147056	1.79892003912122	0.817621926815517
CryptonV-N4_DR_dup530	CryptonV-N4_DR_dup530	0	0	0	0	0	0	0	0	0	0	0	0	0	0	0	0	0	0	0	0	0	0	0	0	0	0	0	0	0	0	0	0	0	1.00265751467709	0	0	0	0	0	0	0	0	0	0.76336296588677	0	0	0.899460019560612	0
Mariner-N22_DRe_dup14	Mariner-N22_DRe_dup14	0	0	0	0	0	0	0	0	0	0	0	0	0	0	0	0	0	0	0	0	0	0	0	0	0	0	0	0	0	0	0	0	0	0	0	0	0	0	0	0	0	0	0	0	0	0	0	0
DIRS1_DR_dup57/58	DIRS1_DR_dup57/58	0	0	0	0	0	0	0	0	0	0	0	0	0	0	0	0	0	0	0	0	0	0	0	0	0	0	0	0	0	0	0	0	0	0	0	0	0	0	0	0	0.79488063933789	0	0	0	0	0	0	0
L2-2_DRe_dup170	L2-2_DRe_dup170	0	0	0	0	0	0	0	0	0	0	0	0	0	0	0	0	0	0	0	0	0	0.629628111094416	3.43632768283984	0	0	0	1.99086710117776	0	0	1.10382545942793	0	0	0	0	0	4.1964454799439	0	0	0	1.14161392894915	2.38464191801367	1.84487098156438	0	0	0	0.990312075735279	0	1.63524385363103
TDR13_dup547	TDR13_dup547	0	0	0	0	0	0	0	0	0	0	0	0	0	0	0	0	0	0	0	0	0	0	0	0	0	0	0	0	0	0	0	0	0	0	0	0	0	0	0	0	0	0	0	0.76336296588677	0.823825108493797	0	0	0
L2-1_DR_dup150	L2-1_DR_dup150	0	0	0	0	0	0	0	0	0	0	0	0	0	0	0	0	0	0	0	0	1.39790650202945	5.03702488875533	6.87265536567968	2.08603764873567	2.81608364384985	9.80110693483277	5.97260130353328	24.0243274079133	3.79745427743705	13.2459055131351	3.79899783920255	22.3068154214443	50.917374648303	15.0398627201564	9.41253757009923	7.34377958990182	7.10093774460725	0	4.36750862013674	3.42484178684746	4.76928383602734	2.76730647234657	33.0313624720399	39.694874226112	38.7197800992085	42.583419256617	17.9892003912122	5.72335348770862
L2-2_DRe_dup173	L2-2_DRe_dup173	0	0	0	0	0	0	0	0	0	0	0	0	0	0	0	0	0	0	0	0.556944322994457	4.19371950608835	0.629628111094416	0	0	2.11206273288739	1.96022138696655	3.98173420235552	0.92401259261205	0	0	0	5.57670385536107	4.80352591021726	1.00265751467709	0	2.09822273997195	2.02883935560207	0	5.45938577517092	1.14161392894915	0.79488063933789	2.76730647234657	0	1.52672593177354	4.11912554246899	0	0	4.9057315608931
Mariner-N5_DR_dup72/73	Mariner-N5_DR_dup72/73	0	0	0	0	0	0	0	0	0	0	0	0	0	0	0	0	0	0	0	0	0	0	0	0	0	0	0	0.92401259261205	0	0	5.06533045227006	0	0	0	0	0	0	0	0	0	0	1.84487098156438	0	0	0	0	0	0
L2-1_DR_dup155	L2-1_DR_dup155	0	0	0	0	0	0	0	0	0	0	0	0	0	0	0	0	0	0	0	0	2.09685975304418	1.25925622218883	2.74906214627187	0	2.81608364384985	0.980110693483277	0.99543355058888	1.8480251852241	1.89872713871853	3.31147637828378	5.06533045227006	4.46136308428886	0	3.00797254403127	2.09167501557761	1.04911136998597	2.02883935560207	0	3.27563146510255	1.14161392894915	0.79488063933789	2.76730647234657	1.9430213218847	2.29008889766031	2.47147532548139	5.94187245441167	1.79892003912122	6.54097541452414
hAT-N142B_DR_dup80	hAT-N142B_DR_dup80	0	0	0	1.21824273636457	0	0	0	0	0	0	0	0	0	0	0	0	0	0	0	0	0	0.629628111094416	0	0	0	0	0	0.92401259261205	0	0	0	0	0	0	1.0458375077888	0	0	0	1.09187715503418	0	2.38464191801367	0.922435490782191	4.85755330471175	2.29008889766031	1.64765021698759	2.97093622720584	0	4.9057315608931
DIRS-14_DR	DIRS-14_DR	65.1066381355035	61.3145701259434	70.4994113215968	52.3844376636764	70.3254736288565	47.8896634233797	38.4521592924117	51.8374730856076	28.2456079421413	39.8924160773161	30.2661863543055	33.5164637937502	23.46466549645	32.938777962916	37.9048847679667	22.0123080063196	19.9902199995543	15.7264346046095	21.5048326663064	18.9361069818115	31.4528962956626	23.9258682215878	30.9269491455586	29.2045270822994	40.8332128358228	37.2442063523645	34.8401742706108	37.884516297094	38.9239063437298	34.2185892422658	51.9196371357681	35.6909046743109	38.4282072817381	31.0823829549898	23.0084251713537	24.1295615096774	36.5191084008373	59.4093528993444	19.6537887906153	22.8322785789831	22.2566579014609	26.7506292326835	29.1453198282705	25.9543408401502	17.3003272783697	22.7771777419114	24.2854205281365	19.6229262435724
Gypsy-16-LTR_DR_dup4	Gypsy-16-LTR_DR_dup4	1.16261853813399	2.55477375524764	2.43101418350334	1.21824273636457	0	5.63407804980938	4.47118131307113	0.878601238739112	5.46689185976928	2.44239282106017	1.5929571765424	1.67582318968751	1.43661217325204	1.15574659519003	3.29607693634493	0.880492320252783	1.30370999997093	2.32984216364586	2.15048326663064	2.78472161497229	4.89267275710308	0.629628111094416	5.49812429254375	4.17207529747135	0.704020910962462	0	4.9771677529444	0.92401259261205	11.3923628323112	5.51912729713964	7.59799567840509	1.11534077107221	7.68564145634762	2.00531502935418	1.0458375077888	3.14733410995792	2.02883935560207	2.1603401054307	3.27563146510255	2.28322785789831	3.97440319668945	3.68974196312876	5.8290639656541	6.10690372709416	1.64765021698759	3.96124830294112	3.59784007824245	2.45286578044655
Rex1-31_DRe_dup144	Rex1-31_DRe_dup144	38.3664117584217	35.766832573467	31.6031843855434	17.0553983091039	17.1906713314983	26.2923642324438	22.3559065653556	22.8436322072169	23.6898647256669	23.6097972702483	22.8323861971077	18.9926628164585	18.1970875278592	15.6025790350655	16.4803846817247	14.9683694442973	18.251939999593	19.2211978500783	20.9672118496487	18.9361069818115	25.1623170365301	35.8888023323817	27.4906214627187	38.9393694430659	33.0889828152357	63.707195076413	55.7442788329773	57.2887807419471	53.1643598841188	64.0218766468198	106.371939497671	83.6505578304161	78.7778249275631	101.268408982386	89.9420256698371	92.3218005587658	96.3698693910984	50.7679924776215	91.7176810228715	94.7539561027797	62.7955705076933	43.354468066763	50.5185543690022	56.488859475621	66.7298337879976	49.5156037867639	47.6713810367124	43.3339621212224
HarbingerN5_DR_dup137	HarbingerN5_DR_dup137	0	0	0	0	0	0	0	0	0	0	0	0	0	0	0	0	0	0	1.07524163331532	0	0	0.629628111094416	0.687265536567968	1.39069176582378	1.40804182192492	12.7414390152826	15.9269368094221	5.5440755556723	6.64554498551485	7.72677821599549	20.2613218090803	11.1534077107221	6.72493627430416	12.0318901761251	10.458375077888	8.3928909598878	3.04325903340311	7.56119036900746	10.9187715503418	10.2745253605424	3.17952255735156	3.68974196312876	0	3.05345186354708	2.47147532548139	0	2.69838005868184	0.817621926815517
hAT-N121_DR_dup34/35	hAT-N121_DR_dup34/35	0	0	0	0	0	0	0	0	0	0	0	0	0	0	0	0	0	0	0	0	2.09685975304418	3.14814055547208	5.49812429254375	0.695345882911891	2.11206273288739	17.641992482699	23.8904052141331	12.9361762965687	15.1898171097482	14.3497309725631	22.7939870352153	18.9607931082276	13.4498725486083	16.0425202348335	23.0084251713537	7.34377958990182	19.2739738782197	21.603401054307	19.6537887906153	20.5490507210848	3.97440319668945	7.37948392625753	5.8290639656541	4.58017779532062	9.88590130192557	8.91280868161751	5.39676011736367	5.72335348770862
hAT-N131_DR_dup98	hAT-N131_DR_dup98	0	0	0	0	0	0	0	0	0	0	0	0	0	0	0	0	0	0	0	0	2.09685975304418	4.40739677766091	5.49812429254375	5.56276706329513	2.81608364384985	8.8209962413495	34.8401742706108	31.4164281488097	14.240453540389	52.9836220525405	3.79899783920255	5.57670385536107	5.76423109226071	5.01328757338546	5.22918753894402	4.1964454799439	0	7.56119036900746	2.18375431006837	2.28322785789831	3.17952255735156	0.922435490782191	2.91453198282705	4.58017779532062	2.47147532548139	0.990312075735279	0.899460019560612	1.63524385363103
Nimb-11_DR	Nimb-11_DR	0	0	0	0	0	0	1.78847252522845	0	0.91114864329488	0	0	0.558607729895837	1.43661217325204	0.577873297595017	0	0.440246160126392	0	1.74738162273439	1.07524163331532	0	121.617865676562	91.9257042197847	144.325762679273	114.03672479755	99.9709693566696	282.271879723184	311.570701334319	259.647538523986	262.024345143157	323.420859612383	203.87955070387	216.37610958801	212.315845231603	226.600598317023	280.284452087399	161.56315097784	168.393666514972	66.9705432683518	161.597818945059	162.10917791078	81.0778252124648	70.1050972994465	78.6923635363304	110.687630053582	101.330488344737	87.1474626647045	80.9514017604551	76.0388391938431
EnSpm-16_DR_dup102/103/105	EnSpm-16_DR_dup102/103/105	0	0	0	0	1.56278830286348	0	0	0	0	0	0	1.11721545979167	0	2.31149319038007	0	1.32073848037917	0	1.16492108182293	0.537620816657659	0.556944322994457	2.09685975304418	1.88888433328325	2.74906214627187	0	4.22412546577477	25.4828780305652	24.885838764722	15.7082140744048	15.1898171097482	20.9726837291306	17.7286565829452	21.1914746503721	12.4891673665649	27.0717528962815	39.7418252959745	14.6875591798036	35.5046887230363	24.8439112124531	20.7456659456495	27.3987342947797	37.3593900488808	41.5095970851986	34.9743837939246	36.641422362565	68.3774840049852	35.65123472647	32.380560704182	40.0634744139603
Polinton-4_DR_dup615	Polinton-4_DR_dup615	0	0	0	0	0	0	0	0	0	0	1.06197145102826	0	0	0	1.09869231211498	0.880492320252783	0.43456999999031	0	0	0	2.7958130040589	0	0	0	1.40804182192492	0	0	0	0	0	0	0	0	0	0	0	0	0	0	0	3.97440319668945	0.922435490782191	1.9430213218847	1.52672593177354	1.64765021698759	1.98062415147056	7.1956801564849	5.72335348770862
hAT-N66_DR_dup49	hAT-N66_DR_dup49	0	0	0	0	0	0	0	0	0	0	0	0	0.478870724417346	0	0	0	0	0	0	0	0	0	0	0	0	0	0	0	0	0	0	0	0	0	0	0	0	0	0	0	0.79488063933789	0	0.971510660942351	0	0.823825108493797	0.990312075735279	2.69838005868184	1.63524385363103
L2-1_DR_dup158/159	L2-1_DR_dup158/159	0	0	0	0	0	0	0	0	0	0	0	0	0	0	0	0	0	0	0	0	0.698953251014725	0	0	0	2.11206273288739	0	3.98173420235552	0.92401259261205	2.84809070807779	1.10382545942793	2.53266522613503	0	0.960705182043452	1.00265751467709	0	2.09822273997195	0	4.32068021086141	1.09187715503418	0	0	0.922435490782191	0.971510660942351	2.29008889766031	1.64765021698759	0.990312075735279	0	1.63524385363103
hAT-N187_DR_dup74	hAT-N187_DR_dup74	0	0	0	0	0	0	0	0	0	0	0	0	0	0	0	0	0	0	0	0	0	0	0	0	0	0	0	0	0	0	0	0	0	0	0	0	0	0	0	0	0	0	0	0	0	0	0	0
HATN5_DR_dup29	HATN5_DR_dup29	0	0	0	0	0	0	0	0	0	0	0	0	0	0	0	0	0	0	0	0	0.698953251014725	0	0	1.39069176582378	0.704020910962462	6.86077485438294	5.97260130353328	2.77203777783615	0.949363569359264	1.10382545942793	11.3969935176076	3.34602231321664	5.76423109226071	9.02391763209382	9.41253757009923	6.29466821991585	4.05767871120414	7.56119036900746	6.55126293020511	5.70806964474577	9.53856767205468	5.53461294469315	5.8290639656541	10.6870815224148	6.59060086795038	10.8934328330881	14.3913603129698	13.0819508290483
[truncated: 45,537 more rows]
[truncated: 42 more columns]
