# Supplementary material for: Zebrafish transposable elements show extensive diversification in age, genomic distribution, and developmental expression
Source: Genome Res. 2022 Jul;32(7):1408–23. doi: 10.1101/gr.275655.121 (PMC9341512; doi:10.1101/gr.275655.121)
Supplement: Supplemental Material [file supp_gr.275655.121_Supplementary_data_5.tar.gz › Telescop_TEloci_counts/Telescope_TE_counts_raw.tab]

TEs	1_cell_rep_1	1_cell_rep_2	1_cell_rep_3	1_cell_rep_4	1_cell_rep_5	2_cell_rep_1	2_cell_rep_2	2_cell_rep_3	2_cell_rep_4	2_cell_rep_5	128_cell_rep_1	128_cell_rep_2	128_cell_rep_3	128_cell_rep_4	128_cell_rep_5	1k_cell_rep_1	1k_cell_rep_2	1k_cell_rep_3	1k_cell_rep_4	1k_cell_rep_5	dome_rep_1	dome_rep_2	dome_rep_3	dome_rep_4	dome_rep_5	50pc_epiboly_rep_1	50pc_epiboly_rep_2	50pc_epiboly_rep_3	50pc_epiboly_rep_4	50pc_epiboly_rep_5	shield_rep_1	shield_rep_2	shield_rep_3	shield_rep_4	shield_rep_5	75pc_epiboly_rep_1	75pc_epiboly_rep_2	75pc_epiboly_rep_3	75pc_epiboly_rep_4	75pc_epiboly_rep_5	1_4_somites_rep_1	1_4_somites_rep_2	1_4_somites_rep_3	1_4_somites_rep_4	1_4_somites_rep_5	14_19_somites_rep_1	14_19_somites_rep_2	14_19_somites_rep_3	14_19_somites_rep_4
EnSpm-4N3_DR	EnSpm-4N3_DR	0	0	0	0	0	0	0	0	0	0	0	0	0	0	0	0	0	0	0	0	4	8	6	2	3	0	2	5	1	3	2	5	1	2	1	0	0	0	0	0	0	1	0	0	0	0	0	0
Mariner-N2_DR	Mariner-N2_DR	0	0	0	0	0	0	0	0	0	0	0	0	0	0	0	0	0	0	0	0	2	4	2	3	5	6	7	5	5	3	3	2	2	2	1	1	0	0	0	1	0	0	2	2	0	0	0	0
hAT-N159_DR	hAT-N159_DR	420	348	358	370	321	424	367	294	377	497	141	126	151	206	160	219	254	240	224	209	283	293	392	220	286	457	414	417	337	360	425	523	478	456	483	612	587	698	696	512	1414	1324	1004	1621	1725	2057	2869	2193
hAT-N21B_DR	hAT-N21B_DR	0	0	0	0	0	0	0	0	0	0	0	0	0	0	0	0	0	0	0	0	0	1	0	4	0	6	8	6	5	13	8	9	14	8	11	12	8	12	6	15	18	17	14	13	12	13	11	12
TDR8B	TDR8B	71	70	50	48	15	69	48	57	56	42	44	38	46	39	42	23	35	26	20	36	41	37	32	37	33	10	14	9	13	13	12	12	12	18	13	13	11	7	18	14	17	8	15	17	16	18	11	15
Polinton-4_DR_dup2	Polinton-4_DR_dup2	144	106	121	89	67	103	102	107	120	112	84	51	52	66	62	45	44	46	53	40	52	46	68	38	47	27	20	28	25	21	9	11	10	25	28	18	19	25	33	20	30	27	34	37	30	40	30	38
DNA-N43_DR_dup2	DNA-N43_DR_dup2	0	0	0	0	0	0	0	0	0	0	0	0	0	0	0	0	0	0	0	0	0	0	1	0	0	3	3	2	0	4	2	3	1	2	2	1	2	3	6	0	5	2	2	4	6	1	5	2
LOOPERN2_DR	LOOPERN2_DR	47	33	49	28	39	45	28	22	28	43	22	23	29	32	22	17	18	17	16	12	22	27	27	17	8	12	7	5	10	8	8	7	6	8	13	13	7	8	11	5	10	5	9	11	10	12	12	5
L1-53_DR	L1-53_DR	5	5	5	1	5	17	16	24	22	10	2	3	2	8	6	0	3	7	5	2	11	2	10	6	9	1	0	3	2	5	0	1	2	2	0	3	0	0	3	2	8	1	2	0	2	1	6	3
Polinton-4N1_DR_dup1	Polinton-4N1_DR_dup1	3	3	2	1	0	0	1	1	0	2	8	5	3	4	9	2	1	2	3	4	7	2	5	8	3	12	6	8	2	3	3	9	7	4	11	5	4	7	3	7	6	5	8	7	3	3	2	6
DNA9TA1_DR_dup2	DNA9TA1_DR_dup2	4	4	4	3	2	0	2	1	0	1	9	5	4	2	2	1	1	1	1	3	8	7	5	3	9	14	11	9	6	5	10	10	10	15	12	2	7	2	3	4	7	3	7	5	5	8	4	6
Harbinger-N17_DR	Harbinger-N17_DR	0	0	0	0	0	0	0	0	0	0	0	0	0	0	0	0	0	0	0	0	2	1	0	2	3	3	4	1	5	1	2	4	4	5	3	3	3	7	3	4	6	7	2	7	3	3	0	0
Polinton-1_DR_dup0/5/6	Polinton-1_DR_dup0/5/6	0	0	0	1	0	0	0	2	0	3	4	2	7	4	10	2	4	6	2	4	0	4	8	2	3	2	1	1	1	1	3	1	0	1	0	0	0	0	2	0	6	1	3	6	7	6	6	10
EnSpm-N10_DR_dup3	EnSpm-N10_DR_dup3	135	110	129	116	64	111	103	100	99	109	84	78	113	95	97	65	120	93	79	102	59	64	69	43	74	36	32	36	35	31	35	37	48	37	41	47	58	44	42	37	53	45	43	53	63	56	63	73
ENSPM-6_DR_dup4/5/6	ENSPM-6_DR_dup4/5/6	0	0	0	0	0	0	0	0	1	0	0	0	0	0	0	0	0	0	0	1	1	2	3	1	0	2	1	1	0	1	3	6	4	1	2	5	6	0	2	2	1	2	3	3	3	1	2	3
TDR8B_dup2	TDR8B_dup2	2	5	1	5	1	3	1	1	1	2	0	0	1	1	2	0	1	1	1	4	1	2	2	0	0	0	0	0	0	1	0	0	2	1	1	0	1	2	6	1	3	6	0	6	5	0	2	1
Zisupton-7_DR_dup10/14	Zisupton-7_DR_dup10/14	40	37	44	50	32	48	30	39	42	31	38	35	42	58	46	44	36	21	30	42	27	39	30	28	21	48	42	37	33	32	60	45	52	39	46	23	42	32	35	28	24	23	22	25	38	25	34	24
Gypsy47-I_DR	Gypsy47-I_DR	127	103	115	93	50	107	112	88	87	122	65	56	65	66	58	64	77	65	57	54	41	55	53	32	48	25	30	23	22	31	21	26	39	30	30	28	31	13	30	28	32	31	28	33	45	42	43	55
hAT-2n1_DR	hAT-2n1_DR	124	135	128	119	72	120	93	109	107	119	76	51	111	70	73	55	87	72	65	81	61	75	64	66	62	32	20	31	51	30	42	44	40	38	50	42	44	33	37	34	66	21	35	52	37	59	37	68
Gypsy-31-LTR_DR_dup3	Gypsy-31-LTR_DR_dup3	0	0	0	0	0	0	0	0	0	0	0	0	0	0	0	0	0	0	0	0	0	0	1	1	0	0	0	2	2	0	1	1	5	4	3	2	1	5	6	4	3	2	3	0	6	1	1	4
Dada-tL_DR_dup1	Dada-tL_DR_dup1	55	67	52	48	31	77	56	45	66	81	35	29	41	37	34	30	47	41	37	36	36	21	42	20	32	19	18	20	17	21	15	33	21	18	13	13	23	23	22	22	17	16	14	20	23	20	39	29
DNA9-3_DR	DNA9-3_DR	0	0	0	0	0	3	1	5	3	6	17	10	8	6	7	11	11	3	15	12	12	21	19	14	13	25	23	20	13	22	33	41	50	47	49	63	63	41	49	49	37	21	19	39	37	29	32	40
hAT-N159_DR_dup2	hAT-N159_DR_dup2	1	2	1	0	0	4	3	4	0	0	5	6	6	0	5	3	7	10	8	9	8	9	11	8	8	15	24	24	9	11	17	20	30	28	35	37	22	15	63	33	25	17	11	21	17	17	20	22
DNA-N4_DR_dup4	DNA-N4_DR_dup4	0	0	0	1	0	0	0	0	0	0	0	0	1	1	1	1	2	1	0	0	3	8	2	1	1	3	2	3	0	4	1	15	7	2	2	7	5	1	10	3	6	1	1	4	7	4	5	6
Rex1-31_DRe_dup3/4	Rex1-31_DRe_dup3/4	79	86	63	67	65	84	87	100	79	83	44	45	55	72	38	39	43	27	37	29	54	61	63	53	54	21	38	40	25	23	28	25	25	18	32	24	23	24	34	25	25	29	28	33	24	27	41	21
DNA-N4_DR_dup5	DNA-N4_DR_dup5	52	50	34	15	26	58	62	71	73	62	42	39	61	40	33	17	36	33	33	24	33	50	40	51	39	22	28	27	29	19	22	19	25	25	22	32	33	12	18	17	19	14	20	30	21	14	17	17
hAT-N180_DR_dup2	hAT-N180_DR_dup2	0	0	0	0	0	0	0	0	0	0	0	0	0	1	0	0	0	0	0	0	1	0	0	3	3	3	4	2	7	4	2	8	4	4	8	9	9	9	2	5	2	3	0	0	1	4	2	6
EnSpm-N46_DR_dup2	EnSpm-N46_DR_dup2	0	0	0	0	0	0	0	0	0	0	0	1	0	0	0	0	0	0	0	0	2	1	0	0	2	4	1	1	1	1	6	4	13	5	3	5	1	7	4	3	2	0	3	3	2	0	1	4
Crypton-N1_DR	Crypton-N1_DR	13	16	12	8	8	2	4	3	2	5	11	12	2	13	5	22	15	17	17	17	21	12	12	14	12	62	80	64	40	68	83	79	95	92	109	69	77	56	91	70	80	74	83	74	95	115	122	122
ENSPM-6_DR_dup19/20/21/22	ENSPM-6_DR_dup19/20/21/22	0	0	2	0	1	3	3	2	1	9	4	6	10	5	2	4	2	4	3	5	4	2	2	4	5	1	1	3	4	3	1	6	3	4	0	5	2	3	4	2	7	6	8	8	9	7	2	11
Kolobok-N14B_DR_dup1	Kolobok-N14B_DR_dup1	0	0	0	0	0	0	0	0	0	0	0	0	0	0	0	0	0	0	0	0	0	0	0	0	0	0	0	0	0	0	0	0	0	2	0	0	1	0	1	0	1	0	1	1	1	1	0	0
Helitron-2_DR_dup37/39	Helitron-2_DR_dup37/39	3	0	0	1	2	1	3	3	8	3	3	5	5	0	3	9	2	1	8	4	1	2	1	1	0	1	3	2	4	0	0	0	3	6	2	2	0	3	1	5	4	6	5	5	6	4	3	9
DNA-6-N5B_DR	DNA-6-N5B_DR	0	0	0	0	0	0	0	0	0	0	0	0	0	0	0	0	0	0	0	0	0	0	0	0	0	0	0	0	0	0	0	0	0	0	0	0	0	2	1	0	0	1	0	1	1	0	0	0
Dada-U1A_DR_dup3	Dada-U1A_DR_dup3	0	0	0	0	0	0	0	0	0	0	0	0	0	0	0	0	0	0	0	0	0	0	0	0	0	0	0	0	1	1	0	0	1	0	0	0	0	0	0	0	3	1	4	0	2	1	0	0
DNA2-9_DR	DNA2-9_DR	0	0	0	0	0	0	0	0	0	0	0	0	0	0	0	0	0	0	0	0	0	0	0	0	0	0	0	1	1	0	0	0	0	0	0	0	0	0	0	0	7	4	0	1	1	0	1	2
EnSpm-N13_DR_dup6/7	EnSpm-N13_DR_dup6/7	1	0	1	1	0	4	1	0	2	3	1	2	1	0	1	0	3	3	0	1	2	2	2	2	0	1	2	0	1	0	1	0	1	1	1	1	0	0	2	0	3	3	4	3	2	6	2	2
LOOPERN2_DR_dup9	LOOPERN2_DR_dup9	6	1	2	1	4	15	12	14	5	9	5	16	9	3	3	1	7	2	8	3	8	5	4	4	2	4	4	6	4	4	1	13	7	5	6	6	10	7	9	9	22	18	10	19	1	12	10	7
hAT-N185C_DR	hAT-N185C_DR	0	5	4	2	0	5	1	1	7	9	11	3	10	5	14	1	13	1	1	6	8	5	8	5	14	7	3	4	5	6	9	5	1	6	5	3	3	6	3	3	7	8	12	13	18	7	17	13
Zisupton-7_DR_dup33/36/39/40	Zisupton-7_DR_dup33/36/39/40	16	20	11	19	11	22	28	22	18	16	33	24	24	26	30	22	19	20	13	30	15	28	14	18	24	17	12	3	14	9	5	3	6	6	6	0	8	11	6	8	8	8	1	19	3	11	12	4
ERV1-4_DR-LTR	ERV1-4_DR-LTR	0	0	0	0	0	0	0	0	0	0	0	0	0	0	0	0	0	0	0	0	3	1	1	2	0	0	3	0	6	7	23	20	1	9	31	46	40	1	83	24	3	1	0	34	0	1	0	0
hAT-2_DR	hAT-2_DR	5	4	5	1	5	12	9	14	12	20	13	11	6	9	9	8	17	6	8	8	11	9	5	11	5	12	6	13	8	7	8	8	12	12	6	14	9	5	5	10	19	15	13	35	14	30	11	16
hAT-N202_DR_dup1	hAT-N202_DR_dup1	3	9	3	1	5	10	17	9	19	12	9	10	8	4	16	11	14	11	4	16	8	13	12	6	9	4	8	8	7	6	6	13	14	15	11	17	6	10	11	13	17	11	15	28	23	20	26	31
EnSpm-9_DR_dup19/22	EnSpm-9_DR_dup19/22	10	12	12	10	13	12	22	35	30	34	19	15	17	24	20	39	37	18	26	10	25	20	39	26	21	5	10	10	11	9	11	7	8	7	6	12	3	13	8	9	15	9	5	17	23	11	13	19
DNA-N43_DR_dup28	DNA-N43_DR_dup28	3	3	1	3	0	4	5	12	4	7	9	1	12	3	3	2	5	5	1	5	1	4	5	4	11	5	1	4	2	1	1	0	1	3	2	2	0	1	1	1	2	1	2	3	3	0	3	3
hAT-N202_DR_dup2	hAT-N202_DR_dup2	11	5	10	5	6	16	18	15	16	7	23	17	10	15	10	16	13	10	9	11	18	12	5	12	21	4	13	13	9	10	7	6	14	4	11	2	1	4	2	4	4	8	10	7	10	5	8	13
TDR8B_dup10	TDR8B_dup10	14	9	12	9	9	22	15	34	21	11	24	19	26	18	18	15	20	12	10	21	25	18	18	16	19	14	10	13	18	7	7	5	5	11	5	5	6	1	3	8	6	12	7	16	7	10	16	18
hAT-N48C_DR_dup9	hAT-N48C_DR_dup9	5	8	1	8	9	17	13	7	12	19	5	9	9	12	9	13	12	12	13	13	14	17	11	12	9	4	12	6	9	12	4	3	4	2	2	3	3	0	0	2	11	4	7	11	10	8	11	19
Gypsy118-LTR_DR_dup1	Gypsy118-LTR_DR_dup1	14	10	12	16	12	10	6	4	11	5	9	12	11	7	3	6	17	9	8	15	5	12	3	4	12	10	2	7	4	2	2	5	4	3	5	0	0	1	0	0	1	4	4	7	0	1	3	5
Merlin-N5_DR_dup1	Merlin-N5_DR_dup1	14	17	12	9	7	6	8	14	8	13	17	12	14	11	11	9	20	8	9	8	20	3	10	9	15	5	7	13	9	4	5	3	4	4	5	1	0	0	0	0	7	2	2	3	1	3	5	1
Polinton-4_DR_dup26	Polinton-4_DR_dup26	10	12	13	8	10	9	8	6	5	6	16	6	5	5	10	9	13	4	12	6	6	13	15	6	8	7	6	5	7	5	3	3	8	6	2	0	4	2	0	1	1	0	0	4	0	1	0	1
hAT-N36C_DR	hAT-N36C_DR	0	0	0	0	0	0	0	0	0	0	0	0	0	0	0	0	0	0	0	0	0	0	0	0	0	0	0	0	0	0	0	0	0	0	0	19	0	0	0	0	0	0	3	0	8	0	0	0
DNA-8-12_DR	DNA-8-12_DR	23	29	26	13	22	25	20	19	17	11	19	21	11	19	12	25	19	18	23	22	34	23	25	26	11	23	27	22	19	31	22	16	26	27	26	21	29	32	28	33	69	71	55	60	64	63	78	70
EnSpm-21_DR_dup19	EnSpm-21_DR_dup19	7	7	16	16	8	3	2	13	9	15	15	17	15	22	10	4	22	14	14	9	20	5	14	1	12	0	4	8	5	7	2	0	0	3	0	1	3	2	0	1	10	4	0	3	2	1	4	5
Merlin-1_DR_dup4	Merlin-1_DR_dup4	14	10	4	7	9	16	21	1	5	5	13	16	14	8	5	17	11	10	11	14	10	20	4	21	9	7	3	3	0	3	3	2	4	3	0	2	0	8	4	2	2	2	2	6	5	2	3	4
EnSpm-N21_DR_dup1	EnSpm-N21_DR_dup1	11	21	17	14	9	19	24	17	23	19	23	23	26	31	29	27	31	35	41	35	40	27	42	22	21	7	14	10	8	5	6	9	9	9	12	10	10	12	9	9	21	20	20	24	26	22	13	22
DNA-N4_DR_dup12	DNA-N4_DR_dup12	38	32	27	24	13	33	24	23	23	27	38	43	47	35	40	44	56	35	31	22	32	44	26	30	44	36	28	38	33	29	36	39	42	25	27	18	25	15	25	21	29	28	22	31	30	19	22	18
LOOPERN6B_DR_dup2	LOOPERN6B_DR_dup2	1	0	0	0	0	1	2	4	3	0	1	1	0	0	2	0	2	1	0	0	4	2	4	2	0	5	3	5	2	2	4	4	8	4	7	2	7	8	3	5	6	6	3	6	10	13	7	12
SINE2-1_DR_dup1	SINE2-1_DR_dup1	0	0	0	0	0	0	0	0	0	0	0	0	0	0	0	0	1	0	0	0	0	1	0	1	1	2	1	6	3	2	0	3	4	0	1	5	8	1	12	4	19	14	14	32	26	13	16	23
EnSpm-6N1_DR	EnSpm-6N1_DR	0	0	0	0	0	0	0	0	0	0	0	0	0	0	0	0	0	0	0	0	0	0	0	1	0	5	2	1	0	1	0	0	1	8	3	3	2	4	0	2	3	7	5	3	3	5	6	3
TDR24_dup0/1	TDR24_dup0/1	0	0	0	0	0	0	0	0	0	0	0	0	0	0	0	0	0	0	0	0	0	0	0	0	1	1	0	0	1	0	0	1	0	0	0	1	0	0	0	0	0	2	0	1	2	1	1	0
DNA8-12_DR_dup0/1	DNA8-12_DR_dup0/1	0	0	0	0	0	0	0	0	0	0	0	0	0	0	0	0	0	0	0	0	1	0	0	0	0	3	2	0	0	1	0	0	1	0	0	0	1	0	0	0	1	0	1	2	0	0	1	1
TDR19_dup3	TDR19_dup3	0	0	0	0	0	0	0	0	0	0	0	0	0	0	0	0	0	0	0	0	2	1	3	0	2	1	3	2	1	3	0	0	0	0	2	0	0	0	0	0	1	0	1	1	1	0	2	2
EnSpm-9_DR_dup29	EnSpm-9_DR_dup29	9	10	11	12	3	7	9	9	14	12	1	2	1	3	0	1	5	4	0	5	2	1	0	0	0	4	4	1	1	2	6	7	6	7	5	6	4	5	4	10	9	5	5	9	7	3	3	6
Mariner-N38_DR_dup8	Mariner-N38_DR_dup8	0	0	0	0	0	0	0	0	0	0	0	0	0	1	0	0	0	0	0	0	0	1	0	0	0	4	8	2	2	0	2	1	2	2	4	0	0	2	1	0	1	0	0	6	4	4	2	0
Helitron-2_DR_dup56/60	Helitron-2_DR_dup56/60	85	63	64	58	37	74	66	93	92	69	73	41	72	54	45	31	51	41	48	47	66	63	49	60	57	56	37	57	34	40	46	47	53	54	56	19	26	24	24	17	16	5	5	14	14	9	3	13
EnSpm-N13_DR_dup12/13	EnSpm-N13_DR_dup12/13	0	0	0	0	0	0	0	0	0	0	0	0	0	0	0	0	0	0	0	0	0	0	1	0	2	1	3	4	0	5	1	2	6	5	3	2	9	6	7	10	8	3	7	5	4	5	2	4
DNA-2-30B_DR_dup22	DNA-2-30B_DR_dup22	127	121	131	93	79	142	122	157	161	122	69	70	91	87	89	72	81	83	72	73	85	109	130	85	83	86	62	95	75	71	68	77	68	63	88	37	53	12	33	36	18	19	15	17	20	24	42	30
Zisupton-7_DR_dup66	Zisupton-7_DR_dup66	95	91	83	60	57	109	100	85	108	105	85	54	69	50	53	56	56	54	39	59	76	76	72	56	66	55	51	52	54	44	39	45	61	50	48	26	25	8	24	26	11	8	12	11	13	18	15	23
EnSpm-21_DR_dup23	EnSpm-21_DR_dup23	0	0	0	0	0	0	0	0	0	0	0	0	0	0	0	0	0	0	0	0	0	0	0	0	0	0	0	0	0	1	0	2	2	0	0	0	1	1	3	0	5	3	6	7	3	5	1	3
Polinton-4N1_DR_dup20	Polinton-4N1_DR_dup20	101	88	100	85	59	98	100	94	97	111	84	76	92	75	89	54	61	33	68	49	59	57	48	69	72	53	67	57	53	51	35	47	50	43	52	30	19	20	26	26	9	12	17	23	10	12	16	10
DNA-N43_DR_dup41	DNA-N43_DR_dup41	43	53	41	34	30	36	35	29	40	37	42	26	28	39	31	33	30	21	24	22	22	30	28	29	22	17	33	29	15	21	14	26	27	31	38	16	11	6	9	8	6	4	3	3	4	8	6	11
DNA6-6_DR_dup20	DNA6-6_DR_dup20	0	0	0	0	0	0	0	0	0	0	1	0	0	1	0	0	0	0	0	0	1	1	3	3	0	3	7	6	7	5	7	10	8	9	7	12	10	13	10	9	19	5	17	10	14	11	21	10
Tx1-3_DR	Tx1-3_DR	0	0	0	0	0	2	4	2	2	1	1	0	0	0	0	9	7	10	4	9	13	18	10	16	7	15	19	20	14	17	13	12	29	20	19	24	20	46	7	25	55	32	28	62	54	30	33	39
DNA-8-29_DR	DNA-8-29_DR	0	6	4	0	2	19	15	11	9	13	33	25	30	28	20	21	38	20	41	23	16	7	12	20	27	6	17	12	10	9	6	8	10	7	5	3	5	10	3	6	9	4	5	5	4	5	0	2
EnSpm-N13_DR_dup18	EnSpm-N13_DR_dup18	4	2	2	7	7	12	22	30	22	16	34	23	24	26	34	33	23	26	31	39	33	40	41	42	35	16	15	25	27	10	20	18	16	15	13	5	4	12	6	7	10	5	5	13	2	10	5	8
DNA6-4_DR_dup5	DNA6-4_DR_dup5	9	9	10	6	6	27	20	21	22	30	29	39	40	47	35	33	36	30	37	32	38	40	44	44	48	27	27	35	22	29	13	14	20	11	22	6	8	7	8	8	13	9	5	15	8	12	9	16
SINE2-3_DR_dup5	SINE2-3_DR_dup5	0	0	0	0	0	0	0	0	0	0	0	0	0	0	0	0	0	0	0	0	0	0	0	0	0	0	0	0	0	0	0	0	0	0	0	0	0	0	0	0	0	0	0	0	0	0	0	0
Rex1-40_DRe_dup2	Rex1-40_DRe_dup2	0	0	0	0	0	0	0	0	0	0	0	0	0	0	0	0	0	0	0	0	0	0	0	0	0	0	0	0	0	0	0	0	0	0	0	0	0	0	0	0	0	0	0	0	0	0	0	0
TE-X-16_DR_dup6	TE-X-16_DR_dup6	0	0	0	0	0	0	0	0	0	0	0	0	0	0	0	0	0	0	0	0	0	0	0	0	0	0	0	0	0	0	0	0	0	0	0	0	0	0	0	0	0	1	3	0	6	39	36	39
EnSpm-N14_DR_dup37	EnSpm-N14_DR_dup37	0	0	0	0	0	0	0	0	0	0	0	0	0	0	0	0	0	0	0	0	0	0	0	0	0	0	0	0	0	0	0	0	1	0	0	0	0	0	0	0	0	0	2	2	0	18	3	10
EnSpm-N48B_DR_dup13	EnSpm-N48B_DR_dup13	0	0	0	0	0	0	0	0	0	0	0	0	0	0	0	0	0	0	0	0	0	1	0	0	2	0	1	1	1	1	1	0	2	2	0	0	1	0	1	0	0	1	2	1	0	0	1	4
TDR1	TDR1	0	0	0	0	0	0	0	0	0	0	0	0	0	0	0	0	0	0	0	0	1	2	5	1	0	7	8	8	4	8	2	6	2	5	4	4	5	6	3	6	11	5	7	5	7	5	8	10
DNAX-10_DR	DNAX-10_DR	0	0	0	0	0	0	0	0	0	0	0	0	0	0	0	0	0	0	0	0	0	0	1	0	2	3	2	6	3	0	0	1	2	1	0	3	0	4	1	1	2	0	1	3	1	1	1	0
DNA-2-4_DR_dup1	DNA-2-4_DR_dup1	0	0	0	0	0	0	0	0	0	0	0	0	0	0	0	0	0	0	0	0	5	6	2	0	5	8	7	3	4	2	1	3	2	4	6	4	5	4	0	3	4	6	1	5	1	2	2	3
I-1_DR_dup0/1	I-1_DR_dup0/1	122	121	131	95	106	134	161	161	136	136	94	68	128	87	50	68	57	49	56	63	101	113	131	66	67	94	82	72	72	72	69	47	65	49	58	35	42	61	48	54	61	37	45	31	47	25	52	47
HARBINGERN3B_DR	HARBINGERN3B_DR	0	0	0	0	0	0	0	0	0	0	0	0	0	0	0	0	0	0	0	0	0	0	0	0	0	0	0	1	0	0	0	0	0	0	0	0	0	0	0	2	2	1	1	1	0	3	2	3
ANGEL_dup26	ANGEL_dup26	143	115	154	146	144	204	147	154	179	195	70	79	117	96	85	141	137	109	102	111	60	65	76	60	48	31	21	28	28	26	19	31	20	24	31	30	19	26	28	16	23	21	18	19	25	18	24	12
EnSpm-8_DR_dup4	EnSpm-8_DR_dup4	3	1	1	3	5	3	1	9	1	9	4	1	3	5	0	2	1	2	5	3	1	0	2	1	2	0	0	0	2	0	2	0	0	0	0	0	1	0	2	1	1	0	1	1	0	2	0	0
hAT-N21B_DR_dup12	hAT-N21B_DR_dup12	0	0	0	0	0	0	0	0	0	0	0	0	0	0	0	0	0	0	0	0	0	0	0	0	0	0	1	0	0	0	0	0	0	1	1	0	0	0	0	1	3	3	1	3	7	1	2	7
Gypsy82-LTR_Dr_dup27	Gypsy82-LTR_Dr_dup27	0	0	0	0	1	0	3	0	1	1	1	2	1	0	2	0	0	1	0	2	0	1	0	0	0	2	2	0	2	1	3	1	1	3	1	3	4	1	5	4	5	9	7	7	8	9	10	6
TC1DR3_dup6	TC1DR3_dup6	0	0	0	0	0	0	0	0	0	0	0	0	0	1	0	0	0	0	0	0	0	1	0	0	1	1	0	3	0	0	2	1	1	2	0	0	4	1	2	1	1	2	2	3	0	3	3	0
Merlin-1_DR_dup18	Merlin-1_DR_dup18	3	3	2	2	0	10	7	9	6	8	5	5	4	2	4	3	5	7	2	8	4	2	4	3	3	5	6	9	8	6	7	9	10	10	15	7	9	9	27	16	37	42	31	39	41	46	56	53
hAT-N126B_DR_dup5	hAT-N126B_DR_dup5	6	1	3	2	6	4	11	5	2	5	5	6	1	1	1	4	8	1	6	6	3	4	3	4	2	1	1	7	5	2	0	1	1	1	0	1	1	1	1	1	6	6	1	6	5	4	3	5
DNA2-3_DR	DNA2-3_DR	4	4	3	3	1	9	6	3	6	6	0	4	3	0	2	2	4	0	5	2	5	0	5	12	5	6	4	2	3	1	1	3	0	2	2	1	0	6	0	2	4	14	3	5	6	7	5	11
hAT-N126_DR	hAT-N126_DR	5	4	9	9	4	9	12	8	11	13	7	10	4	15	6	7	10	9	6	10	17	9	11	8	5	5	5	6	4	2	4	2	6	2	3	0	3	2	6	1	9	5	6	5	5	5	2	3
hAT-N162_DR	hAT-N162_DR	2	0	4	4	2	4	1	1	3	5	5	1	5	3	0	6	2	2	3	2	3	7	3	2	4	3	0	0	2	3	0	1	3	2	0	1	0	0	1	1	1	0	2	0	3	1	5	1
MuDR-2_DR_dup5/6	MuDR-2_DR_dup5/6	0	0	0	0	0	0	0	0	0	0	0	0	0	0	0	0	0	0	0	0	1	0	0	0	0	2	0	0	1	1	1	1	2	3	1	1	1	3	1	0	0	2	0	4	2	3	3	7
ENSPM-6_DR_dup56/62	ENSPM-6_DR_dup56/62	0	0	0	0	0	0	0	0	0	0	2	0	0	1	0	1	0	0	0	2	7	2	6	4	6	28	27	19	38	27	32	32	36	39	27	39	33	31	34	31	35	30	26	28	24	26	26	36
TDR1_dup2	TDR1_dup2	0	0	0	0	0	0	0	0	0	0	0	0	0	0	0	0	0	0	0	0	1	4	2	1	1	1	4	3	2	4	0	5	1	2	0	2	7	1	3	0	0	6	3	5	1	7	4	10
EnSpm-7_DR_dup21	EnSpm-7_DR_dup21	0	0	0	0	0	0	0	0	0	0	0	0	1	0	0	0	0	0	1	0	2	1	0	0	0	0	5	2	3	1	4	6	3	6	6	4	9	0	5	1	8	10	8	6	9	8	10	8
Gypsy82-LTR_Dr_dup28	Gypsy82-LTR_Dr_dup28	0	1	0	1	1	0	0	1	1	0	3	0	0	0	3	1	1	1	0	0	0	1	1	0	0	3	7	0	2	8	7	8	4	6	5	3	6	5	8	10	14	9	13	8	5	12	21	24
Gypsy120-LTR_DR_dup5	Gypsy120-LTR_DR_dup5	0	1	0	0	0	0	0	0	1	0	0	1	2	1	2	0	1	0	1	0	1	2	0	2	0	6	0	3	1	4	6	4	4	7	1	7	12	13	3	9	9	10	6	9	7	6	9	6
DNA2-16_DR_dup13	DNA2-16_DR_dup13	0	0	0	0	0	0	0	0	0	0	0	0	0	0	0	0	0	0	0	0	7	2	0	8	1	6	6	4	13	6	38	7	10	14	45	2	2	5	29	2	14	8	24	7	1	7	51	6
HE1_DR1_dup58	HE1_DR1_dup58	0	1	0	0	0	0	1	0	0	0	0	0	1	0	0	0	0	1	0	0	18	18	19	9	12	103	95	105	53	91	88	132	153	137	80	101	88	52	94	70	83	77	63	99	94	106	126	144
DNA8-9_DR_dup2	DNA8-9_DR_dup2	0	0	0	0	0	0	0	0	0	0	0	0	0	0	0	0	0	0	0	0	0	0	2	0	2	10	11	8	10	11	6	4	18	11	29	8	9	8	8	23	12	9	12	8	12	26	19	23
EnSpm-N21_DR_dup9	EnSpm-N21_DR_dup9	0	0	0	0	0	0	1	0	0	0	0	0	0	0	0	0	0	0	0	0	15	18	17	14	17	99	82	84	78	78	97	114	118	116	100	89	90	96	91	96	95	66	74	124	112	82	127	137
EnSpm-N21_DR_dup10	EnSpm-N21_DR_dup10	0	0	0	0	0	0	0	0	0	0	0	0	0	1	0	0	1	0	0	0	9	5	10	10	8	42	39	40	45	30	47	61	79	55	62	39	53	61	49	42	42	59	53	39	53	47	67	58
hAT-N47C_DR_dup3	hAT-N47C_DR_dup3	0	0	0	0	0	0	0	0	0	1	0	2	0	0	1	0	0	0	0	0	7	1	3	3	3	23	16	25	13	16	24	15	24	38	23	36	23	30	21	21	23	20	24	20	25	25	18	22
Helitron-N5B_DR_dup6	Helitron-N5B_DR_dup6	0	0	0	0	0	0	0	0	0	0	0	0	0	0	0	0	0	0	0	0	1	8	4	2	0	7	14	10	14	10	4	8	4	3	3	4	3	11	0	6	5	3	3	5	1	2	3	3
DNAX-18_DR	DNAX-18_DR	0	0	0	0	0	0	0	0	0	0	0	0	0	0	0	1	0	0	0	0	0	0	0	0	0	0	0	0	0	0	0	0	0	0	1	0	0	0	0	0	0	0	0	0	1	6	3	1
TDR13_dup1/2	TDR13_dup1/2	0	0	0	0	0	0	0	1	0	0	0	0	1	0	0	0	0	0	0	0	0	0	0	0	0	0	0	0	0	0	0	1	0	0	0	0	0	0	0	0	0	0	0	0	0	0	1	1
TDR13_dup3	TDR13_dup3	0	0	1	0	0	2	0	0	0	0	0	2	0	2	0	0	0	0	0	0	0	0	0	0	1	0	0	1	0	0	0	0	0	0	0	0	0	0	0	0	0	0	0	0	0	3	0	1
EnSpm-N3B_DR_dup1	EnSpm-N3B_DR_dup1	0	0	0	0	0	0	0	0	0	0	0	0	0	0	0	0	0	0	0	0	1	6	1	6	0	0	2	0	17	1	2	2	1	0	0	2	0	0	2	2	60	7	0	0	10	0	0	0
hAT-2n1_DR_dup14	hAT-2n1_DR_dup14	9	12	13	5	5	9	9	8	11	12	17	11	14	10	14	12	14	19	10	16	14	24	13	12	13	24	18	26	23	18	30	23	25	29	19	23	31	6	41	25	23	14	14	33	22	24	21	24
TDR1_dup5	TDR1_dup5	0	0	0	0	0	0	0	0	0	0	0	0	0	0	0	0	0	0	0	0	1	0	0	2	2	2	4	6	5	3	1	1	1	3	2	4	3	7	5	3	7	6	4	9	9	5	3	3
Helitron-N5_DR_dup11	Helitron-N5_DR_dup11	0	0	0	0	0	0	0	0	0	0	0	1	0	0	0	0	0	0	0	0	0	0	0	0	0	0	0	0	0	0	0	2	0	0	0	0	0	3	0	0	1	3	7	5	2	0	1	2
Harbinger-N9_DR	Harbinger-N9_DR	0	0	0	0	0	0	0	0	0	0	0	0	0	0	0	0	0	0	0	0	1	0	0	1	1	0	1	1	0	0	2	4	3	1	1	5	3	2	3	3	1	8	3	8	2	1	1	1
Zisupton-7_DR_dup154	Zisupton-7_DR_dup154	5	8	3	7	7	6	7	2	3	5	4	8	2	7	3	7	3	3	4	5	4	4	12	8	5	7	6	7	2	1	2	0	0	0	2	0	1	1	0	0	0	5	4	3	2	2	2	6
TE-X-16_DR_dup11	TE-X-16_DR_dup11	47	33	43	45	46	28	27	22	22	48	30	34	49	46	33	72	53	47	62	38	53	54	59	72	64	17	18	18	20	15	3	6	6	6	8	3	1	2	0	4	14	6	9	4	6	9	10	10
Helitron-N5_DR_dup16	Helitron-N5_DR_dup16	0	0	0	0	0	0	0	0	0	0	0	0	0	0	0	0	0	0	0	0	0	0	0	0	0	0	0	0	0	0	0	0	0	0	0	0	0	0	0	0	0	0	0	0	0	0	0	2
CryptonV-N2_DR_dup7	CryptonV-N2_DR_dup7	0	0	0	0	0	0	0	0	0	0	0	0	0	0	0	0	0	0	0	0	0	0	0	0	0	0	0	0	0	0	0	0	1	0	0	0	0	0	0	0	0	2	0	1	1	2	9	4
SINE2-3_DR_dup27	SINE2-3_DR_dup27	0	0	0	0	0	0	0	0	0	0	0	0	0	0	0	0	0	0	0	0	0	0	0	0	0	0	0	1	1	2	0	0	1	1	2	0	0	0	1	0	2	3	0	1	2	2	11	7
ANGEL_dup57	ANGEL_dup57	0	0	0	0	0	0	0	0	0	0	0	0	0	0	0	0	0	0	0	0	0	0	0	0	0	0	0	0	1	0	0	0	0	0	0	0	0	0	0	0	1	2	2	6	1	2	4	2
SINE2-4_DR_dup38	SINE2-4_DR_dup38	0	0	0	0	0	0	0	0	0	0	0	0	0	0	0	0	0	0	0	0	0	0	0	0	0	0	0	0	0	2	3	0	0	0	0	0	0	0	0	0	4	1	0	0	1	4	1	3
Helitron-N5_DR_dup18	Helitron-N5_DR_dup18	0	0	0	0	0	0	0	0	0	0	0	0	0	0	0	0	0	0	0	0	2	0	0	0	0	3	0	5	6	0	1	11	6	0	4	1	4	15	13	1	13	0	32	1	10	1	9	7
CryptonV-N5_DR_dup57	CryptonV-N5_DR_dup57	0	0	0	0	0	0	0	0	0	0	0	0	0	0	0	0	1	0	0	0	1	0	0	0	1	1	1	0	0	0	0	0	1	0	0	0	0	0	0	0	2	0	0	1	0	2	0	1
EnSpm-6N1_DR_dup21/22	EnSpm-6N1_DR_dup21/22	0	0	0	0	0	0	0	0	0	0	0	0	0	0	0	0	0	0	0	0	0	0	0	0	0	0	0	0	0	0	0	0	0	0	0	0	0	0	0	0	0	0	0	0	0	0	0	0
Zisupton-7_DR_dup191/192	Zisupton-7_DR_dup191/192	4	5	6	2	6	2	5	0	1	2	2	2	4	5	6	1	2	4	4	2	4	3	6	11	6	2	2	2	0	3	2	4	1	4	0	0	0	1	0	0	0	0	0	0	1	0	0	1
EnSpm-7_DR_dup35	EnSpm-7_DR_dup35	3	2	5	2	2	1	2	0	1	2	0	0	3	2	2	1	1	1	0	0	0	0	3	1	0	0	1	0	0	0	0	0	0	0	0	0	0	0	0	0	1	2	0	0	0	0	0	0
L2-2_DRe_dup10	L2-2_DRe_dup10	0	0	0	0	0	0	0	0	0	0	0	0	0	0	0	0	0	0	0	0	2	6	5	9	15	2	5	5	5	5	4	16	1	6	9	11	12	1	5	1	7	3	15	9	0	4	9	3
L2-1_DR_dup11	L2-1_DR_dup11	0	0	0	0	0	0	0	0	0	0	0	0	0	0	0	0	0	0	0	0	0	0	0	0	0	0	0	0	0	0	2	1	1	0	1	1	2	0	0	0	1	0	1	0	0	1	0	0
DNA-5-1B_DR_dup3	DNA-5-1B_DR_dup3	0	0	0	0	0	0	0	0	0	0	0	0	0	0	0	0	0	0	0	0	1	5	3	1	3	8	4	1	3	2	3	3	3	3	3	2	6	3	5	4	0	4	4	7	2	3	3	3
I-3_DR_dup1	I-3_DR_dup1	0	0	0	0	0	0	0	0	0	0	0	0	0	0	0	0	0	0	0	0	5	7	3	6	7	6	9	9	5	1	6	2	6	6	7	1	3	3	3	7	5	2	5	8	3	3	3	3
DNA-2-30B_DR_dup66	DNA-2-30B_DR_dup66	0	0	0	0	0	0	0	1	0	0	1	0	1	0	0	2	0	0	1	0	3	3	1	2	1	4	4	5	3	4	2	3	3	0	1	7	4	4	1	3	9	10	6	12	8	6	10	12
DNA-N15_DR_dup222	DNA-N15_DR_dup222	0	1	0	0	0	0	0	1	0	0	0	0	1	0	0	1	0	0	0	0	1	2	0	0	0	1	2	0	2	0	0	1	2	1	1	2	0	1	1	1	2	2	3	5	0	3	7	1
DIRS-1-LTR_DR_dup14	DIRS-1-LTR_DR_dup14	0	0	0	0	0	0	0	0	0	1	0	0	0	0	0	0	0	2	0	0	1	4	1	3	1	8	3	10	10	11	3	4	7	2	4	8	5	4	9	2	22	22	14	21	15	28	13	18
DNA-N15_DR_dup223	DNA-N15_DR_dup223	0	0	1	0	0	0	0	0	0	0	0	0	0	0	0	0	0	0	0	0	1	0	0	1	1	2	5	2	1	3	0	1	1	0	1	2	1	3	0	0	7	5	4	8	7	6	4	18
L1-29_DR	L1-29_DR	0	0	0	0	0	0	0	0	0	0	0	0	0	0	0	0	0	0	0	0	0	0	0	0	0	0	0	0	0	0	0	0	0	0	0	0	0	0	0	0	0	0	0	0	0	0	0	0
HE1_DR1_dup153	HE1_DR1_dup153	1	0	1	0	1	0	0	0	0	0	4	1	1	0	0	4	7	7	4	6	8	4	3	2	2	1	4	0	0	0	0	0	1	6	4	6	6	6	3	9	4	8	7	5	3	6	7	14
SINE2-5_DR_dup29	SINE2-5_DR_dup29	1	0	0	0	0	0	0	0	0	0	0	1	1	1	0	1	1	1	0	1	1	0	0	4	3	1	1	1	1	1	0	0	0	1	0	0	1	0	1	1	0	4	2	0	1	2	2	2
DNA-2-32_DR_dup14	DNA-2-32_DR_dup14	0	0	0	0	0	0	0	0	0	1	1	0	1	0	0	1	1	0	1	0	0	4	0	1	2	1	0	0	0	0	1	0	2	0	0	0	0	0	1	1	2	2	1	1	0	0	0	0
Zisupton-N1_DR_dup13	Zisupton-N1_DR_dup13	0	0	0	1	0	0	0	0	0	0	0	1	0	1	0	2	1	0	3	1	0	1	1	0	0	0	0	1	1	2	0	0	1	1	0	1	0	0	0	1	1	1	0	3	0	1	0	1
hAT-N86_DR_dup13	hAT-N86_DR_dup13	1	1	0	3	0	1	1	4	1	1	4	6	8	7	5	18	9	13	8	8	7	5	6	8	4	3	0	3	3	3	3	3	1	0	0	0	0	0	0	0	0	0	0	0	0	0	0	0
DNA-N4_DR_dup32	DNA-N4_DR_dup32	0	0	0	0	0	0	0	0	0	0	0	0	0	0	0	0	0	0	0	0	5	2	0	0	2	7	0	4	0	0	4	11	7	2	8	4	10	4	1	2	0	0	2	2	3	1	2	4
Helitron-N5B_DR_dup22	Helitron-N5B_DR_dup22	0	0	0	0	0	0	0	0	0	0	0	0	0	0	0	0	0	0	0	0	0	0	0	0	0	0	0	0	0	0	0	0	0	0	0	0	0	0	0	1	0	1	0	0	0	3	2	2
TDR13D_dup16	TDR13D_dup16	0	0	0	0	0	0	0	0	0	0	0	0	0	0	0	0	0	0	0	0	0	0	0	0	0	0	0	0	0	0	0	0	0	0	1	0	0	0	0	0	0	2	1	0	0	5	3	5
TDR13_dup28	TDR13_dup28	0	0	0	0	0	0	0	0	0	0	0	0	0	0	0	0	0	0	0	0	0	0	0	0	0	0	0	1	0	0	0	2	0	0	0	0	0	0	0	1	0	1	0	0	0	1	2	3
P-1_DR_dup4	P-1_DR_dup4	0	0	0	0	0	0	1	0	0	0	0	0	0	0	1	0	1	0	0	0	1	0	0	0	0	0	0	0	0	0	0	0	0	0	0	0	1	1	1	0	0	2	3	1	2	3	0	2
Gypsy-31-LTR_DR_dup35	Gypsy-31-LTR_DR_dup35	0	0	0	0	0	0	0	0	0	0	0	0	0	0	0	0	0	0	1	0	1	0	0	0	0	0	0	0	0	0	0	0	0	0	0	0	0	0	0	2	0	2	1	0	0	1	0	1
TDR12_dup11	TDR12_dup11	0	0	0	0	0	0	0	0	0	0	0	0	0	0	0	0	0	0	0	0	0	0	0	0	0	0	0	0	0	0	0	0	0	0	0	0	0	0	0	0	0	1	0	0	0	0	0	0
DNA21TA1_DR_dup9	DNA21TA1_DR_dup9	0	0	0	0	0	0	0	0	0	0	0	0	0	0	0	0	0	0	0	0	0	0	0	0	2	0	0	0	0	0	0	0	0	0	0	0	0	0	0	0	0	0	0	0	0	0	0	0
TDR12_dup12	TDR12_dup12	0	0	0	0	0	0	0	0	0	0	0	0	0	0	0	0	0	0	0	0	0	0	0	0	0	0	0	0	0	0	0	0	0	0	0	0	0	0	0	0	0	0	0	0	0	0	0	1
DNA-3-6_DR_dup3	DNA-3-6_DR_dup3	0	0	0	0	0	0	0	0	0	0	0	0	0	0	0	0	0	0	0	0	0	0	0	0	0	0	0	0	0	0	0	0	0	0	0	0	0	0	0	0	0	0	0	0	0	1	0	0
HE1_DR1_dup187	HE1_DR1_dup187	0	0	0	0	0	0	0	0	0	0	0	0	0	0	0	0	0	0	0	0	0	0	0	0	0	0	0	0	0	0	0	0	0	0	0	0	0	0	0	0	0	0	0	0	0	0	0	0
DNA9-3_DR_dup57	DNA9-3_DR_dup57	0	0	0	0	0	0	0	0	0	0	0	0	0	0	0	0	0	0	0	0	0	0	0	0	0	0	0	0	0	0	0	0	0	0	0	0	0	0	0	0	0	0	0	0	0	0	0	0
Mariner-N19_DR_dup3	Mariner-N19_DR_dup3	0	0	0	0	0	0	0	0	0	0	0	0	0	0	0	0	0	0	0	0	0	0	0	0	0	0	0	0	0	0	0	0	0	0	0	0	0	0	0	0	0	0	0	0	1	0	0	0
ANGEL_dup86	ANGEL_dup86	0	0	0	0	0	1	0	0	0	0	0	1	0	0	1	0	0	0	0	0	8	5	2	1	5	19	19	13	9	6	8	6	8	5	10	7	6	7	7	5	5	4	1	3	4	2	1	2
DNA25TWA2_DR_dup4	DNA25TWA2_DR_dup4	0	0	0	0	0	0	0	0	0	0	0	0	0	0	0	0	0	0	0	0	2	1	3	2	2	3	5	3	6	4	8	10	18	7	12	15	10	18	19	3	10	6	8	10	12	14	1	11
hAT-N68_DR_dup4	hAT-N68_DR_dup4	0	0	0	0	0	0	0	0	0	0	0	0	0	0	0	0	0	0	0	0	4	9	1	0	7	6	0	0	5	5	4	21	1	6	3	8	25	24	19	14	5	6	0	9	12	0	10	3
ERV1-I_DR	ERV1-I_DR	14	15	12	9	11	71	64	79	66	65	271	246	279	212	243	292	304	182	226	226	298	325	275	341	300	308	330	387	288	278	311	305	367	348	328	349	335	350	404	353	282	243	259	290	278	202	213	260
EXPANDER1_DR_dup7	EXPANDER1_DR_dup7	0	0	0	0	0	0	0	0	0	0	0	0	0	0	0	0	0	0	0	0	0	0	0	0	0	0	1	0	0	0	1	0	1	1	0	1	0	1	2	5	1	1	0	0	1	0	0	0
DNA-N19_DR_dup1	DNA-N19_DR_dup1	0	0	0	0	0	0	0	0	0	0	0	0	0	0	0	0	0	0	0	0	0	0	0	0	0	1	0	0	2	1	1	1	2	0	0	0	3	2	1	1	1	1	2	2	1	0	0	1
Harbinger-8N1_DR_dup12	Harbinger-8N1_DR_dup12	0	0	0	0	0	0	0	0	0	0	0	0	0	0	0	0	0	0	0	0	0	0	0	0	0	0	1	0	0	1	0	0	3	1	2	5	1	2	1	3	3	5	4	0	0	0	2	0
DNA-N19_DR_dup2	DNA-N19_DR_dup2	0	0	0	0	0	0	0	0	0	0	0	0	0	0	0	0	0	0	0	0	0	0	0	0	0	0	0	1	2	2	1	1	1	1	1	3	2	0	1	0	4	1	1	1	3	4	0	5
DNA9-3_DR_dup61/66	DNA9-3_DR_dup61/66	17	12	15	19	10	8	12	4	13	8	12	13	26	20	16	15	19	13	10	22	20	20	35	20	24	19	14	22	18	21	14	14	14	13	13	13	5	13	8	7	17	16	19	15	20	17	15	22
SINE2-1B_DR_dup3	SINE2-1B_DR_dup3	0	1	0	0	0	0	0	0	1	0	0	0	0	0	0	0	2	0	0	0	4	15	7	5	5	6	11	8	5	9	2	3	5	5	3	5	0	2	4	4	2	0	0	0	0	1	1	2
Merlin-1_DR_dup121/122	Merlin-1_DR_dup121/122	0	0	0	0	0	0	0	0	0	0	0	1	0	0	0	0	0	1	0	0	0	2	1	0	0	1	2	4	2	0	1	3	2	0	5	1	4	4	6	3	4	2	2	7	6	10	3	7
hAT-N134_DR_dup12	hAT-N134_DR_dup12	0	0	3	0	0	4	3	7	4	1	2	1	4	3	4	0	3	0	6	2	5	1	2	3	1	3	5	3	1	6	0	6	2	2	5	6	5	2	1	11	23	25	16	28	16	11	6	23
EnSpm-N26B_DR_dup40	EnSpm-N26B_DR_dup40	0	1	1	0	2	0	0	2	2	0	0	6	0	0	0	0	0	0	0	0	0	1	2	0	0	3	4	3	1	1	1	0	0	0	2	0	2	7	3	2	12	11	10	23	13	10	10	12
ANGEL_dup95	ANGEL_dup95	0	0	1	1	0	4	7	4	11	5	3	3	2	2	7	9	3	4	4	5	4	6	2	3	3	6	4	5	2	0	1	1	6	4	2	11	10	4	4	9	41	49	32	33	36	21	27	41
EnSpm-N26B_DR_dup41	EnSpm-N26B_DR_dup41	0	0	0	0	0	0	0	0	0	2	1	7	0	3	0	2	0	0	1	0	3	0	6	0	0	0	0	0	0	5	3	0	0	0	0	1	3	7	2	1	8	12	1	23	6	6	4	11
ANGEL_dup96	ANGEL_dup96	0	1	3	5	3	6	10	5	3	1	2	7	5	3	4	14	8	3	6	3	9	6	9	7	7	5	7	5	1	10	2	7	5	10	4	11	13	14	9	12	33	36	24	25	32	25	32	36
ANGEL_dup97	ANGEL_dup97	2	5	8	4	4	14	17	13	6	12	13	9	9	12	16	11	13	7	3	8	12	11	19	13	7	9	6	14	13	13	13	9	8	18	13	16	24	30	20	15	86	86	58	99	92	79	77	96
SINE2-3_DR_dup59	SINE2-3_DR_dup59	0	0	0	0	0	0	0	0	0	0	0	0	0	0	0	0	0	0	0	0	0	0	1	0	0	2	1	5	1	1	2	2	7	3	1	2	2	1	4	4	5	3	6	10	10	2	11	9
Harbinger-2N2_DR	Harbinger-2N2_DR	0	0	0	0	0	0	0	0	0	0	0	0	0	0	0	0	0	0	1	0	0	0	0	1	0	6	4	1	2	0	2	4	5	3	2	3	1	1	10	3	1	1	5	2	8	0	11	10
Harbinger-N20_DR_dup1	Harbinger-N20_DR_dup1	0	1	0	1	0	0	0	0	0	0	0	0	0	0	0	1	2	2	1	2	0	1	0	0	1	2	0	1	4	1	1	3	2	4	5	2	1	1	3	1	1	0	6	4	4	2	7	5
Harbinger-N25_DR_dup8/9	Harbinger-N25_DR_dup8/9	0	0	0	0	0	1	0	0	0	1	1	0	0	0	0	5	2	1	5	2	0	0	0	0	0	5	0	7	0	1	2	0	3	1	1	6	4	1	3	5	5	4	6	6	6	3	5	4
TDR24_dup16	TDR24_dup16	1	2	1	1	2	3	4	3	4	2	0	0	0	0	0	21	9	12	11	5	1	1	0	1	0	0	0	0	0	1	0	0	0	0	0	0	0	0	0	0	0	0	0	0	2	0	0	1
TDR1_dup15	TDR1_dup15	0	0	0	0	0	0	0	0	0	0	0	0	0	0	0	0	0	0	0	0	0	0	0	0	0	0	0	0	0	0	0	0	0	0	0	0	0	0	0	0	0	1	1	1	0	0	1	1
HATN5A_DR	HATN5A_DR	0	0	0	0	0	0	0	0	0	0	0	0	0	0	0	0	0	0	0	0	0	0	1	0	3	1	0	0	0	0	0	0	3	0	0	4	1	2	2	3	10	0	12	11	7	3	3	12
EnSpm-6N1_DR_dup70	EnSpm-6N1_DR_dup70	10	2	9	10	12	12	23	12	7	10	7	28	7	15	17	29	7	22	22	22	38	26	34	19	8	29	37	27	23	17	16	12	17	24	35	19	30	89	22	25	12	48	10	26	28	30	45	33
hAT-N104_DR_dup7	hAT-N104_DR_dup7	0	0	0	0	0	0	0	0	0	0	0	0	0	0	0	0	0	0	0	0	0	0	0	0	0	0	0	0	0	0	0	0	0	0	0	0	0	1	0	0	1	3	0	0	1	1	0	0
L2-1_DR_dup26	L2-1_DR_dup26	0	0	0	0	0	0	0	0	0	0	0	0	0	0	0	0	0	0	0	0	2	0	1	0	0	3	1	0	1	0	1	0	2	0	6	5	4	0	0	2	5	2	2	5	0	1	0	2
hAT-N191_DR	hAT-N191_DR	0	0	0	0	0	0	0	0	0	0	0	0	0	0	0	0	0	0	0	0	0	0	0	0	1	0	0	0	0	1	0	1	1	2	0	0	0	0	0	2	1	0	0	2	3	0	0	0
DNA9TA1_DR_dup24	DNA9TA1_DR_dup24	0	0	0	0	0	0	0	0	0	0	0	0	0	0	0	0	0	0	0	0	9	11	7	12	7	16	5	1	14	5	11	8	12	9	4	11	5	5	11	11	13	17	17	19	21	8	24	14
CryptonV-N5_DR_dup161/162/163	CryptonV-N5_DR_dup161/162/163	0	0	0	0	0	0	0	0	0	0	0	0	0	0	0	0	0	0	0	0	0	0	0	0	0	0	0	0	0	0	0	0	0	0	0	0	0	0	0	0	0	0	0	0	0	0	0	0
DNA7-N1_DR_dup43	DNA7-N1_DR_dup43	0	0	0	0	0	0	1	0	0	1	0	0	0	0	0	0	0	0	0	0	0	1	2	3	1	0	8	8	0	1	5	12	7	4	6	0	9	7	1	0	1	0	5	4	2	4	1	3
HATN11B_DR_dup30	HATN11B_DR_dup30	0	0	0	0	0	0	0	0	0	0	0	0	0	0	0	0	0	0	0	0	13	9	12	5	7	42	46	36	28	31	65	65	80	85	100	86	83	129	124	71	92	66	83	97	87	67	73	81
L1-60_DR_dup9	L1-60_DR_dup9	0	0	0	0	0	0	0	0	0	0	0	0	0	0	0	0	0	0	0	0	1	3	0	0	1	8	11	3	5	4	7	12	17	10	6	13	15	10	14	12	18	15	10	12	12	11	8	6
DNA11TA1B_DR_dup56	DNA11TA1B_DR_dup56	2	3	2	1	4	5	14	10	11	2	5	5	5	5	4	6	2	3	9	4	7	10	9	5	1	4	11	5	8	2	8	11	12	7	8	10	19	15	4	11	11	13	5	6	4	9	4	7
DNA11TA1_DR_dup64	DNA11TA1_DR_dup64	0	0	0	0	0	0	0	0	0	0	0	0	0	0	0	0	0	0	0	0	2	0	0	0	0	0	5	5	0	1	5	10	5	7	4	2	3	4	7	2	5	3	1	5	7	12	7	7
Kolobok-N10_DR_dup36	Kolobok-N10_DR_dup36	0	0	0	0	0	0	0	0	0	0	0	0	0	0	0	1	0	0	0	0	0	0	2	0	0	2	0	1	1	1	0	5	3	2	2	6	7	3	1	5	5	8	3	3	8	3	8	2
hAT-N66B_DR_dup15	hAT-N66B_DR_dup15	0	2	0	2	0	2	0	0	0	0	0	0	1	0	0	0	1	0	0	0	2	2	1	1	0	11	13	15	12	10	12	12	15	14	17	14	16	11	24	20	12	17	8	13	18	14	24	14
hAT-N50B_DR_dup9	hAT-N50B_DR_dup9	0	0	0	0	0	0	0	0	0	0	0	0	0	0	0	0	0	0	0	0	0	0	0	0	0	0	0	0	0	0	0	0	0	0	0	0	0	0	1	0	9	4	6	6	2	2	2	0
EnSpm-8_DR_dup36	EnSpm-8_DR_dup36	0	0	0	0	0	0	0	0	0	0	0	0	0	0	0	0	0	0	0	0	0	0	0	0	0	0	0	0	0	0	0	0	0	0	0	2	0	1	1	1	4	8	3	3	6	2	0	1
EnSpm-N6_DR_dup13	EnSpm-N6_DR_dup13	0	0	0	0	0	0	0	0	0	0	0	0	0	0	0	0	0	0	0	0	0	0	0	0	0	0	0	0	0	0	0	0	1	0	0	0	1	0	1	0	6	7	2	4	6	2	3	4
ANGEL_dup216	ANGEL_dup216	0	0	0	0	0	0	0	0	0	0	0	0	0	0	0	0	0	0	0	0	0	0	0	0	0	0	0	0	0	0	0	0	0	0	0	0	0	0	0	0	0	0	0	0	1	0	3	0
TDR13B2_dup35	TDR13B2_dup35	0	0	0	0	0	0	0	0	0	0	0	0	0	0	0	0	0	0	0	0	0	0	0	0	0	0	0	0	0	0	0	0	0	0	0	0	0	0	0	0	1	0	0	0	0	1	1	0
SINE2-3_DR_dup149	SINE2-3_DR_dup149	0	0	0	0	0	0	0	0	0	0	0	0	0	0	0	0	0	0	0	0	0	0	0	0	0	1	0	0	0	0	0	0	0	0	0	1	0	0	0	0	3	1	1	0	2	2	4	4
HATN2_DR_dup16/17	HATN2_DR_dup16/17	0	0	0	0	0	0	0	0	0	0	0	0	0	0	0	0	0	0	0	0	0	0	0	0	0	0	0	0	0	1	0	0	0	0	0	0	0	0	0	0	1	1	0	1	0	2	6	3
TDR13_dup120	TDR13_dup120	0	0	0	0	0	0	0	0	0	0	0	0	0	0	0	0	0	0	0	0	0	0	0	0	0	0	1	0	1	0	0	0	0	0	0	0	3	0	1	0	4	6	0	7	3	14	10	14
ENSPM-6_DR_dup255/259	ENSPM-6_DR_dup255/259	6	7	8	5	4	3	9	1	5	10	0	24	3	1	4	14	7	3	5	5	18	8	7	6	4	9	8	4	8	3	1	4	2	3	3	0	1	4	12	3	0	2	1	0	0	0	0	4
Kolobok-N10_DR_dup38	Kolobok-N10_DR_dup38	21	57	57	70	53	57	71	58	29	42	28	83	50	20	47	67	60	41	63	66	75	60	64	65	33	54	58	72	87	63	20	40	39	38	41	23	31	31	15	28	12	2	4	0	5	11	8	8
ANGEL_dup225	ANGEL_dup225	26	25	41	57	35	33	40	31	26	38	21	27	31	33	45	77	47	55	49	47	32	43	53	82	48	41	47	54	55	49	20	16	30	28	35	16	16	21	8	22	5	2	4	4	7	4	3	5
ANGEL_dup227	ANGEL_dup227	31	48	41	49	31	44	56	44	25	48	36	40	41	34	38	50	48	29	55	45	68	40	50	51	40	45	44	40	50	43	20	25	24	36	26	14	12	6	18	11	10	3	3	6	3	2	9	3
ANGEL_dup228	ANGEL_dup228	4	2	3	3	2	4	7	5	0	3	1	10	9	8	11	16	5	12	10	13	5	2	4	4	2	9	16	9	16	4	4	6	1	7	4	4	7	6	1	2	3	5	2	1	0	1	1	2
ANGEL_dup229	ANGEL_dup229	17	21	12	24	22	15	22	25	12	18	12	42	26	24	28	40	31	22	35	30	30	22	28	35	11	38	29	38	37	31	8	12	17	16	36	8	12	6	5	12	5	1	3	4	1	6	0	3
Mariner-18N1_DR	Mariner-18N1_DR	0	0	0	0	0	0	0	0	0	0	0	0	0	0	0	0	0	0	0	0	1	5	0	0	0	0	0	0	0	0	1	0	1	0	0	0	0	0	0	1	6	1	0	0	0	0	5	7
EnSpm-N14_DR_dup91	EnSpm-N14_DR_dup91	5	11	5	7	5	4	5	12	7	10	13	10	14	2	11	11	20	7	11	11	5	8	3	11	5	3	7	8	9	6	4	9	5	2	6	3	10	3	1	5	0	0	0	0	0	0	0	0
Kolobok-N10_DR_dup44	Kolobok-N10_DR_dup44	12	6	19	17	17	15	33	16	25	12	12	23	7	11	18	12	7	9	9	13	30	12	11	18	10	22	26	13	26	16	11	4	9	16	19	7	10	18	6	17	0	4	2	0	4	5	3	5
DNA-2-30_DR_dup29	DNA-2-30_DR_dup29	5	4	1	2	3	5	5	2	6	4	5	8	3	7	7	5	2	1	2	5	10	4	7	7	2	8	9	6	7	4	1	4	2	6	7	4	8	18	1	5	2	2	0	2	0	0	0	2
hAT-N177_DR_dup11	hAT-N177_DR_dup11	62	70	82	98	69	73	119	77	63	74	78	109	90	61	70	93	94	88	99	81	117	107	106	125	74	145	155	97	133	128	62	51	81	80	103	75	68	67	55	83	11	14	12	11	9	12	17	7
BEL-69_DR-I	BEL-69_DR-I	12	19	28	32	38	31	56	29	32	23	21	61	22	29	44	60	49	42	43	42	77	29	81	60	15	72	87	52	74	75	28	27	29	53	48	20	39	20	26	45	8	4	4	5	8	3	8	8
TZF28B_dup31	TZF28B_dup31	0	0	0	0	0	0	1	1	0	1	0	0	1	1	0	2	0	0	0	1	0	0	0	0	1	0	1	0	0	0	0	0	1	1	2	0	2	0	0	2	2	3	1	2	2	1	2	2
hAT-N126B_DR_dup28	hAT-N126B_DR_dup28	0	0	0	0	0	2	1	0	0	1	0	1	0	2	1	2	2	5	4	1	3	0	2	1	1	4	4	1	4	1	2	6	3	3	0	5	7	10	7	3	8	10	10	5	13	4	8	6
Mariner-N31_DR_dup50	Mariner-N31_DR_dup50	0	0	0	0	0	0	0	0	0	0	0	1	0	0	0	1	0	0	0	0	0	0	0	0	1	0	0	0	0	0	0	0	0	0	0	0	0	1	0	0	0	1	0	0	1	0	1	0
TDR2_dup90	TDR2_dup90	0	0	0	0	0	0	0	2	2	2	1	1	0	1	3	5	0	1	0	3	4	5	0	0	2	5	4	6	6	3	7	6	6	8	6	15	13	13	15	13	24	22	21	20	24	26	22	38
TDR8B_dup37	TDR8B_dup37	0	0	0	0	0	0	0	0	0	0	0	0	0	0	0	0	0	0	0	0	0	0	0	0	0	0	0	0	0	1	0	0	0	0	0	1	1	0	2	1	3	0	1	3	2	7	1	6
P-1N2_DR_dup15/16	P-1N2_DR_dup15/16	0	0	0	0	0	0	0	0	0	0	0	0	0	0	0	0	0	0	0	0	0	0	0	0	0	0	1	0	0	0	0	0	1	4	4	0	0	0	0	0	3	0	0	1	0	0	1	0
DNA6-6_DR_dup193	DNA6-6_DR_dup193	0	0	0	0	0	1	1	0	0	0	0	0	0	0	0	0	0	0	0	2	0	0	0	0	0	0	0	0	0	0	0	0	0	0	0	0	0	1	1	1	0	0	1	1	2	3	4	1
HE1_DR1_dup440	HE1_DR1_dup440	0	0	0	0	1	0	0	0	0	0	0	0	0	0	0	1	0	1	0	0	0	0	1	0	0	0	0	0	0	0	0	0	0	0	0	2	1	0	1	0	0	3	0	0	1	0	0	0
hAT-N29_DR_dup15	hAT-N29_DR_dup15	0	0	0	0	0	0	0	0	0	0	0	0	0	0	0	0	0	0	0	0	0	0	0	0	0	0	0	0	0	0	0	0	1	0	1	1	1	0	0	0	1	4	1	2	1	3	2	5
Zisupton-6_DR_dup492	Zisupton-6_DR_dup492	0	0	0	0	0	0	0	0	0	0	0	0	0	0	0	0	0	0	0	0	0	0	0	0	0	0	0	0	0	0	0	0	0	0	0	0	0	0	0	0	0	1	0	0	1	0	1	2
EnSpm-N16_DR_dup47	EnSpm-N16_DR_dup47	0	0	0	0	0	0	0	0	0	0	0	0	0	0	0	0	0	0	0	0	0	0	0	0	0	0	0	0	0	0	0	0	0	0	0	1	0	3	0	0	1	0	0	0	0	0	0	2
EnSpm-N5B_DR_dup5	EnSpm-N5B_DR_dup5	0	0	0	0	0	0	0	0	0	0	0	0	0	0	0	0	0	0	0	0	0	0	0	0	0	1	0	0	0	0	0	0	0	0	1	0	0	1	1	0	1	0	0	0	0	1	0	1
ANGEL_dup258	ANGEL_dup258	0	0	0	0	0	0	0	0	0	0	0	1	0	0	0	0	0	0	0	0	0	0	0	0	0	0	0	0	0	0	0	0	0	0	1	2	1	1	0	0	2	0	1	0	2	2	2	4
Harbinger-N31B_DR_dup24/25	Harbinger-N31B_DR_dup24/25	0	0	0	0	0	0	0	0	0	0	0	0	0	0	0	0	0	0	0	0	0	0	0	0	0	0	0	0	0	0	0	0	0	0	0	0	1	0	0	2	5	0	1	2	1	2	1	3
EnSpm-N6_DR_dup15	EnSpm-N6_DR_dup15	0	0	0	0	0	0	0	0	0	0	0	0	0	0	0	0	0	0	0	0	0	0	0	0	0	0	0	0	0	0	0	0	0	0	0	0	1	1	0	0	1	1	0	0	2	0	2	0
hAT-N48B_DR_dup74	hAT-N48B_DR_dup74	42	39	41	33	33	63	44	46	47	52	26	24	30	38	40	57	39	44	28	46	34	28	24	16	23	13	11	9	20	18	16	10	18	15	14	8	12	9	22	13	32	21	18	36	29	17	27	22
SINE2-4_DR_dup191	SINE2-4_DR_dup191	0	0	0	0	0	0	0	0	0	0	0	0	0	0	0	0	0	0	0	0	0	0	0	0	0	0	0	0	0	0	0	0	0	0	0	0	0	0	0	0	0	0	0	0	0	0	0	0
TDR13_dup146/147	TDR13_dup146/147	0	0	0	0	0	0	0	0	0	0	0	0	0	0	0	0	0	0	0	0	0	0	0	0	1	0	1	0	0	0	0	0	0	0	1	0	0	0	0	0	0	0	0	0	0	0	0	1
TDR13_dup148	TDR13_dup148	0	0	0	0	0	0	0	0	0	0	0	0	0	0	0	0	0	0	0	0	0	0	0	0	0	0	0	0	0	0	0	0	0	0	0	0	0	0	0	0	0	0	0	0	0	0	0	0
EnSpm-15_DR_dup79/80	EnSpm-15_DR_dup79/80	0	0	0	0	0	0	0	0	0	0	0	0	0	0	0	0	0	0	0	0	0	0	0	0	0	0	0	0	0	0	0	0	0	0	0	0	0	0	0	0	0	0	0	0	0	0	0	0
hAT-N86_DR_dup27	hAT-N86_DR_dup27	3	0	1	0	1	1	6	1	1	0	4	2	3	3	7	6	5	6	2	4	5	3	3	4	3	0	0	0	0	0	0	0	0	0	0	0	0	0	0	0	0	0	0	0	0	0	0	0
HE1_DR1_dup480	HE1_DR1_dup480	0	0	0	0	0	0	0	0	1	0	0	0	0	0	0	0	0	0	0	0	0	0	0	0	0	0	0	0	0	0	0	0	0	0	0	0	0	0	0	0	0	0	0	0	0	0	0	1
DNAX-18_DR_dup21	DNAX-18_DR_dup21	0	0	0	0	0	0	0	0	0	0	0	0	0	0	0	0	0	0	0	0	0	0	0	0	0	0	0	0	0	0	0	0	0	0	0	0	0	0	0	0	0	0	0	0	0	0	0	0
hAT-N26_DR_dup19/20	hAT-N26_DR_dup19/20	0	0	0	0	0	0	0	0	0	0	0	0	0	0	0	0	0	0	0	0	0	0	0	0	0	0	0	0	0	0	0	0	0	0	0	0	0	0	0	0	0	0	0	0	0	0	0	0
DNA2-16_DR_dup169/170	DNA2-16_DR_dup169/170	0	0	0	0	0	0	0	0	0	0	0	0	0	0	0	0	0	0	0	0	0	0	0	0	0	0	0	0	1	0	0	0	0	0	0	0	0	1	0	0	0	0	0	0	0	1	1	0
ERV1-N4-I_DR_dup0_LTR_DR_dup0/1	ERV1-N4-I_DR_dup0_LTR_DR_dup0/1	0	0	0	0	0	0	0	0	0	0	0	0	0	0	0	0	0	0	0	0	189	10	187	52	156	410	343	216	40	433	488	424	275	355	453	58	68	334	29	63	363	286	276	319	38	103	161	183
Kolobok-N10_DR_dup52	Kolobok-N10_DR_dup52	0	0	0	0	0	0	0	0	0	0	0	1	0	0	0	0	0	1	1	0	0	0	4	1	1	6	0	4	4	5	1	2	4	0	3	2	2	3	2	4	2	4	2	1	1	1	4	1
TDR7_dup90	TDR7_dup90	0	0	0	0	0	0	0	0	0	0	0	0	0	0	0	0	0	0	0	0	0	0	1	0	0	0	1	0	0	0	0	0	0	0	0	0	0	0	0	0	0	0	0	0	0	0	0	0
DNA-5-8B_DR_dup18	DNA-5-8B_DR_dup18	0	0	0	0	0	0	0	0	0	0	0	0	0	0	0	0	0	0	0	0	0	0	0	0	0	0	0	0	0	0	0	0	0	0	0	0	0	0	0	0	1	1	0	0	0	0	0	0
BEL27-I_DR_dup1	BEL27-I_DR_dup1	0	0	0	0	0	0	0	0	0	0	0	1	0	0	0	0	1	0	1	0	0	0	0	2	0	0	0	0	0	0	0	0	0	0	0	0	0	0	1	1	0	0	0	0	0	0	0	0
Merlin-2_DR_dup152	Merlin-2_DR_dup152	0	0	0	0	0	0	0	0	0	0	0	0	0	0	0	0	0	0	0	0	0	0	0	1	0	1	0	0	0	0	0	0	0	0	0	0	0	0	0	0	0	0	0	0	0	0	0	0
DNA-8-9_DR_dup40	DNA-8-9_DR_dup40	0	0	0	0	0	0	0	0	0	0	0	0	0	0	0	0	0	0	0	0	0	0	0	0	0	0	3	0	0	0	0	0	0	0	0	1	3	0	0	5	0	6	0	1	3	4	3	6
hAT-N171_DR_dup9	hAT-N171_DR_dup9	0	0	0	0	0	0	0	0	0	0	0	0	0	0	0	0	0	0	0	0	1	1	1	0	0	2	2	0	0	2	1	0	1	7	1	1	4	20	3	4	9	10	7	8	14	9	2	5
HATN10_DR_dup33	HATN10_DR_dup33	0	0	0	0	0	0	0	0	0	0	0	0	0	0	0	0	0	0	0	0	0	0	1	0	0	5	4	2	4	1	5	2	0	5	7	3	4	2	4	7	1	0	1	0	0	0	1	0
HE1_DR1_dup490	HE1_DR1_dup490	0	0	0	0	0	0	0	0	0	0	0	0	0	0	0	1	1	0	0	0	3	1	1	3	2	19	19	24	26	21	46	57	58	55	45	29	55	28	42	35	49	22	25	41	39	18	19	19
CryptonV-N5_DR_dup250	CryptonV-N5_DR_dup250	0	1	2	0	0	1	0	1	0	0	2	1	1	2	0	1	2	0	0	3	13	18	12	11	16	273	251	178	171	223	397	537	529	490	487	382	405	340	393	376	294	264	260	335	314	172	179	210
DNA8-17_DR_dup133	DNA8-17_DR_dup133	0	2	0	0	0	0	0	0	0	0	1	0	0	1	0	0	0	1	0	1	2	3	2	1	2	22	21	21	12	18	36	40	44	30	37	32	37	28	27	31	29	22	16	26	28	21	13	13
hAT-N50B_DR_dup11	hAT-N50B_DR_dup11	0	0	0	0	0	0	0	0	0	0	0	0	0	0	0	1	0	2	0	0	4	2	0	1	1	6	2	8	5	5	1	8	9	10	4	9	9	12	8	10	3	7	3	6	2	14	7	6
DNA9TA1_DR_dup31	DNA9TA1_DR_dup31	0	0	0	0	0	0	0	0	0	0	0	0	0	0	0	0	0	0	0	0	0	1	0	13	0	3	3	1	0	0	0	1	2	0	0	0	3	0	0	2	1	0	1	2	0	0	0	0
hAT-N60_DR_dup11	hAT-N60_DR_dup11	0	0	0	0	0	0	0	0	0	0	0	0	0	0	0	0	0	0	0	0	0	0	0	0	0	0	0	0	0	0	0	0	0	0	0	0	0	0	0	0	0	0	0	1	0	0	0	0
SINE2-4_DR_dup221	SINE2-4_DR_dup221	0	0	0	0	0	0	0	0	0	0	0	0	0	0	0	0	0	0	0	0	0	0	0	0	0	0	1	0	0	0	0	0	1	0	0	0	0	0	0	0	0	0	0	0	0	0	0	0
TDR19C_dup31	TDR19C_dup31	0	0	0	0	0	0	0	0	0	0	0	0	0	0	0	0	0	1	0	0	0	0	0	0	0	0	0	0	0	0	0	0	0	0	0	0	0	0	0	0	0	0	0	0	0	0	0	0
Kolobok-N10_DR_dup55	Kolobok-N10_DR_dup55	0	0	0	0	0	0	0	0	0	0	0	0	0	0	0	0	0	0	0	0	0	0	0	0	0	0	0	0	0	0	0	0	0	0	0	0	0	0	0	0	0	0	1	1	0	0	0	0
LOOPERN4B_DR_dup49	LOOPERN4B_DR_dup49	0	0	0	0	0	0	0	0	0	0	0	0	0	0	0	0	0	0	0	0	0	0	1	0	1	0	0	0	0	0	2	0	0	0	0	0	0	0	0	0	0	0	0	2	0	1	2	0
Harbinger-4N1B_DR_dup51	Harbinger-4N1B_DR_dup51	0	0	0	0	0	0	0	0	0	0	0	0	0	0	0	0	0	0	0	0	0	1	0	1	0	0	2	0	0	0	1	1	2	0	1	0	1	0	0	0	1	1	0	1	0	0	2	3
DIRS-1-LTR_DR_dup42	DIRS-1-LTR_DR_dup42	0	0	0	0	0	0	0	0	0	0	0	0	0	0	0	0	0	0	0	0	0	0	0	0	0	0	0	0	0	0	0	0	0	0	0	0	0	0	1	0	0	0	0	0	0	0	0	1
LOOPERN2_DR_dup34	LOOPERN2_DR_dup34	0	0	0	0	0	0	0	0	0	0	0	0	0	0	0	0	0	0	0	0	0	0	0	0	0	0	0	0	0	0	0	0	0	0	0	0	0	0	0	0	0	0	0	0	0	0	0	0
Harbinger-N27_DR_dup7	Harbinger-N27_DR_dup7	0	0	0	0	0	0	1	0	0	0	1	0	1	0	1	0	0	2	2	0	0	2	1	2	0	15	14	8	21	14	10	11	17	17	21	24	13	8	18	16	22	6	16	21	12	14	10	7
GypsyDR1	GypsyDR1	0	0	0	0	0	2	0	0	0	0	0	2	2	1	4	2	0	3	0	1	1	1	5	3	4	15	16	20	16	5	9	14	17	13	18	20	17	14	19	16	16	11	11	24	26	11	14	9
DNA9TA1_DR_dup34	DNA9TA1_DR_dup34	0	0	0	0	0	0	0	0	0	0	0	0	0	0	0	0	0	0	0	0	0	5	4	7	1	14	5	7	6	0	2	1	2	1	2	1	0	9	0	1	2	0	3	2	1	0	0	0
DNA-1-11_DR_dup14	DNA-1-11_DR_dup14	0	0	0	0	0	0	0	0	0	0	0	0	0	0	0	0	0	0	0	0	0	0	0	0	0	2	0	1	1	0	0	1	0	0	2	0	1	1	0	0	1	6	0	0	3	1	1	1
EnSpm-9_DR_dup109/110	EnSpm-9_DR_dup109/110	0	0	0	0	0	0	0	0	0	0	0	0	0	0	0	0	0	0	0	0	0	0	0	0	0	0	0	0	0	0	0	0	0	0	0	0	0	0	0	1	0	0	0	0	0	0	0	1
Rex1-21_DRe_dup4	Rex1-21_DRe_dup4	0	0	0	0	0	0	0	0	0	0	0	0	0	0	0	0	0	0	0	0	0	0	0	0	0	0	0	0	0	0	0	0	0	0	0	0	0	0	0	1	0	0	0	0	0	0	0	1
Mariner-N5_DR_dup42	Mariner-N5_DR_dup42	0	0	0	0	0	0	0	0	0	0	0	0	0	0	0	0	0	0	0	0	0	0	0	0	0	0	0	0	0	0	0	0	0	0	0	0	0	0	0	0	0	0	0	0	0	1	0	0
hAT-N141_DR_dup24	hAT-N141_DR_dup24	7	1	3	5	6	14	10	10	23	15	16	18	24	13	22	22	33	14	17	24	13	14	7	6	13	6	8	4	6	6	5	12	10	16	10	18	25	17	19	19	28	18	14	37	26	21	38	25
ANGEL_dup351	ANGEL_dup351	55	84	61	74	72	71	61	72	78	69	98	79	145	90	94	104	131	92	84	118	64	81	61	50	70	19	20	20	9	4	18	21	26	17	25	30	31	14	23	30	7	14	6	13	9	1	5	10
EnSpm-N6_DR_dup28/29	EnSpm-N6_DR_dup28/29	5	23	22	19	17	21	39	26	17	21	29	68	43	41	58	53	28	45	32	38	31	31	26	23	25	5	7	10	10	5	3	14	6	10	17	10	17	6	8	6	7	3	9	2	4	9	6	5
CryptonV-2_DR_dup66	CryptonV-2_DR_dup66	46	38	65	62	41	48	69	45	32	30	43	76	56	58	70	95	58	65	78	79	71	54	67	64	37	17	21	17	23	13	12	16	16	16	19	22	18	26	12	12	8	18	13	10	4	9	6	11
LOOPERN6_DR_dup7	LOOPERN6_DR_dup7	9	3	6	7	11	19	22	19	13	8	16	31	20	19	23	36	30	20	39	23	20	19	19	13	18	17	11	6	13	10	8	16	10	10	23	19	18	31	16	9	19	23	16	19	20	17	23	16
LOOPERN6B_DR_dup38	LOOPERN6B_DR_dup38	0	0	0	2	1	2	1	2	0	0	0	0	1	0	0	5	0	0	2	1	1	1	0	0	0	2	2	1	1	2	0	2	1	1	3	1	3	1	2	4	1	1	1	2	8	7	6	1
HERODr	HERODr	1	1	0	1	0	2	1	1	2	3	1	0	2	1	1	0	1	0	0	1	4	2	1	0	1	4	5	12	6	2	7	4	4	3	1	3	4	9	3	2	1	7	1	7	3	0	0	0
HarbingerN7_DR_dup24	HarbingerN7_DR_dup24	0	0	0	0	0	0	0	0	0	0	0	0	0	0	0	0	0	0	0	0	1	3	3	2	5	5	4	11	5	7	3	3	6	1	8	2	0	0	5	1	0	0	4	1	1	1	1	2
DNA-6-N8_DR_dup7	DNA-6-N8_DR_dup7	0	0	0	0	1	0	0	0	0	0	0	0	0	0	0	0	0	1	0	0	0	0	0	0	0	0	0	0	0	0	0	0	0	0	0	0	0	0	0	0	0	0	0	0	0	0	0	0
Zisupton-7_DR_dup344/346	Zisupton-7_DR_dup344/346	127	109	153	110	132	281	256	235	210	236	99	131	133	89	111	112	104	68	97	87	58	98	91	57	59	47	67	67	65	45	67	90	81	69	97	92	65	77	91	92	85	107	70	130	120	125	157	127
HarbingerN3_DR_dup13/14	HarbingerN3_DR_dup13/14	0	0	0	0	0	0	0	0	0	0	0	0	0	0	0	0	0	0	0	0	9	8	8	12	5	8	9	13	3	9	5	4	10	6	7	9	9	11	14	8	3	10	2	7	3	7	9	10
DNA13TA1_DR_dup12	DNA13TA1_DR_dup12	0	0	0	0	0	0	1	0	0	0	0	0	0	0	0	0	0	0	1	0	3	5	4	2	3	5	3	6	5	2	2	0	2	3	2	2	1	6	5	4	2	1	5	7	5	4	2	12
EnSpm-9_DR_dup111	EnSpm-9_DR_dup111	83	81	84	83	81	141	124	137	142	127	84	79	94	79	75	85	75	70	49	52	64	54	57	41	49	65	37	53	36	64	35	49	53	43	44	55	94	48	57	51	76	52	78	75	73	50	68	87
EnSpm-N49B_DR_dup6	EnSpm-N49B_DR_dup6	0	0	0	0	0	0	0	0	0	0	0	0	0	0	0	0	0	0	0	0	1	0	8	7	12	0	24	18	19	8	6	10	1	7	18	0	4	2	1	0	8	6	0	1	17	0	3	4
IS3EU-4N_DR_dup1	IS3EU-4N_DR_dup1	0	0	0	0	0	0	0	0	0	1	0	1	0	0	0	0	0	0	1	0	4	3	2	1	0	2	2	2	0	1	1	1	0	3	1	1	2	5	1	3	4	3	3	1	5	8	6	9
TDR2_dup134	TDR2_dup134	0	0	0	0	0	1	0	1	0	0	0	0	0	1	1	2	0	3	0	0	2	1	2	2	1	2	3	3	1	2	1	6	3	5	2	2	2	1	2	2	4	7	2	7	9	8	5	19
Tc1-7_DR_dup7/8/9	Tc1-7_DR_dup7/8/9	0	0	0	0	0	0	0	0	0	0	1	0	0	0	0	0	0	0	0	0	0	0	0	0	0	0	0	0	0	0	0	2	0	2	1	2	2	5	5	4	9	11	8	6	13	12	22	13
hAT-N70_DR_dup25	hAT-N70_DR_dup25	0	0	0	0	0	0	0	0	0	0	0	0	0	0	0	0	0	0	0	0	0	0	0	1	0	0	0	0	0	0	1	0	0	0	0	0	0	1	0	0	0	3	1	1	0	2	0	6
hAT-N48C_DR_dup77	hAT-N48C_DR_dup77	0	0	0	0	0	0	0	0	0	0	0	0	0	0	0	0	1	0	0	0	0	1	0	0	0	0	0	0	0	0	0	0	0	0	0	0	0	0	0	0	0	0	0	0	0	0	0	0
TDR16_dup98	TDR16_dup98	0	0	0	0	0	0	0	0	0	0	0	0	0	0	0	0	0	0	0	0	0	0	0	0	0	0	0	0	0	0	0	0	0	0	0	0	0	0	0	0	0	0	0	0	0	0	0	0
HE1_DR1_dup574	HE1_DR1_dup574	0	0	0	0	0	0	0	1	0	0	0	0	0	0	0	0	0	0	0	0	0	0	0	0	0	0	0	0	0	0	0	0	0	0	0	0	0	0	0	0	0	0	0	0	0	0	0	0
hAT-N21B_DR_dup165	hAT-N21B_DR_dup165	0	0	0	0	0	0	0	0	0	0	0	0	0	0	0	0	0	0	0	0	0	0	0	0	0	0	0	0	0	0	0	0	0	0	0	0	0	0	0	0	0	0	0	0	0	0	0	0
TC1DR3_dup281	TC1DR3_dup281	0	0	0	0	0	0	0	0	0	0	0	0	0	0	0	0	0	0	0	0	1	0	0	0	0	0	0	0	0	0	0	0	0	0	0	0	0	0	0	0	0	0	0	0	0	4	1	5
DNA-AT-1_DR_dup22	DNA-AT-1_DR_dup22	0	0	0	0	0	0	0	0	0	0	0	0	0	0	0	0	0	0	0	0	4	1	0	2	1	5	12	15	7	13	2	3	4	3	3	6	4	6	2	3	4	1	2	8	5	1	3	1
TE-X-16_DR_dup51	TE-X-16_DR_dup51	0	0	0	0	0	0	0	0	0	0	0	1	1	0	0	0	1	1	1	0	0	3	2	2	1	1	8	6	1	4	3	1	2	2	2	2	2	6	1	1	4	4	5	0	2	3	2	4
TE-X-16_DR_dup52	TE-X-16_DR_dup52	1	0	0	1	2	2	3	1	2	5	1	3	3	5	5	2	4	1	3	5	4	6	7	3	2	2	3	2	1	4	0	2	1	1	0	0	0	2	2	0	0	1	0	0	1	2	0	1
DNA-8-12_DR_dup3	DNA-8-12_DR_dup3	0	0	0	0	0	0	0	0	0	0	0	0	0	0	0	0	0	0	0	0	0	0	0	0	0	0	0	0	0	0	0	0	0	0	0	0	1	0	1	0	0	0	0	1	0	1	0	1
HarbingerN1_DR_dup22	HarbingerN1_DR_dup22	0	0	0	0	0	0	0	0	0	0	0	0	0	0	0	0	0	0	0	0	0	0	1	1	0	0	0	0	0	0	0	0	0	2	0	0	2	4	2	3	1	0	0	1	0	1	1	0
DNA-8-12_DR_dup4/5	DNA-8-12_DR_dup4/5	0	0	0	0	0	0	0	0	0	0	0	0	0	0	0	0	0	0	0	0	1	0	0	0	0	0	0	0	0	0	0	0	0	0	0	0	0	1	0	1	0	0	0	0	0	0	1	0
CryptonV-N5_DR_dup302/304	CryptonV-N5_DR_dup302/304	1	11	14	9	7	9	10	19	9	11	22	13	21	14	9	9	19	16	9	16	14	10	8	24	15	6	6	21	14	5	15	11	10	7	1	3	4	2	1	2	4	2	4	4	4	4	3	3
ANGEL_dup399	ANGEL_dup399	15	10	11	15	10	18	21	26	9	18	14	38	20	23	41	45	28	37	34	34	71	46	54	64	28	49	62	39	52	42	28	36	23	36	41	13	15	13	10	15	39	35	32	35	39	22	27	30
TDR19_dup53	TDR19_dup53	59	39	53	58	32	35	57	62	45	45	111	81	121	92	92	140	130	94	104	111	111	173	108	100	116	104	82	108	98	98	59	71	63	59	80	44	41	6	40	27	59	44	50	50	55	41	34	44
ENSPM-6_DR_dup387	ENSPM-6_DR_dup387	3	1	0	3	1	1	3	0	1	0	4	2	5	2	3	16	4	4	15	5	7	14	13	4	5	14	30	0	3	8	2	2	28	10	7	1	6	0	5	10	9	0	7	12	8	1	5	5
DNA2-16_DR_dup210	DNA2-16_DR_dup210	4	0	2	3	0	2	2	1	3	4	0	5	4	6	5	5	3	1	9	4	15	6	4	3	1	3	6	11	6	11	1	6	1	2	5	1	1	5	1	4	4	11	8	2	6	5	1	4
Gypsy-200_DR-I_dup1	Gypsy-200_DR-I_dup1	22	22	29	29	15	30	29	36	32	24	97	66	107	64	85	97	111	87	76	83	87	111	82	93	94	85	59	69	72	59	44	65	44	50	49	23	24	25	25	25	38	29	27	30	35	17	15	18
Copia-15B_DR-LTR	Copia-15B_DR-LTR	0	0	0	0	0	0	0	0	0	0	0	0	0	0	0	0	0	0	0	0	0	1	0	2	0	4	0	0	0	0	0	0	0	0	0	3	10	0	0	0	1	0	1	1	0	14	18	9
Copia-6-I_DR	Copia-6-I_DR	0	0	0	0	0	0	0	0	0	0	0	0	0	0	0	0	0	0	0	0	6	1	3	0	11	1	2	2	4	1	8	4	7	9	0	5	6	9	8	15	3	6	3	3	6	9	4	4
Copia-15B_DR-LTR_dup1	Copia-15B_DR-LTR_dup1	0	0	0	0	0	0	0	0	0	0	0	0	0	0	0	0	0	0	0	0	4	3	0	1	1	1	5	5	6	2	1	5	11	9	8	13	3	11	11	7	19	7	7	15	12	0	0	0
EnSpm-N3B_DR_dup19	EnSpm-N3B_DR_dup19	0	0	0	0	0	0	0	0	0	0	0	0	0	0	0	0	0	0	0	0	5	8	1	8	7	6	7	27	15	1	4	2	4	9	43	35	6	3	6	34	13	4	38	9	19	4	3	7
DNA2-14_DR_dup22	DNA2-14_DR_dup22	0	0	0	0	0	0	0	0	0	0	0	0	0	0	0	0	0	0	0	0	0	0	0	0	0	0	0	0	0	0	0	0	0	0	0	0	0	0	0	0	0	0	1	0	1	0	0	2
HE2_DR_dup91	HE2_DR_dup91	0	0	0	0	0	0	0	0	0	0	0	0	0	0	0	0	0	0	0	0	0	0	0	0	0	1	2	1	0	1	1	1	0	2	0	0	2	0	1	0	6	1	7	10	4	2	4	5
TDR2_dup143	TDR2_dup143	0	0	0	0	0	1	0	0	0	1	0	0	0	1	0	0	0	0	0	0	0	1	0	1	0	1	1	0	0	1	4	1	4	1	2	5	3	6	1	4	16	7	9	9	23	8	16	15
hAT-N4C_DR_dup19	hAT-N4C_DR_dup19	0	0	0	0	0	0	0	0	0	0	0	0	0	0	0	0	0	0	0	0	0	1	0	0	1	1	0	0	0	2	0	3	1	1	4	2	3	2	3	3	2	3	5	1	4	2	3	7
Mariner-N31_DR_dup87	Mariner-N31_DR_dup87	0	0	0	0	0	0	0	0	0	0	0	0	0	0	0	0	0	0	0	0	1	2	1	0	0	10	4	5	10	4	1	4	7	8	5	8	10	12	10	8	16	12	10	22	18	4	14	16
TZF28B_dup66	TZF28B_dup66	0	0	0	0	0	0	0	0	0	0	0	0	0	0	0	0	0	0	0	0	0	0	1	1	1	4	7	6	3	5	0	1	0	3	4	8	8	0	3	2	3	6	8	7	7	6	7	1
TZF28B_dup68/69/70	TZF28B_dup68/69/70	0	1	0	0	1	1	4	4	1	2	0	3	1	1	3	1	3	1	6	2	3	2	4	1	3	14	19	18	13	14	7	15	13	16	13	24	8	10	20	13	28	32	22	42	32	13	18	27
LOOPERN1_DR_dup33	LOOPERN1_DR_dup33	0	2	1	0	0	0	0	0	0	0	0	0	0	0	0	0	0	0	0	0	0	1	0	0	0	3	4	5	5	0	4	5	2	4	2	0	4	3	3	0	4	4	5	7	2	0	6	6
Gypsy47-I_DR_dup9	Gypsy47-I_DR_dup9	0	0	0	0	0	0	0	0	0	0	0	0	0	0	0	0	0	0	0	0	0	0	0	0	0	0	1	0	0	0	0	0	0	1	0	0	0	0	1	1	2	1	1	2	1	1	2	1
EnSpm-N34_DR_dup22	EnSpm-N34_DR_dup22	0	0	0	0	0	0	0	0	0	0	0	0	0	0	0	0	0	0	0	0	0	0	0	0	0	0	0	0	0	0	0	0	0	0	0	0	0	0	0	2	1	3	1	0	1	4	4	4
Gypsy-31-LTR_DR_dup69	Gypsy-31-LTR_DR_dup69	0	0	0	0	0	0	0	0	0	0	0	0	0	0	0	0	0	0	0	0	0	1	0	0	0	0	0	0	0	0	0	1	0	1	0	1	0	2	0	0	3	1	1	4	2	5	2	5
ANGEL_dup419	ANGEL_dup419	0	0	0	0	0	0	0	0	0	0	0	0	0	0	0	0	0	0	0	0	0	0	0	0	0	0	1	1	0	0	1	1	0	0	0	1	0	0	0	1	1	3	0	5	4	5	5	4
EnSpm-N6B_DR_dup5	EnSpm-N6B_DR_dup5	0	0	0	0	0	1	0	0	2	0	0	0	0	0	3	0	5	3	1	0	1	1	1	0	1	0	0	1	0	0	0	0	1	0	0	0	1	0	1	0	4	0	0	2	2	0	2	0
ANGEL_dup420	ANGEL_dup420	0	0	0	1	1	2	0	1	0	1	4	3	4	3	1	6	2	7	4	3	6	3	1	4	3	0	1	0	1	1	1	0	0	1	0	1	0	0	0	1	0	2	4	2	0	3	2	2
TDR19C_dup41	TDR19C_dup41	0	1	0	1	1	3	0	1	1	0	2	7	5	6	6	12	17	6	2	5	1	8	13	1	2	2	1	0	1	0	1	2	1	0	3	1	0	0	1	0	4	4	2	1	0	2	1	2
Dada-tL_DR_dup59	Dada-tL_DR_dup59	0	0	0	0	0	0	0	0	0	0	0	0	0	0	0	0	0	0	0	0	0	0	0	0	0	0	0	0	0	0	0	0	0	0	0	0	0	0	0	0	0	0	0	0	0	1	0	0
EnSpm-N10_DR_dup114	EnSpm-N10_DR_dup114	0	0	0	0	0	0	0	0	0	0	0	0	0	0	0	0	0	0	0	1	6	10	22	23	12	101	116	10	15	54	53	112	56	53	54	35	30	48	20	4	43	53	42	120	16	23	22	27
ERV1-N3B-LTR_DR	ERV1-N3B-LTR_DR	0	0	0	0	0	0	0	0	0	0	0	0	0	0	0	0	0	0	0	0	0	0	0	0	7	1	134	13	16	1	0	0	1	0	0	582	1	0	2	273	2	0	0	0	0	0	0	0
LOOPERN6_DR_dup15	LOOPERN6_DR_dup15	29	28	40	42	28	39	20	38	16	28	11	11	10	14	16	40	25	28	38	31	18	9	17	7	13	13	22	11	8	21	4	5	2	9	12	13	17	22	11	12	10	13	5	12	10	16	13	8
DNA11TA1B_DR_dup120	DNA11TA1B_DR_dup120	0	0	0	0	0	0	0	0	0	0	0	0	0	0	0	0	0	0	0	0	0	0	0	0	0	0	0	0	0	0	0	0	0	0	0	0	0	0	0	0	0	1	0	0	0	0	0	0
Copia-12B_DR-LTR_dup18	Copia-12B_DR-LTR_dup18	0	0	0	0	0	0	0	0	0	0	0	0	0	0	0	0	0	0	0	0	0	0	0	0	0	0	0	0	0	0	0	0	0	0	0	0	0	0	0	0	0	0	0	0	0	0	0	0
Gypsy-16-LTR_DR	Gypsy-16-LTR_DR	0	0	0	0	0	0	0	0	0	0	0	0	0	0	0	0	0	0	0	1	0	0	0	0	0	0	0	0	0	0	0	0	0	0	0	0	0	0	0	0	1	1	1	1	0	0	0	1
CR1-51_DR_dup1	CR1-51_DR_dup1	1	0	0	1	1	0	1	1	0	0	0	2	0	0	0	0	0	0	0	1	0	0	1	1	1	1	1	0	1	0	0	0	0	0	0	0	0	0	0	0	0	3	1	3	0	1	5	1
HE2_DR_dup97	HE2_DR_dup97	0	0	0	0	0	0	0	0	0	0	0	0	0	0	0	0	0	0	0	0	0	0	1	0	0	0	0	0	0	0	0	0	0	0	0	0	0	1	0	0	0	0	0	0	0	0	0	0
EnSpm-N3B_DR_dup21	EnSpm-N3B_DR_dup21	0	0	0	0	0	0	0	0	0	0	0	0	0	0	0	0	0	0	0	0	3	1	0	0	0	2	3	6	2	6	3	3	0	1	0	0	0	0	5	10	0	5	0	1	0	2	1	0
EnSpm-N26B_DR_dup72	EnSpm-N26B_DR_dup72	0	0	0	0	1	0	0	0	0	0	0	1	0	0	1	0	1	0	0	0	0	0	0	0	0	0	0	0	0	1	0	0	0	0	0	1	0	3	0	1	4	0	2	2	0	0	1	0
hAT-N159_DR_dup63	hAT-N159_DR_dup63	6	7	2	8	4	4	4	5	3	11	5	0	5	10	12	17	7	13	2	2	8	3	6	6	7	7	3	4	11	4	4	2	7	4	5	0	0	1	1	3	1	1	1	2	4	2	2	2
Zisupton-N1_DR_dup23	Zisupton-N1_DR_dup23	8	6	11	6	7	11	11	10	10	10	20	21	18	17	21	18	31	13	22	24	18	22	43	20	19	14	17	16	11	15	17	8	14	13	12	3	5	6	8	3	7	9	3	3	7	11	11	8
EnSpm-N47B_DR_dup7	EnSpm-N47B_DR_dup7	16	24	17	13	17	18	35	33	22	19	34	49	41	38	58	49	42	43	36	45	45	42	56	43	27	22	23	33	36	32	13	22	22	26	22	13	12	13	11	12	11	13	18	16	12	18	12	23
Penelope-1_DR_dup104	Penelope-1_DR_dup104	0	0	0	0	0	0	0	0	0	0	0	0	0	0	0	0	0	0	0	0	0	0	0	0	0	0	0	0	0	0	0	0	0	0	0	1	6	0	1	0	0	0	7	1	5	0	0	0
L2-1_DR_dup66	L2-1_DR_dup66	0	0	0	0	0	0	0	0	0	0	0	0	0	0	0	0	0	0	0	0	0	0	0	0	0	1	3	2	0	2	0	5	1	1	3	2	2	1	1	1	3	2	3	4	4	3	7	3
Polinton-1N1_DR_dup67	Polinton-1N1_DR_dup67	0	0	0	0	0	0	0	0	1	0	1	0	0	0	0	0	0	0	0	0	5	8	11	8	5	16	12	16	5	12	8	9	7	6	5	1	2	0	1	2	0	0	2	1	0	3	3	4
hAT-N169_DR_dup6	hAT-N169_DR_dup6	0	0	0	0	0	0	2	0	0	0	2	1	3	0	0	1	2	0	0	0	0	1	1	0	0	0	0	1	0	0	0	0	1	0	0	0	0	0	0	1	3	1	3	2	0	0	0	0
hAT-N190B_DR_dup8/9	hAT-N190B_DR_dup8/9	0	0	0	0	0	0	0	0	0	0	0	1	0	0	0	0	0	0	0	0	0	0	0	0	0	0	0	0	0	0	0	0	0	0	0	0	0	1	1	1	9	6	11	6	2	1	1	3
Kolobok-N5_DR_dup95	Kolobok-N5_DR_dup95	0	0	0	0	0	0	0	0	0	0	0	0	0	0	0	0	1	0	0	0	0	0	0	1	0	0	0	0	0	0	0	0	2	0	0	0	0	1	1	0	3	3	2	1	0	2	0	0
Harbinger-N30_DR_dup21	Harbinger-N30_DR_dup21	0	0	0	0	0	1	1	0	0	0	0	1	0	1	0	0	0	0	0	0	0	0	0	0	0	1	0	0	0	0	1	0	1	2	0	5	3	4	0	1	17	26	23	30	20	7	8	10
hAT-N190B_DR_dup10	hAT-N190B_DR_dup10	0	0	0	0	0	0	0	0	0	0	0	0	0	0	0	0	0	0	0	0	0	0	0	0	0	0	0	0	0	0	2	0	1	0	0	0	3	0	2	0	3	10	7	6	4	6	9	5
DNA8-25_DR_dup153	DNA8-25_DR_dup153	0	0	0	0	0	0	0	0	0	0	0	0	0	0	0	0	0	0	0	0	0	0	0	0	0	0	0	0	0	0	0	0	0	0	0	0	0	0	0	0	0	0	0	0	0	0	0	0
TC1DR2_dup76/77	TC1DR2_dup76/77	1	0	0	0	0	0	0	0	0	0	0	0	0	0	0	0	0	0	1	0	0	0	1	1	0	0	1	5	1	0	4	2	3	6	5	3	3	3	4	2	0	0	0	1	1	5	3	8
HarbingerN6_DR_dup68	HarbingerN6_DR_dup68	0	0	0	0	0	0	0	0	0	0	0	0	0	0	0	0	0	0	0	0	0	0	0	0	0	1	3	0	1	0	3	4	0	5	1	0	1	0	0	1	0	0	1	3	0	3	3	3
DNA8-12_DR_dup23	DNA8-12_DR_dup23	0	0	0	0	0	0	0	0	0	0	0	0	0	0	0	0	0	0	0	0	0	0	0	0	0	0	0	0	0	0	0	0	0	0	0	0	0	0	0	0	1	0	0	0	0	0	0	0
HATN5_DR_dup8	HATN5_DR_dup8	0	0	0	0	0	0	0	0	0	0	0	0	0	0	0	0	0	0	0	0	0	0	0	0	0	0	0	0	0	0	0	0	2	0	2	0	0	0	0	0	0	0	0	0	0	0	0	0
TDR8B_dup63	TDR8B_dup63	0	0	0	0	0	0	0	0	0	0	0	0	0	0	0	0	0	0	0	0	0	0	0	0	0	0	0	0	1	0	1	0	1	0	0	0	0	0	0	0	0	0	0	0	0	0	0	0
Harbinger-4N1_DR_dup49	Harbinger-4N1_DR_dup49	0	0	0	0	0	0	0	0	0	0	0	0	0	0	0	0	0	0	0	0	1	0	2	0	1	1	2	3	1	3	2	0	5	1	4	1	3	2	9	7	7	7	7	8	5	6	4	11
LOOPERN4_DR_dup41	LOOPERN4_DR_dup41	0	0	0	0	0	0	0	0	0	0	1	0	0	1	0	0	1	1	0	0	2	0	1	0	1	5	1	0	3	10	2	8	9	5	7	19	17	26	13	10	21	21	9	26	18	7	12	14
Merlin-2_DR_dup218	Merlin-2_DR_dup218	0	0	0	0	0	0	0	0	0	0	0	0	0	0	0	0	0	0	0	0	2	2	2	3	1	12	15	9	7	13	16	30	27	37	30	39	42	37	23	32	18	19	12	25	16	17	13	16
DNA-6-N5B_DR_dup50	DNA-6-N5B_DR_dup50	36	36	37	40	27	30	21	28	19	44	21	15	15	10	12	15	6	13	3	12	5	3	7	4	6	9	4	9	6	11	9	6	14	10	6	2	4	5	5	10	11	11	6	11	18	21	24	14
EnSpm-N10_DR_dup124	EnSpm-N10_DR_dup124	0	0	0	0	0	0	0	0	0	0	0	0	0	0	0	0	0	0	0	0	0	0	0	0	0	0	0	0	0	0	0	0	0	0	0	0	0	0	0	0	0	0	0	0	0	1	0	0
TDR16_dup127	TDR16_dup127	0	0	0	0	0	0	0	0	0	0	0	0	0	0	0	0	0	0	0	0	0	0	0	0	0	0	0	0	0	0	0	0	0	0	0	0	0	0	0	0	0	0	0	0	0	0	0	1
EnSpm-N7_DR_dup25	EnSpm-N7_DR_dup25	0	0	0	0	0	0	0	0	0	0	0	0	0	0	0	0	1	0	0	0	0	0	0	0	0	0	0	0	0	0	0	1	0	0	1	0	1	0	0	0	0	0	0	1	1	0	0	1
Gypsy161-LTR_DR	Gypsy161-LTR_DR	0	0	0	0	0	0	0	0	0	0	0	0	0	0	0	0	0	0	0	0	0	1	0	0	0	6	0	0	3	0	1	0	0	1	0	1	2	0	0	0	1	0	0	0	0	0	6	0
Copia-11J_DR-LTR_dup9	Copia-11J_DR-LTR_dup9	0	0	0	0	0	0	0	0	0	0	0	0	0	0	0	0	0	0	0	0	0	0	0	0	0	0	0	0	0	0	0	0	0	0	0	0	0	0	0	0	0	0	0	0	0	0	0	2
EnSpm-N7_DR_dup26	EnSpm-N7_DR_dup26	0	0	0	0	0	0	0	0	0	0	0	0	0	0	0	0	0	0	0	0	0	0	0	0	0	0	0	0	0	0	0	0	0	0	0	0	0	0	0	0	0	1	0	1	0	4	4	1
L2-2_DRe_dup66	L2-2_DRe_dup66	0	0	0	0	0	0	0	0	0	0	0	0	0	0	0	0	0	0	0	0	0	0	0	0	0	0	0	2	0	0	0	0	0	0	0	0	2	0	1	0	0	0	0	0	0	1	2	0
DNA-6-N2_DR_dup305	DNA-6-N2_DR_dup305	0	0	0	0	0	0	0	0	0	2	0	0	0	0	0	0	0	0	0	0	0	0	0	3	0	2	0	0	0	0	0	1	0	0	0	0	0	1	1	0	0	1	1	0	4	0	0	0
DNA-6-N5B_DR_dup53	DNA-6-N5B_DR_dup53	0	0	0	0	0	0	0	0	0	0	0	0	0	0	0	0	0	0	0	0	1	0	0	0	0	2	1	0	0	1	0	0	0	0	0	0	5	1	1	0	0	7	6	1	0	3	2	0
TZF28B_dup83	TZF28B_dup83	0	0	0	0	0	0	0	0	0	0	0	0	1	0	0	0	0	0	0	1	0	0	0	0	0	0	0	0	0	0	0	0	2	0	0	0	0	0	0	0	0	1	2	1	0	0	0	0
hAT-N53B_DR_dup70	hAT-N53B_DR_dup70	0	0	0	0	0	0	0	0	0	0	0	0	0	0	0	0	0	0	0	0	0	0	0	0	0	0	0	0	0	0	0	1	0	0	0	0	0	0	1	0	0	3	0	0	2	1	0	1
TDR16_dup138	TDR16_dup138	0	0	0	0	0	0	0	0	0	0	0	1	0	0	0	0	0	0	0	0	0	0	0	0	0	0	0	0	1	0	0	0	0	0	3	0	1	1	0	1	11	12	5	4	11	5	12	19
Merlin-N5_DR_dup26	Merlin-N5_DR_dup26	0	0	0	0	0	0	1	0	0	0	0	0	1	2	0	0	0	0	0	0	1	1	1	0	0	0	2	1	0	0	1	1	0	1	0	0	1	3	0	1	10	2	6	6	8	2	2	3
hAT-N152_DR_dup26	hAT-N152_DR_dup26	1	1	1	0	2	1	1	1	0	3	2	3	3	6	3	2	2	1	0	1	4	2	1	1	7	4	2	2	1	2	1	4	1	2	0	4	6	11	5	5	21	22	16	27	15	23	18	28
Tc1-4_DR_dup43	Tc1-4_DR_dup43	0	0	0	0	0	0	0	0	0	0	0	0	0	0	0	0	0	0	0	0	0	0	0	1	0	0	1	0	0	0	0	0	1	1	0	0	0	2	0	0	2	4	1	1	2	3	0	0
L2-2_DRe_dup69	L2-2_DRe_dup69	1	2	1	1	3	0	1	2	1	0	0	5	2	10	3	10	8	4	3	2	22	15	24	1	7	8	21	14	9	4	5	2	11	9	11	7	2	43	9	8	17	14	2	9	21	17	27	20
ANGEL_dup562	ANGEL_dup562	2	1	4	1	5	1	2	6	2	1	1	11	9	2	8	20	7	12	7	7	8	3	12	2	4	0	0	0	1	1	3	3	1	1	3	7	5	0	5	3	5	6	10	14	9	11	11	7
Dada-U1A_DR_dup130	Dada-U1A_DR_dup130	2	3	0	4	1	1	6	2	0	1	2	2	3	2	4	2	0	1	2	3	4	3	0	0	0	0	1	0	0	0	1	0	0	0	1	0	2	1	0	2	2	4	6	2	5	2	2	2
L1-36_DR_dup1	L1-36_DR_dup1	1	0	1	0	0	2	3	3	1	0	5	7	7	3	5	1	4	3	8	2	3	3	2	0	4	1	0	0	0	0	1	2	0	0	0	1	0	0	1	3	3	4	1	5	1	1	2	2
HE1_DR1_dup701	HE1_DR1_dup701	0	0	0	0	0	1	0	0	0	0	0	0	0	0	1	0	0	0	0	0	1	0	0	0	0	2	1	0	1	0	1	0	0	1	0	0	0	0	0	0	0	1	0	0	1	0	3	2
CryptonV-N1_DR_dup64	CryptonV-N1_DR_dup64	0	0	0	0	0	0	0	0	0	0	0	0	0	0	0	0	0	0	0	0	1	1	0	0	0	0	0	1	0	0	1	0	0	0	0	1	0	0	2	0	1	0	0	0	0	0	0	0
Kolobok-N2B_DR_dup19	Kolobok-N2B_DR_dup19	0	1	0	0	3	3	5	5	5	5	4	4	5	4	4	4	3	5	7	3	0	1	1	2	0	0	2	0	2	0	1	0	1	1	3	0	1	0	0	0	5	2	1	7	1	1	0	5
Merlin-2_DR_dup243	Merlin-2_DR_dup243	0	1	0	0	0	1	0	0	1	0	1	1	1	0	0	0	1	2	0	1	1	1	1	4	0	2	2	3	2	0	1	3	1	3	4	5	0	4	1	3	5	8	4	7	5	11	9	7
Kolobok-N6_DR_dup36	Kolobok-N6_DR_dup36	0	0	0	0	0	0	0	0	0	0	0	0	0	0	0	0	0	0	0	0	1	0	2	2	1	0	3	2	1	0	1	1	3	1	2	4	2	3	1	4	11	18	9	7	11	13	11	14
TC1DR3_dup399/400	TC1DR3_dup399/400	0	0	0	0	0	0	0	0	0	0	0	0	0	0	0	0	0	0	0	0	0	0	0	0	0	0	0	0	0	0	0	0	0	0	0	0	0	0	0	0	0	0	0	0	0	1	0	1
HAT1_DR_dup82	HAT1_DR_dup82	0	0	0	0	0	0	0	0	0	0	0	0	0	0	0	0	0	0	0	0	0	0	0	0	0	0	0	0	0	0	1	0	0	0	0	0	1	0	0	0	0	0	0	0	0	0	0	0
HAT1-N1B_DR_dup13/14	HAT1-N1B_DR_dup13/14	0	0	0	0	0	0	0	0	0	0	0	0	0	0	0	0	0	0	0	0	0	0	0	0	0	0	0	0	0	0	0	0	0	0	1	0	0	0	1	0	2	0	1	0	0	0	0	1
SINE2-1B_DR_dup22	SINE2-1B_DR_dup22	0	0	0	0	0	0	1	0	0	1	0	0	0	0	0	0	0	0	0	0	0	0	0	0	0	1	0	0	0	0	0	0	0	1	0	0	0	0	0	0	0	0	0	1	0	0	1	1
hAT-N104_DR_dup19	hAT-N104_DR_dup19	1	0	0	0	0	0	0	0	1	0	0	1	1	0	0	0	0	0	0	0	0	1	0	1	2	0	0	0	0	0	0	0	1	2	0	0	0	0	0	1	0	1	2	0	0	0	5	2
Kolobok-N10_DR_dup106	Kolobok-N10_DR_dup106	0	0	0	0	0	0	0	0	0	0	0	0	0	0	0	0	0	0	0	1	0	0	0	0	0	0	0	0	0	0	0	0	0	0	0	0	1	0	0	0	0	0	1	0	2	0	0	0
TE-X-1_DR_dup12/13	TE-X-1_DR_dup12/13	0	0	0	1	1	0	1	3	0	1	1	0	0	2	0	1	0	0	1	2	1	2	4	4	2	30	20	16	15	19	21	12	34	23	22	32	45	34	34	25	50	39	42	57	41	30	47	30
ANGEL_dup583	ANGEL_dup583	3	2	5	3	2	13	9	10	6	5	4	8	14	3	15	17	14	9	10	5	5	6	4	6	5	13	11	10	14	8	12	15	31	13	28	17	15	22	20	24	23	25	31	30	21	28	10	14
hAT-N66_DR_dup28	hAT-N66_DR_dup28	3	3	2	2	2	0	1	0	0	1	2	1	6	1	3	5	7	4	1	4	1	1	0	0	0	2	4	2	3	2	1	5	3	3	2	0	2	0	1	5	2	4	4	2	5	1	4	4
TDR1_dup38	TDR1_dup38	0	0	0	0	0	0	0	0	0	0	0	0	0	0	0	0	0	0	0	0	2	2	3	1	5	6	12	22	5	13	4	1	0	1	6	1	2	3	0	0	0	1	0	1	0	0	0	0
DNA-N33_DR_dup21	DNA-N33_DR_dup21	0	0	0	0	0	0	0	0	0	0	0	0	0	0	0	0	0	0	0	0	6	1	4	4	3	31	18	22	32	29	17	26	27	34	21	17	22	21	19	43	9	14	7	12	12	9	8	7
EnSpm-8_DR_dup83	EnSpm-8_DR_dup83	0	0	0	0	0	0	0	0	0	0	0	0	0	0	0	0	0	0	0	0	1	0	0	0	2	12	21	5	8	17	7	13	8	8	36	17	10	10	10	12	3	2	2	2	4	2	4	0
Harbinger-N20_DR_dup4	Harbinger-N20_DR_dup4	0	0	0	0	0	0	0	0	0	0	0	0	1	0	1	1	0	0	0	0	2	1	2	0	1	18	26	23	15	15	19	19	27	26	23	12	19	16	24	16	11	16	18	14	11	25	21	14
DNA-2-30B_DR_dup145	DNA-2-30B_DR_dup145	0	0	0	0	0	0	1	0	0	0	0	0	0	0	0	0	0	0	0	0	0	0	0	0	0	0	4	1	2	6	4	7	4	2	5	3	3	6	3	8	2	6	3	3	9	4	3	7
Harbinger-4N1_DR_dup57	Harbinger-4N1_DR_dup57	0	0	0	0	0	0	0	0	0	0	0	0	1	1	0	1	1	0	0	0	0	0	0	0	1	21	22	20	26	24	21	25	29	26	15	16	26	25	21	22	14	7	10	14	19	5	12	9
EnSpm-N26B_DR_dup84	EnSpm-N26B_DR_dup84	0	0	0	0	0	0	0	0	0	0	0	0	0	1	1	0	0	0	2	0	0	0	0	0	0	1	0	1	0	0	0	0	0	0	0	0	0	1	0	0	0	1	1	2	3	5	1	3
DNA-8-10_DR_dup6	DNA-8-10_DR_dup6	0	0	0	0	0	0	0	0	0	0	0	0	0	0	0	0	0	0	0	0	0	0	0	0	0	0	1	0	0	0	0	0	0	0	0	0	0	1	0	0	2	1	1	0	0	3	4	7
IS3EU-1_DR_dup85	IS3EU-1_DR_dup85	2	4	2	3	1	3	2	2	1	2	1	0	0	2	1	0	0	0	0	0	2	2	3	0	1	7	5	6	5	7	2	3	3	5	6	2	3	2	2	3	5	5	3	9	5	8	8	8
TDR22_dup54	TDR22_dup54	1	2	2	3	1	2	1	0	4	1	1	2	1	1	1	0	2	1	1	0	1	2	1	3	2	2	2	1	1	1	2	0	1	2	3	3	3	1	2	2	3	4	2	4	9	3	4	3
DNA-1-5_DR_dup21/22	DNA-1-5_DR_dup21/22	0	0	0	0	0	0	0	0	0	0	0	0	0	0	0	0	0	0	0	0	0	1	0	0	0	0	0	0	0	0	1	0	0	0	0	0	1	0	1	0	0	0	2	2	1	0	0	0
DNA-X-2B_DR_dup33	DNA-X-2B_DR_dup33	0	0	0	0	0	0	0	0	0	0	0	0	0	0	0	0	0	0	0	0	0	1	0	0	0	0	0	0	0	1	0	0	2	0	0	1	1	2	1	1	0	3	0	4	2	0	4	5
Kolobok-4_DR_dup102	Kolobok-4_DR_dup102	33	34	31	37	19	67	59	33	55	64	74	63	71	49	77	59	51	56	61	54	44	47	77	63	35	47	44	54	33	55	40	31	50	53	46	39	40	47	38	37	81	55	59	83	98	83	104	110
Gypsy118-LTR_DR_dup8	Gypsy118-LTR_DR_dup8	1	0	0	0	2	1	1	3	1	1	14	18	16	10	20	15	22	14	22	19	16	17	14	19	17	8	8	6	11	13	9	9	18	7	16	15	14	6	14	14	9	12	11	23	6	5	5	9
EnSpm-N3B_DR_dup27	EnSpm-N3B_DR_dup27	0	0	0	0	0	0	0	0	0	0	0	0	0	0	0	0	0	0	0	0	23	0	1	0	0	32	0	0	33	0	1	0	0	1	0	28	1	0	1	0	2	0	0	18	0	1	0	17
EnSpm-N3B_DR_dup28	EnSpm-N3B_DR_dup28	0	0	0	0	0	0	0	0	0	0	0	0	0	0	0	0	0	0	1	0	5	5	4	0	4	5	3	7	4	4	6	0	0	4	1	2	0	3	2	4	5	4	1	1	0	3	1	1
EnSpm-22N2_DR_dup42	EnSpm-22N2_DR_dup42	0	0	0	0	0	0	0	0	0	0	0	0	0	0	0	0	0	0	0	0	2	0	2	1	1	0	5	31	0	2	3	51	8	3	5	74	0	1	2	40	0	139	118	2	9	3	1	12
EnSpm-21_DR_dup87	EnSpm-21_DR_dup87	0	0	0	0	0	0	0	0	0	0	0	0	0	0	0	0	0	0	0	0	0	0	0	0	0	0	0	0	0	0	0	0	0	0	0	0	0	0	0	0	0	1	0	1	0	0	0	1
EnSpm-N11_DR_dup170	EnSpm-N11_DR_dup170	0	0	0	0	0	0	0	0	0	0	0	0	0	0	0	0	0	0	1	0	0	0	0	0	0	0	0	0	0	0	0	0	0	0	0	0	0	0	0	0	0	0	0	0	0	1	2	1
Mariner-N38_DR_dup753	Mariner-N38_DR_dup753	0	0	0	0	0	0	0	0	0	0	0	0	0	0	0	0	0	0	0	0	0	0	0	0	0	0	0	0	0	0	0	0	0	0	0	0	0	0	0	0	0	1	0	1	0	0	0	0
ANGEL_dup631	ANGEL_dup631	0	0	0	0	0	0	0	0	0	0	0	0	0	0	0	0	0	0	0	0	0	0	0	0	0	0	0	0	0	0	0	0	0	0	0	0	0	0	0	0	0	0	0	1	0	0	1	3
TC1DR3_dup433	TC1DR3_dup433	0	0	0	0	0	0	0	0	0	0	0	0	0	0	0	0	0	0	0	0	0	0	0	0	0	0	0	0	0	0	0	0	0	0	0	0	0	0	0	0	0	1	1	0	0	0	0	0
EnSpmN1_DR_dup7	EnSpmN1_DR_dup7	0	0	1	0	0	0	0	0	0	0	0	0	0	0	0	0	1	0	0	0	119	130	79	24	58	59	35	59	44	49	31	40	50	73	48	48	84	89	106	97	116	77	67	120	56	41	27	39
hAT-N32_DR_dup30	hAT-N32_DR_dup30	0	0	0	0	0	0	0	0	0	0	0	0	0	0	0	0	0	0	0	0	0	0	0	0	0	0	0	0	0	0	0	0	0	0	0	0	0	0	0	0	0	0	0	0	0	0	0	0
DNA7-N1_DR_dup133	DNA7-N1_DR_dup133	0	0	0	0	0	0	0	0	0	0	0	0	0	0	0	0	0	0	0	0	0	0	0	0	0	3	0	5	3	1	8	2	2	9	4	10	2	2	4	7	1	3	6	20	2	5	1	22
EnSpm-16_DR_dup41/43/44	EnSpm-16_DR_dup41/43/44	0	0	0	0	0	0	0	0	0	0	0	0	0	0	0	0	0	0	0	0	0	2	0	0	0	2	4	3	7	0	0	0	1	5	2	5	2	3	4	0	3	2	3	1	3	2	2	3
BEL2-I_DR	BEL2-I_DR	2	2	2	4	2	3	2	4	0	2	4	10	13	6	11	15	17	13	16	6	1	4	3	4	4	1	1	2	2	0	4	2	0	2	1	2	2	3	2	1	0	1	0	3	0	2	0	0
HATN8_DR_dup203	HATN8_DR_dup203	4	0	2	4	6	1	3	5	0	0	11	20	12	11	26	37	17	20	38	26	7	5	10	7	6	2	0	0	3	1	2	3	0	4	1	6	3	6	3	4	6	2	3	5	3	6	2	2
TDR3_dup33	TDR3_dup33	0	0	0	0	0	0	0	0	0	1	2	0	0	0	0	0	1	1	0	1	1	0	3	0	0	0	2	0	1	2	0	0	0	0	2	0	2	0	2	1	1	2	0	1	1	1	1	1
Helitron-4_DR_dup173	Helitron-4_DR_dup173	0	0	0	0	0	0	0	0	0	0	0	0	0	0	0	0	0	0	0	0	2	1	0	2	0	2	6	1	4	1	4	3	13	8	9	3	14	2	4	3	3	1	2	0	1	7	6	6
hAT-N48B_DR_dup118	hAT-N48B_DR_dup118	3	10	5	5	11	1	8	1	5	10	3	2	3	1	4	3	3	2	4	5	4	2	2	2	1	1	0	1	1	1	0	2	1	2	1	3	1	1	0	2	1	0	0	1	1	1	0	1
EnSpm-N1_DR_dup52	EnSpm-N1_DR_dup52	0	0	0	0	0	0	0	0	0	0	0	0	0	0	0	0	0	0	0	0	0	0	0	2	0	4	0	0	2	0	0	0	0	0	0	0	0	0	0	0	3	1	1	1	0	2	0	2
TDR8_dup26	TDR8_dup26	0	0	0	0	0	0	0	0	0	0	0	0	0	0	0	0	0	0	0	0	0	0	0	0	0	2	4	0	2	2	1	0	3	0	0	0	14	1	0	0	0	0	3	0	0	0	1	1
Harbinger-N10_DR_dup65	Harbinger-N10_DR_dup65	0	0	0	0	0	0	0	0	0	0	0	0	0	0	0	0	0	0	0	0	0	0	0	0	0	0	0	0	0	1	0	0	0	0	0	0	0	0	0	0	0	0	0	0	0	0	0	0
HE1_DR1_dup800	HE1_DR1_dup800	2	2	2	4	0	0	2	1	1	1	2	3	4	2	1	6	4	5	4	5	6	4	7	4	1	1	0	2	1	1	0	1	1	2	2	0	0	0	2	0	4	1	2	1	1	0	2	0
DNA11TA1_DR_dup207	DNA11TA1_DR_dup207	0	2	2	0	0	0	3	0	0	0	1	0	0	0	0	0	0	3	0	0	1	3	1	3	1	0	0	0	1	0	0	0	0	0	0	0	0	1	0	1	1	2	3	3	2	0	0	1
hAT-N35B_DR_dup55	hAT-N35B_DR_dup55	0	0	0	3	0	0	0	0	0	0	1	1	2	1	1	6	0	1	2	2	3	1	1	0	0	2	0	0	2	4	0	0	0	0	0	0	1	0	1	0	1	0	2	1	2	0	1	1
DNA-N43_DR_dup164	DNA-N43_DR_dup164	0	1	2	0	0	0	0	0	0	1	0	1	5	1	0	2	0	2	1	2	1	1	0	2	1	0	0	0	0	0	1	0	2	0	0	1	0	0	0	0	2	0	0	0	1	0	0	4
Polinton-1_DR_dup162	Polinton-1_DR_dup162	0	0	0	1	0	2	2	0	1	0	2	1	2	1	0	2	4	5	0	0	0	1	0	3	1	0	0	0	1	1	0	0	0	0	0	0	0	0	0	0	1	2	0	0	0	2	0	0
DNA8-4A_DR_dup20	DNA8-4A_DR_dup20	0	0	0	0	0	0	0	0	0	0	0	0	0	0	0	0	0	0	0	0	0	0	0	0	0	0	0	0	0	0	0	0	0	0	0	0	0	0	0	0	0	0	0	0	0	0	0	0
hAT-N134_DR_dup86	hAT-N134_DR_dup86	0	0	0	0	0	0	0	0	0	0	0	0	0	0	0	0	0	0	0	0	0	0	0	0	0	0	0	0	0	0	0	0	0	0	0	0	0	0	0	0	0	0	0	0	0	0	0	0
HarbingerN6_DR_dup94/95	HarbingerN6_DR_dup94/95	0	0	0	0	0	0	0	0	0	0	0	0	0	0	0	0	0	0	0	0	0	0	0	0	0	0	0	0	0	0	0	0	0	0	0	0	0	0	0	0	0	0	0	0	0	0	0	0
hAT-N141_DR_dup45	hAT-N141_DR_dup45	0	0	0	0	0	0	0	0	0	0	0	0	0	0	0	0	0	0	0	0	0	0	0	0	0	0	0	0	0	0	0	0	0	0	0	0	0	0	0	0	0	0	0	0	0	0	0	0
hAT-N48B_DR_dup121	hAT-N48B_DR_dup121	0	0	0	0	0	0	0	0	0	0	0	0	0	0	0	0	0	0	0	0	0	1	0	0	0	0	0	0	0	0	0	0	0	0	0	0	0	0	0	0	0	0	1	0	0	0	0	1
DNA8-27B_DR_dup11	DNA8-27B_DR_dup11	0	0	0	0	0	0	0	0	0	0	0	0	0	0	0	0	0	0	0	0	0	0	0	0	0	0	0	0	0	1	0	0	0	0	0	0	0	0	0	0	0	0	0	0	0	0	0	0
ANGEL_dup699	ANGEL_dup699	0	0	0	0	0	0	0	0	0	0	0	0	0	0	0	0	0	0	0	0	0	0	0	0	0	0	0	0	0	0	0	0	0	0	0	0	0	0	0	0	1	0	1	2	0	0	1	0
Harbinger-N27_DR_dup40	Harbinger-N27_DR_dup40	44	29	25	31	36	49	51	66	58	60	87	96	97	61	70	101	90	93	100	96	66	88	58	63	61	34	30	28	47	32	24	29	23	21	31	22	24	22	18	19	30	32	27	37	28	18	29	31
TC1DR3_dup507	TC1DR3_dup507	2	0	2	2	5	5	2	5	3	4	6	3	5	4	2	2	1	1	2	1	9	9	8	9	8	4	5	6	3	6	1	2	2	2	0	0	1	0	1	1	0	0	0	1	2	0	1	0
TDR13D_dup85	TDR13D_dup85	0	0	0	0	0	1	1	1	0	1	1	0	1	1	1	0	1	0	0	0	5	6	7	3	5	39	20	19	29	22	37	36	42	41	43	29	16	41	38	27	21	22	23	27	26	14	21	25
Harbinger3N_DR_dup21	Harbinger3N_DR_dup21	0	0	0	0	0	0	0	0	0	0	0	0	0	0	0	0	1	0	0	0	3	3	5	2	3	32	23	16	12	26	37	30	44	42	30	19	21	16	31	22	24	18	16	29	18	22	19	23
TDR13D_dup86	TDR13D_dup86	0	0	0	0	0	0	0	0	0	0	0	0	0	0	0	0	0	0	0	0	0	0	0	0	0	1	2	3	0	1	1	3	1	1	2	1	0	0	2	0	6	1	5	6	4	2	2	7
Mariner-N37_DR_dup13	Mariner-N37_DR_dup13	2	0	0	1	2	0	1	0	3	4	0	3	3	3	2	6	0	2	1	3	5	4	2	7	3	2	2	0	0	1	0	0	0	0	0	0	1	0	0	0	0	0	0	0	0	0	0	0
piggyBac-1_DR	piggyBac-1_DR	39	50	41	64	25	103	73	87	74	63	338	190	406	271	195	358	374	218	240	236	445	468	397	441	464	151	207	194	195	173	69	60	112	58	108	70	72	46	89	48	54	17	25	72	69	40	32	48
Kolobok-4_DR_dup116	Kolobok-4_DR_dup116	0	0	0	0	0	0	0	0	0	2	1	1	4	2	4	5	2	1	1	2	8	10	1	5	4	2	0	1	1	0	0	0	0	0	1	0	0	0	0	0	0	0	0	2	0	0	0	0
Kolobok-4N1_DR_dup47	Kolobok-4N1_DR_dup47	5	1	2	4	1	13	9	13	10	9	41	31	40	26	22	31	56	25	31	42	53	30	23	68	56	10	10	24	14	8	1	8	6	6	4	1	0	2	1	1	2	1	0	0	1	0	0	0
piggyBac-1_DR_dup1	piggyBac-1_DR_dup1	82	50	68	61	64	86	82	89	88	137	243	245	245	180	288	237	246	239	242	267	223	266	209	201	217	176	123	196	101	137	140	168	147	172	152	148	158	116	170	156	161	162	152	165	183	108	135	123
Kolobok-N2A_DR_dup31	Kolobok-N2A_DR_dup31	1	0	1	1	0	3	2	0	0	1	5	2	2	5	3	3	9	6	1	1	0	2	0	1	1	0	0	1	0	0	0	0	0	0	0	0	2	0	0	1	1	1	1	0	0	0	0	0
Kolobok-1_DR_dup23	Kolobok-1_DR_dup23	0	1	0	0	0	0	0	1	3	2	7	7	4	3	9	4	2	5	2	4	4	10	3	4	4	11	14	9	10	11	14	12	9	22	14	20	17	15	17	24	32	27	18	20	21	7	12	16
L2-1_DR_dup83	L2-1_DR_dup83	0	0	0	0	0	2	0	0	0	0	0	0	0	0	0	0	0	0	0	0	1	0	23	1	0	0	0	0	16	1	1	1	0	10	1	0	1	96	1	0	0	2	145	129	76	52	3	0
piggyBac-1_DR_dup2/3	piggyBac-1_DR_dup2/3	6	0	5	6	7	2	4	5	0	4	11	6	15	8	11	17	16	7	5	10	64	77	82	72	62	75	92	77	65	78	58	102	76	77	95	74	70	36	52	35	47	34	32	41	60	26	38	30
DNA14-5-1_DR_dup35	DNA14-5-1_DR_dup35	0	0	0	0	0	0	0	0	0	0	0	0	2	0	0	1	0	1	0	0	15	6	3	13	9	2	10	13	6	6	3	6	8	9	7	5	9	6	5	5	2	2	3	5	1	3	4	3
Mariner-N37_DR_dup16	Mariner-N37_DR_dup16	0	0	0	0	0	0	0	0	0	0	0	0	0	0	0	0	0	0	0	0	6	3	5	3	3	3	5	4	8	4	3	5	2	6	9	4	9	8	6	4	7	16	7	15	9	7	17	17
EnSpm-8_DR_dup93	EnSpm-8_DR_dup93	0	0	0	0	0	0	0	0	0	0	0	0	0	0	0	0	0	0	0	0	4	0	0	0	0	0	0	1	0	1	1	1	0	1	1	2	0	3	0	0	4	5	0	1	2	8	0	1
ANGEL_dup717	ANGEL_dup717	0	0	0	0	0	0	0	0	0	0	0	0	0	0	0	0	0	0	0	0	0	2	0	2	1	2	3	3	0	1	0	3	5	0	1	0	6	3	3	4	5	5	11	7	9	3	10	7
SINE2-4_DR_dup429	SINE2-4_DR_dup429	0	0	0	0	0	0	0	0	0	0	0	0	0	0	0	0	0	0	0	0	2	3	0	1	2	6	4	6	3	4	1	3	1	4	2	7	10	2	4	3	11	6	7	9	10	12	5	9
ERV1-N3-I_DR_dup188	ERV1-N3-I_DR_dup188	0	0	0	0	0	0	0	0	0	0	0	0	0	0	0	0	0	0	0	0	4	0	2	1	4	4	6	2	13	4	3	8	4	5	5	4	2	4	4	2	7	5	12	9	5	4	6	11
BEL36-LTR_DR	BEL36-LTR_DR	0	0	0	0	0	0	0	0	0	0	0	0	0	0	0	0	0	0	0	0	10	8	11	9	7	16	13	18	12	17	19	15	16	21	21	5	13	10	16	16	12	12	11	10	14	3	8	12
DNA9TA1_DR_dup57	DNA9TA1_DR_dup57	0	0	0	0	0	0	0	0	0	0	0	0	0	0	0	0	0	0	0	0	6	7	7	5	2	7	4	3	7	5	5	5	9	13	6	3	3	5	4	11	6	3	6	4	2	6	2	5
hAT-30N1_DR_dup37	hAT-30N1_DR_dup37	0	0	0	0	0	0	0	0	0	0	0	0	0	0	0	0	0	0	0	0	0	0	0	0	0	0	0	0	0	0	0	0	0	0	0	0	0	0	0	0	0	0	0	0	0	0	0	0
hAT-N22B_DR_dup98	hAT-N22B_DR_dup98	0	0	0	0	0	0	0	0	0	0	0	0	0	0	0	0	0	0	0	0	0	0	0	0	0	0	0	0	0	0	0	0	0	0	0	0	0	0	0	0	1	0	0	0	0	0	0	1
Mariner-N38_DR_dup853	Mariner-N38_DR_dup853	0	0	0	0	0	0	0	0	0	0	0	0	0	0	0	0	0	0	0	0	0	0	0	0	0	0	0	0	0	0	0	0	0	0	0	0	0	0	0	0	0	0	0	0	0	0	0	0
TDR13_dup384	TDR13_dup384	0	0	0	0	0	0	0	0	0	0	0	0	0	0	1	0	0	0	0	0	0	0	0	0	0	0	0	0	0	0	0	0	0	0	0	0	0	0	0	0	0	0	0	0	1	0	0	0
Dada-tL_DR_dup82	Dada-tL_DR_dup82	0	0	0	0	0	0	0	0	0	0	0	0	0	0	0	0	0	0	0	0	0	0	0	0	0	1	0	1	2	3	0	4	2	4	1	1	0	2	2	0	0	0	0	0	0	0	1	0
LOOPERN6_DR_dup24/25	LOOPERN6_DR_dup24/25	0	0	0	0	0	0	0	1	1	0	0	0	0	0	0	2	0	0	0	0	1	1	2	0	1	0	1	6	0	2	4	2	7	3	6	5	3	5	2	5	6	3	3	4	5	2	7	1
Nimb-17_DRe_dup5	Nimb-17_DRe_dup5	7	5	7	5	5	9	14	14	11	18	5	1	3	6	5	10	11	12	4	4	15	10	6	6	6	7	5	5	5	3	8	16	9	15	16	11	16	16	15	9	4	5	3	4	4	3	0	5
Harbinger-4N1B_DR_dup107	Harbinger-4N1B_DR_dup107	0	0	0	0	0	4	0	0	0	1	0	0	0	0	0	0	1	0	0	0	2	0	4	0	0	1	0	0	2	1	2	7	5	2	3	8	5	6	5	8	3	0	3	3	2	2	2	0
EnSpm-N26_DR_dup12	EnSpm-N26_DR_dup12	0	0	0	0	0	1	1	0	1	5	3	5	0	7	3	0	3	3	6	2	1	4	6	3	1	1	1	0	4	4	4	4	2	1	2	6	2	7	4	6	9	11	8	4	8	2	7	12
EXPANDER1_DR_dup59	EXPANDER1_DR_dup59	2	2	0	0	2	1	0	0	0	1	0	1	4	2	1	3	1	0	0	4	1	5	2	0	5	3	9	7	13	14	10	15	19	13	13	32	67	29	62	43	74	66	71	77	73	67	57	75
EnSpm-N26_DR_dup13	EnSpm-N26_DR_dup13	0	0	0	0	0	0	0	0	0	0	0	0	0	0	0	0	0	0	0	0	0	0	0	0	0	1	5	1	3	2	1	5	2	4	7	12	5	27	10	7	29	36	33	34	28	18	24	28
DNA9TA1_DR_dup59	DNA9TA1_DR_dup59	0	0	0	0	0	0	0	0	0	0	0	1	0	0	0	0	0	0	0	0	4	1	1	3	0	6	7	6	8	2	4	5	9	4	1	1	7	2	2	1	1	3	0	7	0	6	1	3
hAT-N45_DR_dup8	hAT-N45_DR_dup8	0	0	0	0	0	0	0	0	0	0	0	0	0	0	0	0	0	0	0	0	0	0	0	0	0	0	0	7	3	4	3	0	4	0	3	0	0	0	3	3	0	0	3	4	0	3	0	0
DNA9TA1_DR_dup60	DNA9TA1_DR_dup60	0	0	0	0	0	0	0	0	0	0	0	0	0	0	0	0	0	0	0	0	1	4	8	0	3	5	4	9	1	6	3	10	4	3	8	3	7	1	7	6	5	0	1	0	5	3	0	5
Nimb-15_DR	Nimb-15_DR	0	0	0	0	0	0	0	0	0	0	0	0	0	0	0	0	0	0	0	0	0	0	0	0	0	0	0	0	0	0	0	0	0	0	0	0	0	0	0	0	0	0	0	0	0	0	0	0
Tc1-4_DR_dup50	Tc1-4_DR_dup50	0	0	0	0	0	0	0	0	0	0	0	0	0	0	0	0	0	0	0	0	0	0	0	0	0	0	0	0	0	0	0	0	0	0	0	0	0	0	0	0	0	0	0	0	0	0	0	0
TDR13_dup404	TDR13_dup404	0	0	0	0	0	0	0	0	0	0	0	0	0	0	0	0	0	0	0	0	0	0	0	0	0	0	0	0	0	0	0	0	0	0	0	0	0	0	0	0	0	0	0	0	0	1	0	0
EnSpm-22N2_DR_dup54	EnSpm-22N2_DR_dup54	0	0	0	0	0	0	0	0	0	0	0	0	0	0	0	0	0	0	0	0	0	0	0	0	0	1	0	0	0	1	0	0	0	4	0	1	0	0	0	0	24	254	2	1	1	1	0	1
hAT-N107_DR_dup38	hAT-N107_DR_dup38	0	0	0	0	0	0	0	0	0	0	0	0	0	0	0	0	0	0	0	0	0	0	0	0	0	0	0	0	0	0	0	0	0	0	0	0	0	0	0	0	0	0	0	0	0	0	0	0
Mariner-N38_DR_dup887	Mariner-N38_DR_dup887	0	0	0	0	0	0	0	0	0	0	0	0	0	0	0	0	0	0	0	0	0	0	0	0	0	0	0	0	0	0	0	0	0	0	0	0	0	0	0	0	0	1	0	0	0	0	0	0
TDR13_dup405	TDR13_dup405	0	0	0	0	0	0	0	0	0	0	0	0	0	0	0	0	0	0	0	0	0	0	0	0	0	0	0	0	0	0	0	0	0	0	0	0	0	0	0	0	0	0	0	0	0	0	0	0
EnSpm-N49B_DR_dup10	EnSpm-N49B_DR_dup10	0	0	0	0	0	0	0	0	0	0	0	0	0	0	0	0	0	0	0	0	10	10	7	7	3	9	8	12	19	10	11	12	9	11	5	7	4	9	8	3	3	1	7	2	3	4	4	7
TDR1_dup44	TDR1_dup44	0	0	0	0	0	0	0	0	0	0	0	0	0	0	0	0	0	0	0	0	0	0	0	0	0	0	0	0	0	0	0	0	0	0	2	0	0	0	0	0	1	1	0	3	1	4	0	3
hAT-N47C_DR_dup45	hAT-N47C_DR_dup45	1	0	0	0	0	0	1	3	2	4	13	12	13	11	5	15	19	13	11	15	5	2	3	6	5	8	5	10	5	3	6	7	4	8	7	8	10	8	9	10	11	13	5	12	8	2	8	4
DIRS-9C_DR_dup12	DIRS-9C_DR_dup12	0	0	0	0	0	0	0	0	0	0	0	0	0	0	0	0	0	0	0	0	0	0	0	0	0	0	0	0	0	0	0	0	0	0	0	0	0	0	0	0	0	4	1	1	0	3	5	3
hAT-N48B_DR_dup138	hAT-N48B_DR_dup138	17	11	9	15	5	4	6	8	10	6	8	4	9	1	4	13	13	11	8	6	3	0	4	3	1	0	1	1	2	2	0	0	1	0	0	0	0	0	0	0	0	1	3	3	1	0	3	1
Mariner-10_DR_dup51	Mariner-10_DR_dup51	0	2	3	2	4	2	4	3	2	0	6	4	7	5	5	14	6	13	8	13	12	15	17	9	9	14	26	20	16	22	12	14	16	20	20	13	13	13	11	19	21	32	21	31	39	24	34	36
ERV2_DR-LTR_dup2_I_dup0	ERV2_DR-LTR_dup2_I_dup0	0	0	0	0	0	0	0	0	0	0	0	0	0	0	0	0	7	1	2	0	491	269	279	141	133	423	350	128	141	215	112	273	153	372	275	251	305	48	81	109	7	6	3	7	17	10	6	14
DNA9TA1_DR_dup61	DNA9TA1_DR_dup61	0	0	0	0	0	0	0	0	0	0	0	0	0	0	0	0	0	0	0	0	2	3	4	2	2	6	5	5	1	6	0	2	2	6	8	1	2	2	3	2	3	2	2	4	2	3	5	9
Mariner-17_DR_dup2	Mariner-17_DR_dup2	0	0	0	0	0	0	0	0	0	0	0	0	0	0	0	0	0	0	0	0	0	0	1	0	0	4	3	7	0	6	0	1	0	0	1	0	0	0	0	1	0	0	1	1	0	0	0	0
hAT-N137_DR_dup233	hAT-N137_DR_dup233	0	0	0	0	0	0	0	0	0	0	0	0	0	0	0	0	0	0	0	0	0	1	5	2	1	2	3	2	0	2	3	1	2	2	0	5	7	2	2	1	12	6	3	8	6	7	3	6
Kolobok-N5_DR_dup135	Kolobok-N5_DR_dup135	0	0	0	0	0	0	0	0	0	0	0	0	0	0	0	0	0	0	0	0	1	0	0	0	0	1	0	0	0	0	0	0	1	0	0	1	1	0	0	1	3	6	2	2	0	2	1	1
EnSpm-N3B_DR_dup34	EnSpm-N3B_DR_dup34	0	0	0	0	0	0	0	0	0	0	0	0	0	0	0	0	0	0	0	0	0	5	4	1	5	23	3	2	7	3	5	6	6	7	0	29	1	2	5	10	7	2	0	3	6	18	10	0
Gypsy51-LTR_DR_dup0/1_I_DR_dup1	Gypsy51-LTR_DR_dup0/1_I_DR_dup1	0	0	0	0	0	1	0	0	0	0	0	0	0	0	0	0	0	0	1	0	4	4	3	3	4	7	26	19	22	14	9	16	15	10	2	0	7	8	2	9	18	9	0	0	14	2	14	16
EnSpm-N13_DR_dup465/466/469	EnSpm-N13_DR_dup465/466/469	8	5	10	4	11	16	14	10	8	7	17	36	35	30	38	55	36	38	47	50	47	33	51	32	20	18	30	13	25	13	16	9	12	25	26	9	26	15	7	13	28	22	30	20	36	37	36	57
TC1DR2_dup128/130	TC1DR2_dup128/130	0	0	0	0	0	0	0	0	0	0	0	0	0	0	0	0	0	0	0	1	0	1	0	0	0	2	6	1	4	2	9	8	14	10	15	20	22	13	25	17	91	102	134	108	94	68	63	96
Tc1-8_DR_dup1	Tc1-8_DR_dup1	0	0	0	0	0	0	0	0	1	0	0	0	0	0	0	0	0	0	0	0	0	0	0	0	0	5	1	3	0	0	6	8	2	3	5	8	7	11	29	10	64	48	38	73	51	41	35	51
TC1DR2_dup129	TC1DR2_dup129	0	0	0	0	0	0	0	0	0	0	0	0	0	0	0	0	0	0	0	0	0	0	0	0	0	4	1	5	0	7	3	8	7	8	7	27	48	36	35	42	181	143	92	200	180	145	173	164
hAT-N134_DR_dup102	hAT-N134_DR_dup102	16	18	21	39	12	23	49	29	40	26	71	98	68	73	87	127	91	113	132	117	100	96	80	103	75	42	49	51	47	40	26	37	35	36	50	24	35	31	25	23	50	47	39	51	52	79	51	89
Harbinger-3N2_DR_dup24	Harbinger-3N2_DR_dup24	0	0	0	0	0	0	0	0	0	0	0	0	0	0	0	0	0	0	0	0	0	0	0	0	0	1	4	0	0	0	1	0	1	0	0	0	6	1	2	0	1	9	1	7	1	2	17	3
hAT-N4C_DR_dup38	hAT-N4C_DR_dup38	0	0	0	0	0	0	0	1	1	0	0	0	0	0	0	0	0	0	1	1	0	0	0	1	1	8	5	3	1	7	3	4	3	5	7	7	3	5	7	2	13	15	19	14	13	20	10	30
TDR7_dup206	TDR7_dup206	0	0	0	0	0	0	0	0	0	0	0	0	0	0	0	0	0	0	0	0	0	0	0	0	0	0	0	0	0	1	0	0	0	0	0	0	0	4	0	0	0	1	0	1	7	0	2	2
Mariner-N38_DR_dup955	Mariner-N38_DR_dup955	0	0	0	0	0	0	0	0	0	0	0	0	0	0	0	0	0	0	0	0	0	1	0	0	0	1	0	1	4	0	1	0	0	1	0	0	0	1	1	2	2	3	3	5	1	7	4	5
hAT-N58_DR_dup18	hAT-N58_DR_dup18	0	1	0	0	0	0	0	0	0	0	0	0	0	0	1	1	2	3	0	0	2	0	0	0	0	2	5	5	0	7	4	3	7	4	3	7	9	5	6	10	24	13	23	27	22	23	19	14
HATN10_DR_dup93	HATN10_DR_dup93	0	0	0	0	0	0	0	0	0	0	0	0	0	0	0	0	0	0	0	0	0	0	0	0	1	0	0	0	0	0	0	0	0	0	0	0	2	0	0	0	1	0	2	0	0	1	0	2
L2-1_DR_dup99	L2-1_DR_dup99	0	0	0	0	0	0	0	0	0	0	0	0	0	0	0	0	0	0	0	0	0	0	0	0	0	0	1	0	0	0	0	0	0	0	0	1	3	1	0	0	0	1	1	1	1	0	1	0
TDR13E_dup55	TDR13E_dup55	0	0	0	0	0	0	0	0	0	0	0	0	0	0	0	0	0	0	0	0	0	0	0	0	0	0	0	0	0	0	0	0	0	0	0	0	0	0	0	0	0	0	0	0	0	0	0	0
hAT-N32E_DR_dup15	hAT-N32E_DR_dup15	0	0	0	0	0	0	0	0	0	0	0	0	0	0	0	0	0	0	0	0	0	1	0	1	0	0	0	0	1	0	0	0	0	0	0	0	3	0	0	2	1	1	2	0	1	2	2	1
DNA-2-28_DR_dup8	DNA-2-28_DR_dup8	0	0	0	0	0	0	0	0	0	0	0	0	0	0	0	0	0	0	0	0	0	0	0	0	0	0	4	0	0	0	1	1	4	2	1	0	7	5	2	1	5	3	2	1	2	4	3	7
MuDR-1_DR_dup12/13/14	MuDR-1_DR_dup12/13/14	0	0	0	2	0	1	2	2	2	1	3	2	3	1	0	4	10	1	7	3	2	0	3	2	1	1	0	0	0	0	1	2	2	0	1	1	2	0	2	1	2	3	2	1	0	0	1	2
CryptonV-N6_DR_dup175	CryptonV-N6_DR_dup175	1	1	0	2	2	3	3	1	1	1	4	6	1	4	4	10	4	0	2	3	1	1	1	1	0	0	3	0	0	1	0	2	0	0	0	1	1	2	2	0	2	3	0	1	2	4	2	0
Gypsy-240_DR-LTR_dup5	Gypsy-240_DR-LTR_dup5	2	2	2	1	0	0	1	3	3	2	4	6	2	1	6	2	4	6	4	4	2	4	5	1	2	0	0	1	1	0	0	0	0	0	0	0	0	0	1	0	1	0	1	0	0	1	0	1
SINE2-4_DR_dup521	SINE2-4_DR_dup521	0	0	0	0	0	0	0	0	0	0	0	0	0	0	0	0	0	0	0	0	0	2	1	1	1	6	2	5	1	4	3	2	5	5	5	1	7	3	9	7	1	3	1	4	4	4	5	4
DNA7-N1_DR_dup173	DNA7-N1_DR_dup173	0	0	0	0	0	0	0	0	0	0	0	0	0	0	0	0	0	0	0	0	1	0	0	0	2	8	1	3	10	11	12	4	3	5	12	2	6	4	9	6	6	1	15	5	5	4	10	5
EnSpm-N40_DR_dup92	EnSpm-N40_DR_dup92	0	0	0	0	0	0	0	0	0	0	0	0	0	0	0	0	0	0	0	0	3	8	1	1	3	3	1	0	3	0	0	3	4	7	3	0	3	1	3	0	1	4	0	3	1	5	1	1
DNA9TA1_DR_dup63	DNA9TA1_DR_dup63	0	0	0	0	0	0	0	0	0	0	0	0	0	0	0	0	0	0	0	0	4	10	14	5	7	7	11	9	4	10	17	23	16	15	9	5	11	10	8	9	15	9	9	9	8	12	12	9
EnSpm-N61_DR_dup28	EnSpm-N61_DR_dup28	0	0	0	0	0	0	0	0	0	0	0	0	0	0	0	0	0	0	0	0	35	28	26	35	18	198	42	248	19	14	11	19	18	8	48	37	24	16	21	15	9	63	31	24	8	7	22	0
DNA7-N1_DR_dup177	DNA7-N1_DR_dup177	0	0	0	0	0	0	0	0	0	0	0	0	0	1	0	0	2	0	0	0	3	3	6	3	5	21	21	11	26	17	8	22	12	22	21	23	13	12	18	19	25	11	5	24	16	21	14	19
Mariner-N38_DR_dup987	Mariner-N38_DR_dup987	0	0	0	0	0	0	1	0	0	0	0	1	0	0	3	1	0	0	0	1	1	0	1	0	0	0	0	0	0	0	0	0	0	0	0	0	0	0	0	0	0	0	0	0	0	0	0	0
Gypsy101-LTRb_DR_dup4	Gypsy101-LTRb_DR_dup4	0	0	0	0	0	0	0	0	0	0	0	0	0	0	0	0	0	0	0	0	4	3	6	1	1	15	10	6	5	3	2	0	4	1	3	2	1	7	5	2	0	0	0	0	0	0	0	0
Merlin-2_DR_dup335	Merlin-2_DR_dup335	0	0	1	0	0	0	0	0	0	0	0	0	0	0	0	0	0	0	0	0	0	0	0	0	0	0	0	0	0	0	0	0	0	0	1	1	1	0	1	0	0	0	2	0	0	0	1	0
Helitron-N5_DR_dup85	Helitron-N5_DR_dup85	0	0	0	0	0	0	0	0	0	0	0	0	0	0	0	0	0	0	0	0	0	0	0	0	0	0	1	0	0	0	0	0	0	0	0	0	0	1	2	0	1	1	1	1	2	1	0	0
DNA9TA1_DR_dup64	DNA9TA1_DR_dup64	0	0	0	0	0	0	0	0	0	0	0	0	0	0	0	0	0	0	0	0	4	0	4	3	2	1	1	4	1	3	4	2	3	6	6	1	4	3	1	3	5	0	2	2	1	0	2	2
Kolobok-1N2_DR_dup75/76	Kolobok-1N2_DR_dup75/76	0	0	0	0	0	0	0	0	0	0	0	0	0	0	0	0	0	0	1	0	0	0	0	1	0	0	0	0	0	0	0	0	0	0	0	0	1	1	0	1	3	3	1	1	6	3	0	0
Kolobok-N10_DR_dup161	Kolobok-N10_DR_dup161	0	0	0	0	0	0	0	0	1	0	1	5	3	4	5	3	1	3	3	4	6	3	4	2	1	2	2	2	1	1	0	3	1	1	0	0	0	0	0	0	7	6	4	7	4	6	3	5
ERV1-N5-LTR_DR_dup5	ERV1-N5-LTR_DR_dup5	0	0	0	0	0	0	0	0	0	0	0	0	0	0	0	0	0	0	0	0	0	0	0	0	0	0	1	0	1	0	0	0	0	3	0	1	0	0	2	0	0	0	0	0	0	1	3	2
EnSpm-4N3_DR_dup10	EnSpm-4N3_DR_dup10	3	2	0	2	0	8	8	10	12	14	23	20	21	15	12	10	14	17	6	14	6	15	9	24	15	2	1	5	3	4	2	2	1	0	0	1	0	0	0	0	7	3	3	5	2	0	4	4
Penelope-1_DR_dup161	Penelope-1_DR_dup161	0	0	0	0	0	0	0	0	0	0	0	0	0	0	2	1	0	0	0	0	1	1	0	1	0	1	2	1	3	5	2	0	0	0	1	0	2	1	1	2	1	0	3	1	1	2	1	2
Zisupton-6_DR_dup918/919	Zisupton-6_DR_dup918/919	9	7	13	6	1	8	21	7	8	10	20	20	21	17	21	25	21	16	13	12	9	14	6	12	17	5	3	6	0	1	3	0	3	8	2	0	2	0	1	1	2	0	1	2	1	1	0	0
Kolobok-N9_DR_dup21	Kolobok-N9_DR_dup21	0	0	0	0	0	0	0	0	0	0	0	0	0	0	0	0	0	0	0	0	0	0	0	0	0	0	0	0	0	0	0	0	0	0	0	0	0	0	0	0	2	0	5	0	6	6	0	0
Mariner-N7_DR_dup84	Mariner-N7_DR_dup84	1	2	0	3	1	3	2	2	3	1	4	6	2	2	6	6	5	4	11	2	0	1	4	4	0	0	0	0	0	0	1	0	0	0	1	0	0	0	0	0	1	0	0	0	3	0	1	0
DIRS-1-LTR_DR_dup97	DIRS-1-LTR_DR_dup97	0	0	0	0	0	0	0	0	0	0	0	0	0	1	0	0	0	0	0	0	0	1	0	0	0	0	0	1	0	0	0	0	0	0	1	0	0	0	0	0	2	0	0	3	1	0	3	0
HATN8_DR_dup268	HATN8_DR_dup268	0	0	0	0	0	0	0	0	0	0	0	0	0	0	0	0	0	0	0	0	0	0	0	0	0	0	0	1	0	0	0	0	0	0	0	0	0	0	0	0	1	0	0	3	0	1	0	0
DNA11TA1B_DR_dup211	DNA11TA1B_DR_dup211	0	0	0	0	0	0	0	0	0	0	0	0	0	0	0	0	0	0	0	0	0	0	0	0	0	0	0	0	0	0	0	0	0	0	0	0	0	0	0	0	0	0	0	0	0	0	1	0
hAT-N135_DR_dup43	hAT-N135_DR_dup43	0	0	0	0	0	0	0	0	0	0	0	0	0	0	0	0	0	0	0	0	0	0	0	0	0	0	0	0	0	0	0	0	1	0	0	0	0	0	0	1	2	1	0	0	0	1	1	1
Helitron-2_DR_dup736	Helitron-2_DR_dup736	0	0	0	0	0	0	0	0	0	0	0	0	0	0	0	0	0	0	0	0	0	0	0	0	0	0	0	0	0	0	0	0	0	0	0	0	0	0	0	0	0	0	0	0	0	1	0	0
hAT-N175_DR_dup52	hAT-N175_DR_dup52	0	0	0	0	0	0	0	0	0	0	0	0	0	0	0	0	0	0	0	0	0	0	0	0	0	0	0	0	0	0	0	0	0	0	0	0	0	0	0	0	0	0	0	1	2	2	0	0
EnSpm-N17_DR_dup124	EnSpm-N17_DR_dup124	0	0	0	0	0	0	0	0	0	0	0	0	0	0	0	0	0	1	1	0	12	21	23	43	26	83	143	78	84	72	70	129	117	115	150	44	48	30	52	58	8	5	14	5	23	5	8	5
Merlin-1_DR_dup949	Merlin-1_DR_dup949	0	0	0	0	0	0	0	0	0	0	0	0	0	0	0	0	0	0	0	0	4	2	4	3	0	0	0	2	1	0	1	0	0	1	1	1	0	3	2	2	9	2	1	4	2	0	2	1
SINE2-3_DR_dup424	SINE2-3_DR_dup424	0	0	0	0	0	0	0	0	0	0	0	0	0	0	0	0	0	0	0	0	0	5	8	2	6	7	4	4	4	3	2	3	2	2	4	7	3	7	9	3	11	9	5	17	9	14	8	13
DNA2-16_DR_dup396	DNA2-16_DR_dup396	0	0	0	0	0	0	0	0	0	0	0	0	0	0	0	0	0	0	0	0	5	7	8	1	2	4	0	2	2	3	0	2	1	1	5	1	2	4	2	0	6	1	5	2	2	5	2	3
DNAX-15_DR_dup19	DNAX-15_DR_dup19	0	0	0	0	0	0	0	0	0	0	0	0	0	0	0	0	1	0	0	0	2	2	1	4	2	4	1	4	2	3	1	0	2	2	1	0	0	5	3	2	1	3	6	3	5	2	1	3
DNA-N24_DR_dup43	DNA-N24_DR_dup43	0	0	0	0	0	0	0	0	0	0	0	0	0	0	0	0	1	0	0	1	3	3	0	1	3	2	2	1	0	2	1	2	6	2	2	3	5	4	1	5	1	3	8	6	6	2	7	9
Zisupton-7_DR_dup518	Zisupton-7_DR_dup518	17	34	34	32	23	53	40	40	42	31	36	43	34	45	33	44	43	25	47	38	21	21	13	17	22	8	13	8	6	4	12	6	11	17	10	13	9	14	15	7	11	20	11	22	14	9	12	20
ANGEL_dup893	ANGEL_dup893	4	11	7	6	5	5	9	12	6	12	4	22	10	9	18	16	15	13	16	14	9	8	6	3	3	1	8	11	13	2	5	0	5	7	8	11	5	23	6	6	11	25	14	19	28	20	14	27
Kolobok-N10B_DR_dup111	Kolobok-N10B_DR_dup111	8	10	23	22	26	13	53	26	18	28	17	50	41	23	53	62	31	37	39	41	31	21	18	16	13	21	23	23	27	19	6	12	18	18	16	16	12	17	15	28	31	24	36	31	38	35	36	35
EnSpm-N61_DR_dup29/30	EnSpm-N61_DR_dup29/30	0	0	0	0	0	0	0	0	0	0	0	0	0	0	0	0	1	1	0	0	10	26	15	25	30	34	31	43	22	17	5	6	8	12	8	7	9	7	8	13	1	3	6	4	10	3	4	10
EnSpm-N40B_DR_dup59	EnSpm-N40B_DR_dup59	0	0	0	0	0	0	0	0	0	0	0	0	0	0	0	0	0	0	0	0	17	9	24	11	18	6	3	4	8	1	5	1	2	2	1	0	4	3	2	2	0	2	0	1	0	0	0	0
hAT-2_DR_dup17	hAT-2_DR_dup17	1	0	0	1	1	2	0	1	3	0	1	0	4	4	6	1	5	3	6	2	5	3	1	0	1	0	1	0	0	1	0	0	0	0	0	0	0	0	0	1	0	0	2	0	1	2	1	0
Polinton-4_DR_dup500	Polinton-4_DR_dup500	4	2	7	2	5	1	4	2	3	5	10	6	12	10	10	20	17	15	13	12	7	10	12	6	10	4	2	1	1	2	0	1	1	0	2	1	0	2	0	0	3	3	2	2	1	0	3	1
HE1_DR1_dup980	HE1_DR1_dup980	0	2	2	3	2	2	5	4	6	4	2	1	2	0	2	8	4	8	0	1	2	5	5	2	2	1	0	1	1	0	1	0	0	0	1	0	1	1	1	0	1	3	1	2	4	2	3	3
DNA8-23_DR_dup157	DNA8-23_DR_dup157	3	5	0	4	4	7	4	10	4	4	1	3	2	2	1	5	6	3	3	8	3	5	2	4	2	1	0	1	0	0	0	0	2	0	0	3	0	1	0	0	2	4	4	1	9	2	2	4
Copia-22_DR-LTR_dup1	Copia-22_DR-LTR_dup1	1	0	0	0	2	4	0	0	1	0	0	1	2	1	1	3	3	0	1	5	2	3	3	4	3	0	1	1	0	0	1	0	3	0	1	1	0	3	1	0	9	4	5	6	5	7	7	15
TDR8_dup39/40	TDR8_dup39/40	0	0	0	0	0	0	0	0	0	0	0	0	0	0	0	0	0	0	0	0	0	0	0	0	0	0	0	0	0	0	0	0	0	0	0	0	0	0	2	0	0	0	3	4	1	1	6	2
DNA9TA1_DR_dup67	DNA9TA1_DR_dup67	0	0	0	0	0	0	0	0	0	0	0	0	0	0	0	0	0	0	0	0	4	4	9	3	4	4	1	1	6	3	3	8	1	2	4	4	8	3	14	3	5	3	1	2	8	1	1	3
DNA9-N1_DR_dup61	DNA9-N1_DR_dup61	0	0	0	0	0	0	0	0	0	0	0	0	0	0	0	0	0	1	0	0	4	2	0	2	1	4	4	6	4	1	0	4	8	1	8	3	4	5	5	4	6	2	2	1	4	9	7	5
EnSpm-N1_DR_dup72	EnSpm-N1_DR_dup72	3	0	0	3	0	8	9	6	2	2	11	10	7	2	17	10	8	10	5	9	3	11	6	16	8	6	8	2	4	0	1	3	3	7	2	9	5	4	1	1	5	5	2	9	2	5	11	2
Merlin-1_DR_dup961	Merlin-1_DR_dup961	6	3	9	8	3	9	21	20	11	14	18	22	20	28	32	23	23	24	18	21	25	21	15	23	16	17	10	18	18	15	10	14	16	12	19	13	10	15	14	5	19	28	15	34	29	27	31	18
EnSpm1_DR_dup36	EnSpm1_DR_dup36	0	0	0	0	0	0	0	0	0	0	0	0	0	0	0	0	0	0	0	0	0	0	0	0	0	1	0	0	0	0	0	0	0	0	0	0	0	1	0	0	0	0	0	0	0	0	2	1
piggyBac-N13B_DR_dup53/54	piggyBac-N13B_DR_dup53/54	0	0	0	0	0	0	0	0	0	0	0	0	0	0	0	0	0	0	0	0	0	0	0	0	0	0	0	0	0	0	0	0	0	0	0	0	0	0	0	0	0	0	0	0	0	0	0	0
HAT1N_DR_dup1	HAT1N_DR_dup1	0	0	0	0	0	0	0	0	0	0	0	0	0	0	0	0	0	0	0	0	0	0	0	0	0	4	1	4	2	2	2	3	1	2	1	2	1	1	2	1	5	3	2	1	6	2	1	3
HAT1-N1B_DR_dup25	HAT1-N1B_DR_dup25	0	0	0	0	0	0	0	0	0	0	0	0	0	0	0	0	0	0	0	0	0	0	0	0	0	0	0	0	0	0	0	1	1	0	0	0	0	0	0	1	0	2	1	0	0	1	0	0
HATN8_DR_dup269	HATN8_DR_dup269	0	0	0	0	0	0	0	0	0	0	0	0	0	1	0	0	0	0	0	0	0	0	1	0	0	1	2	0	0	0	0	1	0	0	1	0	0	0	0	0	0	0	0	0	1	1	1	0
HATN8_DR_dup271	HATN8_DR_dup271	0	0	0	0	0	1	0	0	0	0	1	1	0	1	0	0	0	0	0	0	1	0	1	0	1	1	0	0	3	0	2	0	0	2	0	0	0	1	1	0	0	0	0	0	0	0	0	1
HATN8_DR_dup272	HATN8_DR_dup272	0	2	0	0	0	0	2	0	0	1	0	1	1	1	0	0	0	0	0	1	0	0	0	1	0	1	2	1	0	2	0	0	0	0	0	0	0	0	0	0	0	0	0	0	0	0	1	0
Harbinger-4N1_DR_dup80	Harbinger-4N1_DR_dup80	0	0	0	0	0	0	0	0	0	0	0	0	0	1	0	0	0	0	0	0	0	0	0	0	0	0	0	1	1	1	0	2	0	2	0	2	2	0	0	1	0	1	1	1	5	2	1	2
EnSpm-17_DR_dup185	EnSpm-17_DR_dup185	0	0	0	0	0	0	0	0	0	0	0	0	0	0	0	0	0	0	0	0	0	0	0	0	0	5	10	7	7	5	3	7	7	9	10	9	16	39	3	11	3	8	7	0	3	0	2	9
Polinton-1_DR_dup207/208	Polinton-1_DR_dup207/208	0	0	0	0	0	0	0	0	0	0	0	0	0	0	0	0	0	0	0	0	0	0	0	0	0	0	0	0	0	0	0	0	0	0	0	0	0	0	0	0	0	0	0	0	0	0	1	0
Helitron-2_DR_dup767	Helitron-2_DR_dup767	9	7	5	9	3	12	17	22	14	14	35	27	25	19	26	16	21	29	29	32	3	7	3	1	1	3	2	2	5	3	3	2	2	4	4	8	6	6	5	6	5	7	5	2	6	4	4	7
hAT-N202_DR_dup91	hAT-N202_DR_dup91	7	8	8	4	5	20	9	15	27	18	15	21	23	6	25	24	12	23	13	15	2	2	1	3	1	1	0	1	6	2	7	3	5	5	4	7	8	3	4	7	4	4	6	3	5	3	3	9
EnSpm-N10_DR_dup225	EnSpm-N10_DR_dup225	9	10	13	12	4	15	21	13	18	25	36	27	29	40	20	35	17	26	22	18	0	6	3	1	2	5	5	2	6	1	2	4	6	5	5	10	10	4	6	3	12	5	0	2	9	8	6	8
Merlin-2_DR_dup344	Merlin-2_DR_dup344	0	0	0	0	0	0	0	0	0	0	0	0	0	0	0	0	0	0	0	0	0	0	0	0	0	0	0	0	0	0	0	0	0	0	2	0	0	0	0	0	0	1	0	2	0	0	1	2
DNA-1-11_DR_dup60	DNA-1-11_DR_dup60	0	0	0	0	0	0	0	0	0	0	0	0	0	0	0	0	0	0	0	0	0	0	0	0	0	0	0	0	0	0	0	0	0	0	0	0	0	0	0	0	0	0	0	0	0	1	0	1
EnSpm-N61_DR_dup33	EnSpm-N61_DR_dup33	178	153	143	101	104	104	126	138	112	120	110	91	106	71	101	75	99	51	71	72	35	43	44	60	51	44	68	77	63	55	63	69	90	84	59	50	64	70	55	65	49	43	56	40	40	33	38	29
HarbingerN6_DR_dup140	HarbingerN6_DR_dup140	0	0	0	0	0	0	0	0	0	0	0	0	0	0	0	0	0	0	0	0	1	1	1	2	4	7	10	10	4	11	2	11	8	8	3	4	5	4	6	3	8	3	0	3	3	6	3	2
DNA-5-5_DR_dup8	DNA-5-5_DR_dup8	0	0	0	0	0	0	0	0	0	0	0	0	0	0	0	1	0	0	0	0	1	1	1	0	0	0	0	1	1	0	0	0	0	0	1	0	2	0	1	0	1	5	2	3	2	1	3	2
Tx1-25_DR_dup14	Tx1-25_DR_dup14	13	10	23	8	7	16	13	16	17	24	32	37	38	35	34	47	33	27	38	40	25	26	21	20	30	2	2	2	3	3	1	1	2	0	1	4	6	4	3	0	14	12	5	14	6	15	15	15
I-4_DR_dup7	I-4_DR_dup7	5	4	0	1	2	5	5	4	2	2	4	11	4	4	7	5	2	2	4	2	3	3	5	4	5	1	2	1	3	0	0	0	0	0	0	0	0	0	0	0	0	0	0	0	2	0	2	0
DNAX-16_DR_dup163/164	DNAX-16_DR_dup163/164	0	3	1	0	0	6	6	1	3	0	2	4	6	11	6	6	5	4	3	2	0	0	3	2	3	1	2	0	0	0	1	0	0	1	1	0	0	0	1	2	0	0	1	4	0	1	0	1
Mariner-N23_DRe_dup24	Mariner-N23_DRe_dup24	0	0	1	0	0	0	0	2	3	0	0	5	0	2	0	2	1	1	1	2	0	1	1	2	0	2	7	0	2	2	1	1	1	3	2	3	1	3	1	1	6	6	5	7	4	2	7	3
HE2_DR_dup161	HE2_DR_dup161	0	0	0	0	0	0	1	0	0	0	0	0	0	0	0	0	0	0	0	0	0	1	0	0	1	0	0	1	0	0	1	0	1	0	0	1	2	1	1	6	6	2	4	1	3	1	2	2
Tc1-1_DR_dup41	Tc1-1_DR_dup41	0	0	0	0	0	0	0	0	0	1	0	0	0	0	0	0	0	0	1	2	0	1	1	0	0	0	0	0	1	0	1	0	1	0	0	1	3	4	1	1	1	6	5	5	4	3	2	6
TZF28B_dup136	TZF28B_dup136	0	0	0	0	0	0	0	0	0	0	0	0	0	0	0	0	0	0	0	0	1	3	0	1	0	2	4	4	2	2	3	3	7	2	4	3	6	3	5	6	3	5	3	7	5	5	2	7
DIRS-4N1_DR_dup21	DIRS-4N1_DR_dup21	0	0	0	0	0	0	0	0	0	0	0	0	0	0	0	0	0	0	2	0	24	23	14	19	14	13	16	15	17	17	46	33	37	30	25	28	30	23	45	24	3	2	3	6	6	5	8	6
HE1_DR1_dup1006	HE1_DR1_dup1006	0	0	0	0	0	0	0	0	0	0	0	0	0	0	0	0	0	0	0	0	5	4	5	4	8	11	7	5	4	2	6	5	5	2	10	7	14	2	9	10	1	3	1	3	5	2	4	4
Harbinger-N32_DR_dup34	Harbinger-N32_DR_dup34	0	0	0	0	0	0	0	0	0	0	0	0	0	0	0	0	0	0	0	0	0	0	0	0	0	0	0	1	0	0	0	1	0	0	3	3	0	3	3	4	7	8	9	2	5	6	11	17
hAT-N36B_DR_dup17	hAT-N36B_DR_dup17	0	0	0	0	0	0	0	0	0	0	0	0	0	0	0	0	0	0	0	1	0	0	0	0	0	0	0	0	0	0	0	0	0	0	0	0	0	0	0	0	0	0	0	0	0	0	0	0
DNA-6-N2_DR_dup418	DNA-6-N2_DR_dup418	0	0	0	0	0	0	0	0	0	0	0	0	0	0	0	0	0	0	0	0	0	0	0	0	0	0	0	0	0	0	0	0	0	0	0	0	0	0	0	0	0	1	0	0	0	0	0	1
DNA-6-N2_DR_dup419/420/421	DNA-6-N2_DR_dup419/420/421	0	0	0	0	0	1	0	0	0	1	0	0	0	0	0	0	0	1	0	0	1	0	0	1	0	1	1	3	3	0	1	1	1	7	1	0	0	1	0	0	0	1	2	0	1	1	7	0
SINE2-4_DR_dup573	SINE2-4_DR_dup573	0	0	0	0	0	0	0	0	0	0	0	0	0	0	0	0	0	0	0	0	1	0	2	1	0	7	3	10	3	5	1	6	8	6	2	0	3	1	1	2	1	1	3	3	1	6	4	2
DNA6-6_DR_dup527	DNA6-6_DR_dup527	0	0	0	0	0	0	0	0	0	0	0	0	0	0	0	0	0	0	0	0	1	0	0	0	0	0	0	0	0	0	0	0	0	0	0	0	0	0	0	0	2	1	1	0	2	0	0	0
TDR6_dup67	TDR6_dup67	0	0	0	0	0	0	0	0	0	0	0	0	0	0	0	0	0	0	0	0	0	0	0	0	0	0	0	0	0	0	0	0	0	0	0	0	0	0	0	0	0	0	0	0	1	0	0	0
Mariner-N38_DR_dup1060	Mariner-N38_DR_dup1060	0	0	0	0	0	0	0	0	0	0	0	0	0	0	0	0	0	0	0	0	0	1	0	0	2	0	0	0	0	0	5	0	0	0	0	0	0	1	0	1	2	1	0	7	3	1	3	1
Harbinger-4N1B_DR_dup139	Harbinger-4N1B_DR_dup139	3	0	3	3	1	13	9	5	5	8	6	7	7	9	3	7	15	14	9	6	12	10	15	10	11	13	12	18	12	8	23	42	36	43	43	149	144	115	151	147	29	23	16	18	23	17	18	17
hAT-N48B_DR_dup149/150	hAT-N48B_DR_dup149/150	0	0	0	0	0	0	0	0	0	0	0	0	0	0	0	0	0	0	0	0	0	0	0	0	0	0	1	0	1	0	8	8	6	8	12	19	28	31	28	17	4	4	3	4	5	4	4	3
Helitron-2_DR_dup780/781	Helitron-2_DR_dup780/781	0	0	0	0	0	0	4	1	0	1	2	10	1	3	3	5	3	2	16	3	3	1	1	0	4	0	0	0	0	0	0	0	0	0	0	0	0	0	0	2	2	0	1	0	0	0	0	0
DNA-N33_DR_dup60	DNA-N33_DR_dup60	4	0	2	3	4	0	1	0	2	2	12	8	6	4	6	10	13	7	8	14	4	3	3	2	2	0	0	6	2	2	1	1	2	3	1	4	1	7	1	2	0	2	2	1	1	2	0	3
Kolobok-N10B_DR_dup119	Kolobok-N10B_DR_dup119	0	4	3	4	2	8	5	1	4	5	2	18	11	9	4	17	14	14	18	15	5	5	5	5	2	2	1	2	8	3	2	2	1	4	3	0	4	1	2	1	7	3	3	5	1	2	5	2
EnSpm-17_DR_dup189	EnSpm-17_DR_dup189	0	0	0	1	1	0	0	0	1	1	1	4	0	1	2	6	1	5	4	2	3	0	8	0	0	0	1	2	0	2	0	3	1	1	0	0	2	3	1	3	2	0	3	3	3	3	1	5
ANGEL_dup948	ANGEL_dup948	5	1	4	1	0	3	1	1	3	0	9	9	4	4	5	11	17	11	10	7	7	4	3	7	4	3	2	2	3	5	1	2	5	2	2	7	1	4	1	3	0	2	2	3	3	0	2	2
hAT-N69_DR_dup12	hAT-N69_DR_dup12	1	1	1	1	0	3	2	1	2	1	3	13	3	3	11	13	7	8	10	10	2	3	2	4	2	3	3	0	6	2	0	4	2	4	3	2	5	2	1	2	3	6	3	3	7	1	2	1
ANGEL_dup950	ANGEL_dup950	0	0	0	0	0	0	0	0	0	0	0	0	0	0	0	0	0	0	0	0	0	0	0	0	0	0	0	0	0	0	0	0	0	0	0	0	0	0	0	0	0	1	0	0	0	0	0	0
Mariner-N38_DR_dup1063	Mariner-N38_DR_dup1063	0	0	0	0	0	0	0	0	0	0	0	0	0	0	0	0	0	0	0	0	0	0	0	0	0	0	0	0	0	0	0	0	0	0	0	0	0	0	0	0	0	1	0	0	0	1	0	1
Mariner-N38_DR_dup1064	Mariner-N38_DR_dup1064	0	0	0	0	0	0	0	0	0	0	0	0	0	0	0	0	0	0	0	0	0	0	0	0	0	0	0	0	0	0	0	0	0	0	0	0	0	0	1	0	0	1	0	1	0	0	0	0
Kolobok-N1_DR_dup255	Kolobok-N1_DR_dup255	0	1	1	2	0	0	2	1	2	1	2	6	5	8	3	8	8	9	13	7	8	6	6	6	2	0	0	1	1	0	0	1	0	0	1	3	2	0	2	0	2	7	6	7	6	11	4	14
TDR19_dup113	TDR19_dup113	1	0	3	0	0	6	6	2	2	2	13	8	8	7	12	10	15	10	14	13	6	9	8	6	5	1	2	5	7	0	0	2	0	0	2	1	2	2	1	0	19	5	8	11	8	14	9	8
DNA2-16_DR_dup416	DNA2-16_DR_dup416	0	1	1	2	2	4	2	0	0	2	3	5	4	3	4	7	5	2	2	7	9	7	3	1	1	0	1	0	0	0	0	0	0	0	0	1	1	1	1	0	7	4	2	4	4	4	6	7
DIRS-4N2_DR_dup37	DIRS-4N2_DR_dup37	0	0	0	0	0	0	0	0	0	0	0	0	0	0	0	0	0	0	0	0	1	2	1	1	0	10	6	5	2	3	4	3	4	5	3	11	2	2	4	5	6	3	3	5	2	2	4	4
Gypsy47-I_DR_dup15	Gypsy47-I_DR_dup15	0	0	0	0	0	0	0	0	0	0	0	0	0	0	0	0	0	0	0	0	0	0	0	0	0	0	0	0	0	0	0	0	0	0	0	0	0	0	0	0	4	2	0	1	2	3	0	1
Harbinger-N27_DR_dup66	Harbinger-N27_DR_dup66	0	0	0	0	0	0	0	0	0	0	0	0	0	0	0	0	0	0	0	0	0	0	0	0	0	0	0	0	0	0	0	0	0	0	0	0	0	0	1	0	4	5	1	4	4	1	1	2
EnSpm-N46_DR_dup56	EnSpm-N46_DR_dup56	0	0	0	0	0	0	0	0	0	0	0	0	0	0	0	0	0	0	0	0	0	0	0	0	0	0	0	1	0	0	0	0	0	0	0	0	0	0	1	0	0	1	0	0	0	2	0	1
HE1_DR1_dup1019	HE1_DR1_dup1019	0	0	0	0	0	0	0	0	0	0	0	0	0	0	0	0	0	0	0	0	0	0	0	0	0	0	0	0	0	0	0	0	0	0	0	0	0	0	0	0	0	0	1	0	0	1	0	0
Polinton-4N1_DR_dup127	Polinton-4N1_DR_dup127	2	0	0	1	0	1	1	0	0	0	0	0	0	0	0	0	0	0	0	0	1	2	0	0	0	1	1	0	1	0	0	0	0	0	0	0	0	0	1	1	3	2	1	2	4	2	8	8
Mariner-N41_DR_dup4	Mariner-N41_DR_dup4	0	0	0	0	0	0	0	0	0	0	0	0	0	1	0	1	1	0	0	0	0	1	0	0	0	0	0	0	0	0	0	0	1	0	0	0	0	0	0	0	0	0	0	1	1	0	1	1
DNA-N43_DR_dup197	DNA-N43_DR_dup197	0	0	0	0	0	0	0	0	0	0	0	0	0	0	0	0	0	0	0	0	4	6	4	1	4	19	11	10	10	7	9	18	8	16	14	16	11	7	31	14	30	21	19	24	17	5	13	2
EnSpm-N48B_DR_dup273/274	EnSpm-N48B_DR_dup273/274	0	0	0	0	0	0	0	0	0	0	0	0	0	0	0	0	0	0	0	0	0	3	3	1	1	4	8	6	3	5	8	5	6	1	7	11	11	32	10	9	10	10	11	11	15	4	2	3
hAT-N22B_DR_dup141	hAT-N22B_DR_dup141	0	0	0	0	0	0	0	0	0	0	0	0	0	0	0	0	0	0	0	0	6	9	4	6	7	25	27	19	25	18	19	34	24	15	30	38	37	37	33	40	30	40	37	45	39	14	12	17
TDR24_dup75	TDR24_dup75	0	0	0	0	0	0	0	0	0	0	0	0	0	0	0	0	0	0	0	0	3	5	3	2	1	13	11	10	7	9	14	12	19	25	13	16	25	31	20	30	33	26	18	20	30	9	3	11
L1-56_DR_dup30	L1-56_DR_dup30	0	0	0	0	0	0	0	0	0	0	0	0	0	0	0	0	0	0	0	0	0	0	0	3	0	1	3	2	3	2	3	0	1	8	9	7	4	16	2	9	3	3	5	4	3	1	0	0
EnSpm-9_DR_dup210	EnSpm-9_DR_dup210	0	0	0	0	0	0	0	0	0	1	0	1	1	0	0	0	0	1	0	0	1	1	0	0	0	4	3	7	8	6	10	7	9	8	5	16	6	3	8	9	6	9	4	10	7	1	2	2
Gypsy62-I_DR	Gypsy62-I_DR	0	0	0	0	0	0	0	0	0	1	0	0	1	1	0	0	0	0	0	0	1	0	0	1	1	2	3	2	7	1	6	2	4	8	0	9	10	5	4	8	3	6	3	6	3	0	0	5
EnSpm-N25_DR_dup80	EnSpm-N25_DR_dup80	0	0	0	0	0	0	0	0	0	0	0	0	0	0	0	0	0	0	0	0	0	0	0	0	1	2	0	0	0	0	0	0	0	0	0	6	0	3	2	0	4	0	0	0	0	0	0	0
CryptonV-N1_DR_dup108	CryptonV-N1_DR_dup108	0	0	0	0	0	0	0	0	0	0	0	0	0	0	0	0	0	0	0	0	0	0	0	0	0	0	0	0	0	0	0	0	0	0	0	0	0	0	0	1	0	0	0	0	0	0	0	1
SINE2-4_DR_dup605	SINE2-4_DR_dup605	0	1	1	0	0	0	0	0	0	0	0	0	0	0	0	0	0	0	0	0	1	0	0	0	0	0	0	0	0	0	0	0	0	0	0	0	0	0	0	0	1	0	2	0	1	2	2	2
DNAX-23_DR_dup190	DNAX-23_DR_dup190	0	0	0	0	0	0	0	0	0	0	0	0	0	0	0	0	0	0	0	0	0	0	0	1	0	0	0	0	0	0	0	0	0	0	0	0	0	0	0	0	0	0	0	0	0	0	0	0
DNA-N44_DR_dup24	DNA-N44_DR_dup24	0	0	0	0	0	0	0	0	0	0	0	0	0	0	0	0	0	0	0	0	0	0	0	0	0	0	0	0	0	0	0	0	0	0	0	0	0	0	0	0	3	0	2	0	0	0	0	0
HE1_DR1_dup1047	HE1_DR1_dup1047	0	0	0	0	0	0	0	0	0	0	0	0	0	0	0	0	0	0	0	0	0	0	0	0	0	0	0	0	0	0	0	1	0	0	0	0	0	0	0	0	0	0	0	0	0	1	0	1
DNA7-N1_DR_dup201	DNA7-N1_DR_dup201	0	0	0	0	0	0	0	0	0	0	0	0	0	0	0	0	0	0	0	0	0	0	0	0	0	0	0	0	0	0	0	0	0	0	0	0	0	0	0	0	0	0	0	0	0	0	0	0
Helitron-N3_DR_dup189	Helitron-N3_DR_dup189	13	12	6	9	11	7	10	13	4	11	6	0	4	1	0	4	1	0	0	0	0	1	2	3	2	0	0	0	0	0	1	0	1	0	1	3	0	2	1	0	3	0	1	1	1	2	1	3
Zisupton-7_DR_dup575/576	Zisupton-7_DR_dup575/576	42	21	18	28	18	26	26	23	23	28	4	5	4	7	8	5	12	5	7	6	1	3	3	0	1	0	3	0	3	0	0	3	3	2	3	3	5	1	2	2	3	3	4	4	3	2	2	2
hAT-N180_DR_dup33	hAT-N180_DR_dup33	5	3	2	2	1	6	6	2	5	6	0	0	1	0	2	0	0	1	3	1	0	1	1	0	1	0	0	0	1	0	0	0	1	0	0	1	0	0	2	1	0	0	1	1	0	0	0	3
Helitron-4_DR_dup257	Helitron-4_DR_dup257	0	0	0	0	0	0	0	0	0	0	0	0	0	0	0	0	1	0	0	2	0	10	3	3	0	2	2	4	4	2	2	1	1	3	2	2	4	2	2	5	7	3	1	6	10	7	0	10
ERV1-N5-LTR_DR_dup6	ERV1-N5-LTR_DR_dup6	0	0	0	0	0	0	0	0	0	0	0	0	0	0	0	0	0	0	0	0	0	0	0	0	0	0	0	0	0	0	0	0	0	0	0	0	0	0	0	0	0	0	0	0	0	0	0	0
hAT-N21_DR_dup86	hAT-N21_DR_dup86	0	0	0	0	0	0	0	0	0	0	0	0	0	0	0	0	0	0	0	0	0	0	0	0	0	0	0	0	0	0	0	0	0	0	0	0	0	0	0	0	0	0	0	0	0	0	0	5
EnSpm-N3B_DR_dup39	EnSpm-N3B_DR_dup39	0	0	0	0	0	0	0	0	0	0	0	0	0	0	0	0	0	0	1	0	2	0	5	3	3	0	3	7	2	8	7	5	38	10	4	4	4	3	8	3	10	6	32	6	7	1	16	2
L1-14_DR	L1-14_DR	0	0	0	0	0	0	0	0	0	0	0	0	0	0	0	0	0	0	0	0	0	0	0	0	0	0	0	0	0	0	0	0	0	0	0	0	0	0	0	0	0	0	0	0	0	0	0	0
DNA9TA1_DR_dup72	DNA9TA1_DR_dup72	0	0	0	0	0	0	0	0	0	0	0	0	0	0	0	0	0	0	0	0	4	3	1	1	4	0	3	1	1	1	0	2	4	2	2	1	1	1	2	2	2	0	2	1	3	4	6	3
ENSPM-6_DR_dup711/714	ENSPM-6_DR_dup711/714	0	0	0	0	0	2	0	3	0	0	7	5	8	5	1	4	2	6	4	2	0	3	0	0	1	0	2	0	2	1	0	1	0	0	1	2	0	0	0	3	8	6	2	4	5	5	8	5
Gypsy134-LTR_DR_dup14	Gypsy134-LTR_DR_dup14	8	8	1	8	4	7	18	17	13	11	18	13	17	12	17	14	18	13	12	13	10	4	2	6	12	3	1	8	13	7	3	7	8	10	11	9	10	8	6	9	14	16	12	15	14	6	10	14
Kolobok-N10B_DR_dup142	Kolobok-N10B_DR_dup142	27	23	23	25	15	56	46	49	41	60	64	80	68	62	74	102	79	60	68	63	81	77	97	76	76	25	12	17	18	15	12	11	13	11	14	13	17	33	19	17	31	28	25	30	47	19	29	29
DNA2-16_DR_dup447	DNA2-16_DR_dup447	3	10	6	7	8	6	17	14	14	12	26	28	27	26	33	40	38	27	26	15	25	26	28	31	19	11	12	5	9	6	4	6	9	12	13	7	5	10	9	8	18	8	11	18	11	8	19	8
RTEX-2_DR_dup33	RTEX-2_DR_dup33	3	3	3	0	4	5	4	7	6	4	10	18	19	18	18	19	20	25	19	12	13	22	6	7	5	2	4	6	2	2	8	4	2	3	0	4	2	0	1	3	3	5	2	5	3	5	4	2
HATN5A_DR_dup5	HATN5A_DR_dup5	0	0	0	0	0	0	0	0	0	0	0	0	0	0	0	0	0	0	0	0	0	3	0	0	0	0	0	0	0	0	1	5	2	1	4	0	2	4	2	1	0	3	5	0	1	3	2	0
DNA2-2_DR_dup49	DNA2-2_DR_dup49	0	0	0	0	0	0	0	0	0	0	0	0	0	0	0	0	0	0	0	0	10	0	3	1	3	16	18	18	23	12	27	13	18	14	26	29	14	21	19	16	7	5	15	5	8	9	5	7
TDR8_dup55	TDR8_dup55	0	0	0	0	0	0	0	0	0	0	0	0	0	0	0	0	0	0	0	0	0	0	0	0	0	1	0	0	0	2	0	1	2	0	0	0	0	1	0	1	0	7	1	12	2	6	3	3
DIRS-1-LTR_DR_dup118	DIRS-1-LTR_DR_dup118	0	0	0	0	0	0	0	0	0	0	0	0	0	0	0	0	0	0	0	0	0	0	0	0	0	0	0	0	1	0	0	1	0	2	0	0	0	0	0	1	1	2	3	2	2	2	4	2
EnSpm-N4_DR_dup61	EnSpm-N4_DR_dup61	0	0	0	0	0	0	0	0	0	0	0	0	0	0	0	0	0	0	0	0	0	0	0	0	0	1	1	0	0	0	0	0	1	0	0	0	0	0	0	0	1	1	0	1	1	0	2	1
EnSpm-N6_DR_dup79	EnSpm-N6_DR_dup79	11	7	6	7	11	15	18	15	11	11	8	18	8	7	11	12	7	8	20	8	4	7	7	7	7	2	2	0	3	1	0	0	2	1	0	0	0	1	0	4	0	0	0	1	1	1	1	3
ERV2_DR-LTR_dup4	ERV2_DR-LTR_dup4	0	0	0	0	0	0	0	0	0	0	0	0	0	0	0	0	0	0	0	0	10	1	17	8	8	5	2	6	0	4	5	4	2	8	4	2	0	1	3	3	1	1	0	0	1	0	1	0
DNA9TA1_DR_dup75	DNA9TA1_DR_dup75	0	0	0	0	0	0	0	0	0	0	0	0	0	0	0	0	0	0	0	1	17	0	11	13	3	26	2	2	0	3	4	6	3	3	1	7	5	4	0	4	0	0	1	0	13	5	0	1
Copia-8-LTR_DR_dup12/13_I_DR_dup2	Copia-8-LTR_DR_dup12/13_I_DR_dup2	0	0	0	0	0	0	0	0	0	0	0	0	0	0	0	0	0	0	0	0	0	0	0	0	0	4	5	4	2	3	4	9	5	3	6	3	4	4	3	5	0	0	0	1	0	0	0	0
DIRS-4N2_DR_dup40	DIRS-4N2_DR_dup40	0	0	0	0	1	0	0	0	0	0	0	0	0	0	0	0	0	0	0	0	0	2	0	1	0	5	3	1	2	1	2	1	9	5	4	6	3	13	2	1	2	6	2	11	9	0	1	2
hAT-N64_DR_dup34	hAT-N64_DR_dup34	0	0	0	0	0	0	0	0	0	0	0	0	0	0	0	0	0	0	0	0	0	0	0	0	0	0	0	0	0	0	0	0	0	0	0	1	0	0	0	0	0	0	1	1	1	0	1	1
DNA-X-6_DR_dup38/39	DNA-X-6_DR_dup38/39	0	0	0	0	0	0	0	0	0	0	0	0	0	0	0	0	0	0	0	0	0	0	0	0	0	0	0	0	0	0	1	0	1	0	0	0	1	1	0	0	1	0	2	4	0	2	1	0
DNA-4-3B_DR_dup8	DNA-4-3B_DR_dup8	0	0	0	0	0	0	0	0	0	0	0	0	0	0	0	0	0	0	0	0	0	0	0	0	0	0	0	0	0	0	0	1	0	0	0	0	1	0	0	0	2	3	2	1	0	1	3	0
HATN5A_DR_dup6	HATN5A_DR_dup6	0	0	0	0	0	0	0	0	0	0	0	0	0	0	0	0	0	0	0	0	0	0	0	0	0	3	0	0	0	0	0	0	0	2	0	4	4	9	3	2	2	0	3	3	3	6	2	1
DNA-8-29_DR_dup106	DNA-8-29_DR_dup106	1	1	1	0	0	1	1	2	1	0	1	1	3	1	2	0	0	1	1	0	0	0	0	0	1	4	0	2	3	1	1	3	2	2	2	4	2	5	7	5	20	10	10	17	9	14	22	21
Polinton-4N1_DR_dup140	Polinton-4N1_DR_dup140	0	0	0	0	0	0	0	0	0	0	0	0	0	0	0	0	0	0	0	0	0	0	0	1	0	0	0	0	0	0	0	0	1	0	0	0	0	0	0	0	0	0	0	0	0	0	0	0
Zisupton-7_DR_dup613	Zisupton-7_DR_dup613	0	0	0	0	0	2	0	0	0	0	0	0	0	0	0	1	0	0	0	1	2	0	1	0	0	0	0	0	0	0	0	0	0	0	0	0	0	1	0	0	1	0	0	2	0	0	0	0
L1-50_DR_dup4	L1-50_DR_dup4	1	1	0	1	1	0	0	2	0	2	0	0	2	0	1	8	4	4	5	3	8	4	0	3	4	16	6	13	10	15	7	14	19	14	14	6	9	18	18	16	10	9	6	16	8	9	0	10
Nimb-8_DR_dup1	Nimb-8_DR_dup1	1	0	0	0	1	1	3	0	1	1	1	12	3	3	1	10	5	6	8	5	1	2	3	2	5	0	0	1	1	0	0	0	0	0	0	3	1	1	0	1	2	3	5	3	1	2	0	3
Mariner-N1_DR_dup46	Mariner-N1_DR_dup46	0	0	0	0	0	0	0	0	0	0	0	0	0	0	0	0	0	0	0	0	0	0	0	0	0	0	0	1	0	0	2	1	0	0	2	1	1	6	9	2	9	11	5	13	7	6	2	0
Tc1-4_DR_dup72	Tc1-4_DR_dup72	0	0	0	0	0	0	0	0	0	0	0	0	0	0	0	0	0	0	0	0	0	0	0	0	0	0	0	0	0	0	0	1	0	1	0	5	1	3	0	2	7	4	6	6	3	1	1	3
TDR12_dup83	TDR12_dup83	0	0	0	0	0	0	0	0	0	0	0	0	0	0	0	0	0	0	0	0	0	0	0	1	1	0	0	0	1	0	0	1	2	0	0	5	7	4	6	5	16	1	9	10	16	2	1	1
ANGEL_dup1097	ANGEL_dup1097	0	0	0	0	0	0	0	0	0	0	0	0	0	0	0	0	0	0	0	0	0	0	1	0	0	0	0	0	0	0	0	0	0	0	0	0	0	1	0	0	1	0	1	2	1	0	1	1
TZF28B_dup173	TZF28B_dup173	0	0	0	0	0	0	0	0	0	0	0	0	0	0	0	0	0	0	0	0	1	2	2	1	2	2	3	0	2	2	7	0	18	30	25	3	1	0	15	12	5	5	4	9	2	8	3	2
DNA15TA1_DR_dup99	DNA15TA1_DR_dup99	0	0	0	0	0	0	0	0	0	0	0	0	0	0	0	0	0	0	0	0	0	1	0	0	0	0	0	1	0	0	0	0	1	0	3	0	0	0	1	0	0	0	0	0	0	1	0	0
Helitron-2_DR_dup892/893	Helitron-2_DR_dup892/893	3	0	1	2	0	2	0	4	2	2	2	4	5	7	6	7	16	4	2	7	5	3	6	6	7	1	1	3	1	3	1	0	1	0	0	0	0	0	1	0	6	3	4	5	5	1	5	2
Polinton-4_DR_dup559	Polinton-4_DR_dup559	3	4	2	5	3	4	9	4	6	11	31	25	33	16	15	15	19	18	14	14	0	4	4	3	2	1	1	0	1	0	0	0	1	2	1	2	1	4	5	1	10	7	9	2	9	5	3	11
hAT-N134_DR_dup136	hAT-N134_DR_dup136	3	0	0	3	4	2	6	1	2	4	6	6	8	11	6	12	7	9	10	15	15	17	16	10	17	3	6	7	2	1	3	3	1	2	2	3	1	1	4	0	8	9	3	8	14	5	8	2
ANGEL_dup1104	ANGEL_dup1104	16	18	19	18	29	4	22	14	11	14	8	12	14	9	13	32	15	21	24	15	8	4	12	8	5	1	1	3	5	1	0	0	1	0	0	0	1	0	0	0	0	3	2	1	0	1	3	2
EnSpm-N13_DR_dup608	EnSpm-N13_DR_dup608	3	7	7	10	4	6	4	3	6	1	6	0	6	2	11	2	9	11	8	7	2	2	4	1	1	2	0	1	1	0	0	0	0	0	0	1	0	0	0	0	0	0	1	1	0	1	0	1
CR1-42_DR_dup3	CR1-42_DR_dup3	4	7	11	4	5	2	3	5	6	6	0	1	1	0	0	2	3	0	4	2	2	2	2	0	1	1	3	0	0	0	0	0	0	0	0	0	0	0	0	0	0	0	0	0	0	0	0	0
hAT-N179_DR_dup16	hAT-N179_DR_dup16	138	132	122	115	110	166	158	215	167	181	260	261	296	307	234	264	277	224	211	203	330	360	390	295	304	369	329	347	259	312	320	359	316	342	339	195	207	362	206	191	164	138	128	202	156	182	196	200
HATN13B_DR_dup21	HATN13B_DR_dup21	0	0	0	0	0	0	0	0	0	0	0	1	0	0	0	0	0	1	0	0	0	0	1	1	0	2	5	4	6	2	2	1	2	1	2	1	4	6	0	4	1	3	2	4	0	3	3	2
HATN2_DR_dup79	HATN2_DR_dup79	0	0	0	0	0	0	0	0	0	1	0	0	0	0	0	0	0	0	0	0	13	13	21	5	10	17	14	30	18	11	16	11	16	19	20	10	13	16	15	13	13	12	8	16	13	7	10	8
Harbinger-5N1_DR_dup6	Harbinger-5N1_DR_dup6	0	0	0	0	0	0	0	0	0	0	0	0	0	0	0	0	0	0	0	0	2	1	2	0	0	8	6	0	3	7	0	4	5	3	3	0	1	3	1	2	1	1	3	2	0	2	6	6
EnSpm-N37_DR_dup153/154	EnSpm-N37_DR_dup153/154	0	0	0	0	0	0	0	0	0	0	0	0	0	0	0	0	3	0	0	0	34	50	52	30	18	37	15	10	6	14	4	6	12	10	20	24	5	13	11	10	8	2	12	10	12	4	14	5
SINE3-1a_dup168	SINE3-1a_dup168	0	0	0	0	1	0	0	0	0	0	0	0	1	0	0	4	2	2	1	2	1	5	5	2	2	8	3	9	5	5	2	2	1	3	1	5	1	2	0	1	3	2	3	2	0	3	0	1
DNA9TA1_DR_dup80	DNA9TA1_DR_dup80	0	0	0	0	0	0	0	0	0	0	0	0	0	0	0	0	0	0	0	0	4	5	0	5	2	1	8	1	4	3	6	4	8	1	3	6	3	3	2	7	3	0	4	1	11	1	1	3
L2-1_DR_dup112	L2-1_DR_dup112	0	0	0	0	0	0	0	0	0	0	0	0	0	0	0	0	0	0	0	0	2	4	1	1	1	22	0	3	16	0	0	5	9	2	4	1	1	0	0	4	2	11	5	12	7	8	0	4
LOOPER-N5C_DR_dup8	LOOPER-N5C_DR_dup8	0	0	0	0	0	0	0	0	0	0	0	0	0	0	0	0	0	0	0	0	0	0	0	0	0	0	0	0	0	0	1	0	0	0	0	0	0	0	0	0	0	2	0	2	0	0	0	0
EnSpm-N25_DR_dup87	EnSpm-N25_DR_dup87	0	0	0	0	0	0	0	0	1	0	0	0	0	0	0	0	0	0	0	0	0	0	0	0	0	0	0	0	0	0	0	0	0	0	0	2	0	2	0	1	2	3	2	3	4	0	0	1
Merlin-1_DR_dup1152	Merlin-1_DR_dup1152	0	0	0	3	0	1	0	0	0	0	0	1	0	0	0	1	0	0	0	0	0	0	0	0	0	0	0	1	0	0	1	1	1	2	0	5	4	4	6	6	38	24	24	46	27	46	28	52
IS3EU-1_DR_dup156	IS3EU-1_DR_dup156	0	1	0	0	0	0	0	1	0	0	0	0	0	0	0	0	0	0	0	0	0	0	0	0	0	1	0	0	0	0	0	1	0	1	0	0	0	4	0	0	8	10	8	4	3	8	6	8
Rex1-53_DR_dup4	Rex1-53_DR_dup4	0	1	0	0	0	0	0	0	0	0	0	0	0	0	0	0	0	0	0	0	0	0	0	0	0	0	0	0	0	0	0	0	0	1	0	0	0	0	0	0	23	23	22	22	21	33	23	34
Helitron-N3B_DR_dup267	Helitron-N3B_DR_dup267	0	0	0	0	0	0	0	0	0	0	0	0	0	1	0	0	0	0	0	0	3	5	4	5	4	11	8	6	0	8	1	7	5	4	12	12	6	9	3	6	10	17	10	6	8	11	4	24
Harbinger-4N1_DR_dup119/120	Harbinger-4N1_DR_dup119/120	0	0	0	0	0	0	0	0	0	0	0	0	0	0	0	0	4	0	1	0	1	0	1	0	0	7	11	5	6	8	9	8	4	5	6	9	3	5	2	5	1	0	1	0	2	0	0	2
DNA11TA1_DR_dup322	DNA11TA1_DR_dup322	0	0	0	0	0	0	0	0	0	0	0	2	0	0	0	0	1	0	1	0	0	0	1	1	1	4	6	9	11	12	6	7	7	9	4	3	10	4	3	13	1	4	3	1	3	3	0	3
ANGEL_dup1151	ANGEL_dup1151	0	0	0	0	0	1	0	0	0	2	0	0	0	0	0	0	0	0	0	0	0	0	0	1	0	3	6	6	4	3	1	2	3	0	0	8	2	9	0	6	1	2	3	4	2	1	0	1
LOOPERN6B_DR_dup91/92	LOOPERN6B_DR_dup91/92	0	0	0	0	0	0	0	0	0	0	0	0	0	0	0	0	0	0	0	0	0	0	0	3	0	4	5	6	9	7	4	1	7	6	9	11	8	18	7	10	3	6	6	5	4	0	3	1
IS3EU-4_DR_dup264	IS3EU-4_DR_dup264	0	0	0	0	1	1	2	0	0	0	2	0	0	1	0	4	2	3	6	1	2	2	3	6	1	3	4	3	0	2	0	0	0	0	0	0	1	0	0	0	2	6	7	3	5	3	3	0
DNA-TA-4_DR_dup232	DNA-TA-4_DR_dup232	0	0	0	0	0	1	2	1	0	1	8	4	8	10	5	4	6	11	7	4	9	11	7	1	6	7	2	4	5	3	7	5	6	0	3	0	4	0	0	3	2	0	0	0	1	3	9	4
DNA7-N1_DR_dup232	DNA7-N1_DR_dup232	0	0	0	0	0	0	0	0	0	0	0	0	0	0	0	0	0	0	0	0	5	0	8	4	1	13	7	8	3	2	7	12	10	6	6	9	5	8	12	10	5	15	8	9	13	7	12	10
ERV1-I_DR_dup3	ERV1-I_DR_dup3	0	0	0	0	0	0	0	0	0	0	0	0	0	0	0	0	0	0	0	0	6	62	60	4	5	125	102	3	2	74	1	3	75	71	105	31	2	2	67	29	0	0	0	2	1	1	1	0
Gypsy141-LTR_DR_dup0/1_I_DR_dup0	Gypsy141-LTR_DR_dup0/1_I_DR_dup0	0	0	0	0	0	0	0	0	0	0	0	0	0	0	0	0	0	0	0	0	0	0	0	0	0	2	2	2	0	1	3	1	1	3	1	2	1	2	3	3	4	3	1	3	3	7	4	7
DNA8-27B_DR_dup27	DNA8-27B_DR_dup27	0	0	0	0	0	0	0	0	0	0	0	0	0	0	0	0	0	0	0	0	1	0	0	0	0	1	0	0	0	0	8	0	3	1	2	2	1	2	1	2	2	1	1	1	3	6	7	3
hAT-N25B_DR_dup37	hAT-N25B_DR_dup37	0	0	0	0	0	0	0	0	0	0	0	0	0	0	0	0	0	0	0	0	0	0	3	0	3	1	0	4	4	5	4	6	3	3	1	2	2	1	4	2	6	1	2	1	4	4	5	1
DNA-5-6_DR_dup18/19/20	DNA-5-6_DR_dup18/19/20	0	0	0	0	0	0	0	0	0	0	0	0	0	0	0	0	0	0	0	0	1	2	3	0	1	2	10	2	1	2	8	4	2	0	5	3	2	2	3	1	3	1	1	1	1	2	5	2
TDR22B_dup33	TDR22B_dup33	0	0	0	0	0	0	0	0	0	0	0	0	0	0	0	0	0	0	0	1	3	1	5	1	1	8	4	4	4	3	10	7	8	2	4	3	6	1	8	2	4	4	2	2	3	4	5	8
ANGEL_dup1178/1179	ANGEL_dup1178/1179	0	0	0	0	0	0	0	0	0	0	0	0	0	0	0	0	0	0	0	0	1	1	2	3	1	22	35	29	34	24	20	20	33	21	36	10	16	9	6	8	8	13	8	13	8	2	9	3
EnSpm-N3C_DR_dup64	EnSpm-N3C_DR_dup64	0	0	0	0	0	0	0	0	0	0	0	0	0	0	0	0	0	0	0	0	0	0	1	1	0	6	13	9	15	5	3	29	21	12	7	2	9	8	5	7	1	7	6	5	4	0	1	3
DNA9-6_DR_dup138	DNA9-6_DR_dup138	0	0	0	0	0	0	1	0	0	0	1	1	0	0	1	0	0	1	0	0	2	0	3	1	1	41	49	32	32	30	18	29	41	37	16	10	20	29	12	13	14	12	7	19	13	3	5	10
EnSpm-N21_DR_dup360	EnSpm-N21_DR_dup360	0	0	1	0	0	0	0	0	0	0	7	5	15	3	8	11	8	10	11	6	19	13	13	8	9	50	56	57	52	59	32	36	39	47	54	21	26	33	19	21	16	17	15	17	13	4	6	6
EnSpm-N49B_DR_dup14	EnSpm-N49B_DR_dup14	0	0	0	0	0	0	0	0	0	0	0	0	0	0	0	0	0	0	0	0	2	3	2	2	4	8	3	3	8	2	2	11	1	8	1	0	2	3	3	2	0	3	2	1	0	1	0	0
TDR8_dup66	TDR8_dup66	0	0	0	0	0	0	0	0	0	0	0	0	0	0	0	0	0	0	0	0	0	0	3	0	0	1	0	0	0	0	1	0	0	10	0	0	0	0	0	0	1	0	0	0	0	0	0	0
TDR25_dup86	TDR25_dup86	0	0	0	0	0	0	0	0	0	0	0	0	0	0	0	0	0	0	0	0	3	0	0	0	0	3	6	2	1	1	3	3	2	3	3	2	5	3	4	3	5	5	5	2	3	4	8	8
ANGEL_dup1184	ANGEL_dup1184	0	0	0	0	0	0	0	0	0	0	0	0	0	0	0	0	0	0	0	0	0	0	1	0	1	0	0	2	1	1	0	1	1	0	2	1	1	0	1	0	2	1	0	1	0	2	3	6
HATN7_DR_dup80	HATN7_DR_dup80	0	0	0	0	0	0	1	0	0	0	0	0	0	0	0	1	0	1	0	0	0	0	0	0	0	2	2	0	1	0	0	0	1	1	0	0	2	4	4	3	0	0	1	0	2	2	0	2
DNA-1-11_DR_dup74	DNA-1-11_DR_dup74	0	0	0	0	0	0	0	0	0	0	0	0	0	0	0	0	0	0	0	0	0	0	0	0	0	0	0	0	0	0	1	0	1	0	1	1	1	1	0	0	0	0	0	1	0	1	1	0
DNA15TA1_DR_dup113	DNA15TA1_DR_dup113	0	0	0	0	0	0	0	0	0	0	1	0	0	0	0	0	0	0	0	0	0	0	0	0	0	0	0	0	0	0	0	0	0	0	0	1	0	1	2	0	0	0	0	0	0	0	0	0
hAT-N203_DR_dup81	hAT-N203_DR_dup81	0	0	2	2	1	1	1	0	0	1	2	1	3	3	1	1	2	4	7	5	0	0	1	0	0	0	1	0	0	0	0	0	0	0	0	0	0	1	0	0	0	0	0	0	0	0	1	0
Helitron-2_DR_dup940	Helitron-2_DR_dup940	0	0	1	1	0	0	2	3	1	1	2	2	6	3	1	6	2	4	2	6	6	2	1	0	0	1	0	0	0	1	0	0	0	0	0	0	1	0	0	0	0	0	0	0	0	0	0	0
EnSpm-17_DR_dup229	EnSpm-17_DR_dup229	0	0	0	0	0	0	0	0	0	0	0	0	0	0	0	0	0	0	0	0	0	0	0	0	0	0	0	0	0	0	0	0	0	0	0	0	0	0	0	0	2	1	2	0	2	1	3	5
CryptonV-N6_DR_dup251/252	CryptonV-N6_DR_dup251/252	0	0	0	0	0	0	0	0	0	0	0	0	0	0	0	0	0	0	0	0	0	0	0	0	0	0	0	0	0	0	0	0	0	0	0	0	0	0	1	0	10	11	7	11	11	18	9	17
ANGEL_dup1198	ANGEL_dup1198	0	0	0	0	0	0	0	0	0	1	0	0	0	0	0	0	0	0	0	1	0	0	0	1	0	0	0	0	0	1	0	0	0	1	0	0	0	0	1	0	7	8	8	6	11	17	29	32
EnSpm-7_DR_dup210	EnSpm-7_DR_dup210	0	0	0	0	0	0	0	0	0	0	0	0	0	0	0	0	0	0	0	0	0	0	0	0	0	0	0	0	0	0	0	0	0	0	0	0	0	0	0	0	7	3	3	10	1	6	6	5
DNA7-N1_DR_dup239	DNA7-N1_DR_dup239	0	0	0	0	0	0	0	0	0	0	0	0	0	0	0	0	1	0	1	1	28	10	5	20	25	7	1	8	0	7	4	0	2	1	1	10	1	3	0	7	3	8	3	3	3	1	1	3
Copia-13F_DR-I_dup1	Copia-13F_DR-I_dup1	0	0	0	0	0	0	0	0	0	0	0	0	0	0	0	0	0	0	0	0	0	1	0	0	5	10	21	6	8	19	1	4	8	9	11	3	3	4	5	3	0	1	2	4	3	0	1	0
LTR1B_DR_dup7	LTR1B_DR_dup7	0	0	0	0	0	0	0	0	0	0	0	0	0	0	0	0	0	0	0	0	1	3	0	0	0	18	11	20	7	9	9	7	1	9	3	2	2	3	7	1	0	1	0	0	0	4	1	0
EnSpm-22N2_DR_dup76	EnSpm-22N2_DR_dup76	0	0	0	0	0	0	0	0	0	0	0	0	0	0	0	0	0	0	0	0	112	32	0	1	0	113	9	3	0	0	32	0	4	0	149	45	1	3	0	0	4	1	0	5	64	608	1	2
hAT-N163C_DR_dup6	hAT-N163C_DR_dup6	0	0	1	0	0	0	0	0	0	0	0	0	0	0	0	0	0	0	0	0	0	3	2	2	1	4	5	3	1	6	1	2	0	4	3	4	4	2	4	2	4	6	3	6	2	3	5	1
L2-1_DR_dup118/119	L2-1_DR_dup118/119	0	0	0	0	0	0	0	0	0	0	0	0	0	0	0	0	0	0	0	0	1	4	1	6	2	3	4	5	6	4	3	4	5	1	2	20	10	11	20	21	33	24	12	42	23	4	4	1
L2-2_DRe_dup155	L2-2_DRe_dup155	0	0	0	0	0	0	0	0	0	0	0	0	0	0	0	0	0	0	0	0	0	3	1	2	0	4	3	0	0	1	1	3	0	0	0	1	1	0	0	1	0	0	1	0	0	7	0	2
ERV1-N5-LTR_DR_dup7	ERV1-N5-LTR_DR_dup7	0	0	0	0	0	0	0	0	0	0	0	0	0	0	0	0	0	0	0	0	0	0	0	0	0	0	0	0	0	0	0	0	0	0	0	0	0	0	0	0	0	0	1	0	1	2	1	1
Kolobok-N15_DR_dup51/52	Kolobok-N15_DR_dup51/52	0	0	0	0	0	0	0	0	0	0	0	0	0	0	0	0	0	0	0	0	0	0	0	0	0	0	0	0	0	0	0	0	0	0	0	0	0	0	0	2	0	0	0	1	1	0	0	0
DNA-2-14_DR	DNA-2-14_DR	0	0	0	0	0	0	0	0	0	0	0	0	0	0	0	0	0	0	0	0	0	0	0	0	0	0	5	0	0	0	0	0	0	0	3	0	0	0	0	0	9	0	23	0	0	5	0	0
DNA-1-5_DR_dup49/50	DNA-1-5_DR_dup49/50	3	9	3	9	12	10	3	7	4	4	7	8	5	3	10	5	6	5	5	2	1	2	3	2	2	1	1	3	1	0	2	0	1	0	2	1	0	1	1	2	0	0	0	0	1	1	0	2
Polinton-4_DR_dup586/587/588/589	Polinton-4_DR_dup586/587/588/589	7	5	10	7	9	14	7	10	5	7	12	7	13	4	12	15	15	10	10	10	4	10	10	5	7	2	2	7	6	1	4	3	3	2	1	3	1	1	3	2	2	5	7	10	7	7	3	16
ANGEL_dup1230	ANGEL_dup1230	0	0	0	0	0	0	0	0	0	0	0	1	1	0	0	0	0	0	0	0	0	0	0	2	0	0	1	0	0	0	3	0	1	0	0	1	0	2	0	2	3	0	0	1	1	1	1	5
Harbinger-N31B_DR_dup90	Harbinger-N31B_DR_dup90	0	0	0	0	0	0	0	0	0	0	0	0	0	0	0	0	0	0	0	0	0	0	0	0	1	1	1	0	0	1	0	0	1	1	0	0	0	1	0	0	0	2	0	1	0	0	2	7
Harbinger-N28_DR_dup41	Harbinger-N28_DR_dup41	0	0	0	0	0	0	0	0	0	0	0	0	0	0	0	0	0	0	0	0	0	0	0	0	0	0	1	0	0	0	0	0	0	0	0	0	0	0	0	0	1	1	0	0	3	0	1	1
TDR16_dup271	TDR16_dup271	0	0	0	0	0	0	0	0	0	0	0	0	0	0	0	0	0	0	0	0	0	0	0	0	0	0	0	0	0	0	0	0	0	0	0	0	0	0	0	0	0	0	1	2	1	4	3	3
Harbinger-N27_DR_dup89	Harbinger-N27_DR_dup89	0	0	0	0	0	0	0	0	0	0	0	0	0	0	0	0	0	0	0	0	0	0	0	0	0	0	0	0	0	0	0	0	0	0	0	0	0	0	0	0	2	2	1	2	3	3	3	5
hAT-N88_DR_dup79	hAT-N88_DR_dup79	0	0	0	0	0	0	0	0	0	0	0	0	0	0	0	0	0	0	0	0	0	0	0	0	0	0	0	0	0	0	0	0	0	0	0	0	0	0	0	0	6	4	2	7	3	7	3	9
Harbinger-N13_DR_dup59	Harbinger-N13_DR_dup59	1	0	0	0	0	0	0	0	0	0	0	0	0	0	0	0	0	0	0	0	0	0	0	0	0	0	0	0	0	0	0	0	0	0	0	0	0	0	0	0	2	2	3	1	0	3	1	5
hAT-N133_DR_dup85	hAT-N133_DR_dup85	0	0	0	0	0	0	0	0	0	0	0	0	0	0	0	0	0	0	0	0	0	0	0	0	0	1	0	0	0	0	0	0	0	0	0	0	0	0	0	0	8	8	7	8	8	20	19	25
hAT-30N1_DR_dup66	hAT-30N1_DR_dup66	0	0	0	0	0	0	0	0	0	0	0	0	0	0	0	0	0	0	0	0	1	0	3	6	1	6	3	3	0	0	0	0	5	2	1	0	1	2	0	0	1	1	4	0	2	3	3	0
Gypsy-15-LTR_DR_dup0/1_I_DR_dup1	Gypsy-15-LTR_DR_dup0/1_I_DR_dup1	0	0	0	0	0	0	0	0	0	0	0	0	0	0	0	0	0	0	0	0	11	0	14	0	14	19	4	0	1	18	15	2	18	1	31	0	2	1	38	23	7	3	44	35	44	2	1	43
Copia-21_DR-I_dup2/3	Copia-21_DR-I_dup2/3	0	0	0	0	0	0	0	0	0	0	0	0	0	0	0	0	0	0	0	0	7	13	8	7	12	12	8	11	4	8	9	9	15	10	22	5	8	9	10	4	2	0	2	1	1	0	1	0
Dada-tL_DR_dup134	Dada-tL_DR_dup134	826	784	802	837	943	778	845	886	622	799	450	534	495	473	455	672	569	374	458	412	927	883	978	815	812	1449	1648	1470	1231	1182	1612	1676	1677	1656	1392	1428	1437	3284	1210	1471	894	833	619	913	857	754	855	929
Kolobok-4N1_DR_dup89	Kolobok-4N1_DR_dup89	0	1	1	0	0	0	0	0	0	0	0	2	1	1	0	2	1	1	0	2	4	2	5	4	4	2	4	6	2	5	1	4	3	7	6	2	5	5	4	9	2	1	3	1	3	3	5	2
DIRS-N1_DR_dup8	DIRS-N1_DR_dup8	0	0	0	0	0	0	0	0	0	0	0	0	0	0	0	0	1	1	0	0	2	0	0	5	4	3	1	0	18	3	4	0	1	3	2	14	7	8	24	8	27	26	23	25	38	6	9	19
EnSpm-5_DR_dup39	EnSpm-5_DR_dup39	0	0	0	0	0	0	0	0	0	0	0	0	0	0	1	0	0	0	0	0	1	0	0	0	0	0	0	0	0	0	0	0	0	0	0	0	0	0	0	0	0	2	1	0	0	0	1	1
L2-2_DRe_dup162	L2-2_DRe_dup162	0	0	0	0	0	0	0	0	0	0	0	0	0	0	0	0	0	0	0	0	4	1	5	6	1	3	0	1	1	0	0	0	1	0	3	1	1	14	1	3	4	0	0	0	0	1	0	0
Polinton-4_DR_dup601	Polinton-4_DR_dup601	0	0	0	0	0	0	0	0	0	0	0	0	0	0	0	0	0	0	0	0	0	0	0	0	0	0	0	0	0	0	0	0	0	0	0	0	0	0	0	0	1	0	0	1	0	2	2	3
L2-3_DRe_dup123	L2-3_DRe_dup123	0	0	0	0	0	0	0	0	0	0	0	0	0	0	0	0	0	0	0	0	2	1	5	2	0	0	4	0	1	1	1	2	4	5	1	0	0	2	0	0	5	0	1	1	0	3	9	0
hAT-N68_DR_dup66	hAT-N68_DR_dup66	0	0	0	0	0	0	0	0	0	0	0	0	0	0	0	0	0	0	0	0	3	2	2	0	2	2	3	3	5	2	10	5	2	5	2	2	3	2	6	1	0	1	0	1	1	1	1	1
Copia-6-I_DR_dup1	Copia-6-I_DR_dup1	0	0	0	0	0	0	0	0	0	0	0	0	0	0	0	0	1	0	0	0	2	3	6	3	1	7	0	2	3	2	2	2	3	0	1	1	2	5	0	2	0	0	1	0	0	0	0	0
Copia-15B_DR-LTR_dup3	Copia-15B_DR-LTR_dup3	0	0	0	0	0	0	0	0	0	0	0	0	0	0	0	0	0	0	0	0	3	4	2	1	2	5	3	11	1	4	2	2	3	8	5	1	1	1	2	1	1	0	2	0	1	2	1	4
Copia-15B_DR-LTR_dup4	Copia-15B_DR-LTR_dup4	0	0	0	0	0	0	0	0	0	0	0	0	0	0	0	1	0	0	0	0	4	4	1	2	3	4	3	10	0	3	3	4	2	7	4	2	3	1	1	1	1	0	2	0	1	2	1	4
Mariner-N5B_DR_dup54	Mariner-N5B_DR_dup54	0	0	0	0	0	0	0	0	0	0	0	0	0	0	0	0	0	0	0	0	0	0	0	0	0	0	0	0	0	0	3	0	0	3	0	0	0	0	0	0	7	0	0	1	0	0	2	0
Kolobok-N4_DR_dup32	Kolobok-N4_DR_dup32	0	0	0	0	0	0	0	0	0	0	0	0	0	0	0	0	0	0	1	0	10	5	3	9	1	9	4	6	5	6	0	12	4	2	7	3	2	9	4	3	2	1	2	1	3	2	2	3
BHIKHARI-5-LTR_DR_dup2/3_I_DR_dup15	BHIKHARI-5-LTR_DR_dup2/3_I_DR_dup15	0	0	0	0	0	0	0	0	0	0	0	0	0	0	0	0	0	0	0	0	2	4	0	1	25	84	33	11	0	67	2	3	0	24	4	0	30	0	4	13	4	12	16	3	9	2	0	5
BHIKHARI_I-int_dup0/1_LTR_dup3/4	BHIKHARI_I-int_dup0/1_LTR_dup3/4	0	0	0	0	0	0	0	0	0	0	0	0	0	0	0	0	0	0	0	0	1	2	0	0	0	1	1	2	1	4	2	2	3	1	2	1	7	6	5	2	0	1	3	0	0	0	1	0
DNA-6-N2_DR_dup462	DNA-6-N2_DR_dup462	0	0	0	0	0	0	0	0	0	0	0	0	0	0	0	0	0	0	0	0	0	4	2	0	2	0	0	5	0	0	1	0	0	0	0	0	0	0	0	0	1	4	1	2	0	1	0	0
BHIKHARI_I-int_dup2_LTR_dup5/6	BHIKHARI_I-int_dup2_LTR_dup5/6	0	0	0	0	0	0	0	0	0	0	0	0	0	0	0	0	0	0	0	0	2	6	1	0	14	2	0	22	28	46	1	2	0	59	25	0	2	12	2	1	0	1	0	4	0	0	3	0
BHIKHARI_LTR_dup7	BHIKHARI_LTR_dup7	0	0	0	0	0	0	0	0	0	0	0	0	0	0	0	0	0	0	0	0	0	2	3	24	4	4	12	5	7	5	7	24	9	17	9	17	2	2	1	5	30	1	0	1	2	4	0	0
BHIKHARI-5-LTR_DR_dup4	BHIKHARI-5-LTR_DR_dup4	0	0	0	0	0	0	0	0	0	0	0	0	0	0	0	0	0	0	0	0	7	5	30	2	51	5	46	6	23	18	11	8	82	18	37	8	25	22	88	6	7	1	2	74	0	5	2	4
Zisupton-6_DR_dup1153/1154/1159	Zisupton-6_DR_dup1153/1154/1159	0	0	0	0	0	0	0	0	2	3	0	0	0	0	0	0	0	0	0	0	2	2	2	1	0	15	3	10	11	8	3	9	15	6	5	2	8	8	4	1	10	0	7	15	5	0	1	0
ERV1-N8-I_DR_dup1	ERV1-N8-I_DR_dup1	0	0	0	0	0	0	1	0	0	0	0	0	0	0	0	0	0	0	0	0	1	0	0	0	0	0	0	0	0	1	1	3	0	0	1	2	4	6	2	2	18	40	33	16	39	38	43	66
DNA-3-6_DR_dup46	DNA-3-6_DR_dup46	0	0	0	0	0	0	0	0	0	0	1	0	0	0	0	0	0	0	0	0	0	0	1	0	0	0	1	1	1	1	0	1	3	0	3	1	1	3	2	1	4	2	2	0	1	2	2	0
L1-90_DR_dup0/1/2/5	L1-90_DR_dup0/1/2/5	0	0	0	0	0	0	0	0	0	0	0	0	0	0	0	0	0	0	0	0	0	0	3	0	0	1	1	3	7	1	1	1	0	0	0	2	2	1	0	0	6	1	4	2	2	3	2	1
hAT-N31_DR_dup53	hAT-N31_DR_dup53	0	0	0	0	0	0	0	0	0	0	0	0	0	0	0	0	0	0	0	0	0	3	1	1	0	0	0	2	1	0	3	1	1	0	2	0	0	0	1	2	1	1	0	3	3	9	3	2
L1-90_DR_dup3	L1-90_DR_dup3	0	0	0	0	0	0	0	0	0	0	0	0	0	0	0	0	0	0	0	0	0	1	1	0	0	3	3	4	4	1	5	1	2	2	3	1	4	5	1	4	6	1	2	6	7	8	7	6
Rex1-40_DRe_dup51	Rex1-40_DRe_dup51	0	0	0	0	0	0	0	0	0	0	0	0	0	0	0	0	0	0	0	0	1	4	1	0	0	1	2	3	2	3	2	0	5	2	4	2	2	3	0	1	4	5	8	5	6	5	7	4
Helitron-N3B_DR_dup292	Helitron-N3B_DR_dup292	0	0	0	0	0	0	0	0	0	0	0	0	0	0	0	0	0	0	0	0	1	1	0	0	0	5	1	2	1	2	1	5	4	1	3	2	2	6	3	3	1	4	2	3	8	5	4	6
Nimb-9_DR_dup2	Nimb-9_DR_dup2	0	0	0	0	0	0	0	0	0	0	0	0	0	0	0	1	0	0	0	0	0	0	6	11	0	6	5	11	2	0	1	0	0	1	1	0	0	0	0	0	0	0	0	0	0	0	0	0
LRS_DR_dup12	LRS_DR_dup12	0	0	0	0	0	0	0	0	0	0	0	0	0	0	0	0	0	0	0	0	3	8	2	3	0	6	0	0	5	14	2	1	3	1	3	2	2	2	0	1	2	5	3	5	1	6	27	35
DIRS1_DR_dup51	DIRS1_DR_dup51	0	0	0	0	0	0	0	0	0	0	0	0	0	0	0	0	0	0	0	0	2	4	0	2	1	6	3	3	8	3	4	4	9	3	6	9	13	6	4	11	15	14	11	16	11	12	9	22
Polinton-4N1_DR_dup162	Polinton-4N1_DR_dup162	1	1	0	1	3	2	2	1	3	3	2	1	3	1	1	3	1	4	0	2	2	0	0	1	0	3	2	2	2	4	2	1	1	0	7	4	4	3	2	2	7	2	4	9	11	9	7	15
Rex1-31_DRe_dup142	Rex1-31_DRe_dup142	0	0	0	0	0	0	0	0	0	0	0	0	0	0	0	0	0	0	0	0	4	70	39	61	8	10	15	18	82	21	13	9	6	11	88	50	63	118	57	29	11	5	1	8	6	45	43	2
ERV1-N3-LTR_DR_dup4	ERV1-N3-LTR_DR_dup4	0	0	0	0	0	0	0	0	0	0	0	0	0	0	0	0	0	0	0	0	4	2	0	1	2	18	9	1	0	7	5	1	2	13	6	0	6	79	21	32	68	74	0	12	1	19	17	18
hAT-N131_DR_dup92/93	hAT-N131_DR_dup92/93	0	0	0	0	0	0	0	0	0	0	0	0	0	0	0	0	0	0	0	0	0	0	1	0	2	1	1	0	1	0	0	1	1	1	2	5	6	3	4	7	12	8	5	7	9	9	4	9
LOOPERN2_DR_dup96	LOOPERN2_DR_dup96	0	0	0	0	0	0	0	0	0	0	0	0	0	0	0	0	0	0	0	0	0	1	0	0	0	5	1	3	4	3	0	1	2	7	4	4	7	6	4	5	14	12	12	15	15	22	21	22
Helitron-2_DR_dup997	Helitron-2_DR_dup997	0	0	1	1	1	2	2	1	1	1	1	1	2	0	1	3	3	4	1	1	1	0	2	2	1	2	0	0	1	2	0	1	1	1	1	0	1	0	0	1	6	1	1	5	2	2	4	3
Mariner-N5B_DR_dup63/64	Mariner-N5B_DR_dup63/64	0	0	0	0	0	0	0	0	0	0	0	0	0	0	0	0	0	0	0	0	0	0	2	3	0	3	6	2	4	1	4	4	1	2	4	5	5	4	9	5	11	11	10	9	9	19	6	12
EnSpm-N36B_DR_dup97	EnSpm-N36B_DR_dup97	0	0	0	0	0	0	0	0	0	0	0	0	0	0	0	0	0	0	0	0	0	0	2	0	0	4	0	2	4	0	2	1	5	0	1	6	4	9	11	4	7	12	9	11	3	14	16	14
Kolobok-1_DR_dup45	Kolobok-1_DR_dup45	0	0	0	0	0	0	0	0	0	0	0	0	0	0	0	0	0	0	0	0	8	14	3	12	15	4	9	1	3	1	2	4	1	0	1	2	0	3	3	1	1	1	0	1	0	0	0	0
DIRS1a_DR_dup14	DIRS1a_DR_dup14	0	0	0	0	0	0	0	0	0	0	0	0	0	0	0	0	0	0	0	0	0	0	0	0	0	0	0	0	0	0	0	0	0	0	0	0	0	1	0	0	1	0	0	2	0	1	0	2
L1-117_DR_dup2	L1-117_DR_dup2	0	0	0	0	0	0	0	0	0	0	0	0	0	0	0	0	0	0	0	0	0	0	0	0	0	0	0	0	0	0	0	0	0	0	0	0	0	1	0	0	6	0	1	1	2	2	0	2
L2-1_DR_dup136	L2-1_DR_dup136	0	0	0	0	0	0	0	0	0	0	0	0	0	0	0	0	0	0	0	0	1	0	4	0	4	1	0	3	1	1	0	0	3	0	1	9	0	0	7	0	9	1	2	1	0	2	1	1
DIRS-6B_DR_dup20	DIRS-6B_DR_dup20	0	0	0	0	0	0	0	0	0	0	0	0	0	0	0	2	0	0	0	0	14	15	7	13	16	11	11	9	16	7	15	5	21	6	6	4	10	4	6	4	1	1	3	0	2	1	2	2
BHIKHARI_LTR_dup8	BHIKHARI_LTR_dup8	0	0	0	0	0	0	0	0	0	0	0	0	0	0	0	0	0	0	0	0	12	17	13	15	7	13	53	40	45	45	14	59	253	29	18	120	61	52	104	71	12	18	15	25	15	1	7	8
Gypsy85-LTR_DR_dup1/2_I_DR_dup1	Gypsy85-LTR_DR_dup1/2_I_DR_dup1	0	0	0	0	0	0	0	0	0	0	0	0	0	0	0	0	0	0	0	0	0	0	0	0	0	4	1	0	0	0	0	0	2	0	3	1	3	2	1	4	7	7	6	2	5	3	4	11
Copia-8-LTR_DR_dup19_I_DR_dup4	Copia-8-LTR_DR_dup19_I_DR_dup4	0	0	0	0	0	0	0	0	0	0	0	0	0	0	0	0	0	0	1	0	4	1	8	6	4	2	4	3	2	1	0	1	0	1	3	1	0	1	0	0	0	0	0	0	0	0	0	0
Harbinger-7_DR	Harbinger-7_DR	0	0	0	0	0	0	0	0	0	0	0	0	0	0	0	0	0	0	0	0	10	3	1	5	13	2	1	2	0	2	1	1	3	1	1	0	0	0	0	0	0	0	0	0	0	0	0	0
DNA-2-4_DR_dup18	DNA-2-4_DR_dup18	0	0	0	0	0	1	0	0	0	0	0	0	0	0	0	0	2	0	0	0	0	0	0	1	0	10	4	6	10	3	9	10	21	13	9	21	24	15	32	14	40	35	34	51	38	42	29	50
REX1-7_DR_dup3	REX1-7_DR_dup3	0	0	0	0	0	0	0	0	0	0	0	0	0	0	0	0	0	0	0	0	3	0	1	2	0	7	8	1	6	7	5	0	0	5	10	0	7	2	0	2	0	1	0	1	1	4	0	2
DNA-1-7_DR_dup464	DNA-1-7_DR_dup464	0	0	0	0	0	0	0	0	0	0	0	0	0	0	0	0	0	0	0	0	0	1	1	0	0	1	0	2	0	0	1	2	0	1	0	0	1	0	0	0	1	1	0	3	1	5	3	4
Tx1-41_DR_dup2	Tx1-41_DR_dup2	0	0	0	0	0	0	0	0	0	0	0	0	0	0	0	0	0	0	0	0	0	0	2	0	0	0	0	0	0	0	0	0	0	0	0	0	0	0	0	2	1	0	0	1	1	0	0	0
hAT-30N1_DR_dup70	hAT-30N1_DR_dup70	0	0	0	0	0	0	0	0	0	0	0	0	0	0	0	0	0	0	0	0	2	2	0	0	0	0	0	0	0	1	0	0	1	1	1	2	0	3	0	1	5	0	3	0	1	2	1	5
DNA-8-4_DR_dup19	DNA-8-4_DR_dup19	0	0	0	0	0	0	0	0	0	0	0	0	0	0	0	0	0	0	0	0	2	2	0	0	0	6	4	3	8	2	2	0	6	2	2	2	1	2	3	3	1	1	1	1	3	1	1	2
ERV1-N5-I_DR_dup0/1_LTR_DR_dup8	ERV1-N5-I_DR_dup0/1_LTR_DR_dup8	0	0	0	0	0	0	1	0	0	0	0	0	0	0	0	0	0	0	0	0	0	0	0	0	0	0	1	0	0	0	0	0	0	0	0	0	0	0	0	0	0	0	0	0	0	0	0	0
ERV1-I_DR_dup5/6/7__DR-LTR_dup0	ERV1-I_DR_dup5/6/7__DR-LTR_dup0	0	3	1	0	0	0	1	0	0	1	0	1	0	0	0	0	4	0	2	1	698	867	810	754	515	1935	1703	1978	1136	1065	1103	1968	1448	1615	1365	518	756	671	639	712	24	20	19	27	23	9	4	9
DNA-6-N4_DR_dup29	DNA-6-N4_DR_dup29	0	0	0	0	0	0	0	0	0	0	0	0	0	0	0	0	0	0	0	0	0	0	0	0	0	0	0	0	0	0	0	0	0	0	0	1	1	3	1	0	0	0	0	2	1	1	1	1
DNAX-18_DR_dup97/98	DNAX-18_DR_dup97/98	0	0	0	0	0	0	0	0	0	0	0	0	0	0	0	0	0	0	0	0	0	0	0	0	0	0	0	0	0	0	0	0	0	0	0	0	0	0	0	0	0	0	0	1	0	0	0	0
BHIKHARI-5-I_DR_dup21	BHIKHARI-5-I_DR_dup21	0	0	0	0	0	0	0	0	0	0	0	1	0	0	0	0	0	0	0	0	25	14	3	13	27	32	32	31	28	21	36	30	38	35	27	35	24	34	23	18	12	13	8	28	11	9	1	14
hAT-N29_DR_dup70/71	hAT-N29_DR_dup70/71	0	4	3	7	1	4	5	4	4	6	1	5	3	0	3	3	6	1	3	4	1	1	0	2	4	3	0	1	0	1	1	2	2	0	1	3	7	4	6	3	35	21	23	28	43	41	47	55
hAT5-N2B_DR_dup16	hAT5-N2B_DR_dup16	0	0	0	0	0	0	0	0	0	0	0	0	0	0	0	0	0	0	0	0	0	0	0	0	0	0	0	0	0	0	0	0	0	0	0	0	1	0	1	0	4	2	2	2	1	4	2	5
DNA8-25_DR_dup362	DNA8-25_DR_dup362	0	1	1	2	0	3	3	3	0	2	2	3	1	0	0	3	4	1	4	0	0	3	4	4	2	1	0	1	0	2	4	0	1	4	4	1	2	1	5	2	8	9	11	10	17	16	10	7
L2-16_DRe_dup9	L2-16_DRe_dup9	0	0	0	0	0	0	0	0	0	0	0	0	0	0	0	0	0	0	0	0	0	0	0	0	1	0	0	0	2	0	1	2	2	0	1	0	0	3	2	0	8	4	0	2	10	4	2	4
L2-1_DR_dup138	L2-1_DR_dup138	0	0	0	0	0	0	0	0	0	0	0	0	0	0	0	0	0	0	0	0	2	1	0	0	0	2	3	0	1	0	1	3	1	4	11	15	0	1	1	2	6	10	4	8	2	2	1	7
ERV2_DR-LTR_dup7	ERV2_DR-LTR_dup7	0	0	0	0	0	0	0	0	0	0	0	0	0	0	0	1	0	0	0	0	14	1	7	1	1	7	0	3	3	2	9	6	1	7	1	4	2	3	4	2	0	0	0	0	0	0	2	0
hAT-N68_DR_dup75/76	hAT-N68_DR_dup75/76	0	0	0	0	0	0	0	0	0	0	0	0	0	0	0	0	0	0	0	0	0	1	0	0	0	0	2	3	3	1	0	0	0	2	4	0	3	0	0	1	0	2	1	6	3	6	0	6
L2-2_DRe_dup166	L2-2_DRe_dup166	0	0	0	0	0	0	0	0	0	0	0	0	0	0	0	0	0	0	0	0	0	2	0	1	0	5	6	0	0	1	5	3	4	6	4	7	4	10	8	4	16	5	10	9	9	9	12	7
Nimb-6_DR_dup1/2	Nimb-6_DR_dup1/2	0	0	0	0	0	0	0	0	0	0	0	0	0	0	0	0	0	0	0	0	0	0	0	0	0	1	0	1	0	0	0	0	0	0	1	2	0	0	0	3	5	8	3	7	11	8	7	4
Dada-U1A_DR_dup247/248	Dada-U1A_DR_dup247/248	0	0	0	0	0	0	0	0	0	0	0	0	0	0	0	0	0	0	0	0	0	0	0	0	0	0	0	0	1	0	0	0	2	0	0	3	1	5	3	5	3	5	6	9	6	5	4	6
SINE2-3_DR_dup599	SINE2-3_DR_dup599	0	0	0	0	0	0	0	0	0	0	0	0	0	0	0	0	0	0	0	0	0	0	0	0	0	0	0	1	0	1	1	2	2	1	0	1	2	1	1	4	6	2	5	7	4	2	3	0
SINE2-3_DR_dup600	SINE2-3_DR_dup600	0	0	0	0	0	0	0	0	0	0	0	0	0	0	0	0	0	0	0	0	0	0	0	0	0	1	0	0	1	0	0	1	0	0	0	4	7	2	1	3	6	5	1	4	4	3	2	3
HarbingerN1_DR_dup109	HarbingerN1_DR_dup109	0	0	0	0	0	0	0	0	0	0	0	0	0	1	0	0	0	0	0	0	0	0	0	1	0	0	0	0	0	0	1	0	0	2	1	2	1	2	0	1	6	5	5	4	1	4	3	7
DNA2-8_DR_dup120/121	DNA2-8_DR_dup120/121	0	0	0	0	0	0	0	0	0	0	0	0	0	0	0	0	0	1	0	0	0	0	0	0	0	0	0	0	0	0	0	0	0	0	0	0	0	0	0	0	5	3	1	6	1	6	6	7
ANGEL_dup1266	ANGEL_dup1266	0	0	0	0	0	0	0	0	0	0	0	0	1	0	0	0	0	0	0	0	0	0	0	0	0	0	0	0	0	0	0	0	0	0	0	0	0	0	0	0	2	11	12	5	11	19	26	20
Merlin-1_DR_dup1287	Merlin-1_DR_dup1287	0	0	0	0	0	0	0	0	0	0	0	0	0	0	0	0	0	0	0	0	0	0	0	0	0	0	0	0	0	0	0	0	0	0	0	0	0	0	0	0	3	6	4	4	7	8	7	13
Zisupton-6_DR_dup1183	Zisupton-6_DR_dup1183	0	0	0	0	0	0	0	0	0	0	0	0	0	0	0	0	0	0	0	0	0	0	0	0	0	0	0	0	0	0	0	0	0	0	0	0	0	0	0	1	2	2	0	1	1	4	5	3
Gypsy-31-LTR_DR_dup121	Gypsy-31-LTR_DR_dup121	0	0	0	0	0	0	0	0	0	0	1	0	0	0	0	0	0	0	0	0	0	0	0	0	0	0	0	0	0	0	0	0	0	0	0	0	0	0	0	0	1	1	2	1	0	3	3	1
EnSpm-N3B_DR_dup54	EnSpm-N3B_DR_dup54	0	0	0	0	0	0	0	0	0	0	0	0	0	0	0	0	0	0	0	0	2	3	2	2	2	17	4	2	3	1	6	1	7	3	4	0	8	1	2	2	1	1	18	2	2	0	2	1
L1-44_DR_dup12	L1-44_DR_dup12	0	0	0	0	0	0	0	0	0	0	0	0	0	0	0	0	0	0	0	0	0	4	1	0	2	1	2	0	2	1	1	0	2	2	0	0	3	1	2	1	4	3	4	2	3	8	5	2
Gypsy61-I_DR_dup2	Gypsy61-I_DR_dup2	1	0	3	6	3	0	2	1	2	3	4	6	6	0	3	6	3	2	6	3	1	1	0	3	1	2	0	1	1	0	1	2	0	0	0	3	0	0	0	0	2	2	0	2	2	2	0	4
L2-3_DRe_dup150	L2-3_DRe_dup150	18	13	6	21	13	10	7	7	10	13	6	6	5	4	6	11	8	8	6	7	1	1	3	2	1	1	0	0	2	0	0	1	0	0	0	0	0	2	0	0	2	5	6	8	8	17	15	16
EnSpm-N48B_DR_dup326	EnSpm-N48B_DR_dup326	0	0	0	0	1	2	1	0	0	2	0	0	1	0	0	0	0	1	1	2	1	0	0	0	1	1	0	0	0	0	0	0	0	0	0	0	0	0	0	0	2	2	1	1	3	3	9	8
Tc1-4_DR_dup120	Tc1-4_DR_dup120	0	0	0	0	0	0	0	0	0	0	0	0	0	0	0	0	0	0	0	0	0	0	1	0	0	0	0	3	1	1	1	0	0	0	2	9	0	3	2	2	3	1	3	6	3	4	4	2
DNA8-23_DR_dup212	DNA8-23_DR_dup212	0	0	0	0	0	1	0	0	0	0	0	0	0	1	0	1	0	0	0	0	0	0	1	0	0	1	0	1	0	2	0	0	0	0	0	0	0	2	3	1	5	1	2	4	6	6	4	2
L1-18_DR_dup5	L1-18_DR_dup5	0	0	0	0	0	0	0	0	0	0	0	0	0	0	0	0	0	0	0	0	4	4	4	1	0	5	7	3	2	4	2	0	2	1	3	1	4	0	0	0	6	1	6	2	4	3	1	1
hAT-N135_DR_dup57	hAT-N135_DR_dup57	0	2	2	0	2	1	0	1	0	2	1	0	0	0	1	0	0	0	0	0	0	0	0	0	0	1	0	0	0	0	0	0	0	0	0	0	1	1	1	2	3	12	6	5	4	6	6	7
DNA8-26_DR_dup270/271	DNA8-26_DR_dup270/271	0	0	0	0	0	0	0	0	0	0	0	0	0	0	0	0	0	0	0	0	0	0	0	0	0	0	0	0	0	0	0	0	0	0	0	0	0	2	0	0	1	3	1	0	3	4	1	2
ERV1-8_DR-LTR_dup6	ERV1-8_DR-LTR_dup6	5	1	2	1	1	5	6	9	5	5	14	6	9	7	12	8	19	2	13	9	4	12	13	7	7	1	2	0	4	1	0	1	2	1	1	1	2	0	2	2	4	0	2	1	0	2	2	1
CryptonV-N4_DR_dup530	CryptonV-N4_DR_dup530	0	0	0	0	0	0	0	0	0	0	0	0	0	0	0	0	0	0	0	0	0	0	0	0	0	0	0	0	0	0	0	0	0	1	0	0	0	0	0	0	0	0	0	1	0	0	1	0
Mariner-N22_DRe_dup14	Mariner-N22_DRe_dup14	0	0	0	0	0	0	0	0	0	0	0	0	0	0	0	0	0	0	0	0	0	0	0	0	0	0	0	0	0	0	0	0	0	0	0	0	0	0	0	0	0	0	0	0	0	0	0	0
DIRS1_DR_dup57/58	DIRS1_DR_dup57/58	0	0	0	0	0	0	0	0	0	0	0	0	0	0	0	0	0	0	0	0	0	0	0	0	0	0	0	0	0	0	0	0	0	0	0	0	0	0	0	0	1	0	0	0	0	0	0	0
L2-2_DRe_dup170	L2-2_DRe_dup170	0	0	0	0	0	0	0	0	0	0	0	0	0	0	0	0	0	0	0	0	0	1	5	0	0	0	2	0	0	1	0	0	0	0	0	4	0	0	0	1	3	2	0	0	0	1	0	2
TDR13_dup547	TDR13_dup547	0	0	0	0	0	0	0	0	0	0	0	0	0	0	0	0	0	0	0	0	0	0	0	0	0	0	0	0	0	0	0	0	0	0	0	0	0	0	0	0	0	0	0	1	1	0	0	0
L2-1_DR_dup150	L2-1_DR_dup150	0	0	0	0	0	0	0	0	0	0	0	0	0	0	0	0	0	0	0	0	2	8	10	3	4	10	6	26	4	12	3	20	53	15	9	7	7	0	4	3	6	3	34	52	47	43	20	7
L2-2_DRe_dup173	L2-2_DRe_dup173	0	0	0	0	0	0	0	0	0	0	0	0	0	0	0	0	0	0	0	1	6	1	0	0	3	2	4	1	0	0	0	5	5	1	0	2	2	0	5	1	1	3	0	2	5	0	0	6
Mariner-N5_DR_dup72/73	Mariner-N5_DR_dup72/73	0	0	0	0	0	0	0	0	0	0	0	0	0	0	0	0	0	0	0	0	0	0	0	0	0	0	0	1	0	0	4	0	0	0	0	0	0	0	0	0	0	2	0	0	0	0	0	0
L2-1_DR_dup155	L2-1_DR_dup155	0	0	0	0	0	0	0	0	0	0	0	0	0	0	0	0	0	0	0	0	3	2	4	0	4	1	1	2	2	3	4	4	0	3	2	1	2	0	3	1	1	3	2	3	3	6	2	8
hAT-N142B_DR_dup80	hAT-N142B_DR_dup80	0	0	0	1	0	0	0	0	0	0	0	0	0	0	0	0	0	0	0	0	0	1	0	0	0	0	0	1	0	0	0	0	0	0	1	0	0	0	1	0	3	1	5	3	2	3	0	6
DIRS-14_DR	DIRS-14_DR	56	48	58	43	45	51	43	59	31	49	57	60	49	57	69	50	46	27	40	34	45	38	45	42	58	38	35	41	41	31	41	32	40	31	22	23	36	55	18	20	28	29	30	34	21	23	27	24
Gypsy-16-LTR_DR_dup4	Gypsy-16-LTR_DR_dup4	1	2	2	1	0	6	5	1	6	3	3	3	3	2	6	2	3	4	4	5	7	1	8	6	1	0	5	1	12	5	6	1	8	2	1	3	2	2	3	2	5	4	6	8	2	4	4	3
Rex1-31_DRe_dup144	Rex1-31_DRe_dup144	33	28	26	14	11	28	25	26	26	29	43	34	38	27	30	34	42	33	39	34	36	57	40	56	47	65	56	62	56	58	84	75	82	101	86	88	95	47	84	83	79	47	52	74	81	50	53	53
HarbingerN5_DR_dup137	HarbingerN5_DR_dup137	0	0	0	0	0	0	0	0	0	0	0	0	0	0	0	0	0	0	2	0	0	1	1	2	2	13	16	6	7	7	16	10	7	12	10	8	3	7	10	9	4	4	0	4	3	0	3	1
hAT-N121_DR_dup34/35	hAT-N121_DR_dup34/35	0	0	0	0	0	0	0	0	0	0	0	0	0	0	0	0	0	0	0	0	3	5	8	1	3	18	24	14	16	13	18	17	14	16	22	7	19	20	18	18	5	8	6	6	12	9	6	7
hAT-N131_DR_dup98	hAT-N131_DR_dup98	0	0	0	0	0	0	0	0	0	0	0	0	0	0	0	0	0	0	0	0	3	7	8	8	4	9	35	34	15	48	3	5	6	5	5	4	0	7	2	2	4	1	3	6	3	1	1	2
Nimb-11_DR	Nimb-11_DR	0	0	0	0	0	0	2	0	1	0	0	1	3	1	0	1	0	3	2	0	174	146	210	164	142	288	313	281	276	293	161	194	221	226	268	154	166	62	148	142	102	76	81	145	123	88	90	93
EnSpm-16_DR_dup102/103/105	EnSpm-16_DR_dup102/103/105	0	0	0	0	1	0	0	0	0	0	0	2	0	4	0	3	0	2	1	1	3	3	4	0	6	26	25	17	16	19	14	19	13	27	38	14	35	23	19	24	47	45	36	48	83	36	36	49
Polinton-4_DR_dup615	Polinton-4_DR_dup615	0	0	0	0	0	0	0	0	0	0	2	0	0	0	2	2	1	0	0	0	4	0	0	0	2	0	0	0	0	0	0	0	0	0	0	0	0	0	0	0	5	1	2	2	2	2	8	7
hAT-N66_DR_dup49	hAT-N66_DR_dup49	0	0	0	0	0	0	0	0	0	0	0	0	1	0	0	0	0	0	0	0	0	0	0	0	0	0	0	0	0	0	0	0	0	0	0	0	0	0	0	0	1	0	1	0	1	1	3	2
L2-1_DR_dup158/159	L2-1_DR_dup158/159	0	0	0	0	0	0	0	0	0	0	0	0	0	0	0	0	0	0	0	0	1	0	0	0	3	0	4	1	3	1	2	0	1	1	0	2	0	4	1	0	0	1	1	3	2	1	0	2
hAT-N187_DR_dup74	hAT-N187_DR_dup74	0	0	0	0	0	0	0	0	0	0	0	0	0	0	0	0	0	0	0	0	0	0	0	0	0	0	0	0	0	0	0	0	0	0	0	0	0	0	0	0	0	0	0	0	0	0	0	0
HATN5_DR_dup29	HATN5_DR_dup29	0	0	0	0	0	0	0	0	0	0	0	0	0	0	0	0	0	0	0	0	1	0	0	2	1	7	6	3	1	1	9	3	6	9	9	6	4	7	6	5	12	6	6	14	8	11	16	16
EnSpm-N6_DR_dup108	EnSpm-N6_DR_dup108	0	0	0	0	0	0	0	0	0	0	0	0	0	0	0	0	0	0	0	0	0	1	1	3	1	3	4	7	3	2	3	4	5	7	9	4	4	5	6	12	12	12	7	12	20	13	7	17
DNA11TA1B_DR_dup286	DNA11TA1B_DR_dup286	0	0	0	0	0	1	0	1	0	0	0	2	0	0	1	0	0	0	0	1	0	0	0	1	0	0	0	0	0	0	0	0	0	0	0	1	1	0	0	0	2	4	0	1	2	4	6	4
DNA2-7_DR_dup248	DNA2-7_DR_dup248	24	40	45	44	35	23	26	21	28	30	84	109	122	108	129	154	111	132	117	105	52	56	55	47	44	37	48	33	44	44	46	55	51	56	53	28	28	32	24	32	11	11	3	21	10	5	8	14
hAT-N178_DR_dup53	hAT-N178_DR_dup53	0	0	0	0	0	0	0	0	0	1	1	0	0	1	2	2	0	1	1	1	3	2	3	4	1	4	7	1	1	3	2	1	4	3	2	4	4	9	1	7	4	5	2	4	1	1	1	7
Tx1-4_DR_dup9	Tx1-4_DR_dup9	0	0	0	0	0	1	0	0	0	0	0	0	0	0	1	1	0	0	0	0	5	10	0	0	1	57	0	0	0	121	0	0	132	0	0	0	1	12	18	0	0	0	1	0	0	0	0	7
Tx1-4_DR_dup10	Tx1-4_DR_dup10	0	0	0	0	0	0	0	0	0	0	0	1	0	0	0	0	0	0	0	0	1	7	0	5	0	2	48	248	2	1	2	3	0	0	88	8	0	0	1	80	4	153	40	4	1	5	4	1
Tx1-4_DR_dup11	Tx1-4_DR_dup11	0	0	0	0	0	0	0	0	0	0	0	0	0	0	0	0	0	0	0	0	5	16	49	17	14	37	9	23	104	40	5	2	23	18	21	43	61	13	18	24	57	195	114	14	55	21	4	5
ANGEL_dup1344	ANGEL_dup1344	55	66	80	58	78	82	85	66	67	77	13	19	16	10	18	19	10	18	12	24	16	7	17	12	5	48	53	44	77	49	55	67	61	47	55	31	46	40	32	52	9	10	7	13	8	17	5	14
EnSpm-N3B_DR_dup59	EnSpm-N3B_DR_dup59	0	0	0	0	0	0	0	0	0	0	0	0	0	0	0	0	0	0	0	0	12	13	3	0	0	3	2	25	10	22	4	3	24	1	0	5	3	7	22	0	10	2	2	16	0	0	0	0
L1-35_DR_dup9/10	L1-35_DR_dup9/10	0	0	0	0	0	0	0	0	0	0	0	0	0	0	0	1	0	1	0	0	4	7	10	8	1	1	3	8	2	2	0	0	0	0	0	1	3	5	0	2	3	0	2	1	6	2	3	0
EnSpm-20_DR_dup5/6	EnSpm-20_DR_dup5/6	0	0	0	0	0	0	0	0	0	0	0	0	0	0	0	0	0	0	0	0	36	66	41	52	37	98	108	98	99	77	59	98	89	146	70	68	89	119	79	125	39	27	29	44	61	49	103	47
DNA-5-6_DR_dup24	DNA-5-6_DR_dup24	0	0	0	0	0	0	0	0	0	0	0	0	0	0	0	0	0	0	0	0	2	0	1	0	0	1	1	2	1	2	0	2	2	4	1	4	3	1	2	4	0	0	0	2	1	0	2	4
HATN10_DR_dup183	HATN10_DR_dup183	0	0	0	0	0	0	0	0	0	0	0	0	0	0	0	0	0	0	0	0	0	0	0	0	0	0	1	1	0	0	0	0	0	0	0	0	0	0	0	0	0	0	1	0	4	2	0	5
Kolobok-4_DR_dup208	Kolobok-4_DR_dup208	0	0	0	0	0	0	0	0	0	0	0	0	0	0	0	0	0	0	0	0	0	0	0	0	0	0	0	0	0	0	0	0	0	0	0	0	0	0	0	0	0	0	0	1	0	1	0	1
SINE2-4_DR_dup849	SINE2-4_DR_dup849	0	0	0	0	1	0	0	0	0	0	0	0	0	0	0	0	0	0	0	0	0	0	0	0	0	0	0	0	0	0	0	0	0	0	0	0	1	0	0	0	4	0	1	0	0	3	0	2
ANGEL_dup1367	ANGEL_dup1367	0	0	0	0	0	0	0	0	0	0	0	0	0	0	0	0	0	0	0	0	1	1	5	0	0	2	2	5	2	1	2	5	6	10	1	0	1	7	1	3	1	3	0	2	4	5	1	3
HarbingerN3_DR_dup77	HarbingerN3_DR_dup77	1	0	0	0	0	0	0	0	0	0	0	0	1	0	0	1	0	0	0	1	4	9	4	1	1	7	5	11	9	6	5	8	4	7	10	6	3	5	7	4	5	7	6	3	8	6	7	8
Zator-N1_DR_dup23	Zator-N1_DR_dup23	1	2	5	3	2	9	5	5	4	6	7	6	7	5	5	2	5	0	3	4	4	0	3	0	1	2	2	6	4	1	1	1	1	2	2	4	5	2	2	0	4	3	0	3	5	3	2	0
hAT-N166_DR_dup40	hAT-N166_DR_dup40	0	0	0	0	0	0	0	0	0	0	0	0	0	0	0	0	0	0	0	0	1	1	0	0	0	1	1	0	0	0	1	3	5	4	2	4	2	3	2	1	1	1	4	2	5	6	4	6
EXPANDER1_DR_dup140	EXPANDER1_DR_dup140	0	0	0	0	0	0	0	0	0	0	0	0	0	0	0	0	0	0	0	0	0	1	0	0	0	1	1	1	0	1	0	0	1	4	1	2	1	0	0	0	1	3	7	3	2	4	1	7
DNA25TWA2_DR_dup104	DNA25TWA2_DR_dup104	0	1	0	0	0	0	1	0	0	0	0	0	0	1	1	0	5	2	1	5	0	0	1	4	2	1	1	2	2	1	5	2	7	8	3	25	27	27	15	33	28	13	29	32	13	13	15	12
DNA-N37_DR_dup22	DNA-N37_DR_dup22	0	0	0	0	0	0	0	0	0	0	0	0	0	0	0	0	0	0	0	0	0	1	0	0	0	0	0	0	0	0	0	2	2	3	1	5	9	5	0	4	7	7	4	12	11	6	5	4
ANGEL_dup1384	ANGEL_dup1384	0	0	0	0	0	0	0	0	0	0	0	0	0	0	0	0	0	0	0	0	0	0	0	0	1	1	1	0	1	0	0	2	1	4	4	13	16	10	7	4	17	11	11	12	10	7	15	8
TDR17B_dup233	TDR17B_dup233	0	0	0	0	0	0	0	0	0	0	0	0	0	0	0	0	0	0	0	0	8	12	5	1	3	3	5	2	6	7	9	4	3	6	11	4	5	4	6	1	0	2	0	0	0	0	0	1
ACROBAT1_dup80	ACROBAT1_dup80	0	0	0	0	0	0	0	0	0	0	0	0	0	0	0	0	0	0	0	0	0	0	1	0	0	6	7	11	6	11	7	12	18	19	16	24	17	8	28	18	13	5	9	10	11	12	10	14
DNA9-3_DR_dup626	DNA9-3_DR_dup626	0	0	0	0	0	0	0	0	0	0	0	0	0	0	0	0	0	0	0	0	0	0	0	0	0	8	3	4	6	7	6	16	7	12	13	12	29	16	17	22	17	14	12	10	15	9	7	15
BEL-63_DRe-I	BEL-63_DRe-I	0	0	0	0	0	0	0	1	0	0	0	0	0	0	0	0	0	0	0	0	1	0	2	1	2	11	12	8	15	8	18	32	22	28	24	45	43	57	37	38	23	27	12	15	17	12	12	15
ERV1-N3-I_DR_dup289	ERV1-N3-I_DR_dup289	0	0	0	0	0	0	0	0	0	0	0	0	0	0	0	0	0	0	0	0	0	3	1	0	1	13	8	9	8	5	11	23	12	21	12	14	25	29	14	14	8	17	10	11	10	7	8	11
MuDR-2N1_DR_dup61	MuDR-2N1_DR_dup61	0	0	0	0	0	0	0	0	0	0	0	0	0	0	0	0	1	0	0	0	0	2	0	0	2	8	8	5	16	6	12	8	15	11	16	18	11	24	13	16	12	10	5	7	7	5	5	8
EnSpm-N26_DR_dup20	EnSpm-N26_DR_dup20	0	0	0	0	0	0	0	0	0	0	0	0	0	0	0	0	0	0	0	0	0	0	0	0	0	4	2	3	3	1	0	4	2	2	1	1	0	4	0	3	0	0	0	2	0	0	0	0
MuDR-N2_DR_dup98	MuDR-N2_DR_dup98	0	0	0	0	0	0	0	0	0	0	0	0	0	0	0	0	0	0	0	0	2	0	4	2	1	4	2	6	5	2	6	5	5	1	4	3	4	1	2	2	2	0	0	2	4	2	2	4
DNA-2-30B_DR_dup227	DNA-2-30B_DR_dup227	0	0	0	0	0	0	0	0	0	0	0	0	0	0	0	0	0	0	0	0	0	0	0	0	0	0	0	1	0	0	0	0	0	0	0	0	0	0	0	0	0	0	0	0	0	0	3	2
Kolobok-N1_DR_dup298	Kolobok-N1_DR_dup298	0	0	0	0	0	0	0	0	0	0	0	0	0	0	0	0	0	0	0	0	0	0	0	0	0	0	0	0	0	0	0	0	0	1	0	0	0	0	0	0	0	0	0	0	0	0	2	0
DNA6-6_DR_dup750/751	DNA6-6_DR_dup750/751	0	0	0	0	0	0	0	0	0	0	0	0	0	0	0	0	0	0	0	0	0	0	0	0	0	0	0	0	0	0	0	0	0	0	0	0	0	0	0	0	0	0	0	0	0	0	3	0
Zisupton-7_DR_dup750	Zisupton-7_DR_dup750	0	0	0	0	0	0	0	0	0	0	0	0	0	0	0	0	0	0	0	0	0	0	0	0	0	0	0	0	0	0	0	0	0	0	0	0	0	0	0	0	0	0	0	0	0	0	0	0
EnSpm-17_DR_dup268	EnSpm-17_DR_dup268	0	0	0	0	0	0	0	0	0	0	0	0	0	0	0	0	0	0	0	0	1	0	0	0	0	24	60	43	2	31	34	26	50	6	48	1	4	13	6	0	11	5	3	40	23	6	3	10
ANGEL_dup1410	ANGEL_dup1410	0	2	0	2	0	2	5	1	4	2	1	7	7	2	9	2	3	3	4	4	5	8	3	6	2	1	3	0	0	1	2	0	2	2	0	0	1	1	0	2	1	0	0	1	0	1	1	0
hAT-N79_DR_dup33	hAT-N79_DR_dup33	0	0	0	0	0	0	0	0	0	0	0	0	1	0	0	0	0	0	0	0	0	0	0	0	0	0	0	0	0	0	0	1	0	0	0	0	1	0	1	0	5	0	2	1	0	0	0	2
DNA-8-8_DR_dup21	DNA-8-8_DR_dup21	0	0	0	0	0	0	0	0	0	0	0	0	0	0	0	0	0	0	0	0	1	1	1	0	0	0	3	2	0	2	4	0	1	1	4	3	2	3	4	1	3	4	6	5	2	3	7	3
REX1-7_DR_dup5	REX1-7_DR_dup5	0	0	0	0	0	0	0	1	0	0	0	0	0	0	0	0	0	0	0	0	88	67	61	56	116	97	70	115	104	60	98	68	67	115	74	50	85	77	37	48	22	26	19	25	18	63	44	63
DIRS-N1_DR_dup10	DIRS-N1_DR_dup10	0	0	0	0	0	0	0	0	0	0	0	0	0	0	0	0	0	0	0	0	4	0	0	0	1	0	0	1	0	4	2	0	0	0	0	0	0	0	0	0	0	0	3	4	3	3	2	3
ERV1-N8-LTR_DR_dup8/9_I_DR_dup6	ERV1-N8-LTR_DR_dup8/9_I_DR_dup6	0	0	0	0	0	0	0	0	0	0	0	0	0	0	0	0	0	0	0	0	0	0	0	0	0	0	0	0	0	0	0	0	0	0	0	1	0	0	0	0	0	0	0	1	1	1	0	0
Gypsy39-LTR_DR_dup1	Gypsy39-LTR_DR_dup1	0	0	0	0	0	0	0	0	0	0	0	0	0	0	0	0	0	0	0	0	11	0	0	1	1	2	3	0	0	0	1	0	6	4	0	2	2	0	0	0	1	0	0	0	0	0	0	0
Kolobok-1_DR_dup53	Kolobok-1_DR_dup53	0	0	0	0	0	0	0	0	0	0	0	0	0	0	0	0	1	1	2	7	42	137	44	44	20	51	62	70	17	50	7	33	13	7	33	43	20	11	8	32	9	2	6	18	13	3	5	10
L2-1_DR_dup169	L2-1_DR_dup169	0	0	0	0	0	0	0	0	0	0	0	0	0	0	0	0	0	0	0	0	8	6	10	3	2	15	3	2	1	0	2	4	2	5	13	2	6	2	2	6	35	4	2	2	3	2	5	3
Penelope-1_DR_dup252	Penelope-1_DR_dup252	0	0	0	0	0	0	0	0	0	0	0	0	0	0	0	0	0	0	0	0	0	0	0	0	0	3	2	0	0	1	0	0	0	0	1	1	0	2	2	2	1	0	0	3	1	2	9	1
CryptonV-N4_DR_dup587	CryptonV-N4_DR_dup587	0	0	0	0	0	0	0	0	0	0	0	0	0	0	0	0	0	0	0	0	0	0	0	0	0	0	0	1	1	0	0	0	1	1	0	0	0	0	1	0	4	0	0	0	0	4	6	5
EnSpm-N48B_DR_dup362	EnSpm-N48B_DR_dup362	0	0	0	0	0	0	0	0	0	0	0	0	0	0	0	0	0	0	0	0	0	0	0	0	0	0	0	0	0	0	0	0	0	0	0	1	0	0	0	0	0	0	0	0	0	0	0	0
TDR16_dup328	TDR16_dup328	0	0	4	1	1	1	1	2	2	0	2	3	0	0	3	0	0	0	0	0	4	0	1	3	2	0	2	0	2	1	2	0	0	0	1	0	0	6	2	1	0	1	2	3	3	7	8	8
hAT-N53B_DR_dup105	hAT-N53B_DR_dup105	0	1	0	0	0	0	1	0	0	4	2	1	1	0	1	0	0	0	0	1	1	3	5	0	0	0	0	3	0	1	1	1	1	1	1	1	0	0	0	0	2	0	2	1	0	0	1	1
DNA-5-8E_DR_dup32	DNA-5-8E_DR_dup32	0	0	0	0	0	0	0	0	0	0	0	0	0	0	0	0	0	0	0	0	0	0	0	0	0	0	0	0	0	0	0	0	0	0	0	0	0	0	0	0	1	0	0	1	0	0	3	1
DNA-5-8C_DR_dup45	DNA-5-8C_DR_dup45	0	0	0	0	0	0	0	0	0	0	0	0	0	0	0	0	0	0	0	0	0	0	0	0	0	0	0	0	0	0	0	0	0	0	0	0	0	0	0	0	3	1	1	1	0	3	2	5
Mariner-N38_DR_dup1474	Mariner-N38_DR_dup1474	0	0	0	0	0	0	0	0	0	0	0	0	0	0	0	0	0	0	0	0	0	0	0	0	0	0	0	0	0	0	0	0	0	0	0	0	0	0	0	0	1	0	0	2	0	2	1	6
DNA-5-8B_DR_dup55	DNA-5-8B_DR_dup55	0	0	0	0	0	0	0	0	0	0	0	0	0	0	0	0	0	0	0	0	0	0	0	0	0	1	0	0	0	0	0	0	0	0	0	0	0	0	0	0	3	0	0	0	0	1	2	0
Harbinger-N23_DR_dup39	Harbinger-N23_DR_dup39	0	0	0	0	0	0	0	0	0	0	0	0	1	0	0	0	0	0	0	0	0	0	0	0	0	0	0	0	0	0	0	0	0	0	0	0	0	0	0	0	0	0	2	2	1	3	0	3
hAT-N167B_DR_dup277	hAT-N167B_DR_dup277	0	0	0	0	0	0	0	0	0	0	0	0	0	0	0	0	0	0	0	0	0	0	0	0	0	0	0	0	0	0	0	0	0	0	0	0	0	0	0	0	1	2	2	3	1	3	2	1
hAT-N203_DR_dup91	hAT-N203_DR_dup91	0	0	0	0	0	0	0	0	0	0	0	0	0	0	0	0	0	0	0	0	0	0	0	0	0	0	0	0	0	0	0	0	0	0	0	2	0	0	0	1	0	0	4	0	0	4	4	3
Helitron-4_DR_dup377	Helitron-4_DR_dup377	0	0	0	0	0	0	0	0	0	0	0	0	0	0	0	0	0	0	0	0	0	0	1	0	0	0	0	0	1	0	0	1	0	0	0	0	0	0	1	0	0	2	2	3	1	4	3	7
Gypsy77-LTR_DR_dup1	Gypsy77-LTR_DR_dup1	0	0	0	0	0	0	0	0	0	0	0	0	0	0	0	0	0	0	0	0	5	10	7	7	7	1	4	5	1	1	2	4	2	2	1	2	4	1	2	0	0	1	0	1	2	1	2	0
DNA2-16_DR_dup627	DNA2-16_DR_dup627	2	4	3	4	2	5	3	8	6	4	0	4	6	6	8	7	14	6	3	6	3	3	2	3	2	0	1	0	0	0	0	0	0	0	0	0	0	0	0	0	0	0	0	0	0	1	0	1
HATN13_DR_dup93/94	HATN13_DR_dup93/94	0	0	0	0	0	0	0	0	0	0	1	0	0	0	0	0	0	0	1	0	1	3	1	2	1	3	9	6	5	4	2	2	5	2	3	1	3	5	5	2	7	3	6	3	3	4	5	8
HE1_DR1_dup1345	HE1_DR1_dup1345	0	0	0	0	0	0	0	0	1	0	0	0	1	0	0	0	0	0	0	0	0	2	1	4	0	4	5	5	6	6	2	10	5	3	5	3	2	2	6	6	7	12	5	6	9	4	7	3
Kolobok-N10B_DR_dup256	Kolobok-N10B_DR_dup256	0	0	0	0	0	0	0	0	0	0	0	0	0	0	0	0	0	0	0	0	2	0	0	0	1	2	2	2	2	2	2	0	1	2	3	1	2	7	5	0	5	5	6	4	6	3	4	3
ERV1-N5-LTR_DR_dup13	ERV1-N5-LTR_DR_dup13	0	0	0	0	0	0	0	0	0	0	0	0	0	0	0	0	0	0	0	0	0	0	0	1	1	0	0	0	0	0	0	0	0	0	0	0	2	0	0	0	0	0	0	0	0	0	0	0
L1-13_DR_dup3	L1-13_DR_dup3	0	0	0	0	0	0	0	0	0	0	0	0	0	0	0	0	0	0	0	0	0	4	1	2	1	0	6	0	0	0	0	2	1	2	0	0	6	2	0	0	2	0	0	1	1	1	2	5
CryptonV-N4_DR_dup605/606/607/608/609/610	CryptonV-N4_DR_dup605/606/607/608/609/610	0	0	0	0	0	0	0	0	0	0	0	0	0	0	0	0	0	0	0	0	0	0	0	0	0	0	0	0	0	0	0	2	0	1	0	1	0	2	6	0	0	1	1	0	0	0	0	4
DNA-5-1_DR_dup43	DNA-5-1_DR_dup43	0	0	0	0	0	0	0	0	0	0	0	0	0	0	0	0	0	0	0	0	1	0	0	3	0	2	2	2	2	0	2	1	3	0	3	4	1	3	5	4	1	4	1	1	3	3	2	8
hAT-N167B_DR_dup281	hAT-N167B_DR_dup281	0	0	0	2	0	2	2	3	3	0	3	13	5	4	3	7	11	4	9	10	16	14	10	11	9	9	7	7	4	5	8	5	9	14	5	15	14	20	3	20	13	16	8	15	12	9	15	24
hAT-N57_DR_dup101	hAT-N57_DR_dup101	0	0	0	0	0	4	2	1	1	0	2	1	0	1	1	1	0	3	4	1	3	2	1	3	0	2	0	3	0	1	0	7	1	0	0	6	0	1	0	3	4	6	3	1	5	1	6	7
Kolobok-N2_DR_dup99	Kolobok-N2_DR_dup99	0	0	0	0	0	0	2	0	3	0	0	3	2	0	1	2	0	1	0	3	7	4	2	5	1	1	2	1	2	0	4	0	2	4	0	5	7	3	2	0	3	2	3	9	5	5	2	1
hAT-N58_DR_dup42	hAT-N58_DR_dup42	0	0	0	0	0	0	0	0	0	0	0	0	0	0	0	0	0	0	0	0	0	0	0	0	0	0	0	1	0	0	0	0	0	0	0	0	0	0	0	0	0	0	0	0	1	4	1	1
TDR23_dup311	TDR23_dup311	0	0	0	0	1	0	1	1	0	1	1	1	1	2	1	1	1	0	1	0	1	0	1	2	0	0	0	1	1	0	0	0	0	0	0	0	0	0	0	0	0	0	0	0	1	2	2	5
LTR-11_DR-I_dup56_LTR_dup181	LTR-11_DR-I_dup56_LTR_dup181	0	0	0	0	0	0	0	0	0	0	0	0	0	0	0	0	0	0	0	0	1	0	0	0	0	3	2	3	7	8	9	12	8	9	8	12	10	6	6	8	6	8	8	6	5	18	6	12
LTR-11_DR-I_dup57	LTR-11_DR-I_dup57	0	0	0	0	0	0	0	0	0	0	0	0	0	0	0	0	0	0	0	0	0	0	0	0	0	0	1	2	4	1	0	3	7	2	2	2	2	1	3	5	3	1	0	4	2	0	2	4
TDR5_dup84	TDR5_dup84	0	0	0	0	0	0	1	0	0	0	0	0	1	1	0	0	0	0	0	0	0	0	0	0	0	6	9	5	9	13	7	25	7	12	10	10	8	8	9	12	17	5	6	6	8	6	16	14
hAT-N22B_DR_dup215	hAT-N22B_DR_dup215	0	0	0	0	0	0	0	0	0	0	0	0	0	0	0	0	0	0	0	0	0	0	1	0	0	1	2	1	0	0	2	4	3	4	3	2	2	2	7	4	2	3	1	2	2	1	1	6
EnSpm-N10_DR_dup364	EnSpm-N10_DR_dup364	9	15	7	8	7	26	16	22	21	12	48	45	47	29	48	43	43	31	29	45	56	42	57	33	52	15	16	19	17	17	9	7	15	9	7	11	17	21	13	14	17	15	6	15	4	12	8	9
Helitron-N5B_DR_dup77	Helitron-N5B_DR_dup77	0	0	0	0	0	0	0	0	0	0	1	0	0	1	0	0	0	0	0	0	7	5	6	6	1	14	9	9	10	12	6	5	9	8	8	7	9	20	11	6	5	8	5	8	8	13	6	7
Tx1-3_DR_dup8	Tx1-3_DR_dup8	4	8	5	5	0	7	7	7	5	10	10	18	22	16	17	24	29	19	15	11	13	20	6	22	20	13	26	16	25	22	28	18	30	30	21	25	21	31	23	30	21	14	22	21	22	9	14	24
SINE2-5_DR_dup263	SINE2-5_DR_dup263	0	2	3	1	0	2	7	2	4	2	1	2	0	3	3	0	1	2	1	1	5	11	11	2	1	10	9	11	11	5	16	17	22	19	16	15	18	12	29	14	17	10	9	18	21	27	15	17
EnSpm-18_DR_dup12	EnSpm-18_DR_dup12	83	62	70	72	52	73	56	59	67	79	59	54	63	62	65	69	63	62	79	59	56	65	72	86	67	67	53	82	85	64	58	78	68	79	63	61	81	68	56	68	66	68	75	91	79	67	83	91
DNA-X-3_DR_dup107/108	DNA-X-3_DR_dup107/108	0	0	0	0	0	0	0	0	0	0	0	0	0	0	0	0	0	0	0	0	0	0	1	0	1	0	3	2	1	0	0	2	1	1	1	3	2	3	1	1	2	3	3	3	3	4	3	3
hAT-N108_DR_dup67	hAT-N108_DR_dup67	0	0	0	0	0	0	0	0	0	0	0	0	0	0	0	0	0	0	0	0	0	0	1	0	1	1	1	0	1	1	0	0	2	1	2	0	1	3	0	0	4	2	5	3	7	1	4	4
TDR22B_dup45	TDR22B_dup45	0	0	1	0	0	0	0	0	0	0	0	0	0	1	0	3	0	1	0	0	36	45	53	21	28	34	75	63	43	51	32	45	45	42	33	35	44	51	31	45	32	40	26	46	43	35	33	34
L1-44_DR_dup15	L1-44_DR_dup15	0	0	0	0	0	0	0	0	0	0	0	0	0	0	0	0	0	0	0	0	0	0	0	0	0	3	0	0	0	0	0	0	1	0	0	0	0	2	2	0	1	1	1	1	0	0	1	0
GypsyDR1_LTR_dup9	GypsyDR1_LTR_dup9	0	0	0	0	0	0	0	0	0	0	0	0	0	0	0	0	0	0	0	0	0	0	1	2	3	2	7	2	1	2	0	0	3	2	0	0	2	6	3	0	3	0	0	2	0	0	0	0
ERV1-N3B-LTR_DR_dup6	ERV1-N3B-LTR_DR_dup6	0	0	0	0	0	0	0	0	0	0	0	0	0	0	0	0	0	0	0	0	0	0	0	1	1	0	0	0	61	34	0	0	0	0	0	4	0	157	2	7	4	4	15	11	5	4	0	4
EnSpm-N49B_DR_dup17	EnSpm-N49B_DR_dup17	0	0	0	0	0	0	0	0	0	0	0	0	0	0	0	0	0	0	0	0	0	3	0	0	6	0	2	2	1	0	0	0	1	1	8	0	0	3	1	1	0	0	0	0	2	0	0	0
EnSpm-N36_DR_dup166	EnSpm-N36_DR_dup166	0	0	0	0	0	0	0	0	0	0	0	0	0	0	0	0	0	0	0	0	0	0	1	0	1	0	2	0	0	1	0	0	0	0	2	0	0	0	0	0	0	0	2	0	0	0	0	0
Gypsy12-I_DR_dup2/3_LTR_DR_dup2/3/4	Gypsy12-I_DR_dup2/3_LTR_DR_dup2/3/4	0	0	0	0	0	0	0	0	0	0	0	0	0	0	0	0	0	0	0	0	0	2	1	3	1	4	4	4	0	6	3	8	7	0	1	1	4	2	0	1	9	3	0	3	6	0	5	13
Gypsy12-LTR_DR_dup5	Gypsy12-LTR_DR_dup5	0	0	0	0	0	0	0	0	0	0	0	0	0	0	0	0	0	0	0	0	0	0	2	0	0	0	5	1	0	7	0	0	4	1	1	2	1	5	0	1	8	9	0	11	5	0	0	0
BHIKHARI-3-I_DR_dup1_LTR_DR_dup26	BHIKHARI-3-I_DR_dup1_LTR_DR_dup26	0	0	0	0	0	0	0	0	0	0	0	0	0	0	0	0	0	0	0	0	9	3	0	1	7	10	5	4	4	5	6	6	5	7	5	1	4	0	2	4	0	0	0	0	0	0	0	0
L1-11_DR_dup154	L1-11_DR_dup154	0	0	0	0	0	0	0	0	0	0	0	0	0	0	0	0	0	0	0	0	0	0	0	1	0	1	1	4	0	2	1	0	0	2	2	3	0	0	1	0	6	2	2	8	2	2	3	3
L2-1_DR_dup182	L2-1_DR_dup182	0	0	0	0	0	0	0	0	0	0	0	0	0	0	0	0	0	0	0	0	2	1	0	0	0	1	3	15	0	9	0	3	16	2	11	6	2	16	4	15	4	41	5	1	9	10	23	1
EnSpm-N3B_DR_dup73	EnSpm-N3B_DR_dup73	0	0	0	0	0	0	0	0	0	0	0	0	0	0	0	0	0	0	0	0	3	1	9	6	11	0	2	24	3	22	0	1	13	1	16	1	0	1	0	0	20	14	3	0	0	1	1	30
EnSpm-N17_DR_dup174/175	EnSpm-N17_DR_dup174/175	0	0	0	0	0	0	0	0	0	0	0	0	0	0	0	1	1	0	0	0	3	0	5	3	5	11	6	13	9	7	7	11	23	21	14	3	8	6	7	1	1	0	2	4	1	3	2	1
DNA-AT-3_DR_dup6	DNA-AT-3_DR_dup6	0	0	0	0	0	0	0	0	0	0	0	0	0	0	0	0	0	0	0	0	1	1	0	1	3	5	2	0	2	1	0	0	2	0	1	0	1	3	2	2	3	1	3	1	3	2	2	2
ZFERV_I-int_dup2/3_LTR_dup0/1	ZFERV_I-int_dup2/3_LTR_dup0/1	0	0	0	0	0	0	0	0	0	0	0	0	0	0	0	0	0	0	0	0	0	0	0	0	0	0	0	0	0	0	0	0	0	0	0	0	0	0	0	0	0	0	0	0	0	0	0	0
ERV1-5_DR-I_dup6/7	ERV1-5_DR-I_dup6/7	0	0	0	0	0	0	0	0	0	0	0	0	0	0	0	0	0	0	0	0	0	0	0	1	0	0	0	0	0	0	0	0	0	0	0	1	0	0	0	0	4	0	0	0	0	0	1	2
L2-2_DRe_dup198	L2-2_DRe_dup198	0	0	0	0	0	0	0	0	0	0	0	0	0	0	0	0	0	0	0	0	0	9	4	3	2	2	5	9	1	9	1	1	3	0	0	1	4	3	7	0	4	2	0	1	3	2	1	6
hAT-N159_DR_dup168	hAT-N159_DR_dup168	0	0	0	0	0	0	0	0	0	0	0	0	0	0	0	0	0	0	0	0	0	0	6	0	0	0	0	0	5	0	0	6	0	0	0	0	0	0	7	0	0	0	0	0	12	0	5	0
Mariner-N38_DR_dup1549	Mariner-N38_DR_dup1549	0	0	0	0	0	0	0	0	0	0	0	0	0	0	0	0	0	0	0	0	0	0	0	0	0	1	1	3	1	0	0	1	0	0	1	0	0	3	0	0	1	0	1	0	3	8	1	1
MuDR-N2_DR_dup110	MuDR-N2_DR_dup110	0	0	0	0	0	0	0	0	0	0	0	0	0	0	0	0	0	0	0	0	1	1	0	0	0	2	3	3	0	0	0	1	0	3	3	3	2	1	3	3	5	2	6	4	5	3	8	3
hAT-N185_DR_dup38	hAT-N185_DR_dup38	0	0	0	0	0	0	0	0	0	0	0	0	0	0	0	0	0	0	0	0	0	0	0	0	0	1	2	1	0	0	0	3	0	3	2	1	1	3	0	3	4	1	1	2	2	2	1	6
LOOPERN6_DR_dup75/76	LOOPERN6_DR_dup75/76	0	0	0	0	0	0	0	0	0	0	0	0	0	0	0	0	0	0	0	0	0	0	0	0	0	0	0	0	0	0	0	0	0	0	0	0	0	0	0	0	1	0	1	3	1	6	8	9
piggyBac-N2_DR_dup63	piggyBac-N2_DR_dup63	0	0	0	0	0	0	0	0	0	0	0	0	0	0	0	0	0	0	0	0	0	0	0	0	0	0	0	0	0	0	0	0	0	0	0	0	0	0	0	0	1	0	0	0	0	1	3	0
hAT-N52_DR_dup49	hAT-N52_DR_dup49	0	0	0	0	0	0	0	0	0	0	1	0	0	0	0	0	0	1	0	0	0	1	2	0	0	0	1	0	0	0	0	0	0	1	1	0	1	0	0	0	14	8	12	17	13	60	65	62
Gypsy-18-I_DR_dup4	Gypsy-18-I_DR_dup4	0	0	0	0	0	0	0	0	0	0	0	0	0	0	0	0	0	0	0	0	0	0	0	0	0	0	0	0	0	0	0	0	0	0	0	0	0	0	0	0	0	0	0	0	0	0	0	1
Mariner-10_DR_dup92	Mariner-10_DR_dup92	7	3	4	3	2	6	1	1	4	2	1	0	0	1	1	0	0	0	0	0	1	0	0	0	2	0	0	1	0	0	0	2	1	0	1	2	3	3	7	1	5	5	4	4	9	12	4	7
DIRS-7_DR_dup32	DIRS-7_DR_dup32	0	0	0	0	0	0	0	0	0	0	0	0	0	0	0	0	0	0	0	0	0	0	0	0	0	2	0	1	1	3	4	3	0	0	5	1	1	2	1	0	2	1	5	2	9	3	5	1
hAT-N166_DR_dup41/42	hAT-N166_DR_dup41/42	1	0	0	0	0	0	3	0	2	0	2	0	1	1	2	1	2	2	1	2	3	1	6	2	1	5	2	4	3	2	1	0	0	2	1	5	3	6	3	6	2	3	3	5	1	3	2	2
DNA-X-4_DR_dup302	DNA-X-4_DR_dup302	0	0	0	0	0	0	0	0	1	0	0	1	0	0	1	0	0	0	0	0	0	0	0	1	0	1	0	1	0	0	0	1	0	0	0	1	2	0	0	0	0	3	4	2	3	0	1	3
DNA-2-29_DR_dup89	DNA-2-29_DR_dup89	3	8	3	2	2	7	9	4	8	7	8	20	8	12	14	11	9	3	6	12	9	14	14	14	9	2	1	5	4	2	1	1	1	1	0	0	0	0	0	0	0	0	0	0	0	0	0	0
Harbinger3N_DR_dup85	Harbinger3N_DR_dup85	0	0	0	0	0	0	0	0	0	0	0	0	0	0	0	0	0	0	0	0	0	0	0	0	0	0	0	0	0	0	0	0	0	0	0	0	0	0	0	2	0	0	2	0	0	0	0	1
Harbinger3N_DR_dup86	Harbinger3N_DR_dup86	0	0	0	0	0	0	0	0	0	0	0	0	0	0	0	0	0	0	0	0	0	0	0	0	0	1	1	0	0	0	2	0	3	1	4	3	7	7	5	4	13	17	13	15	13	16	13	17
Kolobok-N5_DR_dup215	Kolobok-N5_DR_dup215	0	0	0	0	0	0	0	0	0	0	0	0	0	0	0	0	0	0	0	0	0	0	0	0	0	0	0	0	1	0	0	0	0	0	0	0	0	0	0	4	2	3	1	0	2	1	1	1
SINE2-3_DR_dup742	SINE2-3_DR_dup742	0	0	0	0	0	0	0	0	0	0	0	0	0	0	0	0	0	0	0	0	0	0	0	0	0	1	0	1	1	1	1	2	2	1	2	3	1	3	6	1	3	3	6	8	3	3	1	5
Helitron-N3_DR_dup279	Helitron-N3_DR_dup279	0	0	0	0	0	0	0	0	0	0	0	0	0	0	0	0	0	0	0	0	0	0	0	0	0	0	1	0	0	0	0	0	0	0	0	0	0	2	0	0	0	2	0	1	1	2	1	0
TDR13_dup642	TDR13_dup642	0	0	0	0	0	0	0	0	0	0	0	0	0	0	0	0	0	0	0	0	0	0	0	0	0	1	1	1	1	0	2	2	2	1	0	2	2	1	0	2	1	3	1	3	3	6	2	1
EnSpm-N3B_DR_dup74	EnSpm-N3B_DR_dup74	0	0	0	0	0	0	0	0	0	0	0	0	0	0	0	0	0	0	0	0	6	6	23	4	9	15	13	11	6	20	12	1	17	14	30	3	9	7	2	19	14	5	4	11	16	6	8	14
DNA8-23_DR_dup268/269	DNA8-23_DR_dup268/269	0	0	0	0	0	0	0	0	0	0	0	0	0	0	0	0	0	0	0	0	20	0	0	0	0	0	2	12	0	0	0	0	0	0	0	0	1	0	0	6	1	0	0	0	0	0	0	2
DIRS-6_DR_dup19	DIRS-6_DR_dup19	0	0	0	0	0	0	0	0	0	0	0	0	0	0	0	0	0	0	0	0	0	0	2	2	2	3	3	2	0	0	3	1	0	10	0	1	6	7	5	14	1	17	3	1	6	7	5	5
Zisupton-7_DR_dup820	Zisupton-7_DR_dup820	0	0	0	0	0	0	0	0	0	0	0	0	0	0	0	0	0	0	0	0	1	0	0	1	0	0	2	2	1	1	4	8	9	5	9	18	13	25	14	14	2	2	2	3	1	1	2	0
Dada-tL_DR_dup174	Dada-tL_DR_dup174	0	0	0	0	0	0	0	0	0	0	0	0	0	0	0	0	0	0	0	0	0	0	0	0	0	2	0	2	1	1	1	1	6	5	6	8	3	8	15	6	1	0	0	2	3	0	3	0
DNA-N4_DR_dup147	DNA-N4_DR_dup147	13	11	18	13	16	21	17	11	27	31	42	38	49	46	49	67	78	45	56	50	51	70	64	55	45	39	37	46	54	30	44	63	70	59	71	65	63	88	72	68	53	48	55	63	57	43	43	55
DNA11TA1_DR_dup411	DNA11TA1_DR_dup411	0	0	0	0	1	0	0	0	0	0	0	0	0	1	0	1	2	0	2	0	1	4	5	0	1	1	4	5	3	3	5	4	6	9	5	7	8	2	2	12	13	8	8	5	13	21	2	9
ANGEL_dup1561	ANGEL_dup1561	0	0	0	0	0	0	0	0	0	0	0	4	0	0	3	0	2	0	1	2	0	1	0	0	0	5	1	2	5	0	1	2	2	4	3	3	6	9	3	8	1	4	6	6	4	1	7	0
DNA2-7_DR_dup283	DNA2-7_DR_dup283	0	0	0	0	0	0	0	0	0	0	0	0	0	0	0	0	1	0	0	0	2	1	1	2	1	3	0	1	2	1	0	3	3	0	2	2	0	2	3	0	6	5	1	0	0	3	3	1
CryptonV-N5_DR_dup911	CryptonV-N5_DR_dup911	0	1	0	0	0	0	0	0	0	0	0	0	0	0	2	0	0	2	1	1	2	0	0	0	1	3	8	0	2	0	2	0	3	3	0	4	4	6	0	0	2	2	2	0	5	4	8	4
DNA13TA1a_DR_dup65	DNA13TA1a_DR_dup65	1	2	2	1	1	1	2	1	1	0	2	3	1	1	3	10	4	3	2	4	5	7	3	7	6	14	12	13	13	4	10	13	10	16	20	12	11	9	8	13	17	19	9	14	13	12	13	25
Harbinger-N10_DR_dup170	Harbinger-N10_DR_dup170	0	0	0	0	0	1	2	0	1	1	0	2	0	0	0	2	3	1	1	2	6	4	10	9	1	8	11	8	17	7	19	11	18	13	21	15	12	18	19	19	17	13	17	10	20	15	20	21
TDR19_dup184	TDR19_dup184	0	0	0	0	0	0	0	0	0	0	0	0	0	0	0	0	0	0	0	0	6	6	2	2	2	6	6	3	3	4	8	16	10	13	7	8	11	5	11	5	4	10	5	9	1	14	9	11
HATN8_DR_dup382	HATN8_DR_dup382	0	0	1	0	0	1	0	0	1	0	0	0	0	0	0	1	1	1	2	0	7	5	3	0	4	9	23	10	4	5	11	8	6	7	21	11	20	15	8	16	17	18	13	20	20	22	24	26
hAT-N53B_DR_dup109	hAT-N53B_DR_dup109	0	0	0	0	0	0	0	0	0	0	0	0	0	0	0	0	0	0	0	0	0	0	0	0	0	4	0	2	4	0	2	0	4	0	4	1	0	1	1	0	3	4	2	5	1	4	14	6
ERV1-N6-I_DR_dup53_LTR_DR_dup3/4	ERV1-N6-I_DR_dup53_LTR_DR_dup3/4	0	0	0	0	0	0	0	0	0	0	0	0	0	0	0	0	0	0	0	0	41	7	1	37	60	70	148	142	25	73	0	31	71	134	14	22	32	81	0	8	0	0	0	6	5	0	1	1
SINE2-1_DR_dup121	SINE2-1_DR_dup121	0	0	0	0	0	0	0	0	0	0	0	0	0	0	0	1	0	0	0	1	2	4	9	3	9	4	4	2	5	2	2	7	5	3	3	0	1	2	5	1	2	1	1	2	0	1	4	0
Gypsy-25-I_DR_dup0_LTR_DR_dup8/9	Gypsy-25-I_DR_dup0_LTR_DR_dup8/9	0	0	0	0	0	0	0	0	0	0	0	0	0	0	0	0	0	0	0	0	9	1	0	1	10	25	16	3	22	1	24	1	11	18	2	2	1	3	19	18	0	0	0	0	9	0	0	0
EnSpm-N49B_DR_dup20	EnSpm-N49B_DR_dup20	0	0	0	0	0	1	0	0	0	0	0	0	0	0	0	0	0	0	0	0	5	10	12	3	4	11	9	13	7	10	5	6	8	10	4	5	1	1	4	0	3	2	2	1	2	5	2	2
DIRS-18_DR_dup43	DIRS-18_DR_dup43	0	0	0	0	0	0	0	0	0	0	0	0	0	0	0	0	0	0	0	0	3	0	0	0	0	0	0	0	0	0	0	0	0	0	0	0	0	0	0	0	0	0	2	0	2	0	2	7
hAT-N47C_DR_dup79	hAT-N47C_DR_dup79	1	0	2	0	2	0	1	4	5	1	1	0	0	1	1	3	5	0	0	0	2	0	0	0	0	0	0	0	0	0	0	1	0	0	0	1	1	0	0	0	4	0	6	8	4	10	6	10
DNA-3-2_DR_dup32	DNA-3-2_DR_dup32	0	0	0	0	0	0	1	0	1	0	0	0	0	0	0	0	0	0	0	0	0	0	0	0	0	0	0	0	0	0	0	0	0	1	0	1	1	0	0	2	1	2	4	2	7	10	9	3
LOOPERN3B_DR_dup245	LOOPERN3B_DR_dup245	0	1	0	0	0	0	0	0	1	0	0	1	0	0	0	0	2	0	1	0	0	0	0	0	0	0	0	0	0	0	0	0	0	0	0	2	0	1	0	1	16	9	4	20	5	7	4	16
DNA-2-30B_DR_dup244	DNA-2-30B_DR_dup244	0	0	0	0	0	0	0	0	0	0	0	1	1	0	0	0	0	0	0	0	0	0	0	0	0	0	0	0	0	0	0	0	0	0	0	1	0	2	0	0	1	1	0	2	1	1	3	5
Academ-N1_DRe_dup50/51	Academ-N1_DRe_dup50/51	0	0	0	0	0	0	0	0	0	0	0	0	0	0	0	0	0	0	0	0	1	1	0	0	2	2	4	2	6	2	2	6	9	2	3	6	6	6	8	4	2	4	2	1	8	1	3	4
L2-1_DR_dup195	L2-1_DR_dup195	0	0	0	0	1	0	0	0	0	0	0	0	0	0	0	0	0	0	0	0	0	0	1	5	6	9	4	2	3	8	0	0	1	2	4	31	0	1	0	0	0	3	1	2	0	1	2	53
L2-2_DRe_dup205	L2-2_DRe_dup205	1	1	0	1	1	4	2	0	2	1	1	0	0	5	2	9	3	4	5	4	4	11	12	14	2	10	14	16	13	10	14	14	3	6	12	8	9	19	7	9	20	10	7	6	10	2	13	10
Merlin-2_DR_dup567/571/572/573	Merlin-2_DR_dup567/571/572/573	0	0	0	0	0	0	0	0	0	0	0	0	0	0	0	0	0	0	0	0	16	56	24	33	49	87	59	82	58	12	52	27	60	74	49	42	39	54	41	26	19	26	38	26	44	7	5	12
Kolobok-N10B_DR_dup296	Kolobok-N10B_DR_dup296	0	0	0	1	0	0	0	0	0	0	0	0	0	0	0	0	0	0	0	0	2	3	2	1	4	7	3	3	7	5	3	4	14	10	10	8	6	3	6	9	3	3	2	6	3	1	3	1
Kolobok-N10C_DR_dup94	Kolobok-N10C_DR_dup94	0	0	0	0	0	0	0	0	0	0	0	0	0	0	0	0	0	0	0	0	0	3	8	0	2	19	15	9	22	1	14	4	20	28	20	20	24	32	15	26	20	16	8	17	18	0	0	3
Merlin-N2_DR_dup23	Merlin-N2_DR_dup23	0	0	0	0	0	0	0	0	0	0	0	0	0	0	0	0	0	0	0	0	1	5	5	3	2	8	8	9	5	1	4	0	4	8	2	3	5	2	1	4	6	0	1	4	3	2	0	1
DNA-2-14_DR_dup1	DNA-2-14_DR_dup1	0	0	0	0	0	0	0	0	0	0	0	0	0	0	0	0	0	0	0	0	3	5	38	7	1	1	6	2	4	30	1	4	3	12	3	0	6	32	18	2	15	0	12	3	5	0	13	52
DNA-5-4_DR_dup77	DNA-5-4_DR_dup77	0	0	0	0	0	0	0	0	0	0	0	0	0	0	0	0	0	0	0	0	0	0	0	0	0	0	0	0	0	0	0	0	0	0	0	0	0	0	0	0	0	0	0	0	0	1	0	0
EnSpm-22N2_DR_dup116/117	EnSpm-22N2_DR_dup116/117	0	0	0	0	0	0	0	0	0	0	0	0	0	0	0	0	0	0	0	0	3	3	16	1	0	0	0	0	1	0	1	0	0	0	0	0	0	1	0	0	9	2	0	3	1	4	7	2
SINE2-3_DR_dup777	SINE2-3_DR_dup777	10	4	7	5	8	1	3	0	6	6	0	1	0	0	3	0	0	0	0	0	0	0	1	0	0	2	2	0	1	5	0	0	1	0	0	2	3	0	0	0	1	0	0	1	0	0	0	1
Mariner-7_DR_dup116	Mariner-7_DR_dup116	0	0	0	0	0	0	0	0	0	0	0	0	0	0	0	0	0	0	0	0	10	8	15	7	5	1	3	1	4	2	4	3	3	2	8	2	6	8	2	4	2	3	1	2	3	2	2	3
DNA-2-14_DR_dup2	DNA-2-14_DR_dup2	0	0	0	0	0	0	0	0	0	0	0	0	0	0	0	0	0	0	0	0	3	0	11	3	1	54	9	2	0	5	2	0	0	2	3	22	46	1	2	27	5	1	9	3	15	14	17	7
hAT-N177C_DR_dup93	hAT-N177C_DR_dup93	1	0	2	2	0	0	0	0	0	0	2	6	1	2	1	6	5	2	1	1	3	8	1	5	7	5	1	2	2	4	1	3	5	3	7	5	7	2	6	3	13	6	12	12	13	6	7	10
EnSpm-N13_DR_dup901	EnSpm-N13_DR_dup901	0	0	0	1	0	0	0	0	0	1	2	0	0	2	2	1	2	0	3	6	5	2	5	5	0	4	3	4	1	6	3	4	4	3	4	1	7	1	1	3	4	5	6	18	11	7	4	2
Mariner-N27_DR_dup32	Mariner-N27_DR_dup32	0	0	0	0	0	0	0	0	0	0	0	0	0	0	0	0	0	0	0	0	0	0	0	0	0	1	0	0	1	0	0	0	0	0	1	1	0	0	0	0	10	10	7	14	15	11	11	10
DNA-2-29_DR_dup95	DNA-2-29_DR_dup95	0	0	0	0	0	0	0	0	0	0	0	0	0	0	0	0	0	0	0	0	1	0	0	0	0	0	0	0	0	0	0	0	0	0	0	0	0	2	0	0	14	10	10	9	8	7	4	7
RTEX-4_DR_dup4/5	RTEX-4_DR_dup4/5	0	0	0	0	0	0	0	0	0	0	0	0	0	0	0	0	0	0	0	0	4	0	0	4	1	9	0	10	9	1	7	5	3	3	6	0	2	3	0	1	7	8	8	6	10	9	8	13
DIRS-9C_DR_dup32/33	DIRS-9C_DR_dup32/33	0	0	0	0	0	0	0	0	0	0	0	0	0	0	0	0	0	0	0	0	0	0	0	0	0	0	0	0	0	0	0	0	0	0	0	0	0	0	0	0	0	0	1	0	0	0	0	0
Helitron-2_DR_dup1205/1206	Helitron-2_DR_dup1205/1206	0	0	0	0	0	0	0	0	0	0	0	0	0	0	0	0	0	0	1	0	0	0	0	0	0	2	0	1	0	1	1	2	3	3	3	1	3	6	3	3	2	2	7	2	2	4	3	3
CryptonV-N1_DR_dup190	CryptonV-N1_DR_dup190	0	0	0	0	0	0	0	0	0	0	0	0	0	0	0	0	0	0	0	0	0	0	0	0	0	0	0	1	0	0	1	0	1	1	3	4	1	2	2	1	6	2	0	6	3	7	2	2
EnSpm-N3B_DR_dup79	EnSpm-N3B_DR_dup79	0	0	0	0	0	0	0	0	0	0	0	0	0	0	0	0	0	0	0	0	3	3	4	10	5	2	27	3	4	2	4	5	3	7	3	0	1	2	2	4	1	5	2	4	3	4	3	5
EnSpm-N2_DR_dup274/275	EnSpm-N2_DR_dup274/275	0	0	0	0	0	0	0	0	0	0	0	0	0	0	0	0	0	0	0	0	0	1	1	0	1	0	3	1	0	51	1	2	0	1	88	85	79	0	1	2	9	115	1	1	2	68	2	2
hAT-N50_DR_dup54	hAT-N50_DR_dup54	3	1	7	9	5	16	15	18	13	11	9	22	11	10	12	24	19	22	21	31	13	10	29	18	15	6	8	6	14	10	4	8	4	4	5	2	1	3	0	6	16	18	9	10	14	13	14	16
DNA-5-5_DR_dup20	DNA-5-5_DR_dup20	0	0	0	0	0	0	0	0	0	0	0	0	0	0	0	0	1	0	0	0	0	3	2	3	0	9	1	3	4	3	3	4	5	3	3	0	1	3	2	5	1	3	2	6	0	1	2	1
DNA-N43_DR_dup277	DNA-N43_DR_dup277	1	0	0	2	1	2	1	7	0	0	1	5	4	1	1	6	2	0	2	1	1	5	2	0	2	0	1	4	0	0	0	0	1	1	0	0	0	0	0	0	0	0	0	0	0	0	0	0
DNA2-16_DR_dup714/716	DNA2-16_DR_dup714/716	8	13	11	9	8	18	19	30	20	24	35	37	43	42	44	55	54	59	28	44	64	57	52	46	41	38	31	35	30	22	26	23	28	36	11	28	24	18	32	18	24	19	15	22	20	15	17	11
EnSpm-N10_DR_dup401/402	EnSpm-N10_DR_dup401/402	0	1	0	1	5	1	11	6	5	17	8	13	14	11	10	26	22	12	7	11	11	21	11	15	6	8	9	6	18	6	1	4	7	8	4	7	7	14	11	5	3	5	2	12	5	6	0	12
Merlin-N1_DR_dup172	Merlin-N1_DR_dup172	2	1	1	2	0	4	2	2	2	4	10	12	8	6	9	13	6	12	12	9	30	17	24	14	11	40	38	42	60	27	23	38	28	45	56	33	40	51	34	31	9	21	7	21	28	13	14	23
Merlin-2_DR_dup604/605	Merlin-2_DR_dup604/605	0	0	0	0	0	0	0	0	0	0	0	0	0	0	0	1	0	0	1	0	0	2	3	2	1	4	5	3	4	4	1	1	2	2	2	5	2	7	4	3	4	4	5	4	2	3	3	5
TDR19_dup195	TDR19_dup195	22	7	10	13	8	18	17	21	21	15	64	45	59	44	41	61	66	40	46	35	53	53	52	58	51	35	20	37	21	19	17	19	19	34	25	23	11	8	22	21	21	14	15	29	17	6	14	9
Kolobok-N10B_DR_dup313	Kolobok-N10B_DR_dup313	7	2	3	3	4	10	9	8	7	15	15	25	19	13	12	18	30	18	13	24	23	19	17	17	14	16	5	20	11	9	5	8	4	13	6	12	16	4	8	9	7	5	8	10	7	5	0	5
Kolobok-N10B_DR_dup315	Kolobok-N10B_DR_dup315	4	3	5	2	1	4	0	4	5	8	7	7	16	12	7	18	8	6	8	5	14	6	27	15	7	7	11	3	11	8	8	0	6	7	5	1	5	7	3	11	15	5	0	10	0	0	4	2
TDR19_dup198/199	TDR19_dup198/199	4	3	1	2	2	3	10	9	12	6	10	15	20	25	8	10	17	4	17	5	25	16	22	41	22	7	17	8	13	15	2	7	21	10	19	20	20	0	21	20	25	11	12	28	24	3	15	19
TDR19_dup200	TDR19_dup200	3	1	2	0	2	8	2	0	5	4	9	15	11	4	8	10	15	13	11	12	14	10	25	6	7	10	8	9	10	4	3	8	10	9	3	13	15	4	5	5	5	14	7	1	1	9	1	0
Helitron-2_DR_dup1237	Helitron-2_DR_dup1237	4	4	4	3	1	7	7	3	3	5	12	4	13	7	9	8	15	14	14	20	27	15	19	19	13	9	7	24	18	16	9	7	15	6	9	17	7	7	13	4	10	5	6	5	10	14	12	10
Mariner-N38_DR_dup1700	Mariner-N38_DR_dup1700	0	0	0	0	0	0	0	0	0	0	0	0	0	0	0	0	0	0	0	0	3	0	2	1	0	2	4	9	7	5	2	1	3	4	3	1	1	4	4	5	2	4	1	0	3	0	2	1
hAT-N126B_DR_dup229	hAT-N126B_DR_dup229	0	0	0	0	0	0	0	0	0	0	0	0	0	0	0	0	0	0	0	0	3	1	1	0	1	1	3	0	1	3	0	1	0	1	1	4	0	1	1	0	4	8	2	4	2	1	3	2
TDR2_dup427	TDR2_dup427	0	0	0	0	0	0	0	0	0	0	0	0	0	0	0	0	1	0	0	0	10	4	5	9	8	15	15	17	14	11	10	22	15	14	11	9	9	5	4	14	5	6	3	6	7	3	2	2
hAT-N134_DR_dup215	hAT-N134_DR_dup215	0	0	0	0	0	0	0	0	0	0	0	0	0	0	0	0	0	0	0	0	1	0	0	2	1	4	7	2	5	3	0	2	6	5	2	6	1	0	1	1	2	0	1	2	1	1	0	2
Harbinger-N23_DR_dup63	Harbinger-N23_DR_dup63	0	0	0	0	0	0	0	0	0	0	0	0	0	0	0	0	0	0	0	0	2	3	5	5	3	9	9	6	8	3	4	7	10	4	10	3	4	7	3	9	2	2	1	1	4	4	3	3
ANGEL_dup1677	ANGEL_dup1677	0	0	0	0	0	0	0	0	0	0	0	0	0	0	0	0	0	0	0	0	0	1	2	8	0	3	4	3	2	4	1	2	2	2	2	0	4	2	1	2	4	5	1	6	6	1	1	3
TC1DR2_dup217	TC1DR2_dup217	0	0	0	0	0	0	0	0	0	0	0	0	0	0	0	0	0	0	0	0	10	2	3	12	3	2	4	2	1	3	2	2	2	1	1	3	6	4	4	2	16	19	16	13	20	20	25	21
EnSpm-9_DR_dup311	EnSpm-9_DR_dup311	0	0	0	0	0	0	0	0	0	0	0	0	0	0	0	0	0	0	0	0	0	0	0	0	0	0	0	0	0	0	0	0	0	0	0	0	0	0	0	0	0	0	0	0	0	0	4	1
TDR2_dup429/430	TDR2_dup429/430	0	0	0	0	0	0	0	0	0	0	1	0	0	1	0	0	3	1	1	1	2	13	8	6	5	4	10	9	7	9	3	9	7	6	6	7	4	5	10	3	2	1	4	3	7	0	3	4
DNA15TA1_DR_dup158	DNA15TA1_DR_dup158	0	0	0	0	0	0	0	0	0	0	0	0	0	0	0	0	0	0	0	0	2	0	0	0	0	0	0	0	0	0	0	0	0	0	0	0	0	1	0	0	0	0	0	0	0	0	0	0
DNA-6-N8_DR_dup26	DNA-6-N8_DR_dup26	0	0	0	4	1	0	2	2	1	0	3	2	4	2	0	1	4	0	2	2	6	1	3	5	7	13	21	11	11	7	12	10	19	15	14	16	16	69	9	18	41	75	44	49	79	37	39	73
TC1DR3_dup997	TC1DR3_dup997	0	0	0	0	0	0	0	0	0	0	0	0	0	0	0	0	0	0	0	0	0	1	0	0	0	0	2	4	3	0	2	2	7	6	3	4	7	6	8	12	4	3	1	1	3	1	1	1
hAT-N131_DR_dup134	hAT-N131_DR_dup134	2	0	0	0	0	0	0	0	0	0	1	5	3	4	0	0	0	1	0	0	4	2	2	2	4	1	5	3	3	3	0	3	0	1	3	1	6	7	3	4	6	7	5	6	1	5	1	1
HE1_DR1_dup1490	HE1_DR1_dup1490	1	0	0	0	0	0	0	0	0	0	0	0	0	0	0	0	0	0	0	0	6	7	11	10	9	24	24	10	10	17	13	16	12	13	11	10	7	6	11	5	7	12	13	10	6	12	10	9
EnSpm-N13_DR_dup938	EnSpm-N13_DR_dup938	0	0	0	0	0	0	0	0	0	0	0	0	0	0	0	0	0	0	0	0	3	0	1	2	2	5	4	10	12	4	2	3	8	4	3	2	0	0	3	5	1	2	0	3	1	1	0	3
HATN1_DR_dup253	HATN1_DR_dup253	1	0	0	1	1	0	1	1	1	3	2	0	1	1	1	0	0	0	0	0	3	1	4	1	1	7	3	7	7	8	1	1	6	5	2	3	1	3	1	2	3	2	2	3	4	1	1	0
DNA-1-6_DR_dup68	DNA-1-6_DR_dup68	0	0	0	0	0	0	0	0	0	0	0	0	0	0	0	0	0	0	0	0	2	0	2	1	1	18	22	12	16	18	15	9	9	19	14	11	13	11	20	14	17	15	12	11	9	5	11	8
EnSpm-N61_DR_dup52/53	EnSpm-N61_DR_dup52/53	0	0	0	0	0	0	0	0	0	0	0	0	0	0	0	0	0	0	0	0	1	10	1	27	57	6	3	49	39	36	1	2	16	2	18	16	2	3	1	2	8	5	5	9	5	3	2	11
DIRS-1C-LTR_DR_dup45	DIRS-1C-LTR_DR_dup45	0	0	0	1	0	0	1	1	2	1	1	0	2	0	0	0	2	1	0	1	0	0	1	1	1	0	0	0	0	0	0	1	0	1	1	1	0	0	0	0	6	8	3	7	6	8	2	6
L1-79_DR_dup8/9	L1-79_DR_dup8/9	0	0	0	0	0	0	0	0	0	0	0	0	0	0	0	0	0	0	0	0	0	2	3	0	0	5	3	2	4	7	0	5	4	4	5	6	12	4	3	6	2	6	8	6	8	7	6	11
Mariner-N7_DR_dup171	Mariner-N7_DR_dup171	16	21	17	14	19	33	46	26	23	13	27	57	47	43	54	58	55	34	43	32	24	37	23	32	16	10	8	9	8	8	8	18	9	17	11	10	17	16	13	11	14	12	11	16	12	12	13	11
ANGEL_dup1717	ANGEL_dup1717	13	11	14	6	11	7	19	6	15	12	49	39	59	48	39	32	38	31	28	31	62	48	62	55	27	61	57	67	47	54	35	38	51	73	60	61	64	70	47	51	91	52	68	73	73	62	73	64
CryptonV-N5_DR_dup991	CryptonV-N5_DR_dup991	1	1	1	2	0	0	2	2	1	2	5	7	11	9	13	8	7	3	3	4	10	10	14	7	3	6	12	7	12	7	7	10	9	8	18	11	9	6	15	13	23	12	12	16	17	18	17	27
CR1-22_DR_dup13	CR1-22_DR_dup13	0	0	1	0	0	0	0	0	0	0	0	2	2	0	0	1	2	0	2	0	0	0	0	0	0	5	1	0	4	3	2	1	6	4	2	0	4	5	3	0	3	2	1	3	5	5	3	7
Harbinger-3N2_DR_dup42	Harbinger-3N2_DR_dup42	6	2	6	3	5	5	1	2	3	1	5	3	3	0	3	2	2	0	3	1	5	2	4	6	1	7	9	5	11	3	5	4	7	6	5	7	12	21	9	8	12	10	17	19	6	7	12	15
TDR19C_dup231	TDR19C_dup231	12	14	14	10	10	16	6	8	8	11	2	0	3	6	5	1	2	5	0	5	9	10	7	9	5	16	12	10	14	15	14	23	16	19	20	28	20	18	17	24	22	21	18	27	26	22	26	23
BEL3-LTR_DR_dup2/3_I_DR_dup1	BEL3-LTR_DR_dup2/3_I_DR_dup1	0	0	0	0	0	0	0	0	0	0	0	0	0	0	0	0	0	0	0	0	1	4	2	4	1	1	5	1	1	3	3	6	2	1	0	1	1	3	3	1	6	6	3	10	4	3	3	3
Harbinger-8N2_DR_dup198	Harbinger-8N2_DR_dup198	0	1	0	0	1	1	1	2	6	1	8	2	4	4	3	2	5	2	3	3	7	7	15	4	11	0	0	2	3	1	0	0	0	0	1	0	3	2	0	0	1	0	1	2	1	0	1	3
DNA-8-17_DR_dup5	DNA-8-17_DR_dup5	0	0	0	0	0	0	0	0	0	0	0	0	0	0	0	0	0	0	0	0	5	5	6	2	3	9	3	2	2	5	1	3	4	2	6	4	2	1	3	2	0	0	0	2	0	0	0	0
DIRS-15_DR_dup14	DIRS-15_DR_dup14	4	4	6	5	3	11	6	8	8	14	0	3	2	1	0	2	0	2	3	1	1	0	0	0	1	3	0	3	0	5	1	3	3	3	4	5	12	3	8	5	6	1	1	3	2	6	2	1
DNAX-16_DR_dup370	DNAX-16_DR_dup370	0	0	0	0	0	0	0	0	0	0	0	0	0	0	0	0	0	0	0	2	0	0	0	0	0	0	0	0	0	0	0	0	0	0	0	0	0	0	0	0	0	0	0	0	0	1	1	0
DNAX-16_DR_dup371	DNAX-16_DR_dup371	0	0	0	0	0	0	0	0	0	0	0	0	0	0	0	0	0	0	0	0	0	0	0	0	0	0	0	0	0	0	0	0	0	0	0	0	0	0	0	0	0	0	0	0	1	1	1	2
Mariner-N38_DR_dup1745	Mariner-N38_DR_dup1745	0	0	0	0	0	0	0	0	0	0	0	0	0	0	0	0	0	0	0	0	0	0	0	0	0	0	0	0	0	0	0	0	0	0	0	0	0	1	0	0	2	1	1	0	0	2	1	2
BHIKHARI-4-I_DR_dup14	BHIKHARI-4-I_DR_dup14	0	0	1	0	0	0	0	0	2	3	6	8	7	6	8	9	9	3	8	7	3	9	1	0	2	0	3	1	3	2	1	2	1	4	0	1	3	0	0	0	1	0	3	3	4	0	2	2
DNA8-26_DR_dup358	DNA8-26_DR_dup358	10	8	12	7	6	13	14	14	11	12	14	9	16	7	6	7	11	9	6	4	4	6	11	7	5	1	1	0	0	0	4	1	3	0	0	4	1	1	0	2	0	2	1	1	3	3	0	2
ANGEL_dup1769	ANGEL_dup1769	2	6	6	7	9	12	8	9	7	16	8	9	6	8	7	11	15	10	11	6	17	12	8	3	4	5	3	5	3	2	1	2	3	2	1	2	1	6	0	2	3	4	6	3	0	4	1	4
Mariner-N38_DR_dup1771	Mariner-N38_DR_dup1771	0	0	0	0	0	0	0	0	0	0	0	0	0	0	0	0	0	0	0	0	0	0	0	1	0	1	1	0	0	0	1	0	0	0	1	1	1	0	1	0	0	2	0	2	0	3	0	0
EnSpm-N13_DR_dup962/963	EnSpm-N13_DR_dup962/963	0	0	0	0	0	0	0	0	0	0	0	0	0	0	0	0	0	0	0	0	0	0	0	0	0	4	2	2	2	2	1	1	1	2	1	7	3	4	4	3	3	3	4	8	4	2	3	2
Kolobok-N10B_DR_dup338	Kolobok-N10B_DR_dup338	0	0	0	0	0	0	0	0	0	0	0	0	0	0	0	0	0	0	0	0	0	0	0	0	0	3	1	1	2	2	2	6	4	2	4	2	4	2	3	3	2	3	4	4	0	3	5	4
DNA8-4C_DR_dup18	DNA8-4C_DR_dup18	0	0	0	0	0	0	0	1	0	0	0	0	0	0	0	0	0	0	0	0	0	0	0	1	0	5	5	0	0	2	3	6	5	0	3	0	6	7	2	4	3	8	8	5	6	3	0	4
DNA8-12_DR_dup66	DNA8-12_DR_dup66	0	0	0	0	0	0	0	1	0	0	0	0	0	0	0	0	0	0	0	0	1	0	0	0	0	1	0	0	1	2	1	3	4	2	4	2	1	8	4	1	7	6	3	8	3	5	3	10
DIRS-4_DR_dup22	DIRS-4_DR_dup22	0	0	0	0	0	0	0	0	0	0	0	0	0	0	0	0	0	0	0	0	0	0	0	0	0	0	0	0	0	0	0	0	0	0	0	0	0	0	0	0	0	0	0	0	0	0	0	0
DIRS-4_DR_dup23	DIRS-4_DR_dup23	0	0	0	0	0	0	0	0	1	0	0	0	0	0	0	0	0	0	0	0	0	0	0	0	0	0	0	0	0	0	0	0	0	0	0	0	0	0	0	0	0	0	0	0	0	0	0	0
TC1DR3_dup1040	TC1DR3_dup1040	0	0	0	0	0	0	1	1	0	0	1	0	0	0	0	0	0	0	0	0	1	0	0	0	0	0	0	0	1	0	0	0	0	0	0	0	0	0	0	0	0	0	0	0	0	1	0	0
EnSpm-N26B_DR_dup192	EnSpm-N26B_DR_dup192	0	0	0	0	0	0	0	0	0	0	0	0	0	0	0	0	0	0	0	0	0	1	0	0	0	2	1	0	0	3	4	2	3	5	3	7	5	11	9	5	11	8	11	13	16	14	2	12
Zisupton-N1_DR_dup65	Zisupton-N1_DR_dup65	0	0	0	0	0	0	0	0	0	0	0	0	0	0	0	0	0	0	0	0	0	0	0	1	0	0	0	0	1	1	2	2	3	1	3	6	2	1	0	3	3	2	2	4	3	2	5	5
Gypsy-116-I_DR_dup3	Gypsy-116-I_DR_dup3	0	0	0	0	0	0	0	0	0	0	0	0	0	0	0	0	0	0	0	0	1	0	0	0	0	2	1	3	0	3	3	0	2	4	7	4	4	4	6	8	10	6	4	8	5	4	2	5
ANGEL_dup1783	ANGEL_dup1783	2	4	7	8	3	4	1	2	3	5	10	16	16	6	14	5	11	7	11	8	7	15	21	11	10	11	4	10	6	9	6	12	11	8	8	1	3	1	7	3	0	0	0	1	0	0	0	0
LOOPERN3B_DR_dup294	LOOPERN3B_DR_dup294	0	0	0	0	0	0	0	0	0	0	0	0	0	0	0	0	0	0	0	0	0	1	0	0	0	0	0	0	0	0	0	0	0	1	0	0	4	0	1	1	2	1	0	0	0	1	0	5
hAT-N61_DR_dup14	hAT-N61_DR_dup14	0	0	0	0	0	0	0	0	0	0	0	0	0	0	0	0	0	0	0	0	0	0	0	0	0	1	1	0	2	0	0	0	1	0	0	1	0	2	0	0	5	1	5	3	3	2	0	3
ERV1-N5-LTR_DR_dup15	ERV1-N5-LTR_DR_dup15	0	0	0	0	0	0	0	0	0	0	0	0	0	0	0	0	0	0	0	0	0	0	0	0	0	0	0	0	1	0	0	0	2	0	0	0	0	0	0	0	0	0	0	0	0	0	0	0
L2-2_DRe_dup229	L2-2_DRe_dup229	0	0	0	0	0	0	0	0	0	0	0	0	0	0	0	0	0	0	0	0	0	0	0	2	0	0	0	0	3	0	0	0	0	0	0	2	0	1	0	1	0	1	0	10	0	1	0	0
EnSpm-N10_DR_dup432/433	EnSpm-N10_DR_dup432/433	0	0	0	0	0	0	0	0	0	0	0	0	0	0	0	1	0	0	0	0	14	25	11	6	8	19	25	18	37	25	28	43	58	89	29	25	30	28	24	30	66	44	37	28	40	16	46	18
hAT-N202_DR_dup191/192	hAT-N202_DR_dup191/192	0	0	0	0	0	0	0	0	0	0	0	0	0	0	0	0	0	0	0	0	0	0	0	0	0	0	0	0	0	0	0	0	0	0	0	0	0	0	0	0	0	1	0	0	0	0	0	2
hAT-N32E_DR_dup27	hAT-N32E_DR_dup27	0	0	0	0	0	0	0	0	0	0	0	0	0	0	0	0	0	0	0	0	1	0	0	0	0	1	0	0	0	0	0	0	0	0	0	0	0	0	1	0	0	0	0	0	0	0	0	1
DNA6-3_DR_dup8	DNA6-3_DR_dup8	0	0	0	0	0	0	0	0	0	0	0	0	0	0	0	0	0	0	0	0	0	0	0	0	0	0	0	0	0	0	0	0	0	0	0	0	0	0	0	0	0	0	1	0	0	2	0	0
L1-45_DR_dup8	L1-45_DR_dup8	0	0	0	0	0	0	0	0	0	0	0	0	0	0	0	0	0	0	0	0	0	0	0	0	0	0	0	0	0	0	0	0	0	0	0	0	0	0	0	0	0	0	0	0	0	1	0	0
DNA6-6_DR_dup1011	DNA6-6_DR_dup1011	0	0	0	0	0	0	0	0	0	0	0	0	0	0	0	0	0	0	0	0	0	0	0	0	0	0	0	0	0	0	0	0	0	0	0	1	0	0	1	0	0	0	0	0	1	0	0	0
TDR13_dup749	TDR13_dup749	0	0	0	0	0	0	0	0	0	0	0	0	0	0	0	0	0	0	0	0	0	0	0	0	0	0	0	0	0	0	0	0	0	0	0	0	0	0	0	0	0	0	0	1	0	0	0	1
Mariner-N5B_DR_dup97	Mariner-N5B_DR_dup97	0	0	0	0	0	0	0	0	0	0	0	0	0	0	0	0	0	0	0	0	2	0	1	0	0	0	0	1	0	0	0	1	0	0	4	0	1	0	0	0	0	0	3	0	3	3	0	2
BHIKHARI-5-LTR_DR_dup18	BHIKHARI-5-LTR_DR_dup18	0	0	0	0	0	0	0	0	0	0	0	0	0	0	0	0	0	0	0	0	0	0	16	4	0	1	0	2	2	0	2	0	2	0	0	14	0	1	0	0	0	0	0	1	0	1	2	3
Helitron-4_DR_dup472/473	Helitron-4_DR_dup472/473	0	0	0	0	0	0	0	0	0	0	0	0	0	0	0	0	1	0	0	0	1	2	0	0	0	0	1	0	0	0	0	0	1	0	0	0	4	1	4	1	5	0	6	2	2	2	6	6
DIRS-4N1_DR_dup52	DIRS-4N1_DR_dup52	0	0	0	0	0	0	0	0	0	0	0	0	0	0	0	0	0	0	0	0	6	0	1	2	0	0	0	1	0	0	0	0	0	3	0	1	0	0	1	0	6	0	0	1	2	2	2	1
ERV1-I_DR_dup8	ERV1-I_DR_dup8	0	0	0	0	0	0	0	0	0	0	0	0	0	0	0	0	0	0	0	0	2	0	1	3	0	4	8	4	0	8	0	0	4	8	4	0	2	2	0	0	0	0	0	0	0	0	0	0
Rex1-31_DRe_dup176	Rex1-31_DRe_dup176	0	0	0	0	0	0	0	0	0	0	0	0	0	0	0	0	0	0	0	0	7	6	5	16	5	7	4	4	4	7	3	6	2	9	16	23	2	4	3	2	0	0	3	6	1	2	5	4
SINE3-1_dup245	SINE3-1_dup245	0	0	0	0	0	0	0	0	0	0	0	0	0	0	0	0	0	0	0	0	0	0	0	0	0	0	0	0	1	0	0	1	3	0	1	1	2	0	1	3	4	5	1	1	2	2	5	3
TDR2_dup500/501	TDR2_dup500/501	0	0	1	0	0	0	1	0	1	0	0	0	0	0	0	3	1	0	1	0	0	0	1	1	0	0	0	0	1	1	0	0	0	0	0	0	0	0	0	0	11	11	11	14	9	10	10	11
hAT-N127_DR_dup466	hAT-N127_DR_dup466	0	0	0	0	0	0	0	0	0	0	0	0	0	0	0	0	0	0	0	0	0	0	0	0	0	0	0	0	0	0	0	0	0	0	0	0	0	0	0	0	2	1	0	0	0	0	1	1
Kolobok-N3_DR_dup243	Kolobok-N3_DR_dup243	1	2	4	1	1	5	3	2	3	3	2	4	3	1	4	5	4	1	5	2	2	6	1	3	1	1	1	2	2	2	0	0	0	0	0	0	1	1	1	0	3	2	9	4	1	3	3	2
CryptonV-N3_DR_dup259	CryptonV-N3_DR_dup259	0	1	0	0	0	0	1	0	0	0	0	0	1	0	0	1	0	0	0	0	0	0	0	0	0	0	0	1	0	0	0	0	0	0	0	0	0	0	0	0	2	1	0	0	1	0	2	1
Helitron-1_DR_dup154	Helitron-1_DR_dup154	0	0	0	0	0	0	0	0	0	0	0	0	0	0	0	0	0	0	0	0	0	0	0	0	0	0	0	0	0	0	1	3	0	1	0	0	1	1	0	1	1	1	0	0	2	3	2	0
DNA-X-6_DR_dup59	DNA-X-6_DR_dup59	0	0	0	0	0	0	0	0	0	0	0	0	0	0	0	0	0	0	0	0	0	0	0	0	0	0	0	0	0	0	0	0	0	0	0	0	0	0	0	0	0	0	0	0	0	0	0	0
Zisupton-7_DR_dup959/960	Zisupton-7_DR_dup959/960	0	0	0	0	2	0	2	0	0	0	0	0	0	0	0	0	0	0	0	0	0	0	0	0	0	0	0	0	0	0	0	0	0	0	0	0	0	0	0	0	1	0	0	0	0	0	0	0
RTEX-1_DR_dup15	RTEX-1_DR_dup15	0	0	0	0	0	0	0	0	0	0	0	0	0	0	0	0	0	0	0	0	6	4	4	4	22	4	18	15	9	21	18	4	27	1	14	18	1	23	2	17	3	2	3	11	0	0	3	4
ACROBAT1_dup112	ACROBAT1_dup112	0	0	0	0	0	0	0	0	0	0	0	0	0	0	0	0	0	0	0	0	1	8	4	3	1	3	0	1	0	0	2	0	0	0	0	1	0	1	0	1	1	0	4	0	0	3	0	3
hAT-N183_DR_dup37	hAT-N183_DR_dup37	21	34	35	21	32	37	42	44	27	33	46	95	53	48	77	61	53	54	71	60	95	88	116	81	63	72	60	77	73	61	50	58	45	39	81	31	34	31	35	45	38	45	32	37	32	25	44	43
Mariner-N13_DR_dup51/52/53	Mariner-N13_DR_dup51/52/53	0	0	0	0	0	0	0	0	0	0	0	0	0	0	0	0	0	0	0	0	4	6	8	5	5	4	3	4	1	3	0	3	1	1	1	2	2	0	0	0	0	1	0	2	2	0	0	0
hAT-N127_DR_dup470/471	hAT-N127_DR_dup470/471	0	0	0	0	0	0	0	0	0	0	0	0	0	0	0	0	0	0	0	0	3	12	3	3	7	6	2	7	1	1	0	3	0	1	10	0	1	0	0	0	1	0	0	2	0	3	0	2
Harbinger-N23_DR_dup78	Harbinger-N23_DR_dup78	0	0	0	0	0	0	0	0	0	0	0	0	0	0	0	0	0	0	0	0	1	1	3	0	0	2	0	2	0	0	1	0	1	0	1	0	2	0	2	0	3	2	1	3	2	3	3	5
HAT1-N1B_DR_dup48	HAT1-N1B_DR_dup48	0	0	0	0	0	0	0	0	0	0	0	0	0	0	0	0	0	0	0	0	5	11	4	10	4	5	8	9	14	9	3	7	13	9	11	16	16	19	13	8	11	17	11	15	11	12	14	11
hAT-N88_DR_dup128/129	hAT-N88_DR_dup128/129	0	0	0	0	0	0	0	0	0	0	0	0	0	0	0	0	0	0	0	0	1	1	1	0	1	0	3	1	1	1	4	0	2	3	1	6	3	4	2	4	4	3	1	5	4	3	3	3
SINE2-3_DR_dup883	SINE2-3_DR_dup883	0	0	0	0	0	1	0	0	0	0	0	0	0	1	0	0	0	1	1	0	14	6	12	5	8	14	10	6	9	9	5	8	6	6	5	4	5	4	3	5	7	1	10	11	8	5	7	11
Harbinger-4N1B_DR_dup298	Harbinger-4N1B_DR_dup298	1	0	1	1	0	2	2	1	3	3	11	7	4	4	9	8	8	8	8	4	8	6	17	15	9	6	14	14	3	4	2	6	5	8	2	5	6	4	8	7	7	6	7	5	7	6	3	11
DNA-N32_DR_dup16	DNA-N32_DR_dup16	3	0	0	0	0	0	2	1	0	0	6	4	1	3	6	2	1	3	4	4	0	0	2	0	0	0	0	1	0	0	0	0	0	0	0	0	2	0	0	0	1	0	1	0	0	0	0	0
TDR8D_dup111	TDR8D_dup111	0	0	0	0	0	0	0	0	0	0	0	0	0	0	0	0	0	0	0	0	0	0	0	0	0	0	0	0	0	0	0	0	0	0	0	0	0	0	0	0	0	0	0	0	0	0	0	0
TDR22_dup251/252/253	TDR22_dup251/252/253	0	0	0	0	0	0	0	0	0	0	0	0	0	0	0	0	0	0	0	0	19	11	28	14	18	12	13	16	12	10	6	6	3	2	8	0	3	1	0	2	6	3	3	3	2	6	5	4
Harbinger-N30_DR_dup46	Harbinger-N30_DR_dup46	0	0	0	0	0	0	0	0	1	0	0	0	0	1	0	0	0	0	0	0	0	0	2	0	0	0	1	0	0	0	0	0	0	0	0	0	0	0	0	0	0	1	0	0	0	0	0	0
DNA7-N1_DR_dup369	DNA7-N1_DR_dup369	0	0	0	0	0	0	0	0	0	0	0	0	0	0	0	0	0	0	0	0	0	0	0	0	0	1	0	0	0	0	1	0	0	0	0	0	0	0	0	0	0	0	0	0	1	0	0	0
ANGEL_dup1868	ANGEL_dup1868	0	0	0	0	0	0	1	0	0	0	0	0	0	0	0	0	0	0	0	0	1	0	1	0	0	0	0	0	0	0	0	0	0	0	0	0	0	0	0	0	0	0	0	0	0	0	0	0
Helitron-N5B_DR_dup95	Helitron-N5B_DR_dup95	0	0	1	0	0	0	2	1	0	0	0	0	1	0	1	0	1	0	0	0	0	0	0	1	0	0	1	0	0	0	1	1	0	1	1	0	0	0	0	1	0	0	4	0	3	2	0	1
LTR5B_DR_dup30/31	LTR5B_DR_dup30/31	0	0	0	0	0	0	0	0	0	0	0	0	0	0	1	0	0	0	0	0	0	0	0	0	0	0	0	0	0	0	0	0	0	0	0	0	0	0	0	0	0	1	0	0	0	0	0	0
DNA9TA1_DR_dup135	DNA9TA1_DR_dup135	0	0	0	0	0	0	0	0	0	0	0	0	0	0	0	0	0	0	0	0	0	0	0	0	0	0	0	0	0	0	0	0	0	0	0	0	0	0	0	0	0	0	0	0	0	0	1	0
ANGEL_dup1883	ANGEL_dup1883	2	2	1	3	4	4	1	2	1	2	2	2	0	0	1	2	3	0	0	0	1	0	0	0	0	0	0	0	0	1	1	0	0	0	0	0	0	0	0	0	0	0	0	0	0	2	0	0
Helitron-4_DR_dup485	Helitron-4_DR_dup485	0	0	0	0	0	0	0	0	0	0	0	0	0	0	0	0	0	0	0	0	1	0	0	2	0	1	0	2	1	2	0	1	3	3	2	3	1	1	1	0	1	0	7	2	5	0	2	3
CryptonV-N1_DR_dup225/226	CryptonV-N1_DR_dup225/226	1	2	3	0	0	4	0	3	3	2	3	7	5	7	8	5	4	3	8	3	1	2	2	7	4	4	2	2	0	2	0	1	0	2	4	3	2	4	0	2	0	0	2	0	0	0	0	0
Mariner-N38_DR_dup1880	Mariner-N38_DR_dup1880	0	0	0	0	0	0	0	1	0	2	0	1	1	0	2	2	1	2	0	1	0	1	0	0	0	1	2	2	1	4	1	0	2	2	6	4	2	4	4	5	0	3	2	0	0	0	0	5
Kolobok-4_DR_dup287	Kolobok-4_DR_dup287	0	0	0	0	0	0	0	0	0	0	0	0	0	0	0	0	0	0	0	0	0	0	0	0	0	0	0	0	0	0	0	0	0	0	0	0	0	0	0	0	1	0	0	0	1	0	0	0
hAT-N21B_DR_dup511	hAT-N21B_DR_dup511	0	0	0	0	0	0	0	0	0	0	0	0	0	0	0	0	0	0	0	0	0	0	0	0	0	0	0	0	0	0	0	0	0	0	0	0	0	0	1	0	1	0	0	0	0	0	4	0
LOOPERN3B_DR_dup315/316	LOOPERN3B_DR_dup315/316	0	0	0	0	0	0	0	0	0	0	0	0	0	0	0	0	0	0	0	0	0	0	0	0	0	0	0	0	0	1	0	0	1	0	0	0	0	0	0	0	0	1	0	0	1	0	0	3
L2-1_DR_dup225	L2-1_DR_dup225	0	0	0	0	0	0	0	0	0	0	0	0	0	0	0	0	0	0	0	0	29	2	3	1	0	0	4	27	2	21	1	0	4	29	1	8	1	9	15	1	11	8	7	1	3	2	1	13
TDR19C_dup251	TDR19C_dup251	0	0	0	0	0	0	0	0	0	0	0	0	0	0	0	0	0	0	0	0	0	0	1	0	1	0	0	0	0	0	0	0	0	0	0	0	0	0	0	0	1	0	2	0	0	0	1	1
EnSpm-9_DR_dup344	EnSpm-9_DR_dup344	10	10	11	19	17	21	22	23	16	22	29	36	28	45	32	52	33	32	34	34	41	32	49	30	22	12	9	7	7	5	3	1	6	3	4	4	0	6	5	5	13	14	3	16	16	19	18	17
Polinton-1_DR_dup351/352	Polinton-1_DR_dup351/352	2	4	4	0	6	3	2	4	1	2	6	9	9	3	7	10	3	6	8	9	5	11	6	3	5	3	6	1	6	4	7	2	6	4	4	17	8	14	8	6	28	23	37	33	35	31	39	17
TDR16_dup445	TDR16_dup445	0	2	1	5	0	4	6	12	5	9	4	9	11	10	6	8	6	5	5	6	8	11	19	9	7	8	11	8	8	6	2	12	7	8	11	8	11	15	9	16	58	58	59	68	80	71	66	63
EnSpm-N6_DR_dup138/140	EnSpm-N6_DR_dup138/140	0	0	2	1	0	3	9	4	1	3	4	13	8	4	13	19	9	6	6	13	11	4	14	10	9	7	10	9	8	8	4	3	2	4	5	6	4	10	3	5	22	18	18	17	35	17	13	23
EnSpm-N6_DR_dup143	EnSpm-N6_DR_dup143	9	7	9	7	6	16	27	18	17	20	40	104	60	46	74	105	75	68	90	66	84	51	78	72	46	28	37	26	32	31	9	9	14	6	20	15	21	16	18	22	57	82	56	65	64	44	49	52
TDR2_dup514	TDR2_dup514	0	0	0	0	0	0	0	0	0	0	0	0	0	0	0	1	1	0	0	0	0	0	4	1	0	1	0	0	0	0	0	0	0	0	0	0	0	0	0	0	5	5	9	8	4	12	12	22
Kolobok-N10C_DR_dup109	Kolobok-N10C_DR_dup109	0	1	1	1	5	0	2	1	0	1	4	1	4	4	1	5	6	7	5	5	1	10	6	6	0	6	3	5	3	6	3	2	5	3	0	1	0	0	2	1	11	11	4	5	9	1	10	7
EnSpm-N25_DR_dup157	EnSpm-N25_DR_dup157	0	3	1	0	1	0	0	0	3	0	1	9	2	2	2	1	1	1	0	3	4	5	0	1	1	4	0	4	4	2	0	0	2	2	3	1	2	1	0	0	0	2	2	7	3	4	4	1
Mariner-N40_DR_dup24	Mariner-N40_DR_dup24	0	1	1	2	0	0	2	0	3	1	1	2	7	4	2	4	3	1	1	2	5	5	4	3	3	1	0	0	0	3	0	0	0	1	3	1	2	0	0	1	3	3	1	0	1	0	0	5
EnSpm-9_DR_dup345	EnSpm-9_DR_dup345	6	4	3	6	2	6	4	8	8	4	12	11	19	8	6	5	20	11	7	14	11	12	3	7	12	5	5	5	3	5	6	3	5	5	1	4	1	0	1	1	6	8	6	2	9	10	6	12
hAT-N202_DR_dup201	hAT-N202_DR_dup201	1	2	0	1	1	0	3	1	0	0	3	5	5	1	0	0	4	1	4	5	0	4	0	5	5	1	0	1	1	0	0	0	0	0	0	0	0	0	0	0	4	0	2	2	2	3	1	2
Gypsy-249_DR-LTR_dup3	Gypsy-249_DR-LTR_dup3	1	0	0	0	1	0	1	0	1	0	4	3	8	3	1	0	6	2	0	2	0	2	2	0	3	0	0	1	0	0	0	0	3	0	0	0	0	2	0	0	1	1	1	0	0	0	0	1
HATN6_DR_dup88	HATN6_DR_dup88	1	0	1	0	1	2	1	1	5	4	2	1	2	2	3	0	4	2	1	0	2	6	1	1	0	6	2	2	1	4	1	0	0	0	2	1	0	1	0	1	0	4	3	1	4	2	2	0
CryptonV-N2_DR_dup155	CryptonV-N2_DR_dup155	0	0	0	0	0	3	2	0	0	0	0	0	0	0	1	1	0	0	0	1	1	1	0	0	1	0	0	2	0	0	0	1	0	0	3	0	1	1	0	0	3	0	2	2	1	2	1	0
DNA-8-28_DR_dup59	DNA-8-28_DR_dup59	0	0	0	0	0	0	0	0	0	1	0	0	0	0	0	0	0	0	0	0	0	1	0	0	0	0	0	0	0	0	1	0	1	0	0	0	0	0	0	0	0	0	0	1	0	1	0	0
ANGEL_dup1920	ANGEL_dup1920	0	0	0	0	0	0	0	0	0	0	0	0	0	0	0	0	0	0	0	0	0	0	0	0	0	0	0	0	0	0	0	0	0	0	0	0	0	0	0	0	1	0	0	0	0	0	0	0
DNA9TA1_DR_dup136	DNA9TA1_DR_dup136	0	0	0	0	0	0	0	0	0	0	0	0	0	0	0	0	0	0	0	0	6	2	7	4	5	4	1	12	6	8	2	8	6	10	6	4	5	4	3	8	2	4	2	1	3	9	3	9
ANGEL_dup1925	ANGEL_dup1925	0	0	0	0	0	0	0	0	0	1	1	0	0	1	1	0	0	0	0	1	0	1	0	0	1	0	1	2	0	0	2	0	0	0	0	1	2	0	3	2	0	2	5	8	2	4	2	3
TDR19_dup239	TDR19_dup239	2	0	1	1	1	2	0	0	1	0	2	2	1	0	0	4	0	3	0	0	0	3	0	0	0	1	1	0	0	3	0	0	0	0	1	1	2	0	2	1	3	5	1	2	2	1	2	6
HATN10_DR_dup272	HATN10_DR_dup272	0	0	1	1	0	0	0	0	1	2	0	1	2	0	1	0	2	0	0	0	1	1	0	0	0	0	3	1	1	1	0	0	0	1	1	1	7	4	2	2	5	4	7	4	1	12	9	2
ANGEL_dup1926	ANGEL_dup1926	0	0	0	0	0	0	0	0	0	0	0	0	0	0	0	0	0	0	0	0	1	0	0	0	0	0	0	1	0	0	0	1	0	0	0	0	0	3	0	0	2	1	1	1	0	0	1	2
BEL-45_DRe-I_dup3	BEL-45_DRe-I_dup3	14	25	16	13	17	29	26	41	47	26	80	74	81	69	87	90	67	79	69	53	48	44	48	48	43	39	35	46	31	38	41	50	55	49	43	39	34	34	34	38	72	58	59	72	68	65	77	75
TDR19_dup240	TDR19_dup240	0	0	0	0	0	0	0	0	0	1	0	0	0	0	0	0	0	0	0	0	0	0	0	0	0	0	0	0	0	0	0	0	0	0	0	0	0	0	0	0	2	1	0	0	1	0	1	0
TDR3_dup76	TDR3_dup76	0	0	0	0	0	0	0	0	0	0	0	0	0	0	0	0	0	0	0	0	0	0	0	1	0	0	0	0	0	0	0	0	0	0	0	0	0	0	0	0	0	0	0	0	2	0	0	0
Kolobok-N3_DR_dup253	Kolobok-N3_DR_dup253	0	0	0	0	0	0	0	0	0	0	0	0	0	0	0	0	0	0	0	0	0	0	0	0	0	0	0	1	0	1	0	0	0	0	0	0	1	0	0	0	0	1	1	0	0	1	0	2
HE1_DR1_dup1614	HE1_DR1_dup1614	0	0	0	0	0	0	0	0	0	0	0	0	0	0	0	0	0	0	0	0	0	0	0	0	0	0	1	0	2	0	0	0	0	0	0	0	0	0	0	0	3	1	1	0	1	3	2	1
HARBINGERN3B_DR_dup45	HARBINGERN3B_DR_dup45	0	0	0	0	0	0	0	0	0	0	0	0	0	0	0	0	1	0	0	0	3	0	1	3	1	9	7	6	8	6	3	10	3	7	2	5	7	7	4	4	4	2	5	4	3	5	6	6
SINE2-4_DR_dup1213	SINE2-4_DR_dup1213	0	0	0	1	1	1	0	0	0	0	0	0	0	0	0	1	0	0	0	0	0	0	1	0	1	0	0	0	0	1	0	0	0	0	0	0	0	0	0	0	7	0	4	2	4	3	5	2
CryptonV-N7_DR_dup75	CryptonV-N7_DR_dup75	0	0	0	0	0	0	0	0	0	0	0	0	0	0	0	0	0	0	0	0	1	0	3	1	2	8	7	7	7	5	2	4	4	3	2	2	1	4	5	2	1	5	1	1	3	4	4	3
L2-42_DRe_dup12	L2-42_DRe_dup12	0	0	0	0	0	0	0	0	0	0	0	0	0	0	0	0	0	0	0	0	0	0	0	0	0	0	0	7	0	0	0	0	0	0	0	0	0	0	0	0	0	4	0	1	1	0	0	2
ERV1-N1C_DR-LTR_dup24	ERV1-N1C_DR-LTR_dup24	0	0	0	0	0	0	0	0	0	0	0	0	0	0	0	0	0	0	0	0	0	0	0	0	0	0	0	0	2	3	1	0	0	0	0	3	2	0	0	3	4	6	4	6	2	5	3	7
TC1DR3_dup1163/1164	TC1DR3_dup1163/1164	0	0	0	0	0	2	0	0	0	0	0	0	0	0	1	0	0	0	0	0	4	0	6	1	0	10	13	15	2	15	5	8	7	5	5	14	8	8	10	9	82	38	37	86	79	126	123	142
LOOPERN3B_DR_dup322/323	LOOPERN3B_DR_dup322/323	0	0	0	0	0	0	0	0	0	0	0	0	0	0	0	0	1	0	0	0	0	1	0	3	1	1	1	0	1	2	6	2	4	6	1	4	4	3	5	3	2	2	6	5	3	4	1	3
HATN17_DR_dup191	HATN17_DR_dup191	0	0	0	0	0	0	0	0	0	0	0	0	0	0	0	0	0	0	0	0	1	2	0	0	0	3	0	2	0	2	0	0	1	1	0	2	5	5	5	0	7	15	10	13	13	2	9	10
TDR7_dup473	TDR7_dup473	5	4	4	2	1	12	4	7	8	10	10	16	13	14	14	18	14	7	11	11	8	18	6	9	6	5	3	3	5	2	3	6	5	3	2	9	6	17	7	9	23	20	16	23	19	18	13	19
DNA11TA1_DR_dup516	DNA11TA1_DR_dup516	7	4	1	2	1	18	14	12	21	15	25	36	52	48	40	50	46	41	45	43	52	54	68	54	41	80	69	71	75	78	57	85	90	109	86	107	113	52	87	97	68	51	42	60	68	39	42	46
hAT-N167B_DR_dup381	hAT-N167B_DR_dup381	0	1	0	0	1	0	0	0	0	0	0	0	0	0	0	0	0	0	0	0	1	0	0	0	0	0	0	0	0	1	0	0	0	1	0	5	7	6	3	0	6	7	8	7	5	7	7	8
ANGEL_dup1945	ANGEL_dup1945	0	0	0	0	0	0	1	0	0	0	0	0	0	0	0	0	0	1	0	0	0	0	0	0	0	0	0	0	0	0	0	0	0	0	0	4	3	6	5	4	3	4	3	3	2	6	4	6
DNA8-10_DR_dup451	DNA8-10_DR_dup451	0	0	0	0	0	0	0	0	0	0	0	0	0	0	0	0	0	0	0	0	0	0	0	0	0	0	0	0	0	0	0	0	0	0	0	0	0	0	0	0	0	0	0	0	0	0	0	0
Mariner-N38_DR_dup1918	Mariner-N38_DR_dup1918	0	0	0	0	0	0	0	0	0	0	0	0	0	0	0	0	0	0	0	0	0	0	0	0	0	0	0	0	0	0	0	0	0	0	0	0	0	0	0	0	2	0	1	5	1	4	1	1
DIRS-4_DR_dup26	DIRS-4_DR_dup26	0	0	0	0	0	0	0	1	0	0	0	0	0	0	0	0	0	0	0	0	0	0	0	0	0	0	0	1	0	0	0	0	1	0	1	1	0	2	1	1	25	10	14	22	18	10	11	12
hAT-N66B_DR_dup123	hAT-N66B_DR_dup123	0	0	0	0	0	0	0	0	0	0	0	0	0	0	0	0	0	0	0	0	2	1	5	3	4	7	6	13	6	5	3	3	8	2	2	4	4	2	2	2	1	2	0	6	3	2	2	2
piggyBac-N13B_DR_dup113	piggyBac-N13B_DR_dup113	0	0	0	0	0	0	0	0	0	0	0	0	0	0	0	0	0	0	0	0	1	9	2	0	1	6	15	9	8	13	2	7	3	2	3	4	4	2	4	2	0	2	0	3	2	1	2	0
Kolobok-N11_DR_dup116	Kolobok-N11_DR_dup116	0	0	0	0	0	0	0	0	0	0	0	0	0	0	0	0	0	0	0	0	8	5	1	4	3	5	8	12	8	7	1	1	4	5	4	2	3	1	2	1	1	4	1	4	3	1	0	2
L2-2_DRe_dup240	L2-2_DRe_dup240	0	0	0	0	0	0	0	0	0	0	0	0	0	0	0	0	0	0	0	0	2	0	1	1	0	4	2	1	3	1	1	0	0	0	0	1	2	5	1	0	0	1	1	0	0	0	1	1
Gypsy100-I_DR_dup2	Gypsy100-I_DR_dup2	0	0	0	0	0	2	1	0	0	2	6	2	6	2	7	2	4	3	6	5	2	1	5	4	1	0	0	0	0	0	1	1	0	1	1	0	0	0	0	0	0	0	0	0	0	0	0	0
CryptonV-N4_DR_dup818/819	CryptonV-N4_DR_dup818/819	0	0	0	0	0	0	0	0	0	0	0	0	0	0	0	0	0	0	0	0	0	0	0	0	0	0	0	0	0	0	0	0	0	0	0	0	0	0	0	0	0	0	1	0	0	0	0	0
DNA-X-2_DR_dup164	DNA-X-2_DR_dup164	4	3	2	1	2	6	1	3	6	5	10	14	19	11	8	28	16	16	24	19	15	16	13	8	11	1	1	1	5	3	2	0	4	1	2	1	1	3	0	0	0	0	0	0	1	0	0	0
TDR2_dup528	TDR2_dup528	1	0	0	1	0	2	1	0	0	2	0	1	1	0	0	5	3	0	3	2	0	1	2	0	2	5	0	0	0	0	1	3	3	1	7	0	2	1	0	0	0	0	1	2	0	1	2	0
EnSpm-N26B_DR_dup219	EnSpm-N26B_DR_dup219	0	0	0	0	0	0	0	0	0	0	0	0	0	0	0	0	0	0	0	0	0	0	0	0	0	0	0	0	0	0	1	2	0	2	0	0	0	1	0	0	0	0	0	0	0	0	0	0
DNA7-N1_DR_dup378	DNA7-N1_DR_dup378	0	0	0	0	0	0	0	0	0	0	0	0	0	0	0	0	0	0	0	0	0	0	0	0	0	0	0	1	0	0	0	2	1	1	1	1	1	0	2	0	0	0	0	0	0	0	1	0
DIRS-1-LTR_DR_dup236/237	DIRS-1-LTR_DR_dup236/237	0	0	0	0	0	0	0	0	0	0	0	0	0	0	0	0	0	0	0	0	0	0	0	0	0	0	0	0	0	0	0	1	0	1	1	0	0	0	0	1	0	0	0	0	0	0	0	0
TC1DR3_dup1177	TC1DR3_dup1177	0	0	0	0	0	0	0	0	0	0	0	0	0	0	0	0	0	0	0	0	0	0	0	0	0	0	0	0	0	0	0	0	0	0	0	0	0	0	0	0	0	0	0	0	0	0	0	0
TC1DR3B_dup159	TC1DR3B_dup159	0	0	0	0	0	0	0	0	0	0	0	0	0	0	0	0	0	0	0	0	0	0	0	0	0	0	0	0	2	1	3	2	2	3	2	1	0	1	0	2	1	0	0	0	0	1	0	1
Kolobok-N9_DR_dup68	Kolobok-N9_DR_dup68	0	0	0	0	0	0	0	0	0	0	0	0	0	0	0	0	0	0	0	0	0	0	0	0	4	0	1	0	0	0	2	2	0	0	0	0	4	1	5	0	0	0	0	0	7	0	0	0
TDR2_dup529/530	TDR2_dup529/530	0	0	0	0	0	0	0	0	0	0	0	0	0	0	0	0	0	0	0	0	0	0	0	0	0	0	0	0	0	0	0	0	0	0	0	0	0	0	0	0	0	0	0	0	0	0	0	0
SINE2-3_DR_dup907	SINE2-3_DR_dup907	0	0	0	0	0	0	0	0	0	0	0	0	0	0	0	0	0	0	0	0	0	0	0	0	0	0	0	0	0	0	0	0	0	0	0	0	0	0	0	0	0	0	0	1	0	0	0	0
TC1DR2_dup249	TC1DR2_dup249	0	0	0	0	0	0	0	0	0	0	0	0	0	0	0	0	0	0	0	0	1	0	0	0	0	1	0	0	0	0	3	3	1	1	1	1	2	0	0	4	1	1	6	5	3	6	2	1
DNA-8-23_DR_dup35	DNA-8-23_DR_dup35	0	0	0	0	0	0	0	0	0	0	0	0	0	0	0	0	0	0	0	0	1	0	0	0	0	0	0	0	0	0	0	0	0	0	0	0	0	0	0	0	0	0	0	0	0	0	0	0
Polinton-4_DR_dup786	Polinton-4_DR_dup786	1	0	1	0	0	0	0	1	1	0	0	0	0	0	0	0	1	0	0	0	0	0	1	0	0	0	1	0	0	1	0	0	0	0	0	0	0	0	0	0	0	0	0	0	0	0	0	0
DNA-2-14_DR_dup4	DNA-2-14_DR_dup4	0	0	0	0	0	0	0	0	0	0	0	0	0	0	0	0	0	0	0	0	1	2	0	9	56	0	0	4	0	35	0	2	2	28	81	1	3	18	50	0	4	50	66	1	1	81	0	4
TC1DR3_dup1188	TC1DR3_dup1188	0	0	0	0	0	0	0	0	0	0	0	0	0	0	0	0	0	0	0	0	0	2	1	1	0	3	2	2	2	1	6	6	4	6	8	2	2	6	5	5	1	0	4	1	3	0	1	2
DNA-5-4_DR_dup98	DNA-5-4_DR_dup98	0	0	0	0	0	0	0	0	0	0	0	0	0	0	0	0	0	0	0	0	4	1	0	0	0	1	0	0	0	0	0	0	0	0	0	0	0	0	0	0	2	0	2	1	0	1	1	1
Harbinger-N27_DR_dup158	Harbinger-N27_DR_dup158	0	0	0	0	0	0	0	0	0	0	0	0	0	0	0	0	0	0	0	0	0	0	0	0	0	0	1	0	0	0	0	0	0	0	1	0	0	0	0	0	0	0	0	0	0	0	0	1
TDR13C_dup107	TDR13C_dup107	0	0	0	0	0	0	0	0	0	0	0	0	0	0	0	0	0	0	0	0	0	0	0	0	0	0	0	0	0	0	0	0	0	0	0	0	0	0	0	0	0	0	0	0	0	0	0	0
Gypsy-31-LTR_DR_dup155	Gypsy-31-LTR_DR_dup155	0	0	0	0	0	1	4	4	4	1	10	10	18	11	12	16	21	11	11	10	9	8	3	5	9	0	0	0	1	0	0	1	0	1	1	0	0	0	0	0	0	0	0	0	0	0	1	1
Dada-U6_DR_dup190	Dada-U6_DR_dup190	58	49	76	68	38	42	54	52	48	53	23	35	41	24	19	31	28	27	24	15	8	14	11	12	8	9	10	9	13	12	10	11	18	10	7	14	18	31	20	15	16	19	16	29	29	24	24	31
IS3EU-1N1_DR_dup12	IS3EU-1N1_DR_dup12	2	3	3	1	8	11	26	14	8	13	30	73	47	31	54	63	39	36	55	40	39	21	21	31	15	27	34	31	39	43	15	12	19	13	19	21	19	20	10	14	23	17	30	18	28	7	18	22
ANGEL_dup1990	ANGEL_dup1990	3	4	3	4	4	10	20	20	15	15	24	52	34	32	34	32	37	19	21	25	15	31	24	17	17	20	27	23	25	24	4	10	6	9	8	9	15	12	15	8	28	17	14	20	24	17	27	30
Harbinger-8N2_DR_dup226	Harbinger-8N2_DR_dup226	0	0	0	0	0	0	0	0	0	0	0	0	0	0	0	0	1	0	0	1	3	5	1	1	2	6	4	4	4	0	3	3	6	1	2	0	1	1	0	3	1	0	0	3	0	0	0	3
hATN-28_DRe_dup89	hATN-28_DRe_dup89	3	2	3	1	0	0	2	3	3	1	15	8	8	6	11	7	6	3	8	7	28	22	18	26	17	46	56	59	61	64	27	29	43	44	37	19	19	10	22	20	4	7	8	4	11	6	5	10
EnSpm-9_DR_dup347	EnSpm-9_DR_dup347	1	0	0	0	0	1	0	2	0	3	7	4	2	5	0	4	4	2	3	5	4	0	1	1	2	0	0	2	0	3	0	1	1	0	1	1	2	4	0	0	10	7	12	14	5	4	7	7
hAT-N141_DR_dup104	hAT-N141_DR_dup104	0	0	0	0	0	0	0	1	0	1	0	2	1	1	0	0	1	2	0	1	0	1	0	0	1	0	0	0	1	1	0	1	1	3	1	2	1	0	0	2	4	2	7	9	4	5	5	24
HarbingerN6_DR_dup290	HarbingerN6_DR_dup290	0	0	1	0	0	2	0	1	0	0	0	0	0	2	0	3	0	1	0	0	1	0	1	0	1	1	0	1	1	0	0	1	1	0	1	6	5	2	5	2	35	31	25	52	38	33	42	45
DNA-N28_DR_dup60/61	DNA-N28_DR_dup60/61	0	0	0	0	0	0	0	0	0	0	0	0	0	0	0	0	0	1	0	0	0	0	0	0	0	0	1	0	0	0	0	0	2	0	0	0	2	0	3	0	4	3	8	8	3	4	6	4
HarbingerN6_DR_dup291	HarbingerN6_DR_dup291	1	0	2	0	1	1	0	1	1	1	0	0	0	0	0	0	0	1	0	3	0	2	0	0	0	0	2	0	0	0	0	0	3	2	0	0	6	4	3	7	34	24	19	21	27	56	33	44
DNA-8-8_DR_dup38	DNA-8-8_DR_dup38	0	0	0	0	0	0	0	0	0	0	0	0	0	0	0	0	0	0	0	0	0	0	0	0	0	0	0	0	0	1	0	0	0	1	0	3	0	0	1	1	6	2	3	17	3	11	7	10
TDR2_dup544	TDR2_dup544	2	1	1	1	0	2	3	5	3	4	5	10	3	4	10	21	13	9	13	10	9	16	13	11	11	12	10	10	12	7	5	9	5	10	8	7	6	11	2	9	10	11	6	7	7	3	6	7
Polinton-1_DR_dup359	Polinton-1_DR_dup359	0	0	0	0	0	0	0	0	1	0	0	0	1	0	0	0	0	0	0	0	3	2	2	2	3	4	2	4	4	2	6	7	12	9	6	10	14	15	9	7	13	8	10	4	12	15	7	12
hAT-N40_DR_dup21	hAT-N40_DR_dup21	0	0	0	0	0	0	0	0	0	0	0	0	0	0	0	0	0	0	0	0	0	0	0	0	0	0	1	0	0	0	0	0	0	0	0	0	0	1	0	1	3	1	0	4	1	1	0	0
EnSpm-N1_DR_dup131	EnSpm-N1_DR_dup131	0	0	0	0	0	0	0	0	0	0	0	0	0	0	0	0	0	0	0	0	0	2	4	0	3	1	3	5	6	4	7	4	14	9	5	1	12	3	12	7	12	4	9	6	9	6	10	16
SINE2-4_DR_dup1245	SINE2-4_DR_dup1245	0	0	0	0	0	0	0	0	0	0	0	0	0	0	0	0	0	0	0	0	0	0	1	0	1	4	0	0	0	2	2	0	0	0	2	1	1	4	0	2	5	0	0	7	0	1	3	2
TC1DR3_dup1198	TC1DR3_dup1198	0	0	0	1	0	0	0	0	0	0	0	0	0	0	0	0	0	0	0	0	0	2	4	1	0	7	3	1	4	2	2	8	2	9	3	6	7	7	5	5	9	11	12	9	14	17	8	36
hAT-N177_DR_dup63	hAT-N177_DR_dup63	0	0	0	0	0	0	0	0	0	0	0	0	0	0	0	0	0	0	0	0	0	0	0	0	0	1	0	0	1	0	0	0	0	0	0	0	1	1	0	0	1	6	0	3	3	3	3	7
Zisupton-7_DR_dup1002/1003	Zisupton-7_DR_dup1002/1003	0	0	0	0	0	0	0	0	0	0	0	0	0	0	0	0	0	0	0	0	0	0	0	0	0	1	0	0	0	0	0	0	0	0	0	0	0	0	1	1	0	0	0	1	0	0	0	2
Harbinger-N23_DR_dup88	Harbinger-N23_DR_dup88	0	0	0	0	0	0	0	0	0	0	0	0	0	0	0	0	0	0	0	0	0	0	0	0	0	1	0	0	0	0	1	1	0	1	1	5	2	1	2	3	3	3	1	4	3	2	2	0
hAT-N49_DR_dup70	hAT-N49_DR_dup70	0	0	0	0	0	0	0	0	0	0	0	0	0	0	0	0	0	0	0	0	0	0	0	0	0	0	0	1	2	0	0	1	0	1	0	3	2	3	1	1	1	1	2	4	2	0	0	0
Polinton-4_DR_dup794	Polinton-4_DR_dup794	0	0	0	0	0	0	0	0	0	0	0	0	0	0	0	0	0	0	0	0	0	0	0	0	0	0	0	0	0	0	0	0	0	0	0	0	1	0	0	1	0	2	0	0	0	1	1	3
TC1DR2_dup251	TC1DR2_dup251	0	0	0	0	0	0	0	0	0	0	0	0	0	0	0	0	0	0	0	0	0	0	0	0	0	0	0	1	0	0	1	3	0	3	2	1	0	2	0	2	6	2	2	2	1	0	0	2
L1-83_DR_dup11	L1-83_DR_dup11	0	0	0	0	0	0	0	0	0	0	0	0	0	0	0	0	0	0	0	0	0	0	0	0	0	0	0	0	0	0	0	0	0	0	0	0	0	0	0	0	1	0	0	0	0	0	0	0
Kolobok-N1_DR_dup417	Kolobok-N1_DR_dup417	0	0	0	0	0	0	0	0	0	0	0	0	0	0	0	0	0	0	0	0	1	0	0	0	0	0	1	1	1	1	0	1	0	3	1	0	1	1	2	3	3	2	1	3	0	1	2	0
EnSpm-3N1_DR_dup58	EnSpm-3N1_DR_dup58	0	0	0	0	0	0	0	0	0	0	0	0	0	0	0	0	0	0	0	0	0	0	0	0	0	0	0	0	0	0	0	0	0	0	0	0	0	0	0	0	0	4	1	1	0	0	0	1
DNA2-16_DR_dup845	DNA2-16_DR_dup845	0	0	0	0	0	0	0	0	0	0	0	0	0	0	0	0	0	0	0	0	0	0	0	0	0	0	2	0	0	0	1	1	0	0	1	0	0	0	0	2	1	2	1	2	0	0	3	0
L1-73_DR_dup4/5/6	L1-73_DR_dup4/5/6	0	0	0	0	0	0	0	0	0	0	0	0	0	0	0	0	0	0	0	0	0	0	0	0	0	0	1	0	0	0	0	0	2	0	0	0	0	0	0	0	0	0	0	1	0	0	0	0
DNA-5-8C_DR_dup79	DNA-5-8C_DR_dup79	0	0	0	0	0	0	0	0	0	0	0	0	0	0	0	0	0	0	0	0	1	0	1	1	1	1	0	0	0	0	0	2	1	0	0	1	0	1	0	1	0	1	3	1	1	1	2	3
EnSpm-4N2_DR_dup9	EnSpm-4N2_DR_dup9	0	0	0	0	0	0	0	0	0	0	2	1	1	0	3	2	4	1	0	0	65	85	78	58	60	207	131	183	177	120	217	286	290	315	275	146	219	171	328	209	160	89	120	134	157	103	82	90
EnSpm-10_DR_dup75	EnSpm-10_DR_dup75	17	11	13	17	8	11	19	14	13	16	15	20	15	11	12	28	17	14	23	9	12	14	6	5	7	3	6	2	8	2	3	5	2	1	0	0	2	1	1	2	3	2	3	2	5	7	4	7
Harbinger3_DR_dup97	Harbinger3_DR_dup97	0	0	0	0	0	0	0	0	0	0	0	0	0	0	0	1	0	0	0	0	0	0	1	0	0	0	0	0	0	1	0	0	0	0	0	1	1	0	0	0	7	1	4	1	2	2	4	2
Rex1-31_DRe_dup187	Rex1-31_DRe_dup187	104	61	63	80	26	66	67	61	61	75	25	38	30	23	28	15	27	24	23	17	7	7	6	6	6	3	2	2	5	2	2	0	2	1	6	5	2	3	1	1	7	3	8	7	3	4	6	7
Harbinger-N31_DR_dup190	Harbinger-N31_DR_dup190	0	0	0	0	0	0	0	0	0	0	0	0	0	0	0	0	1	0	0	0	1	0	1	0	0	2	1	3	3	1	1	4	3	1	2	2	3	0	2	3	3	3	1	2	10	0	3	3
Helitron-N2_DR_dup247	Helitron-N2_DR_dup247	0	0	0	0	0	0	0	0	0	0	0	0	0	0	0	0	0	0	0	0	0	0	0	0	0	0	1	0	0	0	0	0	0	2	3	1	0	15	1	1	2	4	4	3	4	3	5	1
TDR2_dup553	TDR2_dup553	1	0	0	1	0	0	0	0	0	0	2	1	1	1	0	1	0	1	3	0	8	4	0	5	3	24	15	19	26	26	22	39	35	30	38	56	39	58	50	52	76	79	49	92	71	59	66	72
Mariner-N38_DR_dup1988	Mariner-N38_DR_dup1988	0	0	0	0	0	0	0	0	0	0	0	0	0	0	0	0	0	0	0	0	0	0	1	1	0	0	1	2	1	0	2	0	3	3	3	0	1	2	1	2	0	1	2	2	2	2	5	3
L1-75_DR_dup5	L1-75_DR_dup5	0	0	0	0	0	0	0	0	0	0	0	0	0	0	0	0	0	0	0	0	0	0	0	0	0	0	0	0	0	0	0	0	0	0	0	0	0	0	0	0	0	1	0	1	0	1	0	0
BEL36-I_DR_dup2_LTR_DR_dup1/2	BEL36-I_DR_dup2_LTR_DR_dup1/2	0	0	0	0	0	0	0	0	0	0	0	0	0	0	0	0	0	0	0	0	0	5	0	0	8	14	0	0	0	10	11	0	17	14	0	0	0	8	0	0	0	0	5	4	0	5	7	0
hAT-8_DR_dup1	hAT-8_DR_dup1	0	0	0	0	0	0	0	0	2	0	0	0	0	0	3	0	0	1	0	0	146	152	156	118	123	252	249	308	257	219	143	152	171	196	155	60	46	32	45	33	21	23	20	19	20	12	13	10
Harbinger-8N2_DR_dup234	Harbinger-8N2_DR_dup234	0	0	0	0	1	0	0	0	0	0	0	0	1	0	1	0	1	0	0	1	1	2	1	0	0	1	2	0	4	1	1	0	4	5	5	6	3	1	1	3	10	15	7	20	21	14	19	17
DNA-N17_DR_dup57	DNA-N17_DR_dup57	0	0	0	0	0	0	0	0	1	0	0	0	0	0	0	0	0	0	0	0	0	0	0	0	0	2	0	1	0	0	1	1	0	0	0	2	3	1	2	1	7	13	5	9	5	18	4	8
Harbinger-8N2_DR_dup235	Harbinger-8N2_DR_dup235	0	1	0	0	0	0	0	1	0	0	0	0	0	0	0	2	0	1	0	0	1	0	0	2	0	2	2	2	4	2	6	5	3	0	5	12	4	6	3	5	21	16	25	23	25	23	14	30
Kolobok-N10B_DR_dup382	Kolobok-N10B_DR_dup382	0	0	0	0	0	0	0	0	0	0	0	0	0	0	1	0	0	0	0	0	0	1	0	0	0	2	1	2	0	0	2	1	1	0	4	1	4	7	3	3	23	9	16	20	2	5	26	16
hAT-N194_DR_dup34	hAT-N194_DR_dup34	0	0	0	0	0	0	0	1	0	0	0	0	0	1	0	0	1	1	0	0	2	0	1	0	0	4	0	2	4	0	0	3	4	2	0	2	1	0	0	0	14	16	13	9	17	15	6	17
BEL2-I_DR_dup1	BEL2-I_DR_dup1	0	0	0	0	0	1	0	0	0	0	0	3	0	3	0	1	0	0	0	0	3	0	2	0	1	0	0	0	1	1	1	0	0	2	1	1	2	3	0	0	4	3	5	6	4	1	1	7
EnSpm-9_DR_dup357	EnSpm-9_DR_dup357	1	1	1	1	2	2	0	0	1	0	16	8	9	12	13	11	9	15	10	11	6	10	3	7	8	4	8	2	4	4	2	7	2	4	4	5	4	6	3	4	10	7	4	6	11	1	1	4
Zisupton-7_DR_dup1021	Zisupton-7_DR_dup1021	0	0	0	0	1	0	0	0	0	1	6	4	6	2	2	4	7	1	4	6	1	4	0	4	3	0	2	0	3	0	3	3	3	2	0	1	2	0	1	4	3	3	0	8	3	1	5	3
EnSpm-7_DR_dup304	EnSpm-7_DR_dup304	0	0	0	0	0	0	2	2	3	5	9	16	13	8	4	12	5	4	10	16	6	4	8	3	9	1	2	7	3	2	0	1	1	1	5	1	1	6	3	1	5	2	6	2	3	3	2	4
ANGEL_dup2075	ANGEL_dup2075	0	0	0	0	0	0	0	0	0	0	0	0	0	0	0	0	0	0	0	0	0	0	0	0	0	0	0	0	0	0	0	0	0	0	0	0	0	1	0	2	0	0	1	0	0	0	0	0
SINE2-3_DR_dup931	SINE2-3_DR_dup931	0	0	0	0	0	0	0	0	0	0	0	0	0	0	0	0	0	0	0	0	0	0	0	0	0	0	0	0	0	0	0	0	0	0	0	0	0	0	0	0	0	0	1	1	1	0	0	0
ANGEL_dup2076	ANGEL_dup2076	0	0	0	0	0	0	0	0	0	0	0	0	0	0	0	0	0	0	0	0	0	0	0	0	0	0	0	0	0	0	0	0	1	0	0	0	0	0	0	0	0	1	3	1	0	1	0	4
Kolobok-N5_DR_dup278	Kolobok-N5_DR_dup278	0	1	2	1	0	0	1	2	0	1	1	2	1	0	3	0	5	2	3	2	1	2	2	3	0	1	0	1	1	1	1	3	0	0	1	0	0	2	2	3	6	3	6	2	5	8	5	7
ANGEL_dup2077	ANGEL_dup2077	2	0	0	0	1	0	1	2	2	1	3	7	10	6	4	8	5	6	10	7	7	10	8	8	4	5	2	1	4	3	1	2	1	0	2	0	1	0	0	1	1	3	2	0	0	1	0	0
hAT-N48B_DR_dup307	hAT-N48B_DR_dup307	0	0	3	1	0	0	2	0	1	0	8	6	4	2	5	2	4	3	5	3	2	3	2	5	2	2	1	3	2	2	1	1	3	1	2	0	2	0	0	0	0	0	0	0	1	1	0	0
IS3EU-1N1_DR_dup14	IS3EU-1N1_DR_dup14	0	0	0	1	0	1	0	0	0	0	0	2	0	0	0	2	0	0	1	1	0	2	0	0	1	0	1	0	4	1	0	1	0	0	1	0	2	3	2	1	5	9	6	8	4	8	7	9
L2-5_DRe_dup458	L2-5_DRe_dup458	0	0	0	0	0	0	0	0	0	0	0	0	0	0	0	0	0	0	0	0	0	0	0	0	0	0	1	0	1	0	0	2	2	0	1	0	2	0	0	0	5	0	0	1	2	6	8	3
HERO-4_DR_dup3	HERO-4_DR_dup3	0	0	0	0	0	0	0	0	0	0	0	0	0	0	0	0	0	0	0	0	0	0	0	0	0	0	0	0	0	0	1	0	1	0	0	0	1	3	0	1	9	2	5	3	4	4	4	8
Harbinger-5_DR_dup64	Harbinger-5_DR_dup64	0	0	0	0	0	0	0	0	0	0	0	0	0	0	0	0	0	0	0	0	0	0	0	0	0	0	0	0	0	0	0	2	0	1	0	1	1	1	0	2	3	6	3	6	6	3	6	7
hAT-N48B_DR_dup308	hAT-N48B_DR_dup308	0	0	0	0	0	0	0	0	0	0	0	0	0	0	0	0	0	0	0	0	0	0	0	0	0	0	0	0	0	0	0	0	1	0	1	0	1	2	3	0	3	9	3	8	4	7	4	6
hAT-N66B_DR_dup134	hAT-N66B_DR_dup134	0	0	0	0	0	0	0	0	0	0	0	0	1	0	0	0	0	0	0	0	0	0	0	0	0	0	1	0	1	0	1	0	2	0	0	2	1	1	0	3	5	4	1	8	5	3	4	1
HarbingerN6_DR_dup299	HarbingerN6_DR_dup299	0	0	1	0	0	0	0	0	0	0	0	0	0	0	0	0	0	0	0	0	0	0	0	0	0	2	0	0	0	0	0	0	1	1	0	4	4	5	2	5	22	17	15	24	16	21	16	29
hAT-N66B_DR_dup135	hAT-N66B_DR_dup135	0	0	0	0	0	0	0	0	0	0	0	0	0	0	0	0	0	0	0	0	0	0	0	0	0	0	0	0	1	1	3	0	0	0	1	3	2	3	1	4	4	3	7	9	4	7	2	6
TDR19C_dup271	TDR19C_dup271	2	0	3	3	0	2	6	3	2	3	2	4	3	4	3	6	4	5	7	3	3	3	4	3	4	0	0	0	0	4	3	1	1	0	2	0	1	0	0	1	5	5	5	9	3	3	1	5
piggyBac-N13_DR_dup27	piggyBac-N13_DR_dup27	1	0	0	1	0	0	2	0	2	0	1	2	7	2	3	1	9	5	7	6	5	13	7	5	8	5	3	5	5	5	4	3	6	1	2	2	2	3	3	3	10	10	7	4	5	8	4	9
Kolobok-N1_DR_dup426	Kolobok-N1_DR_dup426	0	1	0	0	2	0	0	0	1	0	1	5	5	7	9	6	1	2	12	4	6	2	3	5	6	10	3	5	5	2	2	2	8	4	1	3	2	6	2	4	3	3	2	9	0	3	2	1
Kolobok-N1_DR_dup427	Kolobok-N1_DR_dup427	3	3	1	1	2	4	6	9	5	1	18	17	20	26	29	38	31	26	28	32	33	44	29	42	21	20	29	37	29	18	17	14	14	23	19	19	11	18	21	4	27	43	25	46	26	26	37	50
Kolobok-N1_DR_dup428/429	Kolobok-N1_DR_dup428/429	5	1	0	1	2	1	3	2	0	2	17	22	31	25	22	60	41	46	53	39	33	51	43	34	36	26	26	47	31	26	12	19	19	20	15	13	25	10	13	19	46	41	38	45	35	35	34	51
MuDR-1_DR_dup52	MuDR-1_DR_dup52	1	0	1	0	1	2	2	1	0	2	3	5	1	7	4	6	4	5	2	4	0	1	3	1	1	3	0	1	2	0	1	1	0	0	0	0	0	1	0	0	0	3	2	7	2	1	3	5
Kolobok-1N2_DR_dup155	Kolobok-1N2_DR_dup155	0	0	0	0	1	1	0	0	1	0	0	1	0	1	0	0	0	0	0	0	0	0	0	1	0	1	0	0	0	0	0	0	0	0	0	1	0	1	0	3	4	1	3	1	1	4	3	0
SINE2-3_DR_dup938	SINE2-3_DR_dup938	0	0	0	0	0	0	0	0	0	0	0	0	0	0	0	1	0	0	0	1	0	0	0	0	0	1	1	0	0	0	0	0	1	0	0	1	0	0	0	0	2	1	0	0	0	1	6	6
Kolobok-N6_DR_dup114	Kolobok-N6_DR_dup114	49	72	77	56	59	63	57	56	55	69	92	71	105	100	88	122	107	102	93	97	29	30	36	22	29	7	5	5	8	2	7	8	1	8	6	8	9	7	15	6	8	20	7	17	16	15	22	19
EnSpm-10N1_DR_dup25	EnSpm-10N1_DR_dup25	0	0	0	0	0	0	0	0	0	0	0	0	0	0	0	0	0	0	0	0	1	0	0	0	0	0	0	0	0	0	0	0	0	0	0	0	0	0	0	0	1	2	1	8	5	3	2	3
Academ-N1_DRe_dup68	Academ-N1_DRe_dup68	0	0	0	0	0	0	0	0	0	0	0	0	0	0	0	0	0	0	0	0	0	0	0	0	0	0	0	0	0	0	0	0	0	0	0	0	1	0	1	0	1	1	0	3	2	2	3	2
CryptonV-N5_DR_dup1141	CryptonV-N5_DR_dup1141	1	0	0	2	0	0	0	0	0	1	0	0	0	0	1	0	1	0	0	0	1	1	0	1	0	1	0	0	0	0	0	0	0	0	1	0	0	0	2	1	8	10	15	10	9	13	9	10
HATN16_DR_dup116	HATN16_DR_dup116	7	8	7	8	2	12	14	11	14	10	13	8	12	18	13	18	19	18	12	9	13	13	17	16	16	8	2	5	1	2	4	0	1	3	1	0	0	1	0	0	9	4	8	8	12	3	13	14
Kolobok-N4_DR_dup59	Kolobok-N4_DR_dup59	0	0	0	0	0	0	0	0	0	0	0	0	0	1	0	0	0	0	0	0	0	0	1	0	0	0	0	0	0	0	0	0	0	0	0	0	0	0	0	0	0	0	0	0	1	0	0	0
Gypsy106-LTR_DR_dup1	Gypsy106-LTR_DR_dup1	0	0	0	0	0	0	0	0	0	0	0	0	0	0	0	0	0	0	0	0	0	0	0	0	0	0	0	0	0	0	0	0	0	0	0	0	0	0	0	0	0	0	0	0	0	0	0	0
hAT-N64B_DR_dup98	hAT-N64B_DR_dup98	0	0	0	0	0	0	0	0	0	0	0	0	0	1	0	0	0	0	0	0	0	0	2	0	0	3	5	0	0	2	4	2	1	1	3	3	1	6	3	2	8	11	8	3	5	12	7	9
hAT-N134_DR_dup256	hAT-N134_DR_dup256	1	0	0	0	0	0	1	5	1	3	3	4	6	4	7	8	14	7	5	4	3	6	1	8	3	1	5	2	4	1	1	0	0	1	1	0	0	0	1	0	0	2	0	0	0	0	0	0
DNA-N33_DR_dup110	DNA-N33_DR_dup110	2	2	0	3	2	0	4	3	2	1	6	14	10	5	14	29	8	18	12	16	23	9	16	21	9	7	6	10	11	10	5	3	5	2	3	2	1	3	1	0	0	1	3	0	0	1	0	1
EnSpm-7_DR_dup307	EnSpm-7_DR_dup307	0	0	0	0	1	0	0	0	0	0	0	0	0	0	0	8	2	0	9	0	0	1	0	1	0	1	2	2	0	0	0	0	0	0	0	0	0	0	0	0	0	0	0	0	0	1	0	1
DNA-N33_DR_dup111	DNA-N33_DR_dup111	4	8	3	9	3	8	5	8	2	6	8	15	14	14	16	28	26	19	22	25	21	19	24	15	12	12	10	12	6	11	0	4	4	5	4	2	4	1	0	3	0	0	0	1	0	2	1	1
hAT-N134_DR_dup257	hAT-N134_DR_dup257	1	0	0	0	1	0	0	0	0	0	2	3	1	3	9	10	1	0	3	2	0	4	1	2	1	4	1	1	4	1	0	0	1	1	1	1	0	0	0	1	0	0	0	0	3	0	0	1
DNA-N33_DR_dup112	DNA-N33_DR_dup112	0	2	0	0	0	3	1	0	0	0	1	1	0	2	2	1	0	0	9	5	2	0	4	5	0	3	2	5	6	4	1	0	0	2	2	0	2	0	0	0	0	0	0	0	0	2	0	1
IS4EU-1_DR_dup57	IS4EU-1_DR_dup57	0	0	2	1	0	0	2	1	1	1	0	4	2	2	6	9	4	7	7	2	5	0	7	6	1	0	4	1	9	3	2	2	0	0	4	0	0	0	0	0	0	0	0	0	0	0	0	0
IS4EU-1_DR_dup58	IS4EU-1_DR_dup58	3	3	1	2	2	2	6	2	1	3	8	17	2	1	14	15	13	9	15	12	16	3	12	17	7	7	6	11	7	2	1	1	1	0	3	0	1	0	0	3	0	2	2	0	1	1	1	0
DNA8-26_DR_dup433	DNA8-26_DR_dup433	7	9	12	7	3	8	11	8	8	6	18	13	17	15	16	27	23	17	21	17	12	9	14	8	28	12	6	10	8	8	2	6	5	3	0	1	2	2	2	0	0	0	1	0	0	1	1	0
TDR12_dup160	TDR12_dup160	10	9	4	8	11	9	7	8	7	7	5	13	8	15	8	11	23	10	13	14	18	27	8	19	11	10	4	4	10	7	2	3	3	2	3	2	0	0	0	2	1	0	1	0	0	1	0	0
Kolobok-N10_DR_dup337	Kolobok-N10_DR_dup337	0	0	1	3	0	0	7	1	0	1	8	9	7	2	8	5	3	7	12	4	9	1	13	4	2	1	4	6	6	4	0	1	0	4	0	0	1	1	0	2	0	0	0	0	0	0	0	4
hAT-N66B_DR_dup138	hAT-N66B_DR_dup138	24	17	14	21	20	16	17	17	18	19	30	28	27	38	25	29	45	38	26	35	47	27	42	28	16	13	9	16	12	16	11	4	7	2	5	2	1	0	1	3	1	1	1	0	0	4	3	6
BEL-46_DRe-I_dup8	BEL-46_DRe-I_dup8	1	0	1	4	3	1	0	1	2	0	6	4	1	2	1	0	4	2	4	2	4	3	4	6	4	0	1	0	1	2	1	0	0	0	1	0	0	0	0	0	0	0	0	1	0	0	0	0
Merlin-1_DR_dup1981	Merlin-1_DR_dup1981	0	0	0	0	0	0	0	0	0	0	0	0	0	0	0	0	0	0	0	0	3	8	9	9	5	3	2	3	1	2	0	0	5	0	1	1	0	0	0	0	0	0	0	1	0	0	0	1
hAT-N135_DR_dup90	hAT-N135_DR_dup90	0	0	0	0	0	0	0	0	0	0	0	0	0	0	0	0	0	0	0	0	4	4	9	6	2	5	10	11	8	6	3	0	0	3	0	0	0	1	0	0	1	1	1	1	1	6	1	0
Merlin-2_DR_dup743	Merlin-2_DR_dup743	0	0	0	0	0	1	2	0	0	1	0	0	0	0	0	0	0	0	0	0	1	0	0	1	0	0	0	0	0	0	0	0	1	0	1	0	4	2	3	1	23	30	26	19	41	13	12	15
LOOPERN6_DR_dup99	LOOPERN6_DR_dup99	0	0	0	1	1	4	1	0	0	2	0	0	0	1	0	0	0	0	0	0	0	0	1	0	0	0	1	1	0	0	0	1	2	0	1	2	10	9	9	10	127	136	120	146	147	56	72	76
L2-49_DR_dup9	L2-49_DR_dup9	0	0	0	0	0	0	0	0	0	0	0	0	0	0	0	0	0	0	0	0	1	0	1	0	0	0	0	1	0	0	1	0	1	0	0	0	1	0	0	0	3	0	3	3	3	1	1	0
TZF28B_dup381	TZF28B_dup381	0	0	0	0	0	0	0	0	0	0	0	0	0	0	0	0	0	0	0	0	0	0	0	0	0	0	1	0	0	0	0	0	0	0	0	0	0	0	0	0	1	1	3	4	3	3	4	5
TC1DR3_dup1249	TC1DR3_dup1249	0	0	0	0	0	0	0	0	0	0	0	0	0	0	0	0	0	0	0	0	0	0	0	0	0	0	0	0	0	0	0	0	0	0	0	1	0	0	0	0	5	1	1	2	4	2	5	2
DNA-TTAA-2_DR_dup167/168	DNA-TTAA-2_DR_dup167/168	0	0	0	0	0	0	0	0	0	0	0	0	0	0	0	0	0	0	0	0	0	0	0	0	0	0	0	0	0	0	0	0	0	0	0	0	0	0	0	0	1	4	5	3	2	4	6	7
DNA-2-11_DR_dup36	DNA-2-11_DR_dup36	0	0	0	0	0	0	0	0	0	0	0	0	0	0	0	0	0	0	0	0	0	0	0	0	0	1	1	0	0	1	0	0	1	1	2	0	0	0	1	0	0	1	3	7	2	0	1	2
DNA25TWA2_DR_dup154	DNA25TWA2_DR_dup154	0	0	0	0	0	0	0	0	0	0	0	0	0	0	0	0	0	0	0	0	0	0	0	0	0	1	0	2	1	3	5	0	3	7	1	0	1	2	5	2	5	2	3	4	2	3	4	4
L1-55_DR_dup11	L1-55_DR_dup11	0	0	0	0	0	0	0	0	0	0	0	0	0	0	0	0	0	0	0	0	1	0	0	0	0	1	0	0	0	0	0	2	0	1	1	0	1	1	0	0	1	1	1	1	1	1	2	1
DNA-2-11_DR_dup37/38	DNA-2-11_DR_dup37/38	0	0	0	0	0	0	0	0	0	0	0	0	0	0	0	0	0	0	0	0	0	0	0	0	0	0	0	0	0	0	0	2	0	0	0	0	1	0	0	0	0	0	0	0	1	1	1	0
Mariner-N38_DR_dup2039	Mariner-N38_DR_dup2039	0	0	0	0	0	0	0	0	0	0	0	0	0	0	0	0	0	0	0	0	0	0	0	0	0	0	1	0	0	0	0	0	0	1	0	0	0	0	1	0	1	0	0	1	2	0	0	0
EnSpm-N49B_DR_dup25	EnSpm-N49B_DR_dup25	0	0	0	0	0	0	0	0	0	0	0	0	0	0	0	0	0	0	0	0	4	11	9	7	7	4	6	3	8	8	8	7	12	11	5	1	11	1	5	1	1	0	2	1	0	2	4	2
HE2_DR_dup350	HE2_DR_dup350	0	0	0	0	0	0	0	0	0	0	0	0	0	0	0	0	0	0	0	0	2	2	2	1	0	0	0	0	0	0	0	0	0	0	0	0	0	0	0	0	1	0	1	0	0	0	0	0
SINE2-3_DR_dup969	SINE2-3_DR_dup969	3	4	6	2	4	5	4	5	8	3	1	1	1	1	2	4	6	4	1	1	9	3	10	6	8	6	4	0	4	3	1	0	0	1	1	1	2	1	1	0	1	3	0	0	4	0	0	0
TDR2_dup577	TDR2_dup577	0	0	0	0	0	0	0	0	0	0	0	0	0	0	0	1	0	0	0	0	1	1	0	0	0	0	0	0	0	0	0	0	0	0	0	0	0	0	0	0	0	0	0	0	0	0	0	0
Helitron-N5_DR_dup123	Helitron-N5_DR_dup123	0	0	0	0	0	0	0	0	0	0	0	0	0	0	0	1	0	0	0	0	0	0	0	0	0	0	0	0	0	0	0	0	0	1	0	0	0	0	0	0	1	0	0	0	0	0	0	0
Ginger1-N1_DR_dup342	Ginger1-N1_DR_dup342	0	0	0	0	0	3	1	0	0	2	2	4	2	1	4	5	2	0	3	1	3	1	1	1	0	4	5	2	2	3	1	0	2	0	3	3	3	4	2	0	3	3	5	4	2	2	2	1
Polinton-4_DR_dup872	Polinton-4_DR_dup872	0	0	2	1	0	1	0	2	0	1	0	3	1	0	0	0	1	0	1	1	0	1	1	0	0	0	3	0	0	1	0	0	1	0	1	1	0	0	0	0	2	1	0	0	1	0	2	0
TDR16_dup486	TDR16_dup486	0	0	0	0	0	0	1	0	1	0	0	1	0	0	0	2	0	1	0	0	2	0	0	2	1	0	0	0	1	1	0	1	0	0	1	0	1	1	0	1	0	1	1	2	0	0	2	1
DNA2-9_DR_dup34	DNA2-9_DR_dup34	1	3	2	0	2	6	3	0	2	2	2	0	1	1	0	3	2	5	4	3	1	5	4	1	0	1	2	1	6	3	1	1	1	0	0	1	1	2	3	4	5	9	8	4	12	10	11	15
DIRS-15B_DR_dup55	DIRS-15B_DR_dup55	0	0	0	0	0	0	0	0	0	0	0	0	0	0	0	0	0	0	0	0	0	0	0	0	0	0	0	0	2	1	3	3	2	0	0	3	1	4	0	2	3	3	5	10	6	5	3	5
SINE2-4_DR_dup1331	SINE2-4_DR_dup1331	0	0	0	0	0	1	0	0	0	0	0	0	0	0	0	0	0	0	0	0	0	0	0	0	2	0	0	0	0	0	0	1	0	1	1	0	0	1	0	0	1	0	5	0	3	1	5	2
ENSPM-2N_DR_dup88	ENSPM-2N_DR_dup88	0	0	0	0	0	0	0	0	0	0	0	0	0	0	0	0	0	0	0	0	0	0	0	0	0	0	0	0	0	0	0	1	1	0	1	0	0	0	0	0	3	0	0	1	0	2	2	0
hAT-N167B_DR_dup424	hAT-N167B_DR_dup424	0	0	0	0	0	0	0	0	0	0	0	0	0	0	0	0	0	0	0	0	0	0	0	0	0	0	0	0	0	0	0	1	0	0	2	0	0	2	0	1	1	3	1	3	0	0	0	1
CryptonV-N2_DR_dup169	CryptonV-N2_DR_dup169	0	0	0	0	0	0	0	0	0	0	0	0	0	0	0	0	0	0	0	0	0	0	0	0	0	0	0	0	0	0	0	0	0	0	0	0	0	0	0	0	0	0	0	0	1	0	0	0
Gypsy46-I_DR_dup4	Gypsy46-I_DR_dup4	0	0	0	0	0	0	0	0	0	0	0	0	0	0	0	0	0	0	0	0	0	0	0	0	0	0	0	0	0	0	0	0	0	0	0	0	0	1	0	0	0	0	0	0	0	1	0	1
DNA-8-31_DR_dup40	DNA-8-31_DR_dup40	0	0	0	0	0	0	0	0	0	0	0	0	0	0	0	0	0	0	1	0	0	0	0	0	0	1	0	0	1	0	1	0	0	0	1	1	2	0	0	3	0	0	2	0	1	5	2	4
Gypsy47-LTR_DR_dup7	Gypsy47-LTR_DR_dup7	0	0	0	0	1	0	0	0	0	0	0	0	0	0	0	0	0	0	0	0	3	1	9	3	5	2	6	7	5	7	4	11	9	10	13	1	4	1	2	2	2	0	0	0	1	2	5	6
Mariner-N38_DR_dup2121	Mariner-N38_DR_dup2121	0	0	0	0	0	0	0	0	0	0	0	0	0	0	0	0	0	0	0	0	2	0	0	0	0	4	7	6	4	3	0	4	0	0	6	0	1	4	4	2	1	0	1	0	0	0	0	1
hAT-N129_DR_dup142/143	hAT-N129_DR_dup142/143	0	0	0	0	0	0	0	1	0	0	0	0	0	0	0	0	0	0	0	0	1	1	1	0	0	1	2	3	2	2	0	2	7	3	1	13	7	11	5	0	10	7	5	12	12	9	6	6
L1-12_DR_dup9	L1-12_DR_dup9	0	0	0	0	0	0	0	0	0	0	0	0	0	0	0	0	0	0	0	0	0	2	0	1	1	1	3	9	1	6	0	0	0	0	0	0	0	0	0	0	0	0	0	0	0	0	0	0
Kolobok-N10_DR_dup360	Kolobok-N10_DR_dup360	0	0	0	0	0	1	0	0	0	0	0	0	0	0	0	0	0	0	0	0	0	0	0	1	0	0	2	0	1	0	0	0	1	1	0	4	3	1	4	3	26	27	17	25	28	37	50	30
EnSpm-16_DR_dup160/161	EnSpm-16_DR_dup160/161	0	0	0	0	0	0	0	0	0	0	0	0	0	0	0	0	0	0	0	0	0	0	1	0	0	0	0	0	1	1	1	0	2	1	1	1	3	6	0	2	16	16	15	13	12	12	17	18
TDR8D_dup126	TDR8D_dup126	0	0	0	0	0	0	0	0	0	0	0	0	0	0	0	0	1	0	0	0	0	0	1	0	0	1	0	0	0	0	1	0	1	3	1	4	7	5	11	7	50	46	35	56	51	74	73	64
DNA-2-29_DR_dup120	DNA-2-29_DR_dup120	1	0	0	0	0	3	3	0	1	0	6	2	2	4	4	4	2	7	1	2	0	0	0	0	0	0	0	0	0	0	0	0	0	0	0	0	0	0	0	0	0	0	0	0	0	0	0	0
DNA-5-7_DR_dup72	DNA-5-7_DR_dup72	1	5	2	3	4	1	3	1	1	3	6	13	14	9	9	12	11	10	11	5	2	1	4	0	2	0	0	0	1	0	0	0	0	1	1	0	0	0	0	0	0	0	0	0	0	0	0	0
DNA-2-29_DR_dup122	DNA-2-29_DR_dup122	2	2	3	2	0	0	3	0	2	0	2	14	7	7	3	11	8	9	16	5	1	2	1	2	0	2	0	0	0	0	0	0	0	2	0	0	0	0	0	0	0	0	0	0	0	0	0	0
hAT-N152_DR_dup81	hAT-N152_DR_dup81	0	0	0	0	0	0	0	0	0	0	0	0	0	0	0	0	0	0	0	0	0	0	0	0	0	1	2	1	0	1	5	8	6	9	7	0	0	0	0	0	0	0	0	0	0	0	0	0
L1-112_DR_dup9	L1-112_DR_dup9	0	0	0	0	0	0	0	0	0	1	0	0	0	0	0	0	0	0	0	0	0	0	0	0	0	2	5	3	0	4	7	11	12	12	8	0	0	1	0	3	0	0	0	0	0	0	1	0
TDR8C_dup34	TDR8C_dup34	0	0	0	0	0	0	0	0	0	0	0	0	0	0	0	0	0	0	0	0	0	0	0	0	0	7	10	12	3	15	16	30	28	25	26	0	1	6	1	3	0	1	0	0	0	0	1	1
Kolobok-N15_DR_dup100	Kolobok-N15_DR_dup100	0	0	0	0	0	0	0	0	0	0	0	0	0	0	0	0	0	0	0	0	1	2	0	2	0	14	35	20	13	18	24	56	42	49	64	83	64	63	38	67	56	54	25	42	43	37	51	33
DNA2-16_DR_dup912	DNA2-16_DR_dup912	0	0	0	1	0	0	0	0	0	0	0	0	0	0	0	0	0	0	0	0	0	1	0	2	0	4	3	1	17	3	4	12	2	12	9	10	7	11	6	27	12	8	3	16	13	9	10	16
EnSpm-8_DR_dup272	EnSpm-8_DR_dup272	0	0	0	0	0	0	0	0	0	0	0	0	0	0	0	0	0	0	0	0	0	0	0	2	0	8	10	8	5	6	8	7	12	14	18	21	18	35	14	16	8	15	18	12	9	5	11	11
SINE2-4_DR_dup1343	SINE2-4_DR_dup1343	0	0	0	0	0	0	0	0	0	0	0	0	0	0	0	0	0	0	0	0	1	0	2	0	0	5	4	2	5	6	2	3	5	5	7	0	0	1	1	1	1	0	3	2	0	0	0	0
DNA9TA1_DR_dup148	DNA9TA1_DR_dup148	0	0	0	0	0	0	0	0	1	0	0	0	0	0	0	0	1	0	0	1	52	52	32	40	37	148	104	124	90	98	118	119	127	71	84	98	70	86	110	86	11	16	9	14	14	12	10	9
Tx1-25_DR_dup27	Tx1-25_DR_dup27	1	0	1	0	0	1	2	1	2	1	1	2	5	2	3	0	0	1	2	0	1	1	0	0	0	0	0	0	0	0	0	0	0	0	0	1	1	0	0	1	5	3	6	1	3	1	1	0
HAT1_DR_dup179	HAT1_DR_dup179	1	0	0	0	1	2	0	1	6	1	2	0	2	3	3	2	2	1	0	1	0	0	2	1	0	0	0	0	0	0	0	0	0	0	0	3	2	3	1	0	9	8	3	13	18	4	3	5
Daphne-27_DRe_dup48	Daphne-27_DRe_dup48	0	0	0	0	0	0	0	0	0	0	0	0	0	0	0	0	0	0	0	0	0	0	0	0	0	1	6	2	0	2	2	1	0	2	2	3	1	6	1	3	4	5	0	3	1	2	2	0
hAT-21_DR	hAT-21_DR	38	46	33	46	29	52	66	56	53	52	76	56	65	59	60	69	61	53	56	30	28	34	21	35	18	10	19	17	16	22	28	39	38	32	33	32	47	41	45	30	20	15	18	22	16	17	10	16
hAT-N134_DR_dup276	hAT-N134_DR_dup276	17	10	13	14	11	27	32	24	19	33	32	23	19	20	29	19	24	18	24	13	9	12	7	11	6	6	14	6	6	6	28	13	18	30	25	14	19	25	19	17	15	10	11	11	7	10	16	15
HE1_DR1_dup1821	HE1_DR1_dup1821	0	0	0	0	0	0	0	0	0	0	0	0	0	0	0	0	0	0	0	0	0	0	0	0	0	1	2	4	0	6	3	8	5	3	2	5	2	5	7	2	2	0	2	3	2	4	2	2
TDR22B_dup66	TDR22B_dup66	0	0	0	0	0	0	0	0	0	0	0	0	0	0	0	0	0	0	0	0	1	0	1	0	0	2	3	0	2	1	6	2	5	2	5	8	5	3	5	5	9	4	8	10	7	4	2	3
EnSpm-N21_DR_dup599	EnSpm-N21_DR_dup599	0	0	0	0	0	0	0	0	0	0	0	0	0	0	0	0	0	0	0	0	0	1	0	0	0	0	0	0	0	0	1	0	0	0	0	0	0	0	0	0	0	0	1	1	0	0	3	0
BHIKHARI-4-LTR_DR_dup8	BHIKHARI-4-LTR_DR_dup8	13	15	5	9	14	12	18	18	13	8	18	18	21	15	18	14	21	11	19	19	18	27	17	22	22	7	3	10	10	15	5	4	5	8	4	0	0	3	1	2	2	2	2	3	1	2	3	0
Harbinger-N19_DR_dup94	Harbinger-N19_DR_dup94	0	0	0	0	0	0	0	0	0	0	0	0	0	0	0	0	0	0	0	0	0	0	1	1	0	0	0	0	0	0	0	0	0	0	0	0	0	0	0	0	0	0	0	0	1	0	1	2
DNA-TTAA-1_DR_dup28	DNA-TTAA-1_DR_dup28	0	0	0	0	0	0	0	0	0	0	0	0	0	0	0	0	0	0	0	0	0	0	0	0	0	0	0	0	0	0	0	0	0	0	1	0	0	0	0	0	1	2	0	2	2	4	1	4
EnSpm1_DR_dup75	EnSpm1_DR_dup75	0	0	0	0	0	0	0	0	0	0	0	0	0	0	0	0	0	0	0	0	0	0	0	1	0	0	0	0	0	0	0	0	0	0	0	0	0	0	0	0	1	0	0	0	1	1	2	2
CryptonV-N5_DR_dup1227	CryptonV-N5_DR_dup1227	0	0	0	0	0	0	0	0	0	0	0	0	0	0	0	0	0	0	0	0	0	0	0	0	0	0	0	0	0	0	0	0	0	0	0	0	0	0	0	0	0	0	0	0	0	0	1	0
MuDR-2_DR_dup848	MuDR-2_DR_dup848	0	0	0	0	0	0	0	0	0	0	0	0	0	0	0	0	0	0	0	0	0	0	0	0	0	0	0	0	0	0	0	0	0	0	0	0	0	0	0	0	0	0	0	0	1	2	2	1
Rex1-31_DRe_dup195	Rex1-31_DRe_dup195	4	6	2	5	1	4	8	3	3	5	11	6	20	12	10	13	19	2	8	8	14	11	7	18	13	8	9	10	9	4	0	2	4	6	2	1	1	1	0	1	6	5	5	4	1	7	1	5
DIRS-4N1_DR_dup57	DIRS-4N1_DR_dup57	0	0	0	0	0	0	0	0	0	0	0	0	0	0	0	0	1	0	0	0	0	0	0	0	0	0	0	0	0	0	1	0	0	0	0	1	1	1	1	2	2	1	3	6	2	3	3	1
L1-20_DR_dup14	L1-20_DR_dup14	0	0	0	0	0	0	0	0	0	0	0	0	0	0	0	0	0	0	0	0	0	2	5	3	10	13	0	8	21	10	21	10	16	10	19	17	30	14	9	11	23	17	14	17	16	22	24	15
DNA-8-8_DR_dup44	DNA-8-8_DR_dup44	0	0	0	0	0	0	0	0	0	0	0	0	0	0	0	0	0	0	0	0	0	3	2	1	0	10	20	6	9	5	7	11	7	8	8	5	5	10	1	5	11	5	6	10	8	5	5	12
hAT-N172_DR_dup35	hAT-N172_DR_dup35	0	0	0	0	0	0	0	0	0	0	0	0	0	0	0	0	0	0	0	0	0	0	0	0	0	0	0	1	2	0	0	0	0	2	0	0	0	0	2	0	0	8	1	1	1	1	7	1
MuDR-2_DR_dup856	MuDR-2_DR_dup856	0	0	0	0	0	0	0	0	0	0	0	0	0	0	0	0	0	0	0	0	2	3	1	1	1	19	22	25	19	20	21	19	10	12	15	8	6	10	7	5	32	19	20	17	14	9	14	14
Dada-U1A_DR_dup412/414	Dada-U1A_DR_dup412/414	0	2	4	3	2	0	7	4	5	2	3	6	3	1	5	4	2	4	4	3	5	1	7	1	0	4	5	4	5	2	5	13	6	9	17	7	4	20	6	5	13	11	5	13	11	14	21	26
DNA2-16_DR_dup933	DNA2-16_DR_dup933	1	1	0	1	2	2	3	6	2	1	0	1	3	1	2	0	0	0	0	0	1	0	2	1	0	1	0	2	3	2	1	0	0	3	4	5	6	7	4	1	2	5	2	3	5	0	12	3
DNA-5-7_DR_dup75	DNA-5-7_DR_dup75	0	0	0	0	0	0	0	0	0	0	0	0	0	0	0	0	0	0	0	0	0	0	0	0	0	0	0	0	0	0	0	0	0	0	0	2	1	2	0	1	0	0	2	0	3	2	0	3
TC1DR2_dup295	TC1DR2_dup295	0	0	0	0	0	0	0	0	0	0	0	0	0	0	0	0	0	0	0	0	0	1	0	1	0	1	2	0	1	1	0	0	0	0	0	0	0	0	0	0	1	0	2	2	2	5	3	1
Harbinger-N23_DR_dup93	Harbinger-N23_DR_dup93	0	0	0	0	0	0	0	0	0	0	0	0	0	0	0	0	0	0	0	0	0	0	0	0	0	0	0	0	0	0	0	0	0	0	1	2	0	0	1	1	4	0	0	1	1	0	2	2
Mariner-N38_DR_dup2203	Mariner-N38_DR_dup2203	0	0	0	0	0	0	0	0	0	0	0	0	0	0	0	0	0	0	0	0	0	0	0	0	0	0	0	0	0	0	0	0	0	1	0	0	2	0	0	0	1	1	1	0	0	1	1	3
DIRS-5_DR_dup29	DIRS-5_DR_dup29	10	5	2	5	2	4	5	10	6	11	13	9	20	14	14	11	17	9	18	10	1	6	3	6	5	0	0	4	5	2	0	1	0	3	0	0	2	1	0	1	3	1	2	0	2	0	0	1
EnSpm-N36B_DR_dup227	EnSpm-N36B_DR_dup227	13	6	11	11	2	14	18	10	8	7	8	6	11	9	14	7	12	13	5	7	6	6	5	10	4	0	2	2	2	4	0	1	0	3	1	1	1	1	0	0	1	0	0	2	2	0	1	2
hAT-N137_DR_dup624	hAT-N137_DR_dup624	2	6	5	3	4	1	6	2	0	10	10	2	14	1	8	3	7	3	10	7	2	2	2	7	2	0	1	1	0	0	0	0	0	0	0	2	0	0	0	1	2	1	0	0	1	0	0	1
Kolobok-N10_DR_dup366	Kolobok-N10_DR_dup366	10	6	8	7	4	11	6	8	6	8	14	10	9	14	17	13	5	14	17	10	12	12	6	3	6	1	1	2	4	2	1	2	0	0	5	1	3	1	2	1	8	3	0	2	6	4	5	1
EnSpm-N3B_DR_dup111	EnSpm-N3B_DR_dup111	3	3	2	0	2	0	2	1	0	2	0	0	1	1	0	1	2	3	1	0	2	0	1	4	1	0	1	0	3	0	0	0	0	0	0	0	0	3	3	2	2	1	2	1	4	3	2	0
DNA-X-5_DR_dup247/248	DNA-X-5_DR_dup247/248	0	0	0	0	0	0	0	0	0	0	0	0	0	0	0	0	0	0	0	0	4	3	2	2	1	12	16	21	8	13	4	7	2	6	7	10	5	7	10	5	3	3	2	0	2	5	2	3
DNA11TA1B_DR_dup489	DNA11TA1B_DR_dup489	0	0	0	0	0	0	0	0	0	0	0	0	0	0	0	0	0	0	0	0	1	1	1	1	0	5	1	5	8	6	2	4	0	2	4	2	3	2	1	3	4	0	0	1	0	0	0	0
DNA2-8_DR_dup193	DNA2-8_DR_dup193	0	0	0	0	0	0	0	0	0	0	0	0	0	0	0	0	0	0	0	0	0	0	0	0	0	0	0	0	0	0	0	0	0	0	0	0	0	0	0	0	0	0	0	0	0	0	0	0
SINE2-4_DR_dup1387	SINE2-4_DR_dup1387	0	0	0	0	0	0	0	0	0	0	0	0	0	0	0	0	0	1	0	0	0	1	0	0	1	6	6	4	9	7	7	15	8	11	12	7	7	12	13	10	2	3	5	3	4	4	1	3
EnSpm-N26B_DR_dup313	EnSpm-N26B_DR_dup313	0	0	0	0	0	0	0	0	0	0	0	0	0	0	0	0	0	0	0	0	2	2	2	2	0	5	3	3	9	4	5	7	3	4	5	10	15	12	7	14	3	4	2	2	3	0	0	2
TDR8B_dup252	TDR8B_dup252	0	0	0	0	0	0	0	0	0	0	0	0	0	0	0	0	0	0	0	0	0	0	0	0	0	3	1	2	3	2	0	3	2	0	6	7	3	0	1	4	0	0	0	0	0	0	0	0
DIRS-8B_DR_dup111	DIRS-8B_DR_dup111	0	1	0	0	0	0	0	0	0	0	0	0	0	0	0	0	0	0	0	0	2	0	0	2	1	1	1	0	2	2	2	2	3	0	0	3	2	1	0	0	2	0	0	2	0	2	4	2
DNA-5-8F_DR_dup53	DNA-5-8F_DR_dup53	0	0	0	0	0	0	0	0	0	0	0	0	0	0	0	0	0	0	0	0	2	0	1	0	2	1	2	4	1	3	5	3	1	3	1	1	8	8	5	7	4	2	0	2	5	0	2	0
DIRS-N1_DR_dup14	DIRS-N1_DR_dup14	0	0	0	0	0	0	0	0	0	0	0	0	0	0	0	0	0	0	0	0	2	2	0	2	0	8	8	3	3	4	5	4	5	6	6	3	4	6	3	4	3	1	0	2	7	2	1	1
Helitron-2_DR_dup1546/1549	Helitron-2_DR_dup1546/1549	0	0	0	0	0	0	0	0	0	0	0	0	0	0	0	0	0	0	0	0	0	0	0	0	0	1	0	0	0	0	0	2	0	0	1	2	2	3	2	0	2	1	5	4	5	0	4	2
Harbinger-N31_DR_dup213	Harbinger-N31_DR_dup213	0	0	0	0	0	0	0	0	0	0	0	0	0	0	0	0	0	0	0	0	1	1	0	0	0	1	0	0	3	0	2	1	4	5	4	9	10	15	8	5	14	13	10	16	9	19	20	17
DNA2-16_DR_dup943	DNA2-16_DR_dup943	0	0	0	0	0	0	0	0	0	0	0	0	0	0	0	0	0	0	0	0	2	0	0	0	0	0	0	0	0	0	0	0	1	0	1	0	0	1	2	1	5	1	0	6	2	1	3	3
EnSpm-N36_DR_dup227	EnSpm-N36_DR_dup227	0	0	0	0	0	0	0	0	0	0	0	0	0	0	0	0	0	0	0	0	0	0	0	1	0	0	0	0	1	1	1	0	0	0	2	2	1	4	3	4	6	6	1	10	5	3	6	11
SINE3-2_DR_dup15	SINE3-2_DR_dup15	0	0	0	0	0	0	0	0	0	0	0	0	0	0	0	0	0	0	0	0	0	0	1	0	0	0	1	0	0	0	0	0	0	1	1	2	1	2	5	2	4	5	3	5	1	3	1	2
HarbingerN7_DR_dup193/194	HarbingerN7_DR_dup193/194	0	0	1	0	0	0	0	0	0	0	0	0	0	0	0	0	0	0	1	0	0	1	0	0	0	2	1	0	0	0	0	0	1	4	1	0	4	6	1	0	3	3	4	3	7	1	1	2
EXPANDER1_DR_dup230	EXPANDER1_DR_dup230	0	0	0	0	0	0	0	0	0	0	0	2	0	0	1	0	0	0	0	1	0	0	1	2	0	1	1	1	0	0	2	2	3	0	2	7	3	3	5	5	6	4	5	2	6	2	0	2
LOOPERN6B_DR_dup151	LOOPERN6B_DR_dup151	8	8	7	8	9	4	10	7	8	6	4	7	4	5	3	2	5	0	7	3	5	5	8	6	7	5	1	0	4	4	1	3	3	4	1	2	3	2	2	1	1	0	4	2	4	1	3	1
DNA9-5_DR_dup109	DNA9-5_DR_dup109	0	0	1	2	2	0	1	1	0	0	0	0	0	0	0	0	1	1	0	0	0	1	1	0	1	3	1	0	1	0	3	3	2	1	0	2	1	2	2	2	2	3	4	5	2	5	8	5
CATCH2LTR_DR_dup49	CATCH2LTR_DR_dup49	0	0	1	0	1	0	0	0	1	2	0	0	0	0	1	1	0	0	0	0	0	0	0	1	0	0	3	1	1	0	2	0	1	0	0	0	5	3	3	0	6	5	4	4	6	4	5	15
TDR15_dup30	TDR15_dup30	15	11	10	9	11	32	35	27	16	32	105	102	133	95	117	138	143	139	108	89	83	93	68	66	75	15	16	41	31	18	6	12	21	23	9	7	8	6	10	9	10	9	5	12	4	5	4	7
Dada-U1A_DR_dup420	Dada-U1A_DR_dup420	0	0	1	1	0	0	3	0	0	0	5	5	7	6	8	7	7	4	7	4	14	8	6	4	5	1	1	5	3	2	0	0	1	0	1	0	1	0	0	0	0	0	0	0	0	0	0	0
hAT-N51_DR_dup82	hAT-N51_DR_dup82	8	7	10	4	10	2	6	4	2	2	13	30	5	13	21	24	7	15	18	16	13	12	14	18	11	12	12	12	12	7	5	3	11	8	11	4	8	6	3	5	11	10	3	8	5	4	8	6
Harbinger-N11_DR_dup45	Harbinger-N11_DR_dup45	0	0	0	0	0	0	0	1	0	0	0	0	0	0	0	0	0	0	0	0	0	0	0	0	1	0	0	1	1	1	0	0	2	0	0	0	0	2	0	1	0	0	1	1	2	0	0	6
Kolobok-1N1_DR_dup45	Kolobok-1N1_DR_dup45	0	0	0	0	0	1	0	0	0	0	0	1	0	0	0	0	2	0	1	1	16	9	6	7	9	61	40	35	50	43	54	46	55	57	62	53	51	44	62	50	73	49	37	62	49	32	44	52
Polinton-4N1_DR_dup243	Polinton-4N1_DR_dup243	26	10	18	14	9	22	11	20	20	22	9	9	13	6	16	12	10	4	3	12	14	8	12	15	10	21	23	17	11	29	32	45	36	12	27	27	25	47	22	38	50	33	26	53	40	30	42	37
Helitron-2_DR_dup1553	Helitron-2_DR_dup1553	15	16	8	26	19	17	13	16	8	8	8	8	10	13	9	9	7	6	4	7	5	8	9	5	12	13	12	18	16	13	19	30	20	23	24	40	33	42	26	25	36	27	38	26	25	26	29	29
Dada-tL_DR_dup239	Dada-tL_DR_dup239	25	25	37	35	34	25	34	28	24	32	11	21	11	17	13	19	11	7	12	7	14	11	16	15	13	28	35	28	15	19	37	37	33	42	32	47	29	87	25	34	50	48	44	54	57	40	58	43
Kolobok-N1_DR_dup499	Kolobok-N1_DR_dup499	4	9	18	8	12	33	30	20	32	22	25	38	38	34	30	30	13	21	18	23	22	6	12	10	6	4	10	13	12	14	22	10	16	11	13	13	9	9	14	19	25	13	30	27	22	30	24	32
Kolobok-N10_DR_dup374	Kolobok-N10_DR_dup374	4	1	7	4	8	14	13	15	9	13	13	22	18	17	29	18	8	11	12	4	6	7	4	4	3	4	4	7	3	8	7	4	11	8	10	9	14	10	6	5	12	19	14	17	13	20	6	23
Rex1-31_DRe_dup199	Rex1-31_DRe_dup199	7	5	7	7	6	17	12	15	11	11	16	19	21	22	19	11	12	7	11	6	6	4	5	5	8	3	8	1	9	3	7	7	8	5	9	3	4	12	4	5	5	6	12	9	7	6	2	6
Crypton-N1_DR_dup291	Crypton-N1_DR_dup291	0	1	0	0	0	2	0	0	0	0	1	1	0	0	0	1	1	0	1	1	0	0	0	0	0	0	0	0	0	0	0	0	0	0	0	0	0	0	0	0	0	0	0	0	0	0	0	0
DNA-2-2_DR_dup153	DNA-2-2_DR_dup153	0	0	0	0	0	0	0	0	0	0	0	0	0	0	0	0	1	0	0	0	0	0	0	0	0	0	0	0	0	0	0	0	0	0	0	0	0	0	0	0	0	0	0	0	0	0	0	0
IS3EU-1N1_DR_dup18	IS3EU-1N1_DR_dup18	9	16	21	24	15	23	49	33	15	21	17	66	30	25	28	57	39	26	41	28	17	12	15	17	7	13	8	6	12	10	4	5	9	7	8	7	9	12	4	8	25	30	13	22	25	23	17	34
ANGEL_dup2373	ANGEL_dup2373	0	2	1	0	1	2	2	1	3	2	11	22	6	12	18	21	18	31	32	15	51	33	32	33	23	51	56	48	56	49	21	42	35	40	65	45	56	22	51	58	110	81	83	103	107	99	111	111
EnSpm-7_DR_dup334	EnSpm-7_DR_dup334	3	1	0	0	0	0	1	0	0	2	4	12	5	7	9	18	7	6	11	7	9	15	11	9	8	20	26	15	20	22	12	14	19	14	18	12	16	13	17	23	35	33	29	38	28	28	36	40
Harbinger-N16_DR_dup76	Harbinger-N16_DR_dup76	0	0	0	0	0	0	0	0	0	0	0	0	0	0	0	0	0	0	0	0	7	7	5	2	1	7	6	4	5	8	6	7	5	11	6	8	12	13	9	4	30	27	28	22	20	28	33	36
MuDR-1_DR_dup57	MuDR-1_DR_dup57	0	0	0	0	0	0	0	0	0	1	1	0	0	0	0	0	0	0	0	0	2	2	3	4	3	7	3	4	2	4	6	3	7	5	4	7	7	12	5	2	5	16	17	22	11	8	6	16
Zisupton-7_DR_dup1114	Zisupton-7_DR_dup1114	0	0	0	0	0	0	0	0	0	0	0	0	0	0	0	0	0	0	0	0	5	3	1	5	3	4	10	12	6	6	10	8	12	2	2	4	4	5	3	6	8	7	7	16	13	6	10	11
hAT-N126B_DR_dup294	hAT-N126B_DR_dup294	0	0	0	0	0	0	0	0	0	0	0	0	0	0	0	0	0	0	0	0	9	10	7	16	6	19	21	20	13	24	17	21	26	31	16	23	21	26	14	23	42	40	33	27	34	28	23	32
hAT-N91_DR_dup158	hAT-N91_DR_dup158	0	0	0	0	0	0	0	0	0	0	0	0	0	0	0	0	0	0	0	0	0	1	0	1	1	3	5	4	5	2	0	2	2	3	2	1	1	8	1	4	10	4	6	10	8	5	5	2
hAT-N91_DR_dup159	hAT-N91_DR_dup159	0	0	0	1	0	0	0	0	0	0	0	0	0	0	0	0	0	0	0	0	1	0	0	2	3	1	1	4	1	3	3	5	6	1	3	2	3	4	1	4	3	7	5	6	7	6	5	2
TDR2_dup625	TDR2_dup625	0	0	0	0	0	0	0	0	0	0	0	0	0	0	0	0	0	0	0	0	0	2	2	3	2	1	4	10	6	5	4	2	6	11	9	4	1	8	6	2	0	0	1	2	1	2	1	1
hAT-2n1_DR_dup239	hAT-2n1_DR_dup239	1	0	2	0	1	0	3	1	1	1	0	2	2	1	1	1	3	5	0	1	2	3	4	3	1	0	1	3	3	2	5	1	2	0	2	4	5	2	3	5	21	15	17	26	16	25	24	34
hAT-N147_DR_dup9	hAT-N147_DR_dup9	0	0	0	0	0	0	0	0	0	0	0	0	0	0	0	0	0	0	0	0	0	0	0	0	0	0	1	0	0	0	0	0	0	0	0	0	0	0	0	0	4	2	2	2	3	1	1	2
EnSpm-N59_DR_dup217	EnSpm-N59_DR_dup217	2	1	0	0	0	0	0	4	1	3	3	0	1	2	3	0	2	0	0	0	0	1	0	2	0	0	0	2	2	0	0	0	0	0	2	2	3	1	1	1	13	15	7	17	15	31	39	24
LOOPERN6_DR_dup108	LOOPERN6_DR_dup108	0	0	0	0	0	0	0	0	0	0	0	0	0	0	0	0	0	0	0	0	0	0	0	0	0	0	0	0	0	0	0	0	0	1	0	0	0	2	1	0	0	2	0	3	4	1	4	2
Harbinger-4N1B_DR_dup338	Harbinger-4N1B_DR_dup338	0	0	0	0	0	0	0	0	0	0	0	0	0	0	0	0	0	0	0	0	0	0	0	0	0	0	0	0	1	0	0	0	0	0	0	0	0	0	0	0	3	1	1	5	2	6	7	6
Mariner-N38_DR_dup2260	Mariner-N38_DR_dup2260	0	0	0	0	0	0	0	0	0	0	0	0	0	0	0	0	0	0	0	0	0	0	0	0	0	0	0	0	0	0	0	1	0	0	0	0	0	0	0	0	4	3	0	1	5	3	2	4
EnSpm-N16_DR_dup170	EnSpm-N16_DR_dup170	0	0	0	0	0	0	0	0	0	0	0	0	0	0	0	0	0	0	0	0	0	0	0	0	0	0	0	0	0	0	1	2	0	0	0	0	0	0	0	0	4	0	0	2	3	3	6	3
hAT-N164_DR_dup282	hAT-N164_DR_dup282	0	0	0	0	0	0	0	0	0	0	0	0	0	0	0	0	0	0	0	0	0	0	0	0	0	0	0	0	0	0	1	1	0	0	0	0	0	0	0	0	3	4	1	5	2	3	7	2
DNA11TA1B_DR_dup503	DNA11TA1B_DR_dup503	0	0	2	1	0	5	3	1	1	2	0	1	1	3	3	2	3	0	1	3	0	1	2	1	2	0	0	0	0	0	0	0	0	0	0	0	0	1	1	0	0	0	0	1	0	3	0	3
Tx1-25_DR_dup28	Tx1-25_DR_dup28	3	1	3	4	1	6	8	5	2	5	2	3	6	3	9	11	10	6	6	6	1	3	5	2	1	0	0	1	1	0	0	0	2	0	1	0	0	0	0	0	0	0	0	0	0	0	0	0
ZFERV-2N1-I_DR_dup108	ZFERV-2N1-I_DR_dup108	19	23	22	19	20	31	50	44	37	67	29	26	31	23	20	31	27	28	22	21	17	17	14	20	14	5	4	5	7	3	1	1	2	1	1	1	1	2	0	0	5	2	3	4	1	1	3	7
ANGEL_dup2397	ANGEL_dup2397	13	13	14	26	14	36	43	29	37	32	7	30	17	16	24	27	16	20	21	22	21	21	15	14	6	6	6	4	5	5	3	0	0	4	3	2	1	3	1	2	4	3	4	4	4	8	4	2
ANGEL_dup2398	ANGEL_dup2398	17	10	21	24	14	15	37	28	13	24	7	25	8	13	15	14	20	23	21	21	14	2	25	10	7	5	5	14	5	3	0	2	2	2	1	1	0	1	3	2	2	4	2	6	5	3	9	2
DNA2-7_DR_dup415	DNA2-7_DR_dup415	0	0	4	3	3	0	1	6	0	0	0	3	3	1	1	4	5	1	0	4	0	13	1	1	3	0	0	0	2	1	0	0	0	0	0	0	1	0	0	1	2	0	3	0	3	0	1	3
DNA-N33_DR_dup120	DNA-N33_DR_dup120	4	17	16	26	18	35	22	26	19	25	7	19	7	16	26	23	19	18	24	15	24	13	20	8	11	2	5	1	3	5	2	5	0	3	4	1	3	0	0	0	8	2	5	8	1	2	6	0
EnSpm-N25_DR_dup182	EnSpm-N25_DR_dup182	1	6	13	4	7	8	9	4	2	5	3	6	8	3	12	16	3	7	6	3	10	5	10	10	1	5	2	3	5	4	0	0	1	3	4	0	0	1	0	1	2	3	1	4	5	5	5	2
IS3EU-4_DR_dup490	IS3EU-4_DR_dup490	2	0	1	8	4	3	7	3	2	0	2	1	1	2	4	8	1	5	9	4	2	2	4	6	0	0	1	1	0	2	0	0	0	1	0	0	0	0	0	0	0	2	0	2	0	3	0	10
EnSpm-N10_DR_dup541	EnSpm-N10_DR_dup541	0	0	0	0	0	0	0	0	0	0	0	0	0	0	0	0	0	0	0	0	0	0	0	0	0	0	0	0	0	0	0	0	0	0	0	1	0	0	0	0	1	3	0	3	2	5	7	5
L1-46_DR_dup12	L1-46_DR_dup12	0	0	0	0	0	0	0	0	0	0	0	0	0	0	0	0	0	0	0	0	0	4	0	1	3	13	6	2	5	5	4	2	4	3	3	2	5	2	1	2	1	0	1	1	0	2	2	3
DNA-1-5_DR_dup94	DNA-1-5_DR_dup94	1	0	0	1	1	5	4	2	2	3	3	3	4	1	2	6	8	2	3	3	0	4	1	0	0	0	0	0	2	1	0	0	0	1	0	0	0	0	0	0	2	1	0	0	0	0	0	1
EnSpm-N46_DR_dup103	EnSpm-N46_DR_dup103	1	0	1	1	1	0	3	1	1	0	2	0	1	2	0	1	3	1	0	0	0	0	0	0	2	0	0	0	0	1	0	0	0	0	2	0	0	0	0	0	1	0	0	1	0	0	0	0
Kolobok-N10_DR_dup393	Kolobok-N10_DR_dup393	0	0	1	0	0	0	0	0	0	1	0	1	0	0	0	1	0	0	0	0	0	0	0	1	1	0	0	0	0	0	0	0	0	0	0	0	0	0	0	0	0	0	1	0	1	0	0	1
Kolobok-N1_DR_dup522/523	Kolobok-N1_DR_dup522/523	1	0	0	0	0	1	2	0	0	1	0	2	0	0	0	0	0	0	0	0	1	0	1	0	0	2	0	0	0	0	0	0	0	0	0	0	0	0	0	0	0	0	0	2	1	1	0	0
Kolobok-N1_DR_dup524	Kolobok-N1_DR_dup524	0	0	1	0	0	1	0	0	0	1	2	1	1	0	1	0	0	1	0	1	0	1	2	1	0	0	0	0	0	0	0	0	0	0	0	0	0	0	0	0	1	1	0	1	0	0	0	0
Kolobok-N1_DR_dup526	Kolobok-N1_DR_dup526	0	0	0	0	0	0	1	0	1	0	0	1	0	0	0	1	0	0	0	0	0	1	0	1	0	0	0	0	0	0	0	0	0	0	0	0	0	0	0	0	0	0	0	0	0	0	0	0
Kolobok-N1_DR_dup527/532	Kolobok-N1_DR_dup527/532	0	0	0	0	0	1	0	1	0	0	0	0	0	0	0	1	0	0	1	2	0	0	1	0	1	0	1	0	0	0	0	0	0	0	0	0	0	0	1	0	1	0	1	1	0	1	0	0
Kolobok-N1_DR_dup531	Kolobok-N1_DR_dup531	0	0	0	0	0	0	0	0	0	0	0	0	0	0	1	0	0	0	1	0	0	0	1	0	0	0	0	0	0	1	0	0	0	0	0	0	0	0	0	0	0	0	0	0	0	0	0	0
hAT-N66_DR_dup77	hAT-N66_DR_dup77	1	1	1	0	1	0	0	0	0	0	1	0	0	0	2	0	0	0	1	0	0	1	0	0	0	0	0	0	0	0	0	0	0	0	0	0	0	0	0	0	1	0	0	1	0	1	1	2
hAT-N126B_DR_dup301	hAT-N126B_DR_dup301	0	0	0	0	0	1	0	0	0	0	1	0	0	0	0	0	0	0	0	0	0	1	0	0	0	0	0	0	1	0	0	0	0	0	0	0	0	0	0	0	0	0	0	0	0	0	0	0
DNA-6-N5B_DR_dup209	DNA-6-N5B_DR_dup209	0	0	0	0	0	0	0	0	1	0	0	0	0	0	0	0	0	0	0	0	0	0	0	0	0	0	0	0	0	0	0	0	0	0	0	0	0	0	0	0	0	0	0	0	0	0	0	0
HATN12_DR_dup174	HATN12_DR_dup174	0	0	0	0	1	0	1	0	0	0	0	0	0	1	0	1	0	0	0	1	0	0	0	0	0	0	0	0	0	0	0	0	0	0	0	0	0	0	0	0	0	0	0	1	0	1	0	0
TDR17B_dup360	TDR17B_dup360	0	0	0	0	0	0	0	0	0	0	0	0	0	0	0	1	0	0	0	0	0	0	0	0	0	0	0	0	0	0	0	0	0	0	0	0	0	0	0	0	0	1	0	0	0	0	0	1
HATN12_DR_dup175	HATN12_DR_dup175	0	0	0	0	0	0	0	0	0	0	0	0	0	0	0	0	0	0	0	0	0	0	0	0	0	0	0	0	0	0	0	0	0	0	0	0	0	0	0	0	1	1	0	1	0	1	4	2
Ginger1-2_DR_dup119	Ginger1-2_DR_dup119	0	1	0	0	0	0	0	0	0	0	0	0	0	0	0	0	0	0	0	0	1	3	2	2	2	8	2	10	4	12	9	10	11	6	7	9	12	7	14	8	20	28	16	20	21	26	23	24
hAT-N127_DR_dup623	hAT-N127_DR_dup623	0	0	0	0	0	1	0	0	0	0	0	0	0	0	0	0	0	0	0	0	2	0	1	4	2	5	7	3	6	4	8	7	5	5	6	9	8	15	8	13	32	14	18	17	14	14	10	18
hAT-N157_DR_dup77	hAT-N157_DR_dup77	0	0	0	0	0	0	0	0	0	0	0	0	0	0	0	0	0	0	0	0	3	1	1	1	0	4	3	2	3	1	9	2	9	5	0	12	8	17	8	4	13	13	11	12	8	15	8	13
DNAX-10B_DR_dup40	DNAX-10B_DR_dup40	0	0	0	0	0	0	0	0	0	0	0	0	0	0	0	0	0	0	0	0	1	2	2	1	2	7	5	3	6	5	7	7	12	16	8	5	15	24	9	7	21	16	16	18	23	11	12	20
ANGEL_dup2426	ANGEL_dup2426	0	0	0	0	0	0	0	0	0	0	0	0	0	0	1	0	0	0	1	0	0	0	1	0	0	1	1	1	0	0	1	1	0	1	3	1	2	4	0	3	5	3	3	4	5	2	4	7
Helitron-2_DR_dup1595	Helitron-2_DR_dup1595	0	0	0	0	0	0	0	0	0	0	0	0	0	0	1	0	0	0	0	0	0	1	0	0	0	0	0	0	1	0	0	0	0	1	1	1	0	1	0	1	0	4	1	2	1	3	3	1
Kolobok-N10_DR_dup394	Kolobok-N10_DR_dup394	1	0	0	0	0	1	0	1	0	0	0	0	0	0	0	0	0	0	0	0	0	1	0	0	0	0	2	4	2	5	4	3	6	1	4	13	8	4	2	3	4	6	4	8	6	4	6	9
L1-60_DR_dup92	L1-60_DR_dup92	0	0	0	1	0	0	0	0	1	0	0	1	0	0	1	0	0	0	1	0	2	2	1	2	3	0	2	3	3	2	5	5	8	7	8	12	4	12	12	14	13	16	15	13	13	12	7	13
Merlin-N1_DR_dup232	Merlin-N1_DR_dup232	0	1	5	1	2	2	0	2	0	0	3	4	2	0	1	3	1	0	3	2	7	6	9	5	4	10	19	9	15	11	15	20	15	16	26	21	25	32	24	21	31	23	22	41	23	30	26	39
DNA11TA1_DR_dup664	DNA11TA1_DR_dup664	2	0	2	4	1	3	5	2	7	5	7	14	15	8	11	16	12	8	22	12	16	15	14	15	11	10	20	23	15	15	17	18	16	16	17	10	13	13	11	16	9	8	7	10	6	4	8	6
Helitron-N3_DR_dup410	Helitron-N3_DR_dup410	34	31	29	25	17	30	19	15	27	37	61	47	74	67	53	65	81	66	50	62	75	80	76	64	71	49	53	74	64	52	40	41	51	47	42	25	19	44	26	24	19	23	16	18	23	15	18	20
ANGEL_dup2430/2431	ANGEL_dup2430/2431	0	0	2	0	3	5	2	3	0	5	10	17	15	0	6	20	23	6	10	7	9	9	8	26	1	25	6	16	16	9	2	16	2	7	3	3	4	7	1	6	28	8	2	5	17	2	0	4
EnSpm-N1_DR_dup153	EnSpm-N1_DR_dup153	0	0	1	0	0	0	0	1	0	1	7	8	1	7	1	2	0	16	1	1	21	2	1	0	7	0	2	0	2	0	0	11	1	0	9	1	0	1	1	1	0	0	12	0	0	6	1	0
ANGEL_dup2432	ANGEL_dup2432	1	0	0	2	6	1	11	0	0	4	0	6	6	35	47	40	25	15	41	18	19	27	16	12	10	20	28	51	25	29	13	4	22	18	17	12	12	6	7	9	14	6	8	31	9	7	24	28
ANGEL_dup2433	ANGEL_dup2433	5	5	5	7	2	5	10	20	11	14	25	55	54	30	37	62	73	51	46	77	55	72	63	59	49	68	72	48	56	50	27	35	52	48	37	29	31	24	26	25	28	39	37	40	38	24	17	22
hAT-N36C_DR_dup79	hAT-N36C_DR_dup79	7	5	7	11	5	4	13	12	7	8	16	22	21	21	26	46	46	39	27	39	22	31	20	31	23	34	29	25	30	20	15	24	15	25	19	21	17	9	9	17	20	17	16	34	25	21	17	21
EnSpm-17_DR_dup490	EnSpm-17_DR_dup490	0	1	2	0	0	2	2	0	1	2	3	9	2	4	7	3	3	9	12	10	12	12	6	3	4	12	16	11	10	6	4	4	11	8	2	4	5	8	2	2	11	8	5	10	10	6	4	11
ANGEL_dup2436	ANGEL_dup2436	4	5	6	11	9	14	9	14	9	13	21	30	34	18	25	47	44	33	40	40	35	41	42	32	27	33	46	44	35	37	12	22	21	21	32	13	20	20	17	18	27	29	26	27	33	20	24	28
Kolobok-N1_DR_dup534/540	Kolobok-N1_DR_dup534/540	1	1	0	0	2	1	2	2	1	3	6	11	5	5	11	5	9	11	9	20	16	5	12	8	18	11	13	12	19	13	1	8	6	6	11	0	4	2	3	2	2	1	0	2	4	1	0	5
Gypsy-206_DR-I	Gypsy-206_DR-I	4	10	12	0	2	9	10	10	15	4	28	32	29	25	23	44	50	25	43	32	57	46	48	51	39	42	31	37	31	35	17	10	32	30	14	7	7	11	7	5	5	2	7	5	5	2	0	4
DNA2-2_DR_dup104	DNA2-2_DR_dup104	0	0	0	0	0	0	0	0	0	0	0	0	0	0	0	0	0	0	0	0	3	6	3	1	2	6	1	0	0	0	2	0	0	0	0	0	0	1	0	0	0	0	0	0	0	0	0	1
Harbinger-N28_DR_dup76	Harbinger-N28_DR_dup76	0	0	0	0	0	0	0	0	0	0	0	0	0	0	0	0	0	0	0	0	0	0	0	1	0	0	0	2	0	0	0	0	0	0	0	2	1	1	0	1	1	2	0	0	3	4	0	1
DIRS-4_DR_dup35	DIRS-4_DR_dup35	0	0	0	0	0	0	0	0	0	0	0	0	0	0	0	0	0	0	0	0	0	0	0	0	0	0	0	0	0	0	0	0	0	0	0	3	2	3	0	2	3	7	7	4	1	6	2	2
DIRS-4_DR_dup36	DIRS-4_DR_dup36	0	0	0	0	0	0	0	1	0	0	0	0	0	0	0	0	0	0	0	0	0	0	0	0	0	0	0	1	0	0	0	0	0	0	1	2	2	4	2	2	9	3	7	6	3	9	6	7
DIRS-4_DR_dup37	DIRS-4_DR_dup37	0	0	1	1	0	0	0	0	0	0	0	0	0	0	0	0	0	0	0	0	0	0	0	0	0	0	0	0	0	0	0	0	0	0	1	1	5	4	2	1	5	7	9	4	2	6	11	15
DIRS-8_DR_dup34	DIRS-8_DR_dup34	0	1	0	0	0	1	0	0	0	0	1	0	0	0	0	0	0	1	0	0	0	1	0	1	0	151	221	148	150	157	312	417	533	539	404	806	727	1460	380	674	98	132	145	99	97	17	17	23
DNA-N22_DR_dup95	DNA-N22_DR_dup95	0	0	0	0	0	0	0	0	0	0	0	0	0	0	0	0	0	0	0	0	0	1	0	0	0	29	24	24	15	19	46	50	42	37	49	33	31	34	31	23	8	15	7	4	7	4	2	4
DNA-2-4_DR_dup42	DNA-2-4_DR_dup42	20	23	9	14	15	36	24	18	30	30	85	87	83	76	107	100	126	117	107	129	86	98	93	81	85	70	82	71	83	69	90	101	124	100	85	106	104	111	106	104	149	124	123	176	156	114	127	121
DNA2-8_DR_dup201	DNA2-8_DR_dup201	0	0	0	0	0	0	0	0	0	0	1	0	2	2	0	1	0	1	0	0	1	0	5	0	2	1	1	0	1	0	0	1	0	1	1	1	0	0	1	0	4	2	1	2	3	1	1	2
HE1_DR1_dup1968	HE1_DR1_dup1968	0	0	0	0	0	0	0	0	0	0	0	0	1	0	0	0	0	0	0	1	0	0	0	0	0	0	0	0	0	0	0	0	0	0	0	0	1	2	1	1	2	1	11	4	5	7	3	0
Helitron-2_DR_dup1603	Helitron-2_DR_dup1603	0	0	0	0	0	0	0	0	0	0	0	0	0	0	0	0	0	0	0	0	0	1	0	0	0	0	1	0	0	0	0	0	0	0	0	0	1	0	0	0	0	0	0	2	4	0	2	1
CryptonV-N5_DR_dup1287	CryptonV-N5_DR_dup1287	0	0	0	0	0	0	0	0	0	0	0	0	0	0	0	0	0	0	0	0	0	0	0	0	0	0	0	0	0	0	0	0	0	0	0	0	1	2	0	1	5	0	2	1	2	3	0	0
EnSpm-N49B_DR_dup32	EnSpm-N49B_DR_dup32	0	0	0	0	0	0	0	0	0	0	0	0	0	0	0	0	0	0	0	0	0	0	0	0	0	0	0	0	0	0	0	0	1	0	0	0	0	0	0	0	3	1	1	2	0	2	1	4
hAT-N50_DR_dup84	hAT-N50_DR_dup84	0	0	0	0	0	0	0	0	0	0	0	0	0	0	0	0	0	0	0	0	0	0	0	0	0	0	0	0	0	0	0	0	0	0	0	0	0	0	0	0	7	2	3	3	6	7	4	10
hAT-N21B_DR_dup634	hAT-N21B_DR_dup634	0	0	0	0	0	0	0	0	0	0	0	0	0	0	0	0	0	0	0	0	0	0	0	0	0	0	0	0	0	0	1	0	1	0	0	0	1	2	0	2	4	5	4	6	2	5	8	9
DNA-TTAA-1_DR_dup31	DNA-TTAA-1_DR_dup31	15	15	19	10	19	51	48	49	37	39	75	108	99	82	79	134	151	89	100	84	81	98	63	92	75	80	90	93	84	64	49	76	80	93	77	82	110	94	61	89	71	82	72	70	48	58	42	51
ANGEL_dup2457	ANGEL_dup2457	0	0	0	0	0	0	0	0	0	0	0	0	0	0	0	0	0	0	0	0	0	0	0	0	0	4	4	3	5	2	9	4	7	1	8	2	4	1	1	3	3	2	1	2	2	1	3	0
DNAX-19_DR_dup112	DNAX-19_DR_dup112	0	0	0	0	0	0	0	0	0	0	0	0	0	0	0	0	0	0	0	0	0	0	0	0	0	6	3	3	2	8	3	5	2	3	3	3	1	1	1	2	2	1	2	2	3	8	3	8
DNA8-17_DR_dup553	DNA8-17_DR_dup553	0	0	0	0	0	0	0	0	0	0	0	0	0	0	0	0	0	0	0	0	0	0	0	0	0	0	0	0	0	0	0	0	0	3	0	2	0	0	0	0	3	1	4	2	5	0	1	1
EnSpm-N3B_DR_dup117	EnSpm-N3B_DR_dup117	0	0	0	0	0	0	0	0	0	0	0	0	0	0	0	0	0	0	0	0	0	1	1	0	13	4	93	43	3	1	4	70	4	1	2	64	1	1	56	3	4	1	0	0	0	10	0	2
HAT1-N1B_DR_dup63/66/67	HAT1-N1B_DR_dup63/66/67	0	0	0	0	0	0	0	0	0	0	0	1	0	0	0	0	0	0	0	0	0	0	0	0	0	1	1	1	2	0	1	0	1	0	1	2	11	12	7	2	21	42	30	32	38	10	17	24
HAT1-N1B_DR_dup64/65	HAT1-N1B_DR_dup64/65	0	0	0	0	0	0	0	0	0	0	0	0	0	0	0	0	0	0	0	0	0	0	0	0	0	0	0	0	0	0	0	2	0	0	0	0	1	0	0	0	9	0	8	0	0	0	0	2
DNA2-14_DR_dup82	DNA2-14_DR_dup82	0	0	0	0	0	0	0	0	0	0	0	0	0	0	0	0	0	0	0	0	0	0	0	0	1	0	1	0	0	0	1	0	3	2	0	1	0	2	3	3	6	4	14	13	21	4	5	13
ERV2_DR-LTR_dup16	ERV2_DR-LTR_dup16	0	0	0	0	0	0	0	0	0	0	0	0	0	0	0	0	0	0	0	0	29	26	30	19	15	58	47	49	34	36	49	55	71	49	59	36	41	20	43	22	3	0	3	5	3	1	5	1
hAT-N91_DR_dup162	hAT-N91_DR_dup162	27	21	28	22	25	34	41	34	21	34	23	19	20	19	23	39	30	27	24	29	35	37	25	31	33	28	40	38	30	35	19	26	30	22	28	16	25	29	20	18	11	22	13	17	24	10	11	10
TDR19C_dup314	TDR19C_dup314	263	248	278	278	196	318	294	286	275	277	139	160	174	179	143	196	197	155	158	127	225	207	226	160	175	215	215	226	215	203	206	173	204	176	217	124	158	104	165	128	84	60	54	85	83	66	93	84
DNA8-26_DR_dup501	DNA8-26_DR_dup501	0	0	0	0	0	0	0	0	0	0	10	6	4	8	4	8	8	4	7	5	3	6	3	5	6	8	11	6	5	12	14	16	14	13	16	29	21	21	33	23	32	32	14	24	33	23	30	28
CryptonV-N6_DR_dup396	CryptonV-N6_DR_dup396	9	2	6	15	6	10	11	12	12	11	17	10	20	14	15	26	18	20	16	17	26	19	12	28	23	16	22	12	14	14	5	6	11	16	4	6	9	4	7	6	12	10	10	12	5	4	7	8
CryptonV-N6_DR_dup397	CryptonV-N6_DR_dup397	14	12	12	9	8	18	28	11	17	15	21	31	38	28	35	36	35	21	29	37	36	47	27	32	39	32	17	16	41	35	20	24	25	10	17	10	16	17	4	14	12	11	20	28	12	13	12	20
CryptonV-N6_DR_dup398	CryptonV-N6_DR_dup398	13	10	12	16	9	13	4	17	10	14	15	24	26	21	29	27	42	22	26	21	29	45	34	27	28	19	21	28	19	28	7	12	27	17	16	14	10	6	7	9	20	7	17	11	19	11	9	10
hAT-N48C_DR_dup291/292	hAT-N48C_DR_dup291/292	1	2	0	0	0	2	4	0	0	2	3	4	2	6	5	6	12	8	4	2	8	6	7	4	7	3	5	3	5	3	4	1	0	2	2	2	3	7	3	3	11	13	13	6	9	5	13	9
ANGEL_dup2477	ANGEL_dup2477	2	2	9	9	4	6	8	7	7	5	22	20	13	17	21	31	23	21	28	14	30	27	29	30	30	18	14	18	24	19	8	17	16	22	7	23	6	12	15	17	25	24	21	33	24	16	19	24
Merlin-2_DR_dup866	Merlin-2_DR_dup866	0	1	0	0	0	1	0	1	1	1	0	3	4	4	0	7	4	2	3	3	4	1	4	1	1	3	0	1	2	5	2	2	6	1	0	3	0	0	2	0	1	3	0	3	3	1	1	3
EnSpm-N26B_DR_dup359	EnSpm-N26B_DR_dup359	2	0	0	0	0	1	0	0	0	1	0	1	0	2	2	5	4	3	6	0	4	2	2	7	0	0	0	3	3	3	1	0	3	3	0	1	1	3	2	1	5	8	4	8	10	2	6	10
ENSPM-6_DR_dup1566	ENSPM-6_DR_dup1566	0	0	0	1	0	6	0	1	0	2	1	1	5	2	1	5	0	2	4	0	0	0	1	2	4	0	5	0	1	0	2	0	1	0	0	0	0	1	0	0	2	2	5	2	0	1	1	0
Tx1-25_DR_dup29	Tx1-25_DR_dup29	0	0	0	0	0	0	0	0	0	0	0	0	0	0	0	0	0	0	0	0	5	4	2	6	4	1	7	3	0	3	1	1	9	2	4	2	1	1	1	7	3	1	6	1	5	1	1	1
hAT-N18_DR_dup31	hAT-N18_DR_dup31	0	0	0	0	0	0	0	0	0	0	0	0	0	0	0	0	0	0	0	0	9	7	3	7	5	9	7	8	2	2	4	1	7	4	5	5	15	8	1	8	8	3	4	3	6	0	2	0
DNA2-2_DR_dup107	DNA2-2_DR_dup107	0	0	0	0	0	0	0	0	0	0	0	0	0	0	0	0	0	0	0	0	9	4	4	9	5	9	2	4	0	0	3	0	10	3	10	4	6	4	2	11	7	3	5	4	9	0	0	1
DNAX-21_DR_dup32	DNAX-21_DR_dup32	0	0	0	0	0	0	0	0	0	0	0	0	0	0	0	0	0	0	0	0	3	10	5	5	14	5	3	6	1	2	4	0	11	9	10	5	4	2	0	5	2	3	2	6	3	1	0	3
Harbinger-N30_DR_dup56	Harbinger-N30_DR_dup56	0	0	0	0	0	0	0	0	0	0	0	0	0	0	0	0	0	0	0	0	7	6	6	8	7	5	2	9	1	4	4	1	9	8	7	5	6	3	4	9	8	1	1	10	8	0	0	0
DNA-X-2_DR_dup195/196	DNA-X-2_DR_dup195/196	0	0	0	0	0	0	0	0	0	0	0	0	0	0	0	0	0	0	0	0	10	21	22	10	7	8	7	3	0	7	7	2	12	5	7	5	13	9	6	14	12	3	9	10	4	0	2	3
DNAX-21_DR_dup33	DNAX-21_DR_dup33	0	0	0	0	0	0	0	0	0	0	0	0	0	0	0	0	0	0	0	0	12	5	5	14	4	8	3	10	1	1	2	4	10	9	11	2	15	1	3	1	5	1	5	3	3	1	0	1
LOOPERN1_DR_dup159	LOOPERN1_DR_dup159	0	0	0	0	0	0	0	0	0	0	0	0	0	0	0	0	0	0	0	0	7	4	9	8	4	6	1	6	0	0	0	0	2	1	1	0	0	2	1	6	3	0	0	0	1	0	0	0
Harbinger-8N1_DR_dup151	Harbinger-8N1_DR_dup151	0	0	0	0	0	0	0	0	0	0	0	0	0	0	0	0	0	0	0	0	2	0	1	0	0	10	4	5	2	4	1	0	3	7	2	2	0	1	2	1	1	1	1	2	0	5	0	0
Harbinger-4N1C_DR_dup194	Harbinger-4N1C_DR_dup194	0	0	0	0	0	0	0	0	0	0	0	0	0	0	0	0	0	0	0	0	13	8	6	3	8	2	0	1	0	2	0	0	0	0	0	0	1	0	0	0	0	0	0	0	0	0	0	0
hAT-N202_DR_dup236/237	hAT-N202_DR_dup236/237	0	0	0	0	0	0	0	0	0	0	0	0	0	0	0	0	0	0	0	0	0	0	0	0	0	0	0	0	0	0	0	0	0	0	0	0	0	0	0	0	2	0	0	0	0	2	0	0
ERV1-3-I_DR_dup11/12	ERV1-3-I_DR_dup11/12	0	0	0	0	0	0	0	0	0	0	0	0	0	0	0	0	0	0	0	0	0	5	0	0	0	2	0	2	0	0	0	0	0	1	0	1	3	2	2	1	9	15	12	13	9	7	6	7
Kolobok-N2_DR_dup158/159	Kolobok-N2_DR_dup158/159	0	0	0	0	0	0	0	0	0	0	0	0	0	0	1	0	0	0	0	0	0	0	0	0	0	0	0	0	0	0	0	0	0	0	2	5	4	2	0	3	0	4	3	3	3	1	2	3
ANGEL_dup2505/2506	ANGEL_dup2505/2506	4	5	10	3	9	8	21	12	13	16	16	31	25	23	17	59	30	34	34	39	28	19	11	28	15	11	22	13	14	7	3	7	8	5	8	5	7	1	1	3	3	1	4	2	5	1	0	0
Merlin-2_DR_dup877/878	Merlin-2_DR_dup877/878	38	24	37	46	38	46	54	52	54	52	75	79	79	56	67	101	80	64	86	68	58	57	47	62	53	28	28	37	24	19	9	11	12	13	7	6	10	8	7	10	4	1	2	4	2	3	1	1
Kolobok-N10_DR_dup400	Kolobok-N10_DR_dup400	4	4	1	0	2	7	4	3	4	6	12	13	1	4	8	5	8	3	11	8	4	4	1	5	4	0	0	5	2	0	4	0	1	0	2	0	1	0	0	1	0	0	0	0	0	0	0	0
hAT-N91_DR_dup167	hAT-N91_DR_dup167	21	17	10	12	14	38	41	28	31	28	29	38	18	15	32	21	21	21	29	26	29	38	35	23	31	7	12	20	25	11	6	8	3	7	6	7	2	10	3	5	5	4	4	4	0	3	3	1
Zisupton-7_DR_dup1173	Zisupton-7_DR_dup1173	0	0	0	0	0	3	0	0	0	0	0	0	0	0	0	0	0	0	0	0	0	0	0	1	0	0	0	1	2	0	0	0	0	0	0	0	0	0	0	0	0	0	0	0	0	0	0	1
HE2_DR_dup384	HE2_DR_dup384	0	0	0	0	0	0	0	0	0	0	0	0	0	0	0	0	0	0	0	0	0	0	0	0	0	0	0	0	0	0	0	0	0	0	0	0	0	0	0	0	0	0	0	0	1	0	0	0
hAT-N198_DR_dup113	hAT-N198_DR_dup113	0	0	0	0	0	0	0	0	0	0	0	0	0	0	0	0	0	0	0	0	0	0	0	0	0	0	0	0	0	0	0	0	0	0	0	0	0	0	0	0	0	1	1	1	2	0	0	0
SINE3-1_dup297	SINE3-1_dup297	0	0	0	0	0	0	0	0	0	0	0	0	0	0	0	0	0	0	0	0	0	0	1	0	0	0	0	0	0	0	0	0	1	2	0	1	0	1	0	0	11	7	7	10	8	4	1	3
hAT-N21B_DR_dup660	hAT-N21B_DR_dup660	0	0	0	0	0	0	0	0	0	0	0	0	0	0	0	0	0	0	0	0	0	0	1	0	0	0	0	0	0	0	0	0	0	0	0	0	1	1	1	0	7	5	7	11	8	1	4	5
CryptonA-1_DR_dup10/11	CryptonA-1_DR_dup10/11	1	1	1	2	0	0	1	0	0	0	1	4	0	1	1	1	1	0	3	0	1	0	1	1	0	0	1	0	1	0	0	0	1	0	1	1	0	4	0	2	4	8	2	6	12	8	2	5
CryptonA-1_DR_dup13	CryptonA-1_DR_dup13	2	0	0	0	0	2	2	0	0	1	0	3	1	0	1	3	0	1	3	2	1	1	2	2	0	0	1	1	3	0	0	2	1	0	3	2	2	5	2	1	9	12	7	15	9	3	1	11
EnSpm-N21_DR_dup664/665	EnSpm-N21_DR_dup664/665	0	0	0	0	0	0	0	0	0	0	0	0	0	0	0	0	0	0	0	0	0	0	0	0	0	0	0	0	1	0	0	0	0	0	0	0	0	0	0	0	0	0	0	0	0	0	0	0
HATN16_DR_dup130	HATN16_DR_dup130	0	0	0	0	0	0	0	0	0	1	0	0	0	0	0	0	0	0	0	0	0	0	0	0	0	0	0	1	0	0	0	2	1	0	0	1	0	1	1	1	1	0	2	0	0	1	0	0
Zisupton-7_DR_dup1174	Zisupton-7_DR_dup1174	2	1	4	2	3	4	2	8	3	3	6	7	7	11	8	13	10	7	8	4	2	8	8	5	11	6	3	2	5	9	2	4	5	2	1	5	14	12	6	2	20	11	12	19	12	11	15	11
Zisupton-7_DR_dup1175	Zisupton-7_DR_dup1175	1	1	0	1	0	3	4	2	2	3	6	8	4	11	1	7	6	3	3	6	4	3	2	1	0	1	5	3	6	2	7	3	5	3	5	7	2	7	4	7	3	9	6	11	25	11	28	14
Zisupton-7_DR_dup1176	Zisupton-7_DR_dup1176	1	1	1	1	4	5	7	4	2	4	5	2	6	2	6	4	4	8	10	5	6	5	5	6	5	6	5	6	2	6	1	3	4	12	7	10	4	8	6	2	7	8	13	18	8	14	18	15
ERV1-N3-LTR_DR_dup7_I_DR_dup392	ERV1-N3-LTR_DR_dup7_I_DR_dup392	0	0	0	0	2	0	0	0	0	0	0	0	0	0	0	0	0	0	0	0	67	8	32	12	11	39	206	7	53	9	192	834	102	29	39	101	262	478	37	268	606	452	368	798	368	63	247	44
DNA2-8_DR_dup204	DNA2-8_DR_dup204	0	0	0	0	0	0	0	0	0	0	0	0	0	0	0	0	0	0	0	0	0	0	0	0	0	0	0	0	0	0	0	0	0	0	0	0	0	0	0	0	0	0	0	0	0	0	0	0
EnSpm-N48_DR_dup269	EnSpm-N48_DR_dup269	9	12	14	12	17	17	16	17	9	15	6	8	10	12	4	5	4	10	7	6	6	4	8	3	2	7	7	7	4	2	5	5	5	1	9	3	7	5	12	9	14	14	12	18	15	20	21	28
hAT-N202_DR_dup247	hAT-N202_DR_dup247	5	6	0	8	8	17	8	13	10	16	10	11	5	5	10	18	9	6	10	7	5	8	10	5	10	10	8	10	5	2	3	2	5	8	5	10	6	10	5	8	7	6	8	12	7	7	4	13
Helitron-2_DR_dup1643	Helitron-2_DR_dup1643	3	3	3	4	1	4	2	4	7	0	9	10	10	5	3	3	6	3	4	4	4	2	3	8	4	2	3	4	2	2	2	3	7	5	4	7	6	6	8	3	4	7	5	7	3	5	6	11
Dada-tL_DR_dup255	Dada-tL_DR_dup255	2	0	2	0	0	1	0	2	3	0	3	5	4	2	1	0	6	3	3	3	1	2	0	5	2	0	0	2	3	1	1	2	1	2	2	1	1	2	1	0	5	7	4	4	0	3	2	2
DNA2-10_DR_dup84	DNA2-10_DR_dup84	5	3	8	9	3	6	5	3	1	6	0	0	3	4	3	4	2	1	0	1	0	0	1	0	3	4	1	3	1	0	0	1	0	3	0	2	2	3	4	1	1	0	0	0	0	1	0	0
CryptonV-3_DR_dup464	CryptonV-3_DR_dup464	42	41	49	37	23	29	43	39	41	45	65	56	71	54	56	33	36	29	43	33	19	24	12	30	23	38	37	50	43	34	48	52	66	68	45	67	75	51	41	60	40	27	32	27	22	13	14	22
HarbingerN3_DR_dup121	HarbingerN3_DR_dup121	0	0	0	0	0	0	0	0	0	0	0	0	0	0	0	0	0	0	0	0	2	10	1	2	8	11	14	17	12	15	9	8	9	3	3	2	3	9	6	2	2	2	0	0	2	2	2	4
DNA-5-1B_DR_dup41	DNA-5-1B_DR_dup41	0	0	0	0	0	0	0	0	0	0	0	0	0	0	0	0	1	0	0	0	3	2	3	1	3	8	9	6	4	8	4	6	8	8	11	0	4	2	4	3	1	0	1	0	0	3	0	2
Harbinger-N31B_DR_dup176/177	Harbinger-N31B_DR_dup176/177	0	0	0	0	0	0	0	0	0	0	0	1	0	0	0	0	0	0	0	0	1	2	0	0	4	3	1	4	0	2	0	3	6	2	0	4	4	3	2	5	3	1	2	7	2	0	1	2
HE1_DR1_dup2042	HE1_DR1_dup2042	16	13	9	11	14	12	12	11	17	13	4	6	10	6	6	14	17	13	9	16	14	9	8	19	8	3	5	4	2	5	0	0	1	0	1	2	4	0	2	0	5	8	4	7	6	2	4	7
ERV1-7_DR-I_dup263	ERV1-7_DR-I_dup263	10	6	5	7	4	9	7	11	12	10	4	8	9	5	5	7	14	3	6	10	15	13	7	10	10	2	4	0	10	3	1	1	3	1	1	2	0	0	4	0	0	2	0	0	3	2	3	2
Gypsy52-LTR_DR_dup0/1_I_DR_dup0	Gypsy52-LTR_DR_dup0/1_I_DR_dup0	0	0	0	0	0	0	0	0	0	0	0	0	0	0	0	0	0	0	0	0	0	0	0	0	0	9	0	0	9	7	0	7	0	0	0	0	0	4	0	7	8	0	0	8	0	7	0	0
ERV1-N3B-LTR_DR_dup7	ERV1-N3B-LTR_DR_dup7	0	0	0	0	0	0	0	0	0	0	0	0	0	0	0	0	0	0	0	0	1	0	0	19	7	33	1	24	0	1	3	41	15	2	329	6	4	1	6	418	256	281	2	14	219	31	19	55
ERV1-N3-I_DR_dup396/397	ERV1-N3-I_DR_dup396/397	0	0	0	0	0	0	0	0	0	0	0	0	0	0	0	0	0	0	0	0	32	3	11	2	10	22	11	46	171	66	165	72	386	132	336	181	64	653	122	45	323	101	66	534	589	115	362	174
ERV1-N3B-LTR_DR_dup8	ERV1-N3B-LTR_DR_dup8	0	0	0	0	0	0	0	0	0	0	0	0	0	0	0	0	0	0	0	0	13	11	7	7	4	29	40	12	15	33	24	357	34	40	7	97	211	734	182	732	29	533	322	467	160	19	7	12
hAT-N21B_DR_dup672	hAT-N21B_DR_dup672	0	0	0	0	0	0	0	0	0	0	0	0	1	0	0	0	0	0	1	0	0	0	2	0	0	0	2	1	0	0	1	1	1	0	1	1	1	5	2	1	0	2	1	1	4	2	1	3
Mariner-N38_DR_dup2395	Mariner-N38_DR_dup2395	0	0	0	0	0	0	0	0	0	0	0	0	0	0	0	0	0	0	0	0	0	0	0	0	0	0	0	1	0	0	2	2	1	0	0	0	3	4	1	1	3	4	4	1	1	6	0	2
Mariner-N31_DR_dup439	Mariner-N31_DR_dup439	0	0	0	0	0	0	0	0	0	0	0	0	0	0	0	0	0	0	0	0	0	1	0	0	0	0	0	0	2	0	0	0	0	0	0	0	0	3	2	2	3	1	0	1	2	1	2	3
Mariner-N38_DR_dup2396	Mariner-N38_DR_dup2396	0	0	0	0	0	0	0	0	0	0	0	0	0	0	0	0	0	0	0	0	0	0	0	0	0	0	0	0	0	0	0	0	1	0	0	1	0	3	0	0	1	1	0	1	0	1	0	1
Zisupton-7_DR_dup1183	Zisupton-7_DR_dup1183	0	0	0	0	0	0	0	1	0	0	1	0	0	0	1	1	2	4	0	1	44	21	32	27	16	138	132	134	113	123	128	187	186	183	188	249	210	188	180	222	155	147	111	182	164	161	168	181
DNA-N43_DR_dup377	DNA-N43_DR_dup377	0	0	0	0	0	0	0	0	0	0	0	0	0	0	0	0	0	0	0	0	3	3	1	4	2	11	18	6	10	14	17	8	13	11	15	10	4	26	18	4	4	3	1	9	6	8	12	8
Zisupton-1_DR_dup129	Zisupton-1_DR_dup129	0	0	0	0	0	0	0	0	0	0	1	0	1	1	0	0	1	2	1	0	12	6	11	9	14	30	43	66	49	36	72	67	80	64	91	75	66	124	94	58	35	40	51	52	54	58	52	50
DNA8-4A_DR_dup82	DNA8-4A_DR_dup82	0	0	0	0	0	0	0	0	0	0	0	0	0	0	0	0	0	0	0	0	1	3	5	3	3	0	5	7	2	1	1	0	3	6	0	0	3	2	2	0	2	0	0	0	0	0	2	0
Harbinger3_DR_dup111	Harbinger3_DR_dup111	0	0	0	0	0	0	0	0	0	0	1	1	0	0	0	0	2	2	0	0	5	8	4	5	5	46	40	40	42	36	52	67	67	85	67	78	86	51	50	89	36	33	32	36	35	10	8	10
ANGEL_dup2534	ANGEL_dup2534	0	0	0	0	0	2	2	3	1	3	7	20	27	17	18	5	13	0	2	3	8	16	13	2	7	13	11	11	6	8	8	7	12	1	6	8	11	3	6	8	17	18	11	12	18	20	26	13
TDR19_dup298	TDR19_dup298	0	0	0	1	0	5	4	4	2	3	19	15	28	16	20	23	19	15	14	8	13	14	17	4	8	5	5	7	2	2	3	2	3	1	0	3	2	0	3	3	2	3	3	3	4	0	4	1
TDR5_dup130	TDR5_dup130	0	0	0	0	0	0	0	0	0	0	0	0	0	0	0	0	0	0	0	0	0	0	0	0	0	0	0	0	0	0	0	0	0	0	0	0	0	0	0	0	6	4	4	3	10	9	7	16
LOOPERN4B_DR_dup188	LOOPERN4B_DR_dup188	0	0	0	0	0	0	0	0	0	0	0	0	0	0	0	0	0	0	0	0	0	0	0	0	0	0	0	0	0	0	0	0	0	0	0	0	0	0	0	0	3	2	2	5	9	12	8	8
SINE2-3_DR_dup1080	SINE2-3_DR_dup1080	0	0	0	0	0	0	0	0	0	0	0	0	0	0	0	0	0	0	0	0	0	0	0	0	0	0	0	0	0	0	0	0	0	0	0	0	0	0	0	0	0	0	1	2	0	1	2	3
hAT-N21B_DR_dup676/677	hAT-N21B_DR_dup676/677	0	0	0	0	0	0	0	0	0	0	0	0	0	0	0	0	0	0	0	0	0	0	0	0	0	0	0	0	0	0	0	0	0	0	0	0	0	0	0	0	0	0	0	2	0	0	0	0
EXPANDER1_DR_dup254	EXPANDER1_DR_dup254	0	0	0	0	0	0	0	0	0	0	0	0	0	0	0	0	0	0	0	0	0	0	0	0	0	0	0	0	0	0	0	0	0	0	0	0	0	0	0	0	2	2	1	0	1	0	0	0
hAT-N21_DR_dup212	hAT-N21_DR_dup212	0	0	0	0	0	0	0	0	0	0	0	0	0	0	0	0	0	0	0	0	0	0	0	0	0	0	0	0	0	0	0	0	0	0	0	0	0	0	0	0	1	0	0	0	0	0	0	1
DNA2-17_DR_dup59	DNA2-17_DR_dup59	0	0	0	0	0	0	0	0	0	0	0	0	0	0	0	0	0	0	0	0	0	0	0	0	0	0	0	0	0	0	0	0	0	0	0	0	0	0	0	0	1	0	0	1	2	0	0	1
DNA11TA1_DR_dup688	DNA11TA1_DR_dup688	0	0	0	0	0	0	0	0	0	0	0	0	0	0	0	0	0	0	0	0	0	0	0	0	0	0	0	0	0	0	0	0	0	0	0	1	0	0	0	0	0	0	0	2	0	1	1	1
DNA2-15_DR_dup84	DNA2-15_DR_dup84	0	0	0	0	0	1	2	2	3	1	4	8	14	9	13	5	21	4	15	8	3	7	7	5	3	1	1	2	1	2	2	0	0	0	1	0	2	0	0	0	2	0	0	2	0	0	0	2
Helitron-2_DR_dup1662/1665	Helitron-2_DR_dup1662/1665	0	0	0	0	0	0	0	0	0	0	0	0	0	0	0	0	0	0	0	0	7	17	4	8	4	6	9	10	5	8	5	11	4	7	9	6	5	16	1	6	4	3	8	4	5	6	3	3
EnSpm-N59_DR_dup234	EnSpm-N59_DR_dup234	0	0	0	0	0	0	0	0	0	0	0	0	0	0	0	0	0	0	0	0	0	0	0	0	2	2	0	0	0	0	2	3	5	4	4	4	24	7	22	13	12	26	29	21	30	41	22	14
LTR-11_DR-LTR_dup293/294	LTR-11_DR-LTR_dup293/294	0	0	1	0	0	0	0	0	0	0	0	0	0	0	0	0	0	0	0	0	2	1	1	2	0	2	0	2	2	2	1	2	2	1	2	3	2	3	1	0	4	5	7	8	4	3	0	4
hAT-N131_DR_dup195	hAT-N131_DR_dup195	6	8	4	10	7	10	14	10	7	5	9	10	15	11	8	9	9	8	3	8	21	12	15	8	13	10	7	13	10	6	13	12	10	17	21	15	9	12	19	15	11	9	5	11	10	11	11	10
EnSpm-N46_DR_dup107	EnSpm-N46_DR_dup107	9	2	8	5	1	1	6	4	3	3	12	4	5	6	4	5	6	2	2	2	11	7	4	4	7	9	8	6	6	5	6	2	9	5	7	8	5	13	12	9	5	10	6	7	8	5	0	4
ENSPM-6_DR_dup1609/1610/1611	ENSPM-6_DR_dup1609/1610/1611	45	23	38	44	35	78	77	105	70	77	106	106	111	89	115	83	122	62	102	78	149	165	162	150	126	169	154	149	110	131	137	162	136	145	129	78	73	83	109	91	57	53	44	69	56	71	71	73
Gypsy-116-LTR_DR_dup18	Gypsy-116-LTR_DR_dup18	11	10	8	7	6	12	18	23	14	22	55	45	45	36	31	20	29	28	32	38	24	27	12	33	29	22	30	30	29	38	26	26	57	57	38	35	34	19	14	18	15	15	9	12	11	10	8	5
Polinton-4_DR_dup977	Polinton-4_DR_dup977	0	0	0	0	0	0	0	0	0	0	0	0	0	0	0	0	0	0	0	0	0	0	0	0	0	0	0	0	0	0	0	0	0	0	0	0	0	3	0	3	0	1	0	0	1	1	0	0
EnSpm-N14_DR_dup346	EnSpm-N14_DR_dup346	2	4	1	5	0	3	7	9	5	15	33	14	22	16	23	16	26	16	23	13	17	19	18	25	13	10	14	19	19	12	9	16	9	11	13	3	5	8	3	7	5	1	6	6	8	4	1	5
EnSpm-11_DR_dup108	EnSpm-11_DR_dup108	0	0	0	0	0	0	0	0	0	0	0	0	0	0	0	0	0	0	0	0	0	0	0	0	0	0	0	0	0	0	0	1	0	0	0	0	1	1	0	0	1	0	0	1	1	1	2	6
EnSpm-6N1_DR_dup1024	EnSpm-6N1_DR_dup1024	2	2	5	12	2	7	9	10	12	19	27	18	24	15	17	23	15	9	20	18	22	35	21	29	25	20	14	17	15	14	10	15	26	8	14	5	6	3	8	5	7	7	9	4	1	8	6	8
HE1_DR1_dup2071	HE1_DR1_dup2071	15	7	4	8	3	12	17	19	13	18	31	29	24	19	26	28	25	15	43	33	47	46	31	34	34	23	24	38	29	21	21	18	23	14	29	6	10	9	7	8	5	11	9	8	5	12	12	7
Gypsy-35-LTR_DR_dup9	Gypsy-35-LTR_DR_dup9	0	0	0	0	0	0	0	0	0	0	0	0	0	0	0	0	0	0	0	0	0	0	0	1	0	0	1	0	0	0	0	1	0	0	0	0	0	0	1	0	3	2	4	5	6	10	6	10
Gypsy71-LTR_DR_dup2/3_I_DR_dup3	Gypsy71-LTR_DR_dup2/3_I_DR_dup3	0	0	0	0	0	0	0	0	0	0	0	0	0	0	0	0	0	0	0	0	0	2	18	0	12	0	1	7	0	0	6	3	2	0	0	3	14	2	6	0	0	0	0	1	0	16	21	19
Merlin-2_DR_dup907/908/909	Merlin-2_DR_dup907/908/909	0	0	0	0	0	0	0	0	0	0	0	0	0	0	0	0	0	0	0	0	0	0	0	0	0	0	0	0	0	0	0	0	0	0	0	0	0	0	0	0	0	0	0	0	0	0	0	0
DNA25TWA2_DR_dup171	DNA25TWA2_DR_dup171	0	0	0	0	0	0	0	0	0	0	0	0	0	0	0	0	0	0	0	0	0	0	0	0	0	0	0	0	0	0	0	0	0	0	0	0	0	0	0	0	0	0	0	0	1	0	0	0
ANGEL_dup2576	ANGEL_dup2576	0	0	0	0	0	0	0	0	0	0	0	0	0	0	0	0	0	0	0	0	0	0	0	0	0	0	0	0	0	0	0	0	0	0	0	0	0	0	0	0	0	1	0	0	0	1	1	0
hAT-N21B_DR_dup688	hAT-N21B_DR_dup688	0	0	0	0	0	0	0	0	0	0	0	0	0	0	0	0	0	0	0	0	0	0	0	0	0	0	0	0	0	0	0	0	0	0	0	0	0	0	0	0	0	0	0	0	0	0	0	0
Zisupton-6_DR_dup2012	Zisupton-6_DR_dup2012	0	0	0	0	0	0	0	0	0	0	0	0	0	0	0	0	0	0	0	0	0	0	0	0	0	0	0	0	0	0	0	0	0	0	0	0	0	0	0	0	0	0	0	0	0	0	0	0
Dada-tL_DR_dup259	Dada-tL_DR_dup259	0	0	1	0	0	0	0	0	0	1	1	0	0	0	0	0	0	0	0	0	0	0	0	0	0	0	0	0	0	0	1	0	0	0	0	0	0	0	0	0	0	0	0	0	0	0	0	0
Kolobok-N5_DR_dup365	Kolobok-N5_DR_dup365	0	0	0	0	0	0	0	0	0	1	0	0	1	0	0	0	0	0	0	0	0	0	0	0	0	0	0	1	0	0	0	0	0	0	0	0	0	0	0	0	0	0	0	0	0	0	0	0
hAT-N164_DR_dup309	hAT-N164_DR_dup309	0	0	0	0	0	0	0	0	0	0	0	0	0	0	0	0	0	0	0	0	0	0	0	0	0	0	0	0	0	0	0	0	0	0	0	0	0	0	0	0	0	0	0	0	0	0	0	0
hAT-N21B_DR_dup691	hAT-N21B_DR_dup691	1	0	1	3	1	1	0	1	0	0	0	1	0	0	0	0	0	0	0	0	6	0	3	2	3	35	36	29	30	46	35	57	68	51	59	68	74	111	70	69	21	27	14	31	37	20	7	25
Dada-U1A_DR_dup460/461	Dada-U1A_DR_dup460/461	0	0	0	0	0	0	0	0	0	0	0	0	0	0	0	0	0	0	0	0	0	0	0	1	0	3	5	4	2	1	7	5	3	4	5	13	7	8	5	4	1	0	0	0	0	0	0	0
TDR13_dup1023/1024/1025	TDR13_dup1023/1024/1025	0	0	0	0	0	0	0	0	0	0	0	0	0	0	0	0	0	0	0	0	1	1	0	1	0	4	9	5	1	2	8	6	2	5	4	16	12	3	10	10	3	3	3	2	0	0	0	0
hAT-N175_DR_dup146/147	hAT-N175_DR_dup146/147	0	0	0	0	0	0	0	0	0	0	0	0	0	0	0	0	0	0	0	0	2	0	0	1	0	6	23	8	5	10	9	7	16	16	17	23	15	22	11	24	3	3	4	0	2	0	0	0
Merlin-1_DR_dup2336	Merlin-1_DR_dup2336	0	0	0	0	0	0	0	0	0	0	0	0	0	0	0	0	0	0	0	0	0	1	1	1	0	0	1	2	0	0	0	0	0	0	0	0	0	1	0	0	1	0	0	0	1	0	2	1
hAT-N53B_DR_dup157	hAT-N53B_DR_dup157	0	0	0	0	0	0	0	0	0	0	0	0	0	0	0	0	0	0	0	0	0	0	0	0	0	0	0	0	0	0	0	0	0	0	0	0	0	0	0	0	0	0	0	0	0	1	0	0
HATN1_DR_dup383	HATN1_DR_dup383	0	0	0	0	0	0	0	0	0	0	0	0	0	0	0	0	0	0	0	0	0	0	0	0	0	0	0	0	1	0	0	0	0	0	0	0	0	0	0	0	0	1	2	0	0	0	1	1
Harbinger-8N2_DR_dup291	Harbinger-8N2_DR_dup291	0	0	0	0	0	0	0	0	0	0	0	0	0	0	0	0	1	0	0	0	1	2	3	1	2	8	4	11	6	9	6	7	3	8	6	9	6	7	7	2	6	7	10	12	7	7	5	6
CryptonV-N1_DR_dup274	CryptonV-N1_DR_dup274	0	6	2	3	3	5	7	3	0	0	5	1	5	1	3	3	2	1	2	1	2	5	7	2	3	15	13	8	14	12	16	16	11	7	16	18	22	20	21	8	26	23	12	17	23	24	29	35
hAT-27N1_DR_dup188/189/190	hAT-27N1_DR_dup188/189/190	0	0	0	0	0	0	0	0	0	0	0	0	0	0	0	0	0	0	0	0	1	0	0	0	0	2	1	2	0	1	0	0	0	0	0	1	4	0	1	1	5	3	0	14	2	1	0	3
SINE2-1_DR_dup192	SINE2-1_DR_dup192	1	0	1	0	0	3	0	0	0	0	0	0	1	2	1	0	2	0	0	1	1	3	4	3	4	12	8	7	11	4	15	19	9	15	12	21	13	8	23	21	36	25	20	49	29	31	25	31
HE1_DR1_dup2095	HE1_DR1_dup2095	0	0	0	0	0	0	0	0	0	0	0	0	0	0	0	0	0	0	0	0	0	0	0	1	0	1	3	1	0	0	4	4	3	2	0	3	6	0	0	0	11	0	6	5	4	0	3	17
EnSpm-17_DR_dup522	EnSpm-17_DR_dup522	0	0	0	0	0	0	0	0	0	0	0	0	0	0	1	0	0	0	0	0	2	3	0	0	1	10	5	6	4	2	7	6	6	12	15	13	12	21	12	10	31	34	15	15	35	17	23	27
EnSpm-17_DR_dup523	EnSpm-17_DR_dup523	10	14	14	21	11	10	20	9	8	6	3	12	3	4	7	4	7	9	11	7	14	9	9	7	3	5	3	4	6	5	1	1	3	1	4	2	1	0	0	2	1	1	0	2	3	5	3	2
hAT-N127_DR_dup655	hAT-N127_DR_dup655	3	5	9	3	5	2	10	3	7	3	3	7	2	1	4	7	7	5	6	2	9	2	4	7	2	4	5	0	8	3	2	2	2	1	8	1	4	1	2	3	0	0	0	3	2	0	5	3
hAT-N91_DR_dup180	hAT-N91_DR_dup180	38	24	29	33	15	49	40	40	38	35	43	43	33	33	44	40	40	35	45	36	50	56	31	40	38	43	24	37	41	32	39	43	50	42	45	36	49	30	33	42	12	10	9	14	11	3	12	12
Copia-13_DR-I_dup8	Copia-13_DR-I_dup8	267	248	257	229	134	233	207	224	247	261	192	147	192	195	154	179	208	152	161	219	229	247	203	216	195	220	163	196	181	195	214	255	275	232	266	170	240	158	204	185	73	62	65	87	87	63	54	78
ANGEL_dup2599	ANGEL_dup2599	1	4	4	5	3	9	14	4	9	10	2	5	6	6	8	4	3	5	6	5	27	24	25	19	18	18	10	11	15	10	7	5	11	9	10	13	11	6	11	13	18	20	11	26	21	18	15	24
ANGEL_dup2600	ANGEL_dup2600	0	3	0	1	0	0	1	0	0	0	0	0	2	0	0	2	1	0	0	1	2	1	2	2	2	0	1	6	2	3	3	2	2	0	3	0	0	3	1	2	8	2	1	3	8	6	0	6
Dada-U1A_DR_dup464/465	Dada-U1A_DR_dup464/465	0	0	0	0	0	1	0	0	1	0	0	0	1	0	0	0	2	0	0	5	3	0	4	0	0	0	4	1	0	2	0	0	0	0	1	3	0	0	0	0	0	4	0	4	3	1	0	3
EnSpm-7_DR_dup354	EnSpm-7_DR_dup354	0	0	0	0	1	0	2	2	0	0	0	0	1	0	0	0	0	0	0	0	1	0	1	1	0	1	1	0	2	0	0	0	1	0	0	0	2	0	0	0	0	3	2	0	1	0	3	0
ANGEL_dup2601/2602	ANGEL_dup2601/2602	0	0	0	0	1	1	0	0	0	1	0	1	1	0	2	2	2	3	0	1	2	2	4	2	2	3	2	1	4	1	0	0	1	0	0	1	3	1	0	2	2	5	4	2	9	1	6	6
ANGEL_dup2603/2604	ANGEL_dup2603/2604	1	7	5	0	1	3	5	7	5	9	4	8	6	7	6	2	10	9	5	11	14	15	13	9	7	3	3	4	6	0	1	3	6	6	4	5	4	4	2	3	7	3	3	8	3	3	5	7
Kolobok-1_DR_dup95	Kolobok-1_DR_dup95	0	0	0	0	0	0	0	0	0	0	0	0	0	0	0	0	0	0	0	0	11	7	8	3	7	5	32	1	7	10	4	5	1	0	3	3	8	3	3	2	1	2	2	4	1	1	3	2
ANGEL_dup2608/2609	ANGEL_dup2608/2609	0	1	1	0	0	0	1	1	1	1	1	2	2	4	4	2	1	5	4	0	1	1	3	1	1	3	6	3	2	7	2	1	2	2	8	2	1	6	2	4	3	5	3	4	2	4	4	4
DIRS-8_DR_dup37	DIRS-8_DR_dup37	0	6	3	2	1	1	2	0	4	2	2	3	0	1	3	3	1	0	5	6	15	2	46	6	7	36	7	8	5	5	1	4	60	4	6	42	12	22	49	45	5	49	24	85	25	25	3	20
EnSpm-11_DR_dup113	EnSpm-11_DR_dup113	2	1	0	0	0	1	0	0	1	0	0	1	3	1	1	3	3	4	2	1	9	7	8	11	12	23	34	26	33	29	14	26	34	43	36	18	14	42	11	16	7	4	6	10	11	15	17	27
TDR13_dup1029	TDR13_dup1029	0	0	0	0	0	0	0	0	0	0	0	0	0	0	0	0	1	0	0	0	10	16	15	6	8	6	9	4	6	5	5	3	11	3	3	0	0	1	2	2	0	0	0	0	0	0	0	0
ANGEL_dup2613	ANGEL_dup2613	0	0	2	0	1	0	1	2	1	0	2	5	0	3	6	2	2	2	1	2	3	2	0	1	1	4	1	0	4	1	3	4	4	3	1	6	10	10	2	4	9	10	7	10	17	12	8	12
DNA2-17_DR_dup65	DNA2-17_DR_dup65	0	3	3	0	0	3	2	1	4	1	4	2	4	2	4	2	7	3	2	5	2	4	4	1	0	1	2	0	1	1	3	2	1	4	1	5	2	2	0	3	8	1	3	7	4	4	3	5
Kolobok-N5_DR_dup369	Kolobok-N5_DR_dup369	5	0	0	1	1	0	0	1	1	3	1	0	2	0	3	6	4	4	6	2	6	10	7	5	1	6	7	14	7	10	10	5	11	11	4	9	10	1	11	6	3	6	5	5	1	9	10	3
hAT-N32D_DR_dup81	hAT-N32D_DR_dup81	1	5	1	4	1	6	3	1	1	1	5	10	1	6	2	4	3	2	7	5	4	3	14	2	5	13	5	12	14	8	12	19	9	12	18	5	8	10	4	10	12	8	4	12	14	11	12	27
hAT-N48C_DR_dup304	hAT-N48C_DR_dup304	77	56	75	61	40	61	38	44	53	38	14	14	21	27	24	22	9	7	17	15	14	17	21	12	7	3	6	3	6	3	2	2	3	9	2	2	3	4	5	2	5	7	3	6	9	10	3	7
Gypsy118-LTR_DR_dup40	Gypsy118-LTR_DR_dup40	18	19	20	28	24	46	32	43	29	34	6	7	10	5	5	5	15	6	7	8	7	12	11	5	11	5	1	3	3	2	5	3	1	2	4	4	2	4	7	5	5	3	5	3	4	4	2	6
Zisupton-6_DR_dup2028	Zisupton-6_DR_dup2028	48	41	54	50	29	53	39	38	44	50	15	16	17	8	16	8	12	12	11	6	13	18	18	9	14	3	5	0	4	7	4	3	4	5	5	4	9	6	5	6	6	8	3	11	6	8	5	7
Gypsy118-LTR_DR_dup41	Gypsy118-LTR_DR_dup41	60	35	50	46	24	41	42	62	54	53	29	25	18	7	16	15	25	13	8	17	5	12	6	13	8	2	3	5	2	5	1	6	4	5	6	3	4	9	4	4	7	4	6	6	11	5	3	7
Gypsy47-I_DR_dup33	Gypsy47-I_DR_dup33	25	26	25	14	10	18	19	25	21	27	24	10	9	9	18	13	14	9	10	7	10	8	0	4	9	1	1	3	2	0	0	0	2	4	2	2	3	6	2	3	2	2	2	0	4	1	2	1
EnSpm-N21_DR_dup685	EnSpm-N21_DR_dup685	0	2	0	1	0	1	1	2	3	2	3	2	1	2	3	1	1	1	1	0	3	2	1	0	1	0	1	0	0	1	0	0	0	1	0	0	0	0	0	0	2	0	2	0	1	1	2	0
TZF28B_dup432/433	TZF28B_dup432/433	0	0	0	0	0	0	0	0	0	0	0	0	0	0	0	0	0	0	0	0	0	0	0	0	0	0	2	0	1	0	0	0	1	0	1	1	1	1	0	1	1	2	0	2	1	1	0	2
hAT-N203_DR_dup165	hAT-N203_DR_dup165	0	0	0	0	0	2	0	0	0	0	0	0	0	0	0	0	0	0	0	0	1	1	0	1	0	4	0	2	2	2	2	1	1	3	0	2	1	4	4	2	3	1	2	3	7	11	6	9
EnSpm-N48B_DR_dup611	EnSpm-N48B_DR_dup611	0	0	0	0	0	0	0	0	0	0	0	0	0	0	0	0	0	0	0	0	0	0	0	0	0	0	0	1	1	0	0	1	0	0	2	0	0	1	0	0	2	2	0	4	0	2	2	3
DNA2-8_DR_dup214	DNA2-8_DR_dup214	0	0	0	0	0	3	3	7	2	1	2	3	0	2	1	3	1	0	0	2	1	2	3	2	0	2	2	1	0	0	1	7	3	1	5	2	3	1	4	2	12	7	6	7	13	13	9	10
LOOPER-N5B_DR_dup96	LOOPER-N5B_DR_dup96	1	2	3	3	1	12	10	20	13	9	19	27	27	30	25	14	30	21	18	22	16	28	21	21	24	12	14	10	18	6	10	14	7	12	13	10	12	8	3	9	23	19	21	26	18	18	9	23
CATCH2LTR_DR_dup52	CATCH2LTR_DR_dup52	0	1	0	0	2	0	4	1	4	1	3	4	6	2	5	1	2	4	1	2	3	3	2	2	6	0	5	3	5	3	0	4	4	2	1	1	4	5	1	0	2	2	2	3	1	2	4	6
hAT-N48B_DR_dup366	hAT-N48B_DR_dup366	3	4	1	1	0	22	19	30	12	16	24	21	14	17	9	29	10	2	10	19	12	19	31	25	15	8	20	16	6	3	5	3	19	15	16	5	3	17	5	10	11	5	8	14	5	19	18	8
Zisupton-7_DR_dup1248	Zisupton-7_DR_dup1248	1	0	1	1	3	8	4	3	0	7	7	11	15	30	15	5	18	3	15	19	15	1	9	9	18	11	3	8	12	12	11	11	6	14	4	0	9	2	2	1	12	10	3	4	13	1	4	10
Zisupton-7_DR_dup1249	Zisupton-7_DR_dup1249	2	1	4	1	5	7	16	15	9	5	12	10	19	8	13	17	16	3	10	14	9	21	7	17	13	9	11	4	6	8	6	12	8	11	8	11	6	6	2	12	5	9	16	12	13	22	6	13
Polinton-4_DR_dup1000	Polinton-4_DR_dup1000	8	11	9	8	3	21	46	32	28	34	36	49	46	29	37	26	31	39	44	49	40	53	34	48	54	29	27	28	32	31	25	29	26	34	29	24	15	17	16	24	29	19	18	27	17	15	19	23
hAT-N182_DR_dup119	hAT-N182_DR_dup119	6	4	6	2	0	14	13	6	12	6	21	11	22	15	18	14	29	14	14	22	17	15	21	17	25	16	19	14	15	13	7	13	6	12	9	8	9	17	5	7	12	15	3	8	6	7	5	12
PROTOP1_DR_dup46	PROTOP1_DR_dup46	0	0	0	0	0	0	0	0	0	1	0	0	0	0	0	0	0	0	0	0	2	0	0	0	0	0	1	1	1	1	0	1	0	0	0	0	0	0	0	0	0	2	0	0	0	1	2	1
hAT-N48C_DR_dup308	hAT-N48C_DR_dup308	35	25	24	27	24	47	32	31	20	35	61	53	61	61	65	54	65	36	46	52	99	56	75	70	90	85	80	87	85	57	74	81	58	76	72	41	62	82	80	42	81	81	66	70	73	64	57	78
hAT-2n1_DR_dup266	hAT-2n1_DR_dup266	15	9	19	9	7	15	15	10	15	11	22	19	13	39	23	18	27	14	24	14	22	32	25	24	32	26	35	24	14	46	25	29	60	25	26	44	29	22	16	41	18	17	18	15	13	35	47	24
Zisupton-7_DR_dup1253	Zisupton-7_DR_dup1253	30	17	31	30	22	27	44	15	33	16	53	51	29	64	57	32	41	21	20	31	44	82	47	53	44	64	49	41	44	24	45	83	79	40	39	36	42	47	42	54	57	41	31	40	30	56	34	36
EnSpm-9_DR_dup417	EnSpm-9_DR_dup417	38	26	46	26	33	17	18	39	26	38	39	63	81	43	54	80	88	48	86	61	99	63	94	104	99	90	119	117	77	77	79	78	54	86	73	67	67	97	73	37	73	83	74	86	76	49	73	76
Gypsy10-LTR_DR_dup4	Gypsy10-LTR_DR_dup4	11	3	7	3	11	11	3	5	4	4	15	14	10	12	8	16	11	13	6	16	17	10	7	11	6	22	12	7	29	16	6	23	13	10	9	16	9	19	5	16	13	31	10	9	8	3	5	8
TDR19C_dup334	TDR19C_dup334	12	18	19	23	10	23	19	13	16	15	30	26	27	25	13	29	38	14	13	27	45	37	28	36	42	27	41	44	30	32	32	24	54	33	27	26	31	29	17	34	36	26	45	39	21	27	40	21
hAT-N48B_DR_dup368	hAT-N48B_DR_dup368	14	12	15	11	17	9	14	17	14	18	24	26	26	23	28	21	30	15	21	24	25	20	29	22	35	28	33	26	36	30	17	30	21	22	27	21	20	30	18	19	21	21	16	24	17	12	20	37
HarbingerN6B_DR_dup149	HarbingerN6B_DR_dup149	0	0	0	0	0	0	0	0	0	0	0	0	0	1	0	0	1	0	0	0	0	1	2	0	0	3	6	6	2	10	6	13	14	8	15	39	47	22	45	32	130	96	74	134	112	153	118	121
HarbingerN6B_DR_dup150	HarbingerN6B_DR_dup150	0	0	0	0	0	0	0	0	0	0	0	0	0	1	0	0	0	0	0	1	1	0	0	0	0	4	0	1	1	0	3	1	7	4	6	15	17	24	18	13	49	44	49	66	43	43	43	57
EnSpm-7_DR_dup362	EnSpm-7_DR_dup362	0	0	0	0	0	0	0	0	0	0	0	0	0	0	0	0	0	0	0	0	0	0	0	0	0	0	0	0	1	0	0	0	0	1	0	4	4	10	0	5	13	13	12	12	18	13	8	16
TE-X-16_DR_dup162	TE-X-16_DR_dup162	0	0	0	0	0	0	0	0	0	0	0	0	0	0	0	0	0	0	0	0	0	0	0	0	0	0	1	0	1	2	2	2	4	2	2	11	18	11	4	13	22	24	18	33	22	15	20	14
TE-X-16_DR_dup163/164	TE-X-16_DR_dup163/164	0	0	0	0	0	0	0	0	0	0	0	0	0	0	0	0	0	0	0	0	0	0	0	0	0	2	2	0	2	2	0	0	1	0	3	8	10	0	8	9	28	31	13	38	18	13	12	18
DNA-1-3B_DR_dup100	DNA-1-3B_DR_dup100	0	0	0	0	0	1	5	1	1	0	1	6	3	1	9	5	3	3	4	3	3	6	2	8	5	8	3	4	2	1	5	3	3	6	5	10	20	15	9	18	34	31	39	42	34	28	20	27
TE-X-16_DR_dup165	TE-X-16_DR_dup165	0	0	0	0	0	3	0	0	0	0	12	3	7	10	2	9	2	1	6	5	1	1	2	0	2	0	1	1	0	0	0	0	1	1	0	1	3	1	0	1	3	0	1	0	1	0	0	2
TDR19C_dup335	TDR19C_dup335	0	1	1	0	0	8	6	6	6	9	11	9	17	19	19	20	11	16	17	7	14	5	8	12	12	12	11	15	3	8	2	0	5	10	8	5	2	0	1	3	9	5	3	8	4	3	0	3
Gypsy47-I_DR_dup34	Gypsy47-I_DR_dup34	13	9	12	11	8	7	10	6	12	7	21	24	17	24	16	22	18	16	19	14	21	11	19	14	17	18	8	12	9	7	9	4	7	8	13	2	4	3	4	5	8	8	5	8	5	2	4	4
RTEX-2_DR_dup74	RTEX-2_DR_dup74	3	7	3	4	1	4	4	4	8	2	8	5	5	11	6	5	12	5	8	3	5	7	4	3	3	4	9	1	6	1	4	0	4	2	1	1	1	2	0	1	3	0	1	2	3	0	0	0
Polinton-4_DR_dup1002/1003/1005	Polinton-4_DR_dup1002/1003/1005	3	0	0	1	0	2	1	3	2	4	5	4	13	6	8	7	10	2	7	6	5	6	7	6	4	4	1	0	0	1	2	1	4	0	3	2	1	3	3	4	2	1	0	2	2	0	0	1
EnSpm-N25_DR_dup191	EnSpm-N25_DR_dup191	0	0	2	2	3	8	1	2	5	9	3	18	5	5	5	5	2	7	10	11	11	12	15	11	9	5	5	8	3	8	4	1	3	0	2	4	3	4	1	3	4	2	3	1	1	6	4	4
ANGEL_dup2629	ANGEL_dup2629	0	0	0	1	1	2	3	2	0	2	0	7	6	5	5	4	0	1	3	2	7	3	10	8	0	2	5	2	4	3	2	4	4	2	2	4	0	0	0	0	4	3	1	5	5	2	2	3
hAT-N137_DR_dup663	hAT-N137_DR_dup663	0	0	0	0	0	0	0	3	2	0	2	5	2	1	6	4	0	0	1	4	3	2	3	2	5	2	1	0	3	0	0	0	1	0	3	0	1	0	1	2	1	3	1	1	2	3	0	0
ANGEL_dup2631	ANGEL_dup2631	0	0	0	0	0	0	2	0	2	2	2	3	4	1	4	4	0	5	6	3	10	8	6	4	1	3	4	3	0	1	1	4	2	0	0	0	1	0	0	0	3	3	1	1	0	3	1	1
EnSpm-17_DR_dup534	EnSpm-17_DR_dup534	0	0	0	0	1	0	1	2	0	0	0	2	2	0	2	2	1	2	0	0	6	3	3	4	2	0	1	3	1	1	2	3	1	0	0	0	0	0	0	0	2	0	3	0	1	2	3	5
DNA2-16_DR_dup1050	DNA2-16_DR_dup1050	2	1	4	2	0	3	2	6	4	6	6	9	12	6	8	9	11	4	7	11	10	9	14	12	10	2	6	4	6	3	2	2	2	5	6	0	4	2	2	3	2	4	2	4	3	1	3	4
Helitron-2_DR_dup1725	Helitron-2_DR_dup1725	6	3	4	4	3	11	7	10	8	8	19	18	19	15	16	13	18	15	18	12	22	18	20	25	16	3	6	7	4	2	2	1	5	0	3	0	5	3	4	1	3	6	7	3	3	5	3	3
hAT-2_DR_dup51	hAT-2_DR_dup51	3	3	2	4	1	9	4	5	10	4	20	18	25	19	13	15	13	10	17	14	19	15	19	14	15	7	5	2	4	2	0	1	3	4	2	3	2	3	3	7	6	4	0	0	1	3	1	4
Polinton-1_DR_dup446	Polinton-1_DR_dup446	2	4	0	1	0	6	4	4	4	5	8	11	10	6	5	8	12	7	11	5	8	10	8	9	7	1	1	1	4	0	1	3	3	3	0	1	2	0	2	3	8	0	2	2	0	0	0	0
hAT-N85_DR_dup32	hAT-N85_DR_dup32	29	24	25	35	14	17	23	20	13	15	13	4	16	16	14	18	16	13	6	15	9	9	10	11	13	43	29	29	25	26	49	60	54	52	47	65	64	19	75	56	72	58	58	77	72	81	85	88
MuDR-2_DR_dup934	MuDR-2_DR_dup934	0	0	0	0	0	0	0	0	0	0	0	0	0	0	0	0	0	0	0	0	1	0	2	3	0	0	1	7	2	1	1	3	1	2	3	0	1	6	0	3	0	1	0	0	1	1	0	0
EnSpm-N11_DR_dup615	EnSpm-N11_DR_dup615	0	0	0	1	0	0	0	0	0	0	0	0	0	1	0	0	0	0	0	0	0	0	0	0	0	4	0	1	1	1	0	3	4	3	1	4	5	6	4	2	7	11	4	6	2	3	2	3
DNA-AT-2_DR_dup54	DNA-AT-2_DR_dup54	0	0	0	0	0	0	0	0	0	0	0	0	0	0	0	0	0	0	0	1	0	0	0	0	0	0	0	0	0	1	1	1	2	1	3	0	0	1	1	1	4	3	1	1	3	4	5	9
L2-3_DRe_dup265	L2-3_DRe_dup265	0	0	0	0	0	0	0	0	0	0	0	0	0	0	0	0	0	0	0	0	2	0	0	7	1	7	0	5	2	0	3	4	6	0	4	3	0	0	0	0	0	2	0	3	5	5	0	2
ERV1-5_DR-LTR	ERV1-5_DR-LTR	0	0	0	0	0	0	0	0	0	0	0	0	0	0	0	0	0	0	0	0	6	2	5	2	1	2	3	3	7	3	1	3	6	6	2	1	1	2	1	3	1	0	0	2	3	1	2	1
DNA9TA1_DR_dup161	DNA9TA1_DR_dup161	5	5	5	3	5	4	4	4	5	8	23	28	32	28	16	23	25	32	38	32	21	22	25	19	25	19	13	12	11	27	8	16	25	14	14	10	8	9	11	8	3	3	3	7	10	5	8	3
Merlin-1_DR_dup2361	Merlin-1_DR_dup2361	0	0	0	0	0	0	0	0	0	0	0	0	0	0	0	0	0	0	0	0	0	1	0	0	0	0	0	0	0	0	0	2	0	0	0	2	1	1	1	2	0	0	0	1	3	1	1	3
TDR8B_dup276	TDR8B_dup276	0	0	0	0	0	0	0	0	0	0	0	0	0	0	0	0	0	0	0	0	0	0	0	0	0	0	0	0	0	0	0	0	0	0	0	0	0	0	0	0	0	0	0	2	0	0	0	0
hAT-N196_DR_dup1	hAT-N196_DR_dup1	16	12	13	13	7	8	10	12	6	10	30	26	30	14	15	19	25	22	21	18	26	23	17	21	21	16	11	20	11	22	10	9	12	8	15	1	6	3	7	2	13	11	12	18	17	10	11	7
EnSpm-N1_DR_dup171	EnSpm-N1_DR_dup171	0	0	0	0	0	0	0	0	0	0	0	0	0	0	0	0	0	0	0	0	0	0	0	0	4	0	1	0	0	0	6	0	0	0	0	0	0	0	1	0	0	0	0	0	0	0	0	5
Helitron-2_DR_dup1749	Helitron-2_DR_dup1749	0	0	0	0	0	0	0	0	0	0	0	0	0	0	0	0	0	0	0	0	0	0	0	0	0	0	0	0	0	0	0	0	0	0	0	0	0	0	0	0	4	1	0	1	7	1	0	2
ANGEL_dup2662	ANGEL_dup2662	2	9	5	7	4	18	20	11	12	18	38	65	74	61	63	102	62	72	83	57	61	52	64	65	52	46	52	55	51	58	42	45	69	51	66	47	60	38	52	36	12	21	17	12	26	19	35	34
DNA-8-30_DR_dup87	DNA-8-30_DR_dup87	0	0	0	0	0	0	0	0	0	0	0	0	0	0	0	0	0	0	0	0	0	0	0	0	0	0	0	0	0	1	0	0	0	0	0	0	0	0	0	1	8	4	4	3	1	4	8	6
TE-X-1B_DR_dup88	TE-X-1B_DR_dup88	0	0	0	0	0	0	0	0	0	0	0	0	0	0	0	0	0	0	0	0	0	0	0	0	0	0	0	0	0	0	0	0	0	0	0	0	0	0	0	0	5	8	19	12	14	7	9	9
hAT-N62_DR_dup17	hAT-N62_DR_dup17	0	0	0	0	0	0	0	0	0	0	0	0	0	0	0	0	0	0	0	0	0	0	1	0	0	0	0	0	0	0	0	0	0	0	1	0	0	0	0	0	4	10	4	5	6	3	2	3
DNA2-15_DR_dup95	DNA2-15_DR_dup95	0	0	0	0	0	0	0	0	0	0	0	0	0	0	0	0	0	0	0	0	0	0	0	0	0	0	0	0	0	0	0	0	0	0	0	0	0	0	0	1	4	0	1	1	0	0	0	0
Helitron-2_DR_dup1758/1759	Helitron-2_DR_dup1758/1759	30	34	27	45	21	26	27	27	20	30	6	5	9	5	7	10	14	11	10	22	10	7	9	6	5	6	4	3	3	4	0	0	5	0	3	0	0	1	3	1	7	5	3	9	7	2	17	8
hAT-N154_DR_dup154	hAT-N154_DR_dup154	40	22	40	25	22	22	24	22	33	36	14	8	6	4	9	15	18	10	7	11	11	6	13	11	4	2	3	0	5	1	1	2	2	0	0	2	4	1	1	5	12	4	7	8	5	8	6	11
Harbinger-N17_DR_dup428	Harbinger-N17_DR_dup428	67	60	53	72	37	78	89	92	67	89	27	31	54	19	30	31	36	34	23	32	21	33	29	25	23	11	6	14	14	6	4	0	4	2	2	5	5	6	1	6	14	13	7	17	11	16	19	24
Helitron-4_DR_dup611	Helitron-4_DR_dup611	0	0	0	0	0	0	0	0	0	0	0	0	0	0	0	0	0	0	0	0	0	0	0	1	0	0	0	0	0	1	2	1	1	1	1	0	2	0	0	1	1	1	0	1	2	6	5	6
TDR13_dup1048	TDR13_dup1048	0	0	0	0	0	0	0	0	0	0	0	0	0	0	0	0	0	0	0	0	0	0	0	0	0	0	0	0	0	0	0	0	0	0	0	1	0	0	0	0	1	0	0	0	1	0	1	1
HATN2_DR_dup183	HATN2_DR_dup183	0	0	0	0	0	0	0	0	0	0	0	0	0	0	0	0	0	0	0	0	0	0	0	0	0	0	0	0	0	0	0	0	0	0	0	0	0	0	0	0	0	0	0	0	0	0	0	1
Merlin-1_DR_dup2396	Merlin-1_DR_dup2396	0	0	0	0	0	0	0	0	0	0	0	0	0	0	0	0	0	0	0	0	1	0	0	0	0	0	0	0	0	0	0	0	0	0	0	0	0	0	0	0	0	0	0	0	1	0	0	0
Copia-12B_DR-LTR_dup71	Copia-12B_DR-LTR_dup71	0	0	0	0	0	0	0	0	0	0	0	0	0	0	0	0	0	0	0	0	0	0	0	0	0	0	0	0	0	0	0	0	0	0	0	0	0	0	0	0	1	0	0	0	0	0	1	0
hAT5-N2_DR_dup247	hAT5-N2_DR_dup247	1	0	0	0	0	0	0	0	0	0	0	0	0	0	0	0	0	0	0	0	0	0	0	0	0	0	0	0	0	0	0	0	0	0	0	0	0	0	0	0	0	0	0	0	1	0	0	1
EnSpm-N13_DR_dup1389	EnSpm-N13_DR_dup1389	0	0	0	0	0	0	0	0	0	0	0	0	0	0	0	0	0	0	0	0	0	0	0	0	0	0	0	0	0	0	0	0	0	0	0	0	0	0	0	0	0	0	0	0	0	0	0	0
Helitron-N3_DR_dup442	Helitron-N3_DR_dup442	0	0	0	0	0	0	0	0	0	0	0	0	0	1	1	0	0	0	1	0	0	0	0	0	0	0	0	0	0	0	0	0	0	0	0	0	0	0	0	0	0	0	0	0	0	1	0	2
EnSpm-N13_DR_dup1394	EnSpm-N13_DR_dup1394	0	0	0	0	0	0	0	0	0	0	0	0	0	0	0	0	0	0	0	0	0	0	0	0	0	0	0	0	0	0	0	0	0	0	0	0	0	0	1	0	0	0	0	0	0	0	0	0
Helitron-N3_DR_dup443	Helitron-N3_DR_dup443	0	0	0	0	0	0	0	0	0	0	0	0	0	0	0	0	0	0	0	0	0	0	0	0	0	0	0	0	0	0	0	0	0	0	0	0	0	0	0	0	0	0	1	0	0	0	0	0
SINE2-1_DR_dup205	SINE2-1_DR_dup205	0	0	0	0	0	0	0	0	0	0	0	0	0	0	0	0	0	0	0	0	0	0	0	0	0	0	0	0	0	0	0	0	0	0	0	1	0	0	0	0	0	1	1	1	0	2	1	2
Helitron-N2_DR_dup307	Helitron-N2_DR_dup307	0	0	0	0	0	0	0	0	0	0	0	0	0	0	0	0	0	0	0	0	0	0	0	0	0	0	0	0	0	0	0	0	0	0	0	0	0	2	0	0	0	0	0	1	0	1	0	0
Mariner-N38_DR_dup2503	Mariner-N38_DR_dup2503	0	0	0	0	0	0	0	0	0	0	0	0	0	0	0	0	0	0	0	0	0	0	0	0	0	0	0	0	0	0	0	0	0	0	0	0	0	1	0	4	2	3	4	3	6	2	4	5
Tx1-58_DR_dup1	Tx1-58_DR_dup1	0	0	0	0	0	0	0	0	0	0	0	0	0	0	0	0	0	0	0	1	1	1	27	7	2	37	188	8	173	40	117	7	127	110	30	6	1	12	3	10	0	11	5	12	0	2	0	0
ANGEL_dup2681	ANGEL_dup2681	1	0	0	0	0	0	0	0	0	0	0	0	0	0	0	0	1	0	0	0	1	0	0	1	1	3	5	8	3	4	6	4	6	10	11	5	10	8	2	9	4	0	4	0	3	8	5	8
DNA-2-28_DR_dup36	DNA-2-28_DR_dup36	0	0	0	0	0	0	0	0	0	0	1	0	0	0	0	0	0	1	2	0	0	3	0	0	1	3	5	1	7	3	2	2	7	4	9	1	6	5	1	1	1	1	1	2	3	7	2	6
DIRS-7_DR_dup48	DIRS-7_DR_dup48	0	0	0	0	0	0	0	0	0	0	0	0	0	0	0	0	0	0	0	0	2	1	0	0	0	0	0	3	0	0	1	9	2	2	0	0	0	0	0	0	19	0	3	23	0	0	1	4
LOOPER-N5C_DR_dup18	LOOPER-N5C_DR_dup18	0	0	0	0	0	0	0	0	0	0	0	0	0	0	0	0	0	0	0	0	0	0	3	0	0	0	0	0	0	0	0	0	0	0	0	0	0	0	0	0	0	0	0	0	0	0	0	0
Gypsy106-LTR_DR_dup7	Gypsy106-LTR_DR_dup7	0	0	0	0	0	0	0	0	0	0	0	0	0	0	0	0	0	0	0	0	0	0	0	0	0	0	0	0	0	0	0	0	0	0	0	0	0	0	0	0	0	0	0	0	6	0	0	0
Helitron-2_DR_dup1778/1781/1784	Helitron-2_DR_dup1778/1781/1784	1	2	8	3	0	11	9	10	7	2	9	5	8	6	6	10	3	5	7	5	5	4	4	4	2	5	5	6	2	4	2	2	5	3	2	4	5	6	3	3	4	4	4	2	1	7	3	6
EnSpm-9_DR_dup433	EnSpm-9_DR_dup433	5	4	7	7	10	11	13	22	23	11	14	15	30	4	23	8	16	11	16	7	6	21	11	7	8	8	14	11	15	6	12	8	17	5	7	9	7	4	10	4	11	6	14	10	9	5	13	7
DNA-8-9_DR_dup321	DNA-8-9_DR_dup321	0	1	1	0	1	3	4	3	2	3	2	6	3	2	2	7	5	1	2	3	3	1	4	3	6	0	2	4	4	1	1	1	1	2	2	4	4	2	1	2	3	4	1	4	5	3	0	2
DNA6-6_DR_dup1313/1314/1315	DNA6-6_DR_dup1313/1314/1315	5	4	3	4	2	9	3	1	2	8	2	3	0	4	2	2	1	0	3	1	2	2	0	4	2	0	0	1	0	0	1	2	2	4	1	2	1	1	0	0	4	0	2	2	0	4	7	5
EnSpm-N13_DR_dup1408	EnSpm-N13_DR_dup1408	4	3	1	2	6	1	0	2	5	0	3	4	1	7	5	0	2	1	1	3	3	0	3	0	0	2	0	1	1	0	0	1	0	1	1	3	1	0	0	0	3	2	0	5	1	3	0	1
Gypsy47-I_DR_dup35	Gypsy47-I_DR_dup35	3	1	4	7	3	6	3	1	8	7	1	3	2	5	5	3	4	2	2	6	2	4	0	1	0	0	2	0	2	0	0	0	3	1	0	0	1	1	1	0	5	4	2	1	1	6	7	4
Zisupton-7_DR_dup1309	Zisupton-7_DR_dup1309	3	1	3	8	8	0	6	3	1	1	4	3	1	1	5	4	2	0	4	2	1	1	3	0	0	0	2	1	0	0	1	0	1	1	3	2	1	1	0	3	0	7	3	3	4	6	9	5
Zisupton-7_DR_dup1310	Zisupton-7_DR_dup1310	2	4	16	1	7	4	7	3	0	6	1	14	3	5	3	6	8	5	2	8	2	4	0	5	2	6	4	3	5	7	1	4	2	2	0	2	5	2	3	0	10	11	10	10	3	14	30	22
EnSpm-N3B_DR_dup125	EnSpm-N3B_DR_dup125	0	0	0	0	0	0	0	0	0	0	0	0	0	0	0	0	0	0	0	0	5	10	6	4	4	1	2	4	6	0	5	1	1	2	1	16	1	6	1	3	1	12	1	4	1	4	0	0
DNA2-8_DR_dup221	DNA2-8_DR_dup221	0	0	0	0	0	0	0	0	0	0	0	0	0	0	0	1	0	0	0	0	0	16	8	3	10	0	0	1	0	3	8	4	4	0	2	12	10	13	10	16	21	4	16	18	21	32	13	16
Gypsy10-LTR_DR_dup5	Gypsy10-LTR_DR_dup5	0	0	0	0	0	0	0	0	0	0	2	0	1	0	0	0	0	0	0	0	0	6	2	1	1	4	5	2	11	7	5	3	4	3	3	7	5	8	5	7	11	7	4	11	7	15	7	10
DNA2-15_DR_dup97/98	DNA2-15_DR_dup97/98	0	0	0	0	0	0	0	0	0	0	0	0	0	0	0	0	0	0	0	0	0	0	0	0	0	0	0	0	0	0	0	0	0	0	0	0	0	0	0	0	1	0	0	0	0	0	0	0
TDR17_dup158	TDR17_dup158	0	0	0	0	0	0	0	0	0	0	0	0	0	0	0	0	0	0	0	0	0	0	1	0	0	1	4	2	3	4	6	10	8	9	8	21	10	42	13	23	41	50	36	48	51	58	58	62
hAT-N137_DR_dup683	hAT-N137_DR_dup683	1	0	0	0	0	0	0	0	0	0	0	0	0	0	0	0	0	0	0	0	2	2	1	1	2	5	5	2	3	8	7	19	9	17	19	24	37	57	28	37	37	65	39	53	43	49	44	34
EnSpm-6N1_DR_dup1072	EnSpm-6N1_DR_dup1072	0	0	0	0	0	0	0	0	0	0	0	0	0	0	0	0	0	0	0	0	1	1	0	0	1	0	0	1	0	3	2	3	4	1	7	7	9	13	7	7	13	8	20	11	12	7	10	11
Rex1-31_DRe_dup247	Rex1-31_DRe_dup247	0	0	0	0	0	0	0	0	0	0	0	0	0	0	0	0	0	0	0	0	1	0	1	3	0	0	2	4	3	1	2	1	9	0	5	8	1	7	0	0	0	6	0	0	0	1	0	1
Rex1-31_DRe_dup248	Rex1-31_DRe_dup248	0	0	0	0	0	0	0	0	0	0	0	0	0	0	0	0	0	0	0	0	15	19	5	11	18	22	24	22	12	28	24	55	35	35	24	61	38	32	31	25	22	26	17	13	16	12	12	26
Merlin-1_DR_dup2471	Merlin-1_DR_dup2471	0	0	0	0	0	0	0	0	0	0	0	0	0	0	0	0	0	0	0	0	0	0	0	1	0	0	1	0	0	0	0	0	0	0	0	1	0	0	0	0	1	0	0	0	0	0	0	0
LOOPER-N5C_DR_dup19	LOOPER-N5C_DR_dup19	0	0	0	0	0	0	0	0	0	0	0	0	0	0	0	0	0	0	0	0	5	2	0	0	0	0	0	4	0	0	0	0	0	0	0	6	0	0	7	0	6	2	4	0	0	0	2	7
LOOPERN6B_DR_dup200/201	LOOPERN6B_DR_dup200/201	3	4	6	4	1	6	12	13	9	6	24	25	22	17	26	34	27	26	25	23	9	9	9	10	11	5	10	4	12	9	2	6	11	5	5	15	11	10	10	16	13	8	7	16	16	10	10	13
Gypsy102-I_DR_dup2	Gypsy102-I_DR_dup2	14	12	10	13	8	13	9	11	7	7	42	37	48	27	29	40	40	35	38	33	29	23	30	22	18	25	20	30	22	27	17	33	36	25	22	32	31	22	30	22	12	9	12	9	16	11	16	14
SINE2-5_DR_dup449	SINE2-5_DR_dup449	15	9	15	13	10	9	13	13	13	7	22	34	36	31	30	42	49	35	37	41	25	31	32	34	23	29	23	20	28	19	24	32	33	30	36	30	30	20	33	30	21	12	17	15	18	16	13	9
DIRS-N3_DR_dup39/40	DIRS-N3_DR_dup39/40	0	0	0	0	0	0	0	0	0	0	0	0	0	0	0	0	0	0	0	0	2	1	0	0	1	6	13	13	3	4	0	5	6	5	14	4	9	12	8	9	5	5	6	8	9	9	6	8
hAT-N85B_DR_dup46	hAT-N85B_DR_dup46	3	2	0	3	0	1	1	2	4	2	19	22	20	26	26	14	19	27	20	24	11	12	8	8	8	7	1	11	8	12	8	10	13	12	15	12	12	4	10	11	10	7	3	8	7	8	6	8
DNA-5-7_DR_dup84	DNA-5-7_DR_dup84	0	0	0	0	0	1	0	0	0	0	1	3	1	1	1	2	1	2	1	2	6	1	2	2	0	7	10	10	12	5	6	4	8	13	17	11	10	10	6	13	8	10	6	7	4	7	5	4
DNA-2-30_DR_dup110	DNA-2-30_DR_dup110	0	0	0	0	0	0	0	0	0	0	0	0	0	0	0	0	0	0	0	0	0	0	0	0	0	0	0	0	0	0	0	0	0	0	0	0	0	0	0	0	0	0	0	0	0	0	0	0
DNA-2-30_DR_dup112/113	DNA-2-30_DR_dup112/113	0	0	0	0	0	0	0	0	0	0	0	0	0	0	0	0	0	0	0	0	0	0	0	0	0	0	0	0	0	0	0	0	0	0	0	0	0	0	0	0	0	0	0	0	0	0	0	0
DNA-2-30_DR_dup119	DNA-2-30_DR_dup119	0	0	0	0	0	0	0	0	0	0	0	0	0	0	0	0	0	0	0	0	0	0	0	0	0	0	0	0	0	0	0	0	0	0	0	0	0	0	0	0	0	0	0	0	0	0	0	0
DNA-2-30B_DR_dup422	DNA-2-30B_DR_dup422	0	0	0	0	0	0	0	0	0	0	0	0	0	0	0	0	0	0	0	0	0	0	0	0	0	0	0	0	0	0	0	0	0	0	0	0	0	0	0	0	0	0	0	0	0	0	0	0
hAT-N127_DR_dup710	hAT-N127_DR_dup710	0	0	0	0	0	0	0	0	0	0	0	0	0	0	0	0	0	0	0	0	0	0	0	0	0	0	0	0	0	0	0	0	0	0	0	0	0	0	0	0	0	0	1	0	0	0	0	0
DNA-2-30B_DR_dup423	DNA-2-30B_DR_dup423	0	0	0	0	0	0	0	0	0	0	0	0	0	0	0	0	0	0	0	0	0	0	0	0	0	0	0	0	0	0	0	0	0	0	0	0	0	0	0	0	0	0	0	0	0	0	0	0
ANGEL_dup2712	ANGEL_dup2712	0	0	0	0	0	0	0	0	0	0	0	0	0	0	0	0	0	0	0	0	0	0	0	0	0	0	0	0	0	0	0	0	0	0	0	0	0	0	0	0	0	0	0	0	0	0	1	0
hAT-N127_DR_dup711	hAT-N127_DR_dup711	0	0	0	0	0	0	0	0	0	0	0	0	0	0	0	0	0	0	0	0	0	0	0	0	0	0	0	0	0	0	0	0	0	0	0	0	0	0	0	0	0	0	0	0	2	0	0	0
Kolobok-N6_DR_dup169	Kolobok-N6_DR_dup169	0	0	0	0	0	0	0	0	0	0	0	0	0	0	0	0	0	0	0	0	0	0	0	0	0	0	0	0	0	0	0	0	0	0	0	0	0	0	0	0	0	0	0	0	0	0	0	0
DNA-2-30B_DR_dup425	DNA-2-30B_DR_dup425	0	0	0	0	0	0	0	0	0	0	0	0	0	0	0	0	0	0	0	0	0	0	0	0	0	0	0	0	0	0	0	0	0	0	0	0	0	1	0	0	1	1	0	0	1	0	0	0
Polinton-4_DR_dup1061	Polinton-4_DR_dup1061	21	18	12	15	7	16	17	11	18	14	27	16	23	20	14	17	20	23	19	17	19	15	9	6	13	4	6	4	10	4	6	9	8	13	6	8	16	11	25	9	9	9	10	10	8	5	13	11
DNA2-17_DR_dup70	DNA2-17_DR_dup70	19	17	27	12	23	13	26	23	15	21	23	30	34	28	28	40	36	22	32	30	25	22	18	17	14	10	6	14	11	7	7	14	19	19	16	20	21	13	20	22	24	23	17	18	16	22	29	15
DNA-N46_DR_dup74	DNA-N46_DR_dup74	0	0	0	0	0	0	2	0	0	0	5	2	1	1	2	0	2	0	1	0	4	1	2	0	1	1	1	4	0	1	3	5	8	5	10	2	8	2	4	6	5	0	2	6	2	2	6	12
Polinton-1_DR_dup475	Polinton-1_DR_dup475	50	51	52	46	48	31	42	41	36	42	48	46	41	49	40	48	41	34	31	44	45	43	28	26	38	43	32	27	18	19	14	11	26	27	14	11	7	15	14	9	24	27	15	20	23	38	24	34
EnSpm-9_DR_dup449	EnSpm-9_DR_dup449	24	20	22	15	14	14	17	24	14	20	17	17	21	21	22	16	28	11	24	24	23	27	10	20	22	15	14	15	17	14	6	11	16	15	12	8	7	8	5	5	13	7	7	9	11	11	9	6
LOOPERN3_DR_dup100	LOOPERN3_DR_dup100	7	10	4	4	4	7	4	6	9	8	13	4	9	6	11	4	8	5	13	14	8	8	2	8	9	6	8	6	5	4	7	2	6	5	3	3	3	1	3	0	4	3	5	7	5	5	2	3
DNA-N4_DR_dup246	DNA-N4_DR_dup246	0	0	0	0	0	0	0	0	0	0	0	0	0	0	0	0	0	0	0	0	0	0	0	0	0	0	1	0	0	0	0	0	0	0	0	0	0	0	0	0	0	0	0	0	0	0	0	0
hAT-2n1_DR_dup289	hAT-2n1_DR_dup289	19	16	19	13	11	16	10	17	16	17	13	11	16	13	3	9	7	10	9	14	9	15	9	10	8	8	2	9	4	6	2	6	9	5	3	14	7	3	9	5	11	8	7	2	14	5	0	2
hAT-N182_DR_dup131	hAT-N182_DR_dup131	0	0	0	0	0	0	0	0	0	0	0	0	0	0	0	0	0	0	0	0	0	0	0	0	0	0	0	0	0	0	0	0	0	0	0	0	0	0	0	0	0	0	0	0	0	0	0	0
Gypsy-240_DR-LTR_dup20	Gypsy-240_DR-LTR_dup20	0	0	0	0	0	0	0	0	0	0	0	0	0	0	0	0	0	0	0	0	0	0	0	0	0	2	0	0	0	1	2	0	1	0	3	0	0	1	0	0	2	0	0	1	0	3	5	0
DNA-N25_DR_dup29	DNA-N25_DR_dup29	0	0	0	0	0	0	0	0	0	0	0	0	0	0	0	0	0	0	0	0	0	0	0	0	0	0	0	0	0	1	1	1	0	2	0	0	0	1	0	0	2	0	5	0	2	0	0	2
EnSpm-N14_DR_dup386	EnSpm-N14_DR_dup386	5	0	1	0	1	2	2	3	5	5	14	4	15	7	21	11	17	4	6	3	10	28	6	16	9	14	13	10	13	5	6	4	8	11	13	12	4	5	15	13	9	7	8	17	8	10	13	5
DNA-N4_DR_dup250	DNA-N4_DR_dup250	2	17	12	7	5	9	11	8	9	11	34	45	40	26	24	30	58	25	38	44	48	47	19	35	44	31	34	27	19	24	24	35	35	29	24	25	27	55	19	28	33	12	26	21	17	10	15	14
Polinton-1_DR_dup488	Polinton-1_DR_dup488	0	1	1	3	0	3	3	2	2	4	12	2	10	16	21	3	4	15	23	20	40	20	18	27	9	24	4	5	5	6	5	3	25	7	7	3	12	53	10	12	4	12	10	10	17	0	6	1
Gypsy120-LTR_DR_dup72	Gypsy120-LTR_DR_dup72	8	5	3	1	0	0	6	8	4	0	9	10	5	4	27	11	29	6	1	15	13	4	3	2	34	5	21	5	6	7	7	20	16	13	12	18	17	3	11	0	1	11	0	22	2	2	2	26
DNA-N43_DR_dup478	DNA-N43_DR_dup478	4	3	3	1	6	4	5	0	4	7	15	9	19	12	1	10	32	5	14	5	11	27	10	45	16	21	4	13	25	5	24	18	28	24	7	12	0	30	39	9	29	2	5	3	28	8	13	25
Zisupton-6_DR_dup2215	Zisupton-6_DR_dup2215	8	13	10	12	12	23	22	19	27	20	71	69	97	79	82	71	58	99	78	76	101	109	100	45	99	52	85	66	53	58	65	54	74	74	85	61	59	109	71	49	42	37	36	48	36	44	61	48
LTR-19_DR-LTR_dup40	LTR-19_DR-LTR_dup40	11	9	3	4	5	6	4	9	5	6	11	2	7	5	3	7	6	4	5	6	2	6	3	4	6	0	3	1	4	0	0	1	1	3	1	0	1	2	1	1	6	2	4	5	5	5	1	6
BHIKHARI-4-I_DR_dup20	BHIKHARI-4-I_DR_dup20	12	19	14	7	4	14	10	7	10	14	8	6	13	8	7	3	2	6	11	10	15	5	7	9	9	4	2	2	6	6	6	2	0	1	6	3	1	4	1	5	5	2	4	4	10	5	5	4
Gypsy82-LTR_Dr_dup201	Gypsy82-LTR_Dr_dup201	2	4	1	2	4	1	11	9	4	12	2	3	6	2	0	4	5	0	0	3	4	3	2	2	0	0	1	1	2	0	6	2	1	0	0	0	1	5	8	0	8	2	0	2	1	2	0	0
EnSpm-N10_DR_dup645	EnSpm-N10_DR_dup645	8	4	6	7	3	9	8	7	5	8	8	11	6	11	5	4	9	8	11	2	1	4	4	4	9	4	3	0	2	8	0	4	1	0	3	6	5	11	2	6	4	3	3	7	4	6	4	8
EnSpm-9_DR_dup460	EnSpm-9_DR_dup460	5	4	6	8	3	6	11	6	7	9	1	3	8	12	10	2	5	6	3	5	1	4	2	2	6	1	3	2	1	0	2	2	1	0	2	5	1	2	2	3	5	2	7	6	3	6	2	9
Gypsy-31-LTR_DR_dup217	Gypsy-31-LTR_DR_dup217	7	14	9	8	9	11	6	11	13	9	35	13	26	18	13	41	43	20	21	18	25	55	41	22	28	51	38	50	36	60	96	106	106	73	56	54	84	108	63	95	54	51	50	66	88	58	80	47
EnSpm-9_DR_dup462	EnSpm-9_DR_dup462	19	8	18	12	8	14	10	18	17	11	35	51	40	28	54	31	29	40	41	39	57	52	67	60	66	69	91	99	78	63	90	95	92	103	123	165	134	155	145	87	134	120	129	142	93	56	75	109
hAT-N48C_DR_dup342	hAT-N48C_DR_dup342	0	1	0	2	0	0	0	0	1	0	1	2	0	4	2	2	2	2	1	1	2	0	0	1	1	4	9	3	3	2	4	5	5	3	3	10	6	4	4	4	6	1	2	2	3	5	6	2
Gypsy-240_DR-LTR_dup23	Gypsy-240_DR-LTR_dup23	8	3	6	1	4	4	0	8	9	9	11	14	24	20	13	12	19	11	12	9	33	29	28	27	24	47	33	29	35	33	49	61	53	50	49	50	63	82	73	43	60	49	48	71	54	42	60	70
hAT-N109_DR_dup63	hAT-N109_DR_dup63	0	0	0	0	0	0	0	0	0	0	0	0	0	0	0	0	0	0	0	0	2	2	1	2	1	3	4	0	0	2	2	1	1	3	4	3	3	1	4	2	3	2	1	1	5	2	2	5
Penelope-2_DR_dup1	Penelope-2_DR_dup1	0	0	0	0	0	0	0	0	0	0	0	0	0	0	0	0	1	0	0	1	14	16	10	2	3	2	3	0	3	0	0	1	3	1	2	1	1	1	0	1	0	0	1	1	0	0	0	0
Harbinger-N29_DR_dup40	Harbinger-N29_DR_dup40	0	0	0	0	0	0	0	0	0	0	0	0	0	0	0	0	0	1	1	0	15	18	11	11	6	9	5	11	4	5	1	3	2	1	0	4	1	5	3	4	1	1	0	1	2	1	0	0
Harbinger-8N2_DR_dup302	Harbinger-8N2_DR_dup302	0	0	0	0	0	0	0	0	0	0	0	0	0	0	0	0	0	0	1	0	7	6	9	1	2	0	2	2	3	1	0	0	0	0	0	0	0	0	0	0	0	0	0	0	0	0	0	0
Zisupton-6_DR_dup2230/2238	Zisupton-6_DR_dup2230/2238	5	3	5	5	1	7	1	1	4	1	16	7	5	14	13	9	9	7	4	8	7	8	5	0	5	4	8	6	5	6	9	8	9	9	9	11	15	0	14	5	11	8	7	14	7	31	14	32
ERV1-N3-I_DR_dup504	ERV1-N3-I_DR_dup504	8	2	2	2	2	13	14	16	13	13	22	20	30	35	20	24	28	19	16	19	34	43	53	33	46	22	27	31	20	28	10	12	17	18	16	19	12	19	22	10	27	35	28	40	40	44	35	47
Polinton-4_DR_dup1074/1077	Polinton-4_DR_dup1074/1077	4	1	2	3	2	2	2	6	1	2	11	12	10	14	11	16	17	12	16	20	21	25	23	26	25	30	17	26	21	28	30	30	45	49	42	49	44	35	49	32	117	108	84	132	103	136	173	133
DNA6-6_DR_dup1357	DNA6-6_DR_dup1357	1	0	0	0	4	0	0	0	0	3	3	1	2	1	2	2	0	1	0	0	3	2	2	0	0	12	0	2	5	8	2	1	1	1	0	2	0	3	5	2	1	6	1	5	6	5	1	7
CryptonV-N7_DR_dup116	CryptonV-N7_DR_dup116	13	3	5	5	1	5	6	7	4	10	9	1	13	10	5	7	3	4	3	10	11	2	4	5	11	5	5	5	9	2	3	3	4	8	12	12	1	6	7	12	14	9	11	13	10	13	32	16
Harbinger-1N1_DR_dup41	Harbinger-1N1_DR_dup41	0	0	0	0	0	0	0	0	0	0	0	0	0	0	0	0	0	0	0	0	1	0	0	0	1	4	2	3	6	6	3	8	6	6	3	2	4	8	4	4	2	1	3	0	4	13	4	5
TDR8B_dup294/295	TDR8B_dup294/295	0	0	0	0	0	0	0	0	0	0	0	0	0	0	0	0	0	0	0	0	1	0	0	0	2	3	4	0	0	3	4	1	1	3	2	2	0	2	4	0	4	3	2	6	1	10	9	7
DNA-N4_DR_dup256	DNA-N4_DR_dup256	0	0	0	0	0	0	0	0	0	0	0	0	0	0	0	0	0	0	0	0	0	0	0	0	0	0	4	0	0	0	0	1	1	0	0	1	0	0	0	0	0	1	0	0	2	1	1	0
MuDR-N1_DR_dup112	MuDR-N1_DR_dup112	0	0	0	0	0	0	0	0	0	0	0	0	0	0	0	0	0	0	0	0	0	0	0	0	0	0	2	1	0	0	5	0	1	2	3	2	2	3	1	4	4	2	5	4	5	6	7	6
Ginger1-N1_DR_dup426	Ginger1-N1_DR_dup426	28	35	30	23	21	26	31	41	43	40	50	33	30	30	40	27	28	20	34	34	14	15	13	21	20	7	4	14	10	3	9	10	17	21	7	22	18	10	19	14	18	12	12	19	20	11	6	14
LOOPERN2_DR_dup181	LOOPERN2_DR_dup181	6	4	2	3	7	5	3	8	10	3	4	2	4	5	6	7	3	3	5	5	4	5	4	1	5	2	2	3	0	2	2	5	2	4	2	4	6	1	1	0	0	3	2	4	4	1	1	3
ERV1-N3-I_DR_dup507	ERV1-N3-I_DR_dup507	0	0	0	0	0	0	0	0	0	0	0	0	0	0	0	0	0	0	0	0	0	0	1	1	0	3	6	2	2	0	5	3	3	2	4	1	1	10	0	2	5	5	2	2	1	5	1	5
IS3EU-1_DR_dup374	IS3EU-1_DR_dup374	46	31	32	32	28	38	29	40	58	60	34	29	51	32	29	33	53	36	31	32	18	20	11	28	20	7	7	11	9	8	11	11	12	11	17	10	10	14	16	18	17	16	24	24	20	19	17	15
ENSPM-6_DR_dup1790/1793	ENSPM-6_DR_dup1790/1793	1	1	0	1	1	1	1	0	0	0	0	0	0	3	0	0	2	2	0	0	13	11	13	13	7	26	30	37	26	33	72	41	66	68	122	27	41	41	32	52	18	10	10	17	11	17	15	27
hAT-2n1_DR_dup296/297	hAT-2n1_DR_dup296/297	72	64	53	51	43	60	70	62	76	78	64	47	66	27	59	53	74	49	48	40	29	35	21	24	34	13	22	22	19	16	14	29	25	17	28	31	21	16	22	21	34	32	27	52	29	24	29	33
Zisupton-7_DR_dup1396/1401	Zisupton-7_DR_dup1396/1401	141	179	181	141	148	188	129	168	155	204	34	30	44	37	33	51	56	32	32	31	37	34	33	32	22	23	13	34	29	17	23	26	12	26	20	11	12	8	17	8	10	9	6	19	9	2	7	3
hAT-N141_DR_dup152	hAT-N141_DR_dup152	1	0	0	0	0	0	0	0	0	0	0	0	0	0	1	0	0	1	0	2	3	1	1	1	7	3	4	3	4	1	13	3	7	4	7	1	1	1	4	0	1	1	0	3	0	2	1	3
HarbingerN6_DR_dup384	HarbingerN6_DR_dup384	0	0	0	0	0	0	0	0	2	0	0	0	0	2	0	1	0	0	1	0	2	5	4	2	2	6	3	10	10	7	17	7	17	11	8	0	5	3	4	5	4	2	4	1	4	5	2	2
hAT-N109_DR_dup64	hAT-N109_DR_dup64	127	115	129	167	135	103	148	195	104	180	71	50	83	55	75	81	74	55	55	68	15	41	46	30	43	25	34	20	11	23	15	13	26	16	21	13	21	9	14	13	13	3	5	3	10	6	3	7
DNA-4-3_DR_dup43/44	DNA-4-3_DR_dup43/44	0	0	0	0	0	0	0	0	0	0	0	0	0	0	0	0	0	0	0	0	7	5	7	6	2	9	11	10	4	7	7	7	11	7	16	1	2	9	4	4	1	0	4	1	2	3	7	4
Crypton-N1_DR_dup396	Crypton-N1_DR_dup396	0	0	0	0	1	0	0	0	0	0	0	0	0	0	0	0	0	0	0	0	15	13	17	12	14	41	49	53	36	30	66	52	93	86	80	32	45	42	46	34	13	15	14	16	14	22	22	28
Helitron-N2_DR_dup319	Helitron-N2_DR_dup319	0	0	0	0	0	0	0	0	0	0	0	0	0	0	1	0	0	0	0	0	29	20	32	39	20	53	72	69	55	40	84	86	146	155	118	67	74	154	63	78	26	34	22	33	27	45	43	46
ERV1-N3-I_DR_dup519	ERV1-N3-I_DR_dup519	0	0	0	1	0	2	0	1	0	0	0	0	0	0	2	0	0	0	0	0	6	1	5	10	0	13	15	13	3	5	7	19	28	21	28	8	16	31	7	10	2	8	5	3	5	7	7	2
EnSpm-N13_DR_dup1459	EnSpm-N13_DR_dup1459	1	1	0	0	2	0	0	0	0	0	0	0	0	0	0	0	0	0	0	0	8	9	2	5	4	16	22	17	13	10	25	27	17	15	30	16	20	9	14	18	1	7	3	4	1	8	1	3
CryptonV-N6_DR_dup470	CryptonV-N6_DR_dup470	0	0	0	1	0	0	0	1	2	0	1	1	0	0	0	0	0	1	0	0	11	7	12	13	8	36	31	28	19	29	28	47	79	75	57	24	47	26	27	33	13	13	11	8	14	11	11	15
Zisupton-7_DR_dup1403	Zisupton-7_DR_dup1403	3	4	4	4	2	4	1	2	2	1	6	4	6	5	5	1	3	3	8	4	15	8	17	11	5	17	16	13	8	12	29	21	45	41	41	17	22	16	19	13	6	5	4	4	4	11	9	13
EnSpm-9_DR_dup472	EnSpm-9_DR_dup472	6	2	7	5	7	0	4	5	10	3	17	11	9	13	12	11	12	8	6	9	13	19	16	22	14	35	41	22	24	24	47	44	64	80	64	28	43	24	29	27	7	7	6	8	3	8	8	17
EnSpm-N10_DR_dup652	EnSpm-N10_DR_dup652	5	8	1	5	7	9	9	3	4	1	16	4	11	12	13	15	17	10	14	6	30	18	25	25	22	43	37	49	26	28	62	60	100	80	60	20	44	34	32	28	12	8	4	11	10	13	16	19
Zisupton-7_DR_dup1406/1420	Zisupton-7_DR_dup1406/1420	46	29	37	35	35	17	25	18	29	23	2	5	21	12	14	13	6	11	11	10	6	3	5	3	6	3	1	1	1	2	2	1	0	2	0	0	4	0	3	0	1	2	3	5	2	6	5	10
Zisupton-6_DR_dup2261/2263	Zisupton-6_DR_dup2261/2263	68	59	76	64	38	37	39	49	46	41	23	15	21	22	18	20	17	11	8	11	6	10	6	7	2	2	2	1	1	3	3	2	1	3	2	2	3	4	1	3	3	6	3	8	1	3	8	7
Helitron-N2_DR_dup320	Helitron-N2_DR_dup320	0	0	0	0	0	0	0	0	0	0	0	0	0	0	0	0	0	0	0	0	6	12	4	6	2	4	2	6	8	10	3	11	9	6	8	2	5	5	0	2	2	4	4	3	7	1	6	6
L1-139_DR_dup12	L1-139_DR_dup12	79	82	49	60	49	123	116	109	104	124	113	93	97	112	113	83	97	72	61	73	112	121	116	135	142	142	168	168	172	164	267	261	324	314	324	235	271	324	260	269	183	157	169	221	208	127	132	159
hAT-N34B_DR_dup73	hAT-N34B_DR_dup73	0	0	0	0	0	0	0	0	0	0	0	0	0	0	0	0	1	0	0	0	8	9	12	14	6	9	10	22	10	12	11	11	13	12	16	13	10	14	13	6	12	10	14	10	12	19	12	14
HATN1_DR_dup425	HATN1_DR_dup425	0	0	0	0	0	0	0	0	0	0	0	0	0	0	0	0	0	0	0	0	8	7	4	1	2	5	7	11	14	1	12	15	13	11	9	14	9	6	9	10	5	3	9	4	3	4	7	6
DNA2-2_DR_dup131	DNA2-2_DR_dup131	0	0	0	0	0	0	0	0	0	0	0	0	0	0	0	0	1	0	0	1	9	20	8	11	15	35	20	27	40	26	39	44	62	54	34	25	43	22	19	26	16	14	20	16	9	23	29	34
hATN-28_DRe_dup117	hATN-28_DRe_dup117	0	0	0	0	0	0	0	0	0	0	0	0	0	0	0	0	0	0	0	0	5	4	2	4	4	7	8	6	4	5	9	5	9	12	10	2	6	6	2	0	5	7	7	4	3	9	2	6
HATN1_DR_dup426	HATN1_DR_dup426	0	0	0	1	0	0	0	0	1	0	0	0	0	0	0	0	0	0	1	0	2	9	1	1	4	3	3	3	5	0	5	11	6	10	4	5	6	4	0	4	4	2	4	3	1	6	2	4
DNA-8-1_DR_dup33/34	DNA-8-1_DR_dup33/34	0	0	0	1	0	0	0	0	0	0	0	0	0	0	0	0	1	0	0	0	5	8	5	9	7	14	24	11	20	9	16	28	29	17	26	9	18	7	5	13	10	5	13	10	9	13	10	18
DIRS-8B_DR_dup145	DIRS-8B_DR_dup145	16	1	4	3	2	2	9	5	15	20	0	1	1	0	0	0	1	1	1	0	0	1	0	0	0	1	0	1	1	0	1	0	0	0	0	1	0	0	2	0	1	0	0	0	5	1	0	0
EnSpm-7_DR_dup402	EnSpm-7_DR_dup402	3	8	12	14	25	25	23	17	3	2	5	3	0	1	16	5	6	2	1	4	0	2	2	3	0	0	0	0	0	1	1	0	0	1	1	1	0	5	0	0	3	1	1	2	0	2	2	1
EnSpm-7_DR_dup403	EnSpm-7_DR_dup403	6	24	15	20	14	19	29	18	7	13	7	10	4	7	8	2	1	11	2	0	5	0	0	1	3	2	0	1	2	0	0	1	0	1	0	1	0	2	1	4	1	2	2	2	1	1	5	4
ANGEL_dup2721	ANGEL_dup2721	51	51	59	76	52	53	51	53	50	48	13	14	18	15	19	4	11	9	7	13	6	12	8	8	2	3	3	3	1	1	0	0	8	0	3	4	3	4	2	1	6	5	2	5	6	4	4	6
DNA-1-8_DR_dup65	DNA-1-8_DR_dup65	23	23	33	25	20	23	23	27	21	30	15	8	8	8	6	3	7	8	4	8	1	1	3	1	5	1	1	2	0	2	1	3	2	3	7	1	1	0	2	0	2	2	2	0	3	3	4	4
Polinton-1_DR_dup503/505	Polinton-1_DR_dup503/505	2	2	4	3	0	2	0	2	5	0	2	0	0	0	0	0	1	1	1	0	0	1	0	0	0	0	0	0	0	0	0	0	0	0	0	0	0	0	0	0	1	0	0	1	0	2	3	1
EnSpm-9_DR_dup473/474/476	EnSpm-9_DR_dup473/474/476	1	0	0	0	1	0	1	0	0	1	0	0	0	0	0	0	0	0	0	0	0	0	0	0	0	0	0	1	1	0	0	0	0	1	0	0	0	0	0	0	1	1	0	0	1	1	0	2
hAT-N169_DR_dup55	hAT-N169_DR_dup55	27	18	16	40	18	36	14	21	18	34	35	5	13	15	10	18	7	8	12	5	7	2	1	3	6	0	1	3	1	0	1	0	4	0	0	1	2	1	1	0	6	4	0	3	2	1	0	2
Zisupton-6_DR_dup2264/2271	Zisupton-6_DR_dup2264/2271	0	0	0	0	0	1	0	0	0	0	0	0	0	0	0	0	0	0	0	0	0	1	0	0	0	0	0	0	0	0	0	0	0	0	0	0	0	0	0	0	1	2	0	0	0	0	0	0
Kolobok-N5_DR_dup403	Kolobok-N5_DR_dup403	2	4	3	3	1	1	1	2	3	1	0	0	0	0	0	0	2	2	0	0	1	1	3	0	1	0	0	1	0	0	0	0	0	0	0	0	0	0	0	0	1	1	1	3	1	0	1	2
ERV1-N3-I_DR_dup524	ERV1-N3-I_DR_dup524	2	0	4	6	2	0	2	4	1	4	0	2	0	0	0	0	0	1	2	1	1	3	1	3	2	1	1	1	0	1	0	0	2	0	0	1	0	0	1	0	6	2	3	5	2	7	4	6
IS3EU-1_DR_dup378	IS3EU-1_DR_dup378	4	1	2	0	2	1	2	3	0	2	0	0	0	1	1	2	0	0	0	0	0	0	2	0	0	0	0	0	0	0	0	0	1	0	0	0	0	0	0	0	2	0	1	1	0	1	2	1
DIRS-15B_DR_dup71	DIRS-15B_DR_dup71	0	0	0	0	0	0	0	0	1	0	0	0	0	0	0	0	0	0	0	0	0	0	0	0	0	0	0	0	0	0	0	0	0	0	0	0	0	0	0	0	3	0	0	0	0	3	2	0
Helitron-2_DR_dup1875/1880/1884	Helitron-2_DR_dup1875/1880/1884	23	23	18	12	9	24	21	11	22	22	14	18	25	11	12	11	17	13	12	9	13	12	7	12	3	4	3	8	4	6	4	2	5	5	2	7	0	3	4	7	2	5	3	4	2	4	6	2
hAT-N48C_DR_dup350	hAT-N48C_DR_dup350	1	0	0	0	0	0	0	0	0	0	0	0	0	0	0	0	0	0	0	0	0	0	0	0	0	0	0	0	0	0	0	0	0	0	0	0	0	0	0	0	0	0	0	0	1	0	0	0
hAT-N48B_DR_dup409	hAT-N48B_DR_dup409	0	0	0	0	0	0	0	0	0	0	0	0	0	0	0	0	0	0	0	0	0	0	0	0	0	0	0	0	0	0	0	0	0	0	0	0	0	0	0	0	0	0	1	1	1	2	0	2
L2-2_DRe_dup316	L2-2_DRe_dup316	0	0	0	0	0	0	0	0	0	0	0	0	0	0	0	0	0	0	0	0	0	2	0	0	19	16	5	0	0	0	0	1	1	0	1	0	0	0	0	1	0	0	1	0	0	0	0	15
EnSpm-9_DR_dup477/478	EnSpm-9_DR_dup477/478	0	0	0	0	0	0	0	0	0	0	3	0	0	1	0	0	0	0	0	0	0	0	0	0	0	0	0	0	0	0	0	0	0	0	0	0	0	0	0	0	0	0	0	1	0	0	1	0
EnSpm-N10_DR_dup654	EnSpm-N10_DR_dup654	1	0	0	0	0	0	0	1	0	0	0	0	0	0	0	0	0	0	0	0	0	0	0	0	0	0	0	0	0	0	0	0	0	0	0	0	0	0	0	0	1	0	0	0	0	1	0	2
Zisupton-6_DR_dup2269	Zisupton-6_DR_dup2269	0	0	0	0	0	0	0	0	0	0	0	0	0	0	0	0	0	0	0	0	0	0	0	0	0	0	0	0	0	0	0	0	0	0	0	0	0	0	0	0	0	0	0	0	0	2	0	1
Polinton-4N1_DR_dup305	Polinton-4N1_DR_dup305	0	0	0	0	0	0	0	0	0	0	0	0	0	0	0	0	0	0	0	0	0	0	0	0	0	0	0	0	0	0	0	0	0	0	0	0	0	0	0	0	0	0	0	0	0	0	0	0
Helitron-2_DR_dup1879/1888	Helitron-2_DR_dup1879/1888	0	0	0	0	0	1	0	1	3	0	4	2	3	2	5	2	2	3	6	2	8	2	10	3	4	8	6	3	2	4	3	2	2	7	2	6	2	1	6	5	11	10	6	9	6	7	8	13
ANGEL_dup2723/2724	ANGEL_dup2723/2724	8	16	29	14	5	14	18	17	14	16	5	10	11	7	6	11	5	7	3	9	11	7	6	7	11	6	0	4	2	7	3	5	0	2	2	5	0	1	3	3	6	1	7	4	6	5	7	4
DNA2-16_DR_dup1134	DNA2-16_DR_dup1134	32	31	39	58	39	50	41	51	31	55	26	21	24	31	20	49	19	19	23	21	14	32	31	14	16	7	13	23	13	6	8	3	9	4	7	6	9	9	6	4	16	15	7	11	9	4	12	10
Helitron-2_DR_dup1882/1886/1887	Helitron-2_DR_dup1882/1886/1887	21	11	28	18	24	41	24	33	32	44	119	97	119	127	100	99	122	102	109	91	66	70	73	69	51	12	19	26	23	16	9	11	23	5	23	15	13	12	9	17	18	17	18	18	14	11	16	10
EnSpm-21_DR_dup272/273	EnSpm-21_DR_dup272/273	38	28	24	21	14	30	31	36	35	24	27	22	25	22	19	15	8	9	15	21	14	19	12	15	12	5	12	16	13	11	1	5	7	3	10	4	7	5	4	4	11	10	10	11	9	10	10	10
hAT-N55_DR_dup31	hAT-N55_DR_dup31	0	0	0	0	0	0	0	0	0	0	0	0	0	0	0	0	0	0	0	0	1	0	0	5	1	2	3	6	1	1	2	1	2	2	5	1	1	1	2	2	1	1	2	6	0	1	0	1
EnSpm-N14_DR_dup405	EnSpm-N14_DR_dup405	31	11	18	12	12	28	30	34	45	27	194	105	190	84	126	182	109	81	144	142	67	70	43	52	68	17	15	15	17	11	8	10	20	12	15	13	8	15	9	15	20	14	7	9	16	8	13	11
EnSpm-N10_DR_dup658	EnSpm-N10_DR_dup658	41	53	44	55	27	63	70	79	65	104	381	376	297	220	358	334	352	273	329	286	197	139	172	171	150	57	44	57	38	32	25	32	15	32	30	24	30	46	26	29	44	27	33	26	45	33	32	32
hAT-N182_DR_dup138	hAT-N182_DR_dup138	48	19	36	28	34	61	38	38	69	55	196	175	315	206	182	194	206	118	186	152	75	109	71	87	84	26	26	22	39	16	15	17	33	22	20	16	15	27	15	12	23	16	10	28	20	17	9	18
DNA-N4_DR_dup270	DNA-N4_DR_dup270	0	1	0	0	0	0	1	1	0	0	0	2	7	2	1	5	7	1	3	4	2	0	3	1	3	0	1	1	0	0	0	1	0	0	0	0	0	0	0	0	1	0	0	0	0	1	0	0
hAT-N202_DR_dup267	hAT-N202_DR_dup267	37	27	40	29	24	73	48	52	70	63	166	173	153	126	166	129	136	111	139	167	101	86	134	82	84	35	27	28	22	29	20	26	24	20	17	24	17	13	21	18	22	17	29	30	28	26	23	21
Kolobok-N5_DR_dup407	Kolobok-N5_DR_dup407	0	0	0	0	0	0	0	0	0	0	0	1	0	0	1	0	0	0	0	0	0	0	1	0	2	0	2	0	2	3	2	0	2	1	2	0	0	1	0	1	4	0	2	0	0	8	5	3
Helitron-2_DR_dup1890/1893	Helitron-2_DR_dup1890/1893	0	0	0	0	0	0	0	1	0	0	0	0	0	0	0	0	0	0	0	0	0	0	0	0	0	1	0	2	2	3	4	4	2	6	6	4	6	5	7	1	3	6	1	2	3	7	2	2
DNA6-6_DR_dup1370	DNA6-6_DR_dup1370	68	51	35	51	27	53	49	54	59	50	34	21	22	29	22	16	29	32	15	27	37	27	35	29	24	11	14	13	13	9	9	16	15	15	13	13	12	8	17	7	20	20	16	20	18	32	35	27
ANGEL_dup2725	ANGEL_dup2725	2	0	0	0	0	0	0	0	0	0	0	0	0	0	0	0	0	0	0	0	0	0	0	0	0	1	0	0	0	0	1	0	0	0	0	0	0	0	1	0	0	0	1	1	0	0	1	0
EnSpm-N48B_DR_dup674	EnSpm-N48B_DR_dup674	0	0	0	0	0	0	0	0	0	0	0	0	0	0	0	0	0	0	0	0	0	0	0	0	0	2	1	1	1	0	2	3	0	1	3	3	4	0	1	4	1	0	1	0	2	0	0	1
Gypsy118-LTR_DR_dup50	Gypsy118-LTR_DR_dup50	0	0	0	0	0	0	0	0	0	0	0	0	0	0	0	0	0	0	0	0	0	0	0	0	0	0	0	0	0	0	0	0	0	0	0	0	0	1	0	0	4	6	0	0	0	0	0	0
Gypsy118-LTR_DR_dup51	Gypsy118-LTR_DR_dup51	0	0	0	0	0	0	0	0	0	0	0	0	0	0	0	0	0	0	0	0	0	0	0	0	0	0	0	0	0	0	0	0	0	0	0	2	6	0	0	0	0	0	0	0	0	0	0	0
EnSpm-9_DR_dup485	EnSpm-9_DR_dup485	0	0	0	0	0	0	0	0	0	0	0	0	0	0	0	0	0	0	0	0	0	0	0	0	0	1	0	0	0	0	0	0	0	2	0	0	1	0	0	0	0	0	0	0	0	0	0	0
Gypsy118-LTR_DR_dup52	Gypsy118-LTR_DR_dup52	2	0	0	0	0	0	0	0	0	0	0	0	0	0	0	0	0	0	0	0	0	0	0	0	0	0	0	0	0	0	1	2	0	0	1	5	4	8	5	5	15	20	8	22	16	13	13	16
Rex1-31_DRe_dup283	Rex1-31_DRe_dup283	0	0	0	0	0	0	0	0	0	0	0	0	0	0	0	0	0	0	0	0	0	0	0	0	0	0	0	1	0	0	0	2	0	0	1	5	8	11	7	7	27	26	16	24	24	18	25	21
LOOPERN3_DR_dup103	LOOPERN3_DR_dup103	0	0	0	0	0	0	0	0	0	0	0	0	0	0	0	0	0	0	0	0	0	0	0	0	0	0	0	0	0	0	1	2	0	0	0	11	10	4	6	8	35	23	21	41	38	22	25	29
Harbinger-4N1B_DR_dup387	Harbinger-4N1B_DR_dup387	0	0	0	0	0	0	0	0	0	0	0	0	0	0	0	0	0	0	0	0	0	0	0	0	1	1	0	0	0	0	0	1	1	2	1	2	0	2	2	1	4	5	5	8	8	6	1	7
Gypsy82-LTR_Dr_dup204	Gypsy82-LTR_Dr_dup204	0	0	0	0	0	0	0	0	0	0	0	0	0	0	0	0	0	0	0	0	0	0	0	0	0	0	0	0	0	0	0	3	0	0	0	11	10	3	4	7	18	21	18	14	14	15	9	24
Mariner-N38_DR_dup2589	Mariner-N38_DR_dup2589	0	0	0	0	0	0	0	0	0	0	0	0	0	0	0	0	0	0	0	0	0	0	0	0	0	0	0	0	0	0	0	0	0	0	0	0	2	0	0	2	8	0	3	0	0	0	0	0
DNA7-N1_DR_dup469/470	DNA7-N1_DR_dup469/470	0	0	0	0	0	0	0	0	0	0	0	0	0	0	0	1	0	5	4	2	27	26	49	34	22	21	16	17	17	7	22	11	10	20	22	18	22	6	22	13	15	13	4	15	14	19	9	5
DNA7-N1_DR_dup471	DNA7-N1_DR_dup471	0	0	0	0	0	0	0	0	0	0	0	0	0	0	0	0	0	0	0	0	3	7	3	1	2	3	1	3	5	1	3	6	0	4	1	1	2	5	1	2	2	8	6	5	6	6	3	7
Harbinger-5N1B_DR_dup48	Harbinger-5N1B_DR_dup48	0	0	0	0	0	0	0	0	0	0	0	0	0	0	0	0	0	0	0	0	0	0	0	0	0	0	0	0	1	0	0	0	0	0	0	0	0	0	0	0	1	2	0	0	3	3	0	1
Rex1-31_DRe_dup289	Rex1-31_DRe_dup289	1	0	0	0	1	1	0	0	1	1	1	3	2	0	1	0	0	1	1	3	0	1	1	0	0	0	3	0	2	2	0	1	1	0	1	2	1	0	0	0	1	0	2	1	2	1	1	5
EnSpm-9_DR_dup502	EnSpm-9_DR_dup502	0	0	2	0	0	0	3	0	1	4	4	5	1	5	3	3	6	3	2	1	2	2	3	1	2	0	2	2	0	3	2	2	6	2	2	2	4	2	3	3	4	4	3	7	2	6	2	4
Harbinger-N29_DR_dup47/48	Harbinger-N29_DR_dup47/48	0	0	0	0	0	0	1	0	0	0	0	0	0	0	0	0	0	1	0	0	7	4	7	3	7	10	8	5	4	4	3	3	3	2	2	4	5	1	4	5	2	0	3	3	1	1	0	3
hAT-N182_DR_dup143	hAT-N182_DR_dup143	0	1	3	0	0	3	3	2	1	7	2	3	4	3	1	5	1	5	7	2	3	5	5	3	3	4	1	1	1	2	0	1	2	1	1	0	1	1	1	0	2	0	2	1	2	2	0	3
Copia-6-I_DR_dup9	Copia-6-I_DR_dup9	0	0	0	0	0	0	0	0	0	0	0	0	0	0	0	0	0	0	0	0	0	0	0	0	0	0	0	0	0	0	0	0	0	0	0	0	0	0	0	1	0	0	1	2	0	1	1	1
EnSpm-N48B_DR_dup677	EnSpm-N48B_DR_dup677	0	0	0	0	0	0	0	0	0	0	0	0	0	2	0	0	0	0	0	0	0	0	1	0	0	0	0	0	0	2	1	0	0	0	0	0	0	2	1	2	9	9	11	11	9	20	15	24
hAT-N48B_DR_dup428/429	hAT-N48B_DR_dup428/429	0	0	0	0	0	0	0	0	0	0	0	0	0	0	0	0	0	0	0	0	0	0	1	0	0	0	2	0	0	1	1	0	0	1	1	0	2	3	7	3	16	24	17	32	11	25	24	37
Mariner-N38_DR_dup2591	Mariner-N38_DR_dup2591	0	0	0	0	0	0	0	0	0	0	0	0	0	0	0	0	0	0	0	0	0	0	0	0	0	0	0	0	0	0	0	0	0	0	0	0	1	0	1	3	1	1	1	3	3	0	0	0
DNA-X-5_DR_dup289	DNA-X-5_DR_dup289	0	0	0	0	0	0	0	0	0	0	0	0	0	0	0	0	0	0	0	0	0	0	0	0	0	0	0	2	1	0	0	1	2	0	1	2	1	0	0	1	2	2	5	3	6	3	1	1
LOOPERN2_DR_dup190	LOOPERN2_DR_dup190	0	0	0	0	0	0	0	0	0	0	0	0	0	0	0	0	0	0	0	0	0	0	0	0	0	1	0	0	0	0	0	1	0	0	0	1	1	0	1	2	3	4	2	0	3	4	1	3
Gypsy82-LTR_Dr_dup212	Gypsy82-LTR_Dr_dup212	0	0	0	0	0	0	0	0	0	0	0	0	0	0	0	0	0	0	0	0	0	0	0	0	0	0	0	0	0	1	0	1	0	0	1	2	1	3	1	2	14	10	5	12	3	14	5	17
DNA-X-4_DR_dup493	DNA-X-4_DR_dup493	0	0	0	0	0	0	0	0	0	0	0	0	0	0	0	0	0	0	0	0	0	0	0	0	0	0	0	0	0	0	0	0	1	0	0	0	0	0	0	0	3	1	0	4	1	4	1	3
Helitron-2_DR_dup1929/1938	Helitron-2_DR_dup1929/1938	3	9	8	4	3	18	12	19	12	13	13	13	11	13	12	11	9	13	9	6	6	13	7	14	8	8	12	13	11	8	7	3	2	7	5	3	1	2	3	2	7	6	5	6	1	4	5	0
Zisupton-7_DR_dup1474/1477/1484/1488/1490	Zisupton-7_DR_dup1474/1477/1484/1488/1490	0	0	0	0	0	0	0	0	0	0	0	0	0	0	0	0	0	0	0	0	0	0	0	0	0	1	0	0	0	0	1	0	0	1	1	0	4	0	2	1	4	7	8	6	3	5	5	7
Polinton-1_DR_dup537/538	Polinton-1_DR_dup537/538	1	4	3	3	5	0	0	3	2	3	5	2	5	6	3	9	5	5	3	6	0	7	6	5	6	5	4	6	2	1	1	4	0	3	1	1	2	0	2	5	2	0	0	1	3	1	1	2
EnSpm-N10_DR_dup672/673	EnSpm-N10_DR_dup672/673	8	7	3	6	5	16	10	11	17	12	12	6	19	17	15	10	14	13	11	17	12	16	12	13	15	15	13	12	17	15	5	6	5	10	7	5	4	3	2	3	4	2	8	5	6	9	8	13
hAT-2n1_DR_dup309	hAT-2n1_DR_dup309	20	9	14	14	9	9	15	14	21	17	9	0	9	2	2	5	1	1	3	5	1	4	3	2	2	0	1	0	4	1	1	0	0	2	0	2	0	0	0	0	0	0	0	1	0	0	0	0
hAT-N182_DR_dup150	hAT-N182_DR_dup150	10	12	19	1	3	4	6	6	11	4	23	12	23	18	17	8	19	13	23	22	26	15	27	32	25	11	13	10	11	12	7	9	16	14	20	6	9	3	12	8	8	6	11	6	3	7	9	12
Zisupton-6_DR_dup2336	Zisupton-6_DR_dup2336	1	0	2	4	1	7	0	1	5	1	1	5	3	2	2	2	1	0	2	2	4	1	7	0	1	2	2	2	3	0	0	0	2	0	5	0	1	0	0	0	3	1	2	1	0	1	4	2
LTR5B_DR_dup33	LTR5B_DR_dup33	13	17	10	6	15	32	19	26	34	27	20	16	27	19	24	14	28	15	16	18	22	26	21	23	29	22	17	15	13	23	4	8	11	11	8	6	2	1	11	5	10	20	14	15	15	14	11	21
hAT-N53B_DR_dup205	hAT-N53B_DR_dup205	0	0	0	0	0	0	0	0	0	0	0	0	0	0	0	0	0	0	1	0	5	7	7	1	5	29	5	19	13	11	9	11	17	8	6	2	3	1	2	4	0	0	0	2	0	0	0	1
Helitron-2_DR_dup1939/1940/1943	Helitron-2_DR_dup1939/1940/1943	16	9	12	7	5	2	7	4	5	4	23	17	29	15	20	5	15	8	12	25	13	15	15	15	18	9	6	12	5	7	8	6	6	5	7	1	2	2	4	1	1	3	2	0	4	1	1	2
EnSpm-N18_DR_dup22	EnSpm-N18_DR_dup22	0	0	0	0	0	0	0	0	0	0	0	1	0	0	0	0	0	0	0	0	0	0	0	0	0	0	0	0	0	0	0	0	0	0	0	0	0	0	0	0	0	0	0	0	0	0	0	0
Mariner-N38_DR_dup2593	Mariner-N38_DR_dup2593	0	0	0	0	0	0	0	0	0	0	0	0	0	0	0	0	0	0	0	0	0	1	3	1	0	0	0	0	0	0	2	0	0	0	0	0	0	0	1	0	4	0	1	1	3	1	1	0
hAT-N178_DR_dup94	hAT-N178_DR_dup94	1	0	0	1	0	0	0	0	2	0	0	1	0	0	0	0	0	0	0	0	0	0	0	0	0	0	0	0	0	0	0	0	0	0	0	0	0	0	0	0	0	0	0	0	0	0	2	0
Helitron-N5B_DR_dup134/135	Helitron-N5B_DR_dup134/135	1	2	1	0	0	0	0	0	0	0	2	0	0	0	0	0	0	0	0	0	0	0	1	0	0	0	0	0	0	0	0	0	0	0	0	0	0	0	0	0	1	0	0	0	0	1	1	1
Helitron-N5_DR_dup157	Helitron-N5_DR_dup157	2	2	2	1	1	0	2	0	0	0	0	0	1	0	1	1	0	0	0	0	0	1	0	0	0	0	0	0	0	1	0	0	0	0	0	0	0	0	0	0	1	0	0	0	0	0	1	0
Gypsy151-I_DR	Gypsy151-I_DR	0	1	0	0	1	0	0	0	0	0	0	0	0	0	0	0	0	0	0	0	0	0	0	0	0	0	0	0	0	0	0	0	0	0	0	0	0	0	0	0	1	0	0	0	0	1	0	0
hAT-N48B_DR_dup441	hAT-N48B_DR_dup441	2	4	2	1	4	0	0	0	1	1	8	5	5	6	5	4	3	0	5	5	3	10	0	2	4	3	3	3	1	1	4	1	6	0	4	3	0	0	1	0	1	1	1	0	2	0	0	0
hAT-N35B_DR_dup198	hAT-N35B_DR_dup198	9	16	14	16	8	11	4	6	10	13	34	18	20	13	22	17	22	17	25	17	14	19	21	12	18	14	7	27	9	12	6	5	7	3	12	6	0	2	6	4	3	4	1	3	3	1	2	0
EnSpm-N13_DR_dup1474	EnSpm-N13_DR_dup1474	4	2	2	1	3	2	0	2	3	0	5	2	2	3	5	3	8	3	4	7	0	2	2	3	5	0	0	1	1	2	0	4	1	0	0	0	0	1	0	1	0	0	1	1	0	0	0	0
ANGEL_dup2738	ANGEL_dup2738	2	2	5	4	9	3	9	6	6	5	4	11	13	6	11	18	16	17	14	8	15	13	7	17	7	9	7	13	7	11	6	11	12	8	8	11	4	10	12	12	9	7	12	13	9	9	15	9
EnSpm-17_DR_dup560/561	EnSpm-17_DR_dup560/561	2	0	2	7	2	4	2	2	6	0	13	18	10	21	15	13	16	14	9	8	3	11	16	7	5	4	2	2	3	2	0	2	5	2	5	0	6	0	7	2	1	2	6	1	2	7	3	1
hAT-N134_DR_dup325	hAT-N134_DR_dup325	1	2	3	2	6	5	3	9	7	4	6	13	16	11	10	21	16	9	20	6	12	12	11	13	4	1	4	1	1	4	0	3	4	3	1	2	4	2	1	0	5	0	5	2	7	10	6	6
EnSpm-17_DR_dup562	EnSpm-17_DR_dup562	1	0	1	1	0	4	2	1	0	1	6	6	9	5	1	3	5	8	7	6	2	0	7	3	1	3	0	1	2	0	0	0	1	2	1	2	0	2	1	0	2	0	0	3	3	1	0	0
DNA2-7_DR_dup469	DNA2-7_DR_dup469	10	7	3	6	3	14	13	11	8	6	17	32	17	30	26	22	26	27	35	30	13	18	8	19	7	3	6	5	13	3	2	7	10	5	5	4	1	3	5	4	6	0	2	7	4	2	10	5
DNA2-16_DR_dup1140/1141	DNA2-16_DR_dup1140/1141	0	0	0	0	0	0	0	0	0	0	0	0	0	0	1	0	0	0	0	0	0	0	0	0	0	1	0	1	0	0	1	0	0	3	0	2	1	1	3	0	0	2	2	2	1	3	0	0
Kolobok-N4_DR_dup87	Kolobok-N4_DR_dup87	1	2	1	1	0	4	5	2	2	4	10	13	5	12	8	12	11	12	10	18	5	7	9	3	3	2	1	2	1	4	0	1	0	2	2	2	3	1	0	7	6	0	2	1	3	2	0	0
Dada-U1A_DR_dup491	Dada-U1A_DR_dup491	0	0	0	0	0	1	1	0	0	0	1	8	4	4	2	3	3	4	7	5	1	1	1	3	2	0	0	0	0	0	0	2	0	0	1	0	1	0	1	1	1	1	0	0	0	0	0	1
ENSPM-6_DR_dup1853	ENSPM-6_DR_dup1853	3	3	1	7	4	11	7	9	6	7	25	30	26	26	19	29	24	22	31	24	4	15	5	10	13	4	3	1	8	6	3	0	4	1	2	0	4	5	3	1	3	5	3	6	2	3	4	5
Gypsy-240_DR-LTR_dup24	Gypsy-240_DR-LTR_dup24	7	0	3	3	1	0	3	8	5	7	33	22	23	19	23	31	32	27	14	22	14	8	12	7	7	0	4	4	2	2	1	3	2	3	1	1	0	4	0	3	3	1	4	1	0	1	0	3
ACROBAT1_dup155	ACROBAT1_dup155	1	0	1	1	0	1	1	1	0	3	6	4	11	9	2	10	9	4	4	9	11	11	8	8	7	3	9	12	4	10	8	2	4	12	16	15	9	26	8	7	18	10	9	13	12	13	14	9
Gypsy78-I_DR_dup2	Gypsy78-I_DR_dup2	1	0	2	0	0	0	0	0	1	0	0	1	4	6	3	4	3	0	3	3	3	0	2	2	1	2	1	4	2	1	2	1	0	0	4	2	1	1	5	5	2	5	1	6	2	5	3	2
EnSpm-N6_DR_dup223	EnSpm-N6_DR_dup223	2	1	3	1	2	3	3	2	3	1	5	8	6	8	10	13	14	10	9	10	2	8	8	3	6	4	7	4	5	5	1	5	5	5	5	10	4	6	5	5	5	6	5	7	3	3	4	7
SINE2-4_DR_dup1580	SINE2-4_DR_dup1580	1	0	0	0	0	0	0	0	0	0	1	0	0	0	0	1	1	1	0	0	2	3	0	0	0	1	0	2	0	2	0	2	0	1	3	3	3	1	5	2	3	1	6	7	5	11	13	4
Polinton-4_DR_dup1116/1117	Polinton-4_DR_dup1116/1117	7	3	7	0	1	10	2	4	2	2	22	15	16	12	14	8	14	11	15	20	4	9	6	3	5	0	0	3	1	3	0	2	1	0	1	2	1	0	0	0	0	3	2	3	5	1	3	2
EnSpm-21_DR_dup303	EnSpm-21_DR_dup303	53	32	38	33	23	26	29	30	19	26	43	35	26	43	29	23	18	17	11	11	5	9	11	6	4	2	1	0	0	1	0	2	2	0	1	2	1	0	0	0	0	0	0	0	0	0	0	0
Gypsy134-LTR_DR_dup31	Gypsy134-LTR_DR_dup31	9	3	6	5	0	3	8	6	7	5	32	19	18	31	18	19	17	13	18	15	11	8	17	8	11	3	2	2	3	2	4	2	4	1	3	2	4	1	0	3	2	2	5	5	3	8	7	4
EnSpm-N40_DR_dup287	EnSpm-N40_DR_dup287	2	1	3	0	1	1	4	4	2	0	0	7	2	6	2	5	4	7	6	6	5	5	3	6	0	0	0	0	4	1	2	1	0	2	2	0	0	0	1	0	1	1	0	3	1	2	1	3
Helitron-2_DR_dup1951/1952	Helitron-2_DR_dup1951/1952	29	31	20	20	11	31	30	38	31	39	4	5	8	11	5	4	4	2	4	4	2	8	4	8	4	2	4	4	4	1	0	4	1	1	2	5	1	1	1	2	3	1	0	0	1	0	2	0
ANGEL_dup2750	ANGEL_dup2750	2	2	2	0	2	1	1	0	0	0	1	6	0	8	0	6	2	2	4	5	6	4	5	0	2	1	0	0	0	1	1	0	0	0	1	0	0	0	1	0	0	0	2	1	2	1	0	1
ANGEL_dup2751	ANGEL_dup2751	1	5	4	0	8	3	6	1	2	2	1	9	8	10	11	7	13	5	7	7	13	7	10	5	2	0	4	0	0	3	0	1	0	2	1	1	2	1	1	0	2	0	0	0	1	0	4	2
hAT-N35C_DR_dup71	hAT-N35C_DR_dup71	35	41	46	43	22	27	53	50	47	44	8	15	7	11	6	7	9	6	7	3	9	8	5	8	8	1	3	0	3	0	1	0	0	1	0	0	1	3	0	2	0	0	2	0	0	0	0	2
EnSpm-9_DR_dup517	EnSpm-9_DR_dup517	54	44	43	39	32	50	46	46	46	49	10	6	12	12	12	9	6	2	4	10	12	4	15	7	8	2	6	6	3	4	1	3	1	3	0	0	2	0	1	0	1	1	0	0	0	2	1	0
DNA-N4_DR_dup281	DNA-N4_DR_dup281	78	69	83	78	51	93	67	84	88	94	18	19	18	8	9	12	10	9	14	8	11	9	15	10	11	4	2	2	3	2	8	5	4	2	2	3	3	0	2	2	0	0	1	2	3	0	4	1
Rex1-52_DR_dup10	Rex1-52_DR_dup10	48	42	30	50	26	58	64	61	60	57	10	14	10	7	19	4	5	9	10	5	12	11	8	14	10	1	2	1	3	7	4	3	1	1	2	2	2	3	4	1	0	0	1	0	1	1	3	0
DNA9-5_DR_dup129	DNA9-5_DR_dup129	7	41	46	23	19	20	24	17	22	29	8	2	9	7	3	7	5	3	1	3	7	5	3	5	2	3	2	1	0	1	0	2	2	2	0	0	0	0	0	1	1	0	1	2	0	3	0	2
Gypsy-16-LTR_DR_dup6	Gypsy-16-LTR_DR_dup6	1	4	11	1	10	5	16	6	2	5	0	1	4	1	3	0	0	0	1	3	3	0	2	7	0	0	2	0	2	2	1	0	0	0	1	0	4	0	0	1	0	0	2	1	1	0	0	0
hAT-N74_DR_dup32	hAT-N74_DR_dup32	0	0	0	0	0	0	2	0	1	1	0	0	0	0	0	0	0	0	0	1	2	1	1	3	1	0	0	1	0	0	0	0	0	0	1	0	0	0	0	0	0	0	0	0	0	0	1	0
EnSpm-21_DR_dup304	EnSpm-21_DR_dup304	2	1	2	1	1	4	8	1	5	5	1	4	2	3	1	5	4	0	2	0	6	0	6	4	1	0	0	0	0	1	1	0	1	0	2	0	0	0	1	2	0	1	1	2	2	2	2	1
Mariner-N38_DR_dup2597	Mariner-N38_DR_dup2597	0	0	0	0	0	0	0	0	0	0	0	0	0	0	0	0	0	0	0	0	0	0	0	0	0	0	0	0	0	0	0	0	0	0	0	0	0	1	0	1	3	1	0	0	0	0	0	0
hAT-N35B_DR_dup199	hAT-N35B_DR_dup199	0	0	3	2	1	3	3	3	4	1	1	1	4	1	5	1	1	2	5	1	4	1	0	4	3	1	3	0	3	3	0	4	4	1	2	2	0	1	2	3	2	4	1	3	0	1	2	3
ERV1-N3-I_DR_dup575/576/578	ERV1-N3-I_DR_dup575/576/578	36	14	33	34	27	47	49	27	44	34	26	23	19	38	19	25	35	25	36	31	17	22	26	24	20	11	15	21	21	19	14	17	25	19	24	24	12	62	12	21	30	12	11	17	30	28	23	39
DNA2-17_DR_dup73	DNA2-17_DR_dup73	10	12	5	11	2	8	12	7	19	19	4	9	8	5	14	11	16	4	14	9	9	8	3	7	9	5	7	3	4	4	5	5	3	8	10	10	6	7	5	6	8	13	9	13	12	15	9	3
EnSpm-21_DR_dup308	EnSpm-21_DR_dup308	22	15	12	17	22	27	24	23	13	17	15	14	23	21	15	27	29	17	23	29	13	16	11	14	13	5	10	10	7	10	5	11	6	27	15	23	16	18	12	7	12	8	26	18	8	4	8	19
DNA-N43_DR_dup546	DNA-N43_DR_dup546	49	48	36	57	49	49	79	82	56	62	35	42	45	45	29	55	43	27	65	32	43	41	18	20	29	24	38	26	36	24	32	26	37	41	53	28	40	83	18	26	36	31	18	47	36	44	28	30
DNA-N43_DR_dup547	DNA-N43_DR_dup547	5	2	22	5	6	4	9	29	8	5	29	2	5	4	3	17	18	1	3	20	0	3	0	27	4	2	1	8	2	3	3	1	5	6	13	6	2	5	4	1	20	2	21	4	2	10	19	23
ERV1-N3-I_DR_dup577	ERV1-N3-I_DR_dup577	18	37	12	17	17	28	23	32	24	27	12	16	23	21	28	27	30	19	14	6	36	35	10	5	18	24	24	1	11	12	20	18	16	29	13	9	38	33	29	7	6	24	20	17	18	2	9	9
EnSpm-N48B_DR_dup683	EnSpm-N48B_DR_dup683	6	2	5	2	3	2	6	4	6	13	4	5	0	1	0	2	3	0	2	4	2	0	0	2	1	3	3	0	1	0	0	2	2	4	0	0	0	6	2	2	2	3	2	3	2	4	4	0
hAT-N94_DR_dup92	hAT-N94_DR_dup92	0	0	0	0	0	0	0	0	0	0	0	0	0	0	0	0	0	0	0	0	0	0	0	0	0	1	0	0	0	0	0	0	0	0	0	0	0	0	0	0	0	1	1	0	0	0	0	0
LTR-19_DR-LTR_dup46	LTR-19_DR-LTR_dup46	0	0	0	0	0	0	0	0	0	0	0	0	0	0	0	0	0	0	0	0	0	0	0	0	0	1	0	0	0	0	0	0	0	0	0	1	0	0	0	0	0	0	0	0	0	0	0	0
ENSPM-6_DR_dup1869/1871	ENSPM-6_DR_dup1869/1871	0	5	4	0	0	4	1	1	7	4	0	0	1	7	8	1	2	1	2	2	1	1	0	0	0	1	0	0	0	0	1	0	1	0	0	0	0	1	0	0	1	0	1	1	0	0	1	0
Kolobok-N16_DR_dup268	Kolobok-N16_DR_dup268	0	0	0	0	0	0	0	0	0	0	0	0	0	0	0	0	0	0	0	0	0	2	0	1	2	1	1	0	0	1	0	0	0	2	0	1	0	0	0	0	6	0	1	0	1	4	2	3
DNA8-7_DR_dup127	DNA8-7_DR_dup127	0	0	0	0	0	0	0	0	0	0	1	0	1	0	0	1	1	2	1	0	0	1	1	0	2	2	3	1	1	0	3	3	6	3	6	4	8	12	1	5	4	5	3	6	3	3	6	2
Helitron-N3_DR_dup469	Helitron-N3_DR_dup469	21	22	27	23	21	13	28	22	23	24	41	24	29	25	18	31	33	33	37	27	20	22	29	25	24	28	23	28	14	29	21	26	33	38	29	25	31	27	23	24	13	16	15	16	15	9	17	17
DNA2-2_DR_dup132	DNA2-2_DR_dup132	0	0	0	0	0	0	2	0	1	0	1	1	0	0	2	4	4	3	0	0	14	16	12	10	17	62	40	57	47	45	51	65	75	83	72	44	36	41	63	29	22	30	11	48	41	21	31	26
EXPANDER1_DR_dup334	EXPANDER1_DR_dup334	0	0	0	0	0	2	2	1	3	1	1	1	0	1	1	1	1	2	2	3	14	18	15	20	14	78	54	84	59	49	82	69	94	64	70	65	49	54	71	70	43	34	41	32	52	38	31	45
Mariner-N38_DR_dup2599	Mariner-N38_DR_dup2599	0	0	0	0	0	0	0	0	0	0	0	0	0	0	0	0	0	0	0	1	12	7	9	6	4	24	50	31	17	16	15	36	27	29	54	21	42	20	34	14	23	5	7	28	27	30	51	33
HATN6_DR_dup129	HATN6_DR_dup129	0	0	0	0	0	1	0	0	0	0	0	0	0	0	0	0	0	0	0	0	4	0	4	15	3	12	10	15	20	29	24	13	16	11	15	13	12	14	17	24	11	10	11	11	9	8	11	8
hAT-N164B_DR_dup33	hAT-N164B_DR_dup33	0	0	0	0	0	0	0	0	0	0	0	0	0	0	0	0	0	0	0	0	4	7	2	1	2	14	16	10	9	18	7	8	8	9	11	6	6	5	5	7	3	1	3	2	5	1	1	4
ANGEL_dup2758	ANGEL_dup2758	0	0	0	0	1	1	1	0	0	0	11	4	4	12	2	4	4	2	5	1	1	4	8	2	5	11	9	7	3	9	14	4	12	26	9	14	8	13	7	7	5	5	10	9	8	4	8	4
HAT1-N1B_DR_dup81	HAT1-N1B_DR_dup81	2	3	2	0	0	0	4	0	1	3	14	8	13	12	9	18	14	6	6	7	17	28	21	30	24	57	40	60	54	42	51	61	61	55	46	40	40	51	54	46	47	34	46	42	38	20	33	32
HAT1-N1B_DR_dup82	HAT1-N1B_DR_dup82	0	0	0	0	0	1	2	0	1	1	9	9	6	10	3	1	7	3	1	7	17	11	13	9	10	24	23	19	7	1	11	16	25	10	10	29	30	14	10	33	6	5	8	14	13	18	5	21
DNA2-14_DR_dup104/105	DNA2-14_DR_dup104/105	0	0	0	0	0	0	0	0	0	0	0	0	0	0	0	0	3	0	0	0	2	1	0	0	0	9	0	1	1	0	2	0	4	1	1	2	0	0	0	5	1	0	3	0	1	0	0	8
HAT1-N1B_DR_dup83	HAT1-N1B_DR_dup83	1	0	1	2	0	0	0	0	1	1	0	3	2	1	1	2	5	6	8	2	4	13	9	0	8	5	24	11	16	28	14	27	27	27	13	10	28	7	24	10	6	13	12	10	19	9	6	14
HAT1-N1B_DR_dup84	HAT1-N1B_DR_dup84	1	0	0	0	1	0	0	0	0	1	1	4	2	7	6	4	2	4	3	6	9	11	13	16	9	25	23	41	27	17	25	12	31	22	29	28	18	9	31	21	22	12	5	19	13	19	20	5
DNAX-18_DR_dup241	DNAX-18_DR_dup241	0	0	0	0	1	0	0	1	0	0	0	0	0	1	1	0	0	2	1	0	6	1	0	6	3	7	9	3	9	10	1	5	3	5	10	7	10	20	8	10	15	4	11	4	16	16	5	10
HE2_DR_dup431	HE2_DR_dup431	1	0	0	0	0	0	0	0	0	0	0	0	0	0	0	0	0	0	0	0	0	0	0	0	0	0	0	0	0	0	0	0	1	0	0	0	1	0	0	0	1	0	0	1	1	0	0	0
Mariner-N38_DR_dup2600	Mariner-N38_DR_dup2600	0	0	0	0	0	0	0	1	0	0	0	0	0	0	1	0	0	0	0	0	0	0	0	0	0	0	0	0	0	0	0	0	0	0	0	0	5	0	0	0	8	0	7	3	2	0	0	0
Helitron-N3_DR_dup471	Helitron-N3_DR_dup471	0	0	0	0	0	0	0	0	0	0	0	0	0	0	0	0	0	0	0	0	0	0	0	0	0	0	0	0	0	0	0	0	0	0	0	0	1	0	0	1	4	1	5	6	4	2	0	0
Mariner-N38_DR_dup2601	Mariner-N38_DR_dup2601	0	0	0	0	0	0	0	0	0	0	0	0	0	0	0	0	0	0	0	0	0	0	0	0	0	0	0	0	0	0	0	0	0	0	0	0	0	3	1	0	2	10	3	8	5	0	0	0
Dada-tL_DR_dup299	Dada-tL_DR_dup299	1	1	2	4	2	2	5	5	4	8	0	4	5	0	4	3	3	4	3	4	7	5	6	2	3	5	2	0	2	3	1	4	3	2	4	1	4	1	0	1	3	4	4	6	3	4	5	4
TDR3B_dup191	TDR3B_dup191	24	22	19	13	15	10	10	12	12	11	25	24	25	21	19	17	26	22	19	16	10	14	15	15	13	6	7	7	4	9	9	3	10	9	5	5	3	6	8	1	5	5	11	9	7	6	4	6
Gypsy47-I_DR_dup48	Gypsy47-I_DR_dup48	2	6	4	2	2	3	4	2	2	1	10	5	4	2	5	1	5	1	5	6	3	6	2	3	3	1	1	0	3	1	2	1	2	3	2	1	1	3	1	4	1	0	0	3	3	0	2	3
DNA-2-30B_DR_dup467	DNA-2-30B_DR_dup467	9	6	6	6	4	7	8	14	7	7	49	38	47	64	52	60	45	34	44	44	36	38	57	32	28	11	15	17	12	6	7	5	9	5	8	3	2	4	9	5	5	5	7	10	6	12	10	20
piggyBac-1_DR_dup5	piggyBac-1_DR_dup5	3	3	4	0	1	5	7	6	9	0	21	12	18	18	12	13	22	23	26	18	7	17	12	15	17	1	5	4	4	1	0	2	3	2	2	0	1	1	5	0	5	2	4	2	2	2	2	2
Mariner-N38_DR_dup2605	Mariner-N38_DR_dup2605	0	0	0	0	0	0	0	0	0	0	0	0	0	0	0	0	0	0	0	0	0	0	0	1	0	0	0	0	1	0	0	1	0	0	0	0	0	0	0	0	0	0	1	0	0	0	0	0
Gypsy94-I_DR_dup3	Gypsy94-I_DR_dup3	1	0	0	0	1	0	0	0	0	0	0	0	0	0	0	0	0	0	0	0	0	0	0	0	0	0	0	0	0	0	0	0	0	0	0	0	0	0	0	0	0	0	0	0	0	2	2	1
DNA-2-30_DR_dup135	DNA-2-30_DR_dup135	0	0	0	0	0	0	1	0	0	0	1	1	0	0	0	0	0	0	0	0	0	0	0	0	0	0	0	0	0	0	0	0	0	0	0	0	0	0	0	0	0	0	1	0	0	2	0	1
DNA-2-30B_DR_dup476	DNA-2-30B_DR_dup476	0	0	0	0	1	0	0	0	0	0	0	0	1	0	0	0	0	0	0	0	0	0	0	0	1	1	0	0	0	1	0	0	0	1	0	0	0	0	0	0	0	0	2	1	0	2	7	8
Mariner-N38_DR_dup2611	Mariner-N38_DR_dup2611	0	0	0	0	0	0	0	0	0	0	0	0	0	0	0	0	0	0	0	0	0	0	0	0	0	0	0	0	0	0	0	0	0	0	0	0	0	0	0	1	1	1	0	0	0	0	0	0
Mariner-N38_DR_dup2619	Mariner-N38_DR_dup2619	0	0	0	0	0	0	0	0	0	0	0	0	0	0	0	0	0	0	0	0	0	0	0	0	0	0	0	0	0	0	0	0	0	0	0	0	0	0	0	0	1	0	0	0	0	0	0	0
EnSpm-N27B_DR_dup383	EnSpm-N27B_DR_dup383	0	0	0	0	0	0	0	0	0	0	0	0	0	0	0	0	0	0	0	0	0	0	0	0	0	2	2	0	0	3	0	3	0	2	1	3	6	6	0	3	3	7	1	3	4	1	2	3
HE1_DR1_dup2315	HE1_DR1_dup2315	0	0	0	0	0	0	0	0	0	0	0	0	0	0	0	0	0	0	0	0	0	0	0	0	1	0	2	1	2	2	5	0	2	2	3	3	5	2	4	7	4	7	3	2	3	3	0	3
EnSpm-9_DR_dup528	EnSpm-9_DR_dup528	12	6	7	7	12	11	12	12	13	10	0	7	10	3	2	4	3	4	4	2	2	2	2	1	1	0	0	0	1	0	0	2	0	0	0	0	0	0	0	0	0	1	0	0	1	0	0	3
EnSpm-22N2_DR_dup181	EnSpm-22N2_DR_dup181	0	0	0	0	0	0	0	0	0	0	0	0	0	0	0	0	0	0	0	0	0	0	0	2	2	3	2	0	9	4	11	5	10	13	9	7	3	11	5	8	12	10	7	15	11	11	8	10
DNA13TA1a_DR_dup122	DNA13TA1a_DR_dup122	0	0	0	0	0	0	0	0	0	0	0	0	0	0	0	0	0	0	0	0	3	0	0	2	2	1	2	4	0	2	2	5	4	1	3	1	1	4	2	3	4	2	0	1	4	4	6	1
SINE2-5_DR_dup469	SINE2-5_DR_dup469	0	0	0	0	0	0	0	0	0	0	0	0	0	0	0	0	0	0	0	0	0	3	0	0	0	4	1	4	5	7	9	13	16	15	9	14	5	6	19	2	7	4	12	12	6	5	6	11
Mariner-N7_DR_dup237	Mariner-N7_DR_dup237	0	0	0	0	0	0	0	0	0	0	0	0	0	0	0	0	0	0	0	0	0	0	0	2	2	4	4	2	3	2	1	8	8	4	9	3	4	1	6	5	13	5	5	7	8	8	8	9
TDR1_dup110	TDR1_dup110	0	0	0	0	0	0	0	0	0	0	0	0	0	0	0	0	0	0	0	0	0	0	0	0	1	2	2	2	0	2	2	0	2	2	2	2	4	5	6	4	3	3	5	5	2	4	3	2
BEL-64_DRe-I	BEL-64_DRe-I	0	5	3	1	0	5	3	0	5	1	22	31	22	22	22	33	32	25	25	23	11	17	7	12	5	2	2	2	2	0	1	2	1	3	1	2	0	6	1	2	3	6	1	4	3	3	1	3
EnSpm-N16_DR_dup195/196	EnSpm-N16_DR_dup195/196	0	0	0	0	0	0	0	0	0	0	1	0	1	0	0	1	0	1	0	0	0	0	0	0	0	0	0	0	1	0	0	0	0	0	0	0	0	0	0	0	0	0	0	0	0	0	0	0
TDR13_dup1119	TDR13_dup1119	0	0	0	0	0	0	0	0	0	0	1	1	0	0	0	1	2	1	0	0	1	0	0	0	0	1	0	2	0	0	0	0	0	0	0	0	0	0	0	0	1	0	0	0	0	0	2	1
EnSpm-6N1_DR_dup1115	EnSpm-6N1_DR_dup1115	0	0	0	0	0	0	0	0	0	0	0	0	0	0	0	0	0	0	0	0	0	0	0	0	0	0	0	0	0	0	0	0	0	0	0	0	1	0	0	0	0	0	1	0	1	0	0	1
hAT-N177_DR_dup89	hAT-N177_DR_dup89	0	0	0	0	0	0	0	0	1	0	0	0	0	0	0	0	0	0	0	0	0	0	0	0	0	0	0	0	0	0	0	0	0	0	0	0	0	0	0	0	1	0	0	0	1	0	0	0
DNA-1-3_DR_dup133	DNA-1-3_DR_dup133	0	0	0	0	0	0	0	0	0	0	0	0	0	0	0	0	0	0	0	0	0	0	0	0	0	0	0	0	0	0	0	0	0	0	0	0	0	0	0	0	0	0	0	0	1	0	0	1
TE-X-1B_DR_dup92	TE-X-1B_DR_dup92	0	0	0	0	0	0	0	0	0	0	0	0	0	0	0	0	0	0	0	0	0	0	0	0	0	0	0	0	0	0	0	0	0	0	0	0	0	0	0	0	0	0	0	0	1	0	1	0
DNA-1-3B_DR_dup118	DNA-1-3B_DR_dup118	0	0	0	0	0	0	0	0	0	0	0	0	0	0	0	0	0	0	0	0	0	0	0	0	0	0	0	0	0	0	0	0	0	0	0	0	0	0	0	0	0	0	0	1	1	0	1	0
LTR-11_DR-LTR_dup377	LTR-11_DR-LTR_dup377	0	0	0	0	0	0	0	0	0	0	0	0	0	0	0	0	0	0	0	0	0	0	0	0	0	0	0	0	0	0	0	0	0	1	0	0	0	0	0	0	0	0	0	0	0	0	0	0
LTR-11_DR-LTR_dup378	LTR-11_DR-LTR_dup378	0	0	0	0	0	0	0	0	0	0	0	0	0	0	0	0	0	0	0	0	0	0	0	0	0	0	0	0	0	0	0	0	0	0	0	0	0	0	0	0	1	0	1	1	1	0	2	1
piggyBac-N3_DR_dup63	piggyBac-N3_DR_dup63	0	0	0	0	0	0	0	0	0	0	0	0	0	0	0	0	0	0	0	0	2	4	3	3	3	7	3	1	2	4	6	5	12	8	2	2	4	0	3	2	4	1	2	4	3	1	5	2
ERV1-N1-LTR_DR_dup16_I_DR_dup114/115	ERV1-N1-LTR_DR_dup16_I_DR_dup114/115	0	0	0	0	0	0	0	0	0	0	0	0	0	0	0	0	0	0	0	0	5	9	2	2	3	17	14	9	10	8	7	6	7	9	4	11	7	4	12	4	4	2	3	1	3	8	2	2
hAT-N38_DR_dup184	hAT-N38_DR_dup184	0	0	0	0	0	0	0	0	0	0	0	0	0	0	0	0	0	0	0	0	5	1	2	1	0	6	9	3	5	4	3	4	8	6	1	8	4	10	7	3	3	3	0	4	1	0	1	1
HATN11B_DR_dup162	HATN11B_DR_dup162	0	0	0	0	0	0	0	0	0	0	0	0	0	0	0	1	1	0	0	0	1	2	1	2	0	1	2	6	3	2	0	1	7	2	5	5	3	10	7	2	0	0	1	2	3	1	0	1
RTEX-2_DR_dup96	RTEX-2_DR_dup96	23	11	17	15	24	34	32	40	34	31	52	80	78	93	95	89	97	86	98	78	140	112	148	108	122	182	160	175	159	187	147	203	213	184	265	184	204	244	183	192	124	136	108	129	154	137	172	137
EnSpm-22N2_DR_dup182	EnSpm-22N2_DR_dup182	0	0	0	0	0	0	0	0	0	0	0	0	0	0	0	0	0	0	0	0	0	0	11	0	0	20	0	1	23	0	0	0	0	0	3	131	2	27	0	2	0	18	0	338	1	0	3	14
LOOPERN6B_DR_dup218	LOOPERN6B_DR_dup218	0	0	0	0	0	0	0	0	0	0	0	0	0	0	0	0	0	0	0	0	0	0	2	0	0	13	9	7	10	7	24	16	27	22	16	2	2	2	2	3	4	7	8	13	6	9	8	7
TDR9_dup348	TDR9_dup348	0	0	0	0	0	0	0	0	0	0	1	0	0	0	1	0	0	0	0	0	0	0	0	0	0	2	1	0	1	7	4	7	5	4	3	2	1	2	4	4	1	0	3	6	2	1	1	2
EnSpm-N42B_DR_dup217	EnSpm-N42B_DR_dup217	0	0	0	0	0	0	0	0	0	0	0	1	0	0	0	0	0	0	0	0	0	1	0	0	1	25	15	12	12	12	19	16	21	38	27	5	7	10	12	7	10	5	11	4	15	10	10	6
DNA-6-N8_DR_dup79	DNA-6-N8_DR_dup79	1	0	1	0	0	0	1	0	1	0	0	0	0	0	0	0	0	0	0	1	1	3	1	1	0	0	1	0	1	1	2	0	0	1	4	0	0	2	0	0	0	1	1	0	1	0	2	1
DNA-2-30B_DR_dup548	DNA-2-30B_DR_dup548	18	18	23	17	17	23	14	25	12	19	12	10	9	15	13	19	21	20	13	9	11	18	20	22	9	20	17	25	25	22	18	20	16	26	26	25	23	31	28	31	55	66	50	64	60	47	46	66
Harbinger3N_DR_dup116	Harbinger3N_DR_dup116	0	0	0	0	0	0	0	0	0	0	0	0	0	0	0	0	0	0	0	0	0	0	0	0	0	6	1	4	1	1	8	5	8	3	2	3	2	1	2	1	0	1	2	4	4	0	4	1
hAT-N21B_DR_dup765	hAT-N21B_DR_dup765	0	0	0	0	0	1	0	1	0	0	0	0	0	0	0	0	0	1	0	0	0	0	0	1	1	0	1	0	0	0	0	0	0	0	0	0	0	0	0	0	1	1	4	4	2	1	1	0
TDR13D_dup335	TDR13D_dup335	0	0	0	0	0	0	0	0	0	0	0	0	0	0	0	0	0	0	0	0	0	0	1	0	0	0	0	0	0	0	0	0	0	0	0	0	0	1	0	0	6	3	3	2	2	2	4	1
hAT-N47B_DR_dup177	hAT-N47B_DR_dup177	0	0	0	0	0	0	0	0	0	0	0	0	0	0	0	0	0	0	0	0	0	0	0	0	0	0	0	0	0	0	0	0	0	0	0	0	0	0	0	0	0	0	0	0	0	0	0	0
EnSpm-17_DR_dup569	EnSpm-17_DR_dup569	0	0	0	0	0	0	0	0	0	0	0	0	0	0	0	0	0	0	0	0	0	0	0	0	0	0	0	0	0	0	0	0	0	0	0	0	0	0	0	0	0	0	0	0	0	0	2	0
PROTOP1_DR_dup53	PROTOP1_DR_dup53	0	0	0	0	0	0	0	0	0	0	0	0	0	0	0	0	0	0	0	0	0	0	0	0	0	0	0	0	0	0	0	0	0	0	0	0	0	1	0	1	0	1	0	1	1	1	4	2
TDR9_dup349	TDR9_dup349	0	0	0	0	0	0	0	0	0	0	0	0	0	0	0	0	0	0	0	0	0	0	0	0	0	0	0	0	0	0	0	0	0	0	0	0	0	0	0	0	0	0	1	0	0	1	0	0
Harbinger-N30_DR_dup74	Harbinger-N30_DR_dup74	0	0	0	0	0	0	0	0	0	0	0	0	0	0	0	0	0	0	0	0	0	0	0	0	0	0	0	0	0	0	0	0	0	0	0	0	0	0	0	0	1	0	0	0	0	4	1	2
HarbingerN2_DR_dup112	HarbingerN2_DR_dup112	0	0	0	0	0	0	0	0	0	0	0	0	0	0	0	0	0	0	0	0	0	0	0	0	0	0	0	0	0	0	0	0	0	0	0	2	0	0	0	0	3	1	2	1	0	2	1	2
hAT-N37_DR_dup23	hAT-N37_DR_dup23	0	0	0	0	0	0	0	0	0	0	0	0	0	0	0	0	0	0	0	0	0	1	0	0	0	0	0	0	0	0	0	0	0	0	0	0	1	0	1	0	1	1	1	3	1	2	1	0
DNA9TA1_DR_dup253	DNA9TA1_DR_dup253	0	0	0	0	0	0	0	0	0	0	0	0	0	0	0	0	0	0	0	0	2	1	2	2	0	2	3	0	0	0	0	2	0	1	2	13	1	5	3	3	1	2	1	0	3	0	0	0
DNA2-16_DR_dup1172	DNA2-16_DR_dup1172	20	12	12	20	24	29	35	38	23	40	1	6	7	5	5	16	14	7	11	18	8	4	7	5	4	3	5	14	2	2	3	12	6	6	4	4	6	6	6	4	9	3	7	10	9	5	9	11
hAT-N183_DR_dup52	hAT-N183_DR_dup52	13	13	17	23	18	60	48	53	29	60	11	27	17	13	19	56	31	20	36	41	42	42	52	33	22	30	23	37	35	25	13	24	14	24	8	14	14	8	17	9	18	8	19	23	12	11	14	24
Kolobok-N15_DR_dup120	Kolobok-N15_DR_dup120	41	31	22	31	16	86	54	73	51	62	28	19	32	18	31	56	73	63	37	47	27	35	73	23	43	27	21	44	28	34	5	19	10	8	16	12	7	4	8	5	6	8	8	12	3	13	8	10
Kolobok-N15_DR_dup121	Kolobok-N15_DR_dup121	66	94	108	75	85	206	276	217	239	222	163	201	172	154	180	260	224	160	251	189	232	221	151	216	174	97	91	106	146	77	44	62	62	67	73	58	46	40	33	30	68	65	66	69	61	63	53	61
hAT-N196_DR_dup2	hAT-N196_DR_dup2	24	21	16	17	13	56	65	75	59	81	75	57	78	48	53	88	97	70	74	72	59	69	40	72	59	21	25	31	40	17	14	13	24	20	15	17	12	7	9	17	14	17	12	13	17	11	11	12
TDR2_dup706	TDR2_dup706	0	0	0	0	0	0	0	0	0	0	0	0	0	0	0	0	0	0	0	0	1	0	0	1	0	1	0	6	1	0	0	2	3	1	0	2	5	0	2	0	4	1	0	3	0	1	2	0
DIRS-4N5-LTR_DR_dup10	DIRS-4N5-LTR_DR_dup10	0	0	0	0	0	0	0	0	0	0	0	0	0	0	0	0	0	0	0	0	0	0	2	0	1	2	3	2	3	1	3	4	3	7	3	0	4	3	1	5	5	3	2	7	4	8	3	7
HE1_DR1_dup2379	HE1_DR1_dup2379	0	0	0	0	0	0	0	0	0	0	0	0	0	0	0	0	0	0	0	0	2	1	1	0	0	1	4	1	0	5	4	1	0	7	3	0	1	0	1	1	4	0	2	2	0	5	5	3
hAT-N30_DR_dup78	hAT-N30_DR_dup78	0	0	0	0	0	0	0	0	0	0	0	0	0	2	0	0	0	0	0	0	0	0	0	2	0	2	0	0	0	1	0	2	0	1	0	2	3	0	1	3	1	2	2	0	3	4	2	2
EnSpm-N10_DR_dup707	EnSpm-N10_DR_dup707	0	0	0	0	0	0	1	1	1	1	9	14	16	11	12	1	2	1	3	5	1	3	0	8	3	3	6	0	3	3	2	0	0	0	1	1	4	3	6	4	12	8	15	5	10	9	10	7
EnSpm-N31_DR_dup52	EnSpm-N31_DR_dup52	0	0	0	0	1	0	0	0	0	0	15	9	6	8	11	7	17	7	11	11	13	12	9	11	5	9	13	16	16	7	3	19	10	15	19	11	10	5	10	5	17	12	14	15	14	12	7	8
[truncated: 44,382 more rows]
[truncated: 42 more columns]
