# Supplementary material for: Zebrafish transposable elements show extensive diversification in age, genomic distribution, and developmental expression
Source: Genome Res. 2022 Jul;32(7):1408–23. doi: 10.1101/gr.275655.121 (PMC9341512; doi:10.1101/gr.275655.121)
Supplement: Supplemental Material [file supp_gr.275655.121_Supplementary_data_6.tar.gz]

Archive with 10 entries (9 files):
- ./._Chang-supp_data_6
- Chang-supp_data_6
- Chang-supp_data_6/._umap_coor.csv
- Chang-supp_data_6/umap_coor.csv
- Chang-supp_data_6/._after_seurat.matrix
- Chang-supp_data_6/after_seurat.matrix
- Chang-supp_data_6/._all_r5.8_dim143_batchcorrectedMT_markers0724_0.2_pos_0.2diff.txt
- Chang-supp_data_6/all_r5.8_dim143_batchcorrectedMT_markers0724_0.2_pos_0.2diff.txt
- Chang-supp_data_6/._readme.txt
- Chang-supp_data_6/readme.txt
