# Supplementary material for: Zebrafish transposable elements show extensive diversification in age, genomic distribution, and developmental expression
Source: Genome Res. 2022 Jul;32(7):1408–23. doi: 10.1101/gr.275655.121 (PMC9341512; doi:10.1101/gr.275655.121)
Supplement: Supplemental Material [file supp_gr.275655.121_Supplementary_data_6.tar.gz › Chang-supp_data_6/umap_coor.csv]

Barcode	UMAP_1	UMAP_2
ZF30.DS5b_GACCAATCCCAG	1.94701743215392	-1.14277987732357
ZF30.DS5b_GCTAACGCGTAA	2.18207228273223	-7.28590338482327
ZF30.DS5b_GTAAGCGTAGGA	2.69775283426116	-11.5203599239773
ZF30.DS5b_ATAACGCCTCTC	1.22725111335586	-8.16374390377468
ZF30.DS5b_ATAACGCCTCTN	2.39261508077453	-7.60921471371121
ZF30.DS5b_ATAACGCCTCTT	2.12016248792479	-6.11208765758938
ZF30.DS5b_CCCTGCTCACTC	4.15224397271941	-0.706097176212733
ZF30.DS5b_AGGAAACACTCG	2.0545411118872	-1.50434642090267
ZF30.DS5b_ACCCCGGCTGGT	-0.490014790593882	-0.689219644207423
ZF30.DS5b_TCGCAAACTGCA	-2.42627537161042	-5.92016833080715
ZF30.DS5b_TTCGAAGCAGCT	2.33113169759582	-1.21101813568539
ZF30.DS5b_CTCTGGACGCTA	-1.63424384504487	-0.427689542908137
ZF30.DS5b_ATAACCAGGTGA	2.15165150255034	-7.16290133251614
ZF30.DS5b_ACGCCCCCAAAT	1.47034525960753	-1.05743270172543
ZF30.DS5b_CCAAGGCTCATT	0.927855760753851	-7.72387211574978
ZF30.DS5b_TCAGGAAGATTT	1.07771658986876	-1.68590204967923
ZF30.DS5b_AGATTCGCGACC	2.72557842820952	-7.02606003536648
ZF30.DS5b_GACGATCGGGCA	1.70211207956145	-7.95205586208767
ZF30.DS5b_TATTGCTATCCA	-1.34653925806214	-7.69483940853543
ZF30.DS5b_GTTAGCTATTGC	1.54537367910216	-1.46273939861721
ZF30.DS5b_TCACGGTCTCCN	2.5121005782492	-7.90322678341336
ZF30.DS5b_GACATCGAGGGG	2.5991252669699	-0.894506862301295
ZF30.DS5b_GATTACTGCCCT	1.87425434678863	-8.89587776913113
ZF30.DS5b_TGCCTAGCTGCA	-0.674584507047434	-8.05831520809597
ZF30.DS5b_GGTGAATCGCAA	0.0737104424841211	-7.96182625545925
ZF30.DS5b_AACGAAGTTGGG	3.49244749635528	-1.33749776138729
ZF30.DS5b_GTATCACCACTG	0.299831778705816	-0.810374310154384
ZF30.DS5b_GTTACGCGGACG	0.61757636159728	-7.02992670788235
ZF30.DS5b_AGGCGATCGATC	-4.0411175480478	-5.44633953823513
ZF30.DS5b_GGATGGCTGTAN	1.43862402528594	-7.90663616909451
ZF30.DS5b_TCCGCCGGTATG	1.20059448570083	-8.09111778988308
ZF30.DS5b_CGTGCAGAGAAT	2.22609269708465	-7.81523316158718
ZF30.DS5b_CTGAAAGCCTGG	2.53067147821258	-1.5570816303677
ZF30.DS5b_ATTGCGGAGGCT	-2.49737226873567	-7.254565169949
ZF30.DS5b_GTGCTCTTAACC	0.840862513483267	-7.06354944958157
ZF30.DS5b_CCTAGGAAGTCA	3.89598453134368	-0.177003493446773
ZF30.DS5b_CCGATGCCTGTA	-1.18979859262635	-0.43616222395367
ZF30.DS5b_TGATATCCGTCA	0.363014624417524	-2.33180873646206
ZF30.DS5b_TAAGGACCTGAG	-0.675331949292918	-7.50321715130276
ZF30.DS5b_GCAAATCTAGGG	-0.979110716878672	-7.52067320599026
ZF30.DS5b_AACCATTACATA	1.65121865361999	-0.85330956234402
ZF30.DS5b_CACGACGTTGAC	3.15810477823089	-1.21332865013546
ZF30.DS5b_GAACCGAGATAC	-0.567728160917063	-7.89958756222195
ZF30.DS5b_AGCTCAGCATCA	1.51652729600738	-7.40995400204129
ZF30.DS5b_TCGGGATAATTC	3.03394210428069	-1.40778641952938
ZF30.DS5b_AGAGTGACATAC	4.12573921769927	-0.883209278721278
ZF30.DS5b_TTGTCTTGATGC	0.0175638207800195	-7.33008234753079
ZF30.DS5b_GAACAGAGGTCC	1.85862660497497	-7.55385916485256
ZF30.DS5b_TGCATTAGACAG	3.66841185182403	-1.15142708076901
ZF30.DS5b_AATGTTGGGAGG	-0.468050538598795	-7.73245613827175
ZF30.DS5b_ACTAGAATAATC	-2.89957249075105	0.215301031332547
ZF30.DS5b_AGTTGAGGGAAG	2.24422752946685	-8.30977146877713
ZF30.DS5b_CTGTTTTGTTCA	2.82480847925017	-1.6764606739468
ZF30.DS5b_AATAACGAGGCG	1.83554267972777	-1.67963593258328
ZF30.DS5b_TCCGTGGAATGC	2.46341669648955	-7.78003685726589
ZF30.DS5b_CGGCCGCGTGGA	1.91714513391326	-0.889890363354152
ZF30.DS5b_TCGCTCGGCAAG	-2.57466804891755	-6.01902716412014
ZF30.DS5b_GACATAGCGAAC	-2.37178170591523	-7.39596503033108
ZF30.DS5b_ATGGCCGGGGAA	3.36991322130034	-1.85523813023037
ZF30.DS5b_CGCTTTGTGATC	1.51939869016479	-1.18746035351223
ZF30.DS5b_TCTATTCGTATA	1.96177625745604	-7.80160515560574
ZF30.DS5b_GTGGTTATAATC	2.58458435624907	-8.45371239437527
ZF30.DS5b_GGTACTTACGAG	2.48714768976043	-8.40020840420193
ZF30.DS5b_AGTTTAAGCCTT	2.89947545617888	-7.33256047024197
ZF30.DS5b_CTACCGGGCAGA	2.02557993024657	-7.97976868404812
ZF30.DS5b_TCTGTAGGATCG	-1.1146860113733	-7.66721623196072
ZF30.DS5b_TCACTGGCTGGT	-2.15246260076692	-7.51136296047634
ZF30.DS5b_CTCTACCGCTAG	3.25949680894683	-1.67067854656643
ZF30.DS5b_AATCTGCGTCCG	-2.2337387791269	-7.31669228329129
ZF30.DS5b_ATTTGGGGATAG	-2.74103009611299	-7.16687004818386
ZF30.DS5b_CCGAAGTATTGN	1.86669385522674	-7.62647621883816
ZF30.DS5b_ACTCTGCGAGAG	3.2329303035147	-1.70187561764187
ZF30.DS5b_TGAAGAACCATT	1.6597485551245	-1.54712407841152
ZF30.DS5b_ACAAAGAACAGC	1.97607445806334	-6.33983509792752
ZF30.DS5b_CAAGAGGCGACA	-1.62173592954804	-0.398291757244533
ZF30.DS5b_TGCAAGATCTTT	0.134205789268713	-7.84832184566921
ZF30.DS5b_CGTCTGGTAATC	-2.63542401701142	-7.15180914654202
ZF30.DS5b_ACTGCCGGTCCA	2.35167110055755	-7.49396937145657
ZF30.DS5b_TGCTAGTTAATG	1.63295996278594	-7.66713803066677
ZF30.DS5b_CCTTAGCTCCCC	0.668542162478666	-0.763145139355128
ZF30.DS5b_ATAACTGACTAC	0.44624610940064	-6.88180201305813
ZF30.DS5b_CCACGTACCGCG	2.29720366090606	-7.62831108822293
ZF30.DS5b_TTATAGCTTCTG	1.5098941335089	-8.29154198421902
ZF30.DS5b_GTATAAGCAATN	-1.84506523519685	-7.4019736553616
ZF30.DS5b_TGGGAGATACGG	2.35729849428008	-7.43673031582302
ZF30.DS5b_CTGACCCAGTGA	-2.20851194769074	-7.33084576382107
ZF30.DS5b_TCCGAAGGTTAC	2.89826095193694	-0.772662451404994
ZF30.DS5b_CTTCCACTACCG	-0.823147415220042	-7.61852352871365
ZF30.DS5b_CAGCTGGAGGAA	2.39114677995513	-7.64669792904324
ZF30.DS5b_AAAACTAGGGCC	2.40505158990691	-7.43685000194973
ZF30.DS5b_ATCGGGTACTAG	-2.63076007276704	-7.22724240078396
ZF30.DS5b_CTGAATATTAAA	2.32314837068389	-7.46879809154934
ZF30.DS5b_GCGGTTACCCTC	1.98823392480681	-7.59240858807034
ZF30.DS5b_AGAGAATGTTAG	4.37015688508819	-0.576121201652949
ZF30.DS5b_AGCGCTACCTAA	1.89942514985869	-1.34428208126492
ZF30.DS5b_CGTGTTAGCTGG	2.05532741636107	-7.97579090847439
ZF30.DS5b_GGTCTACGTTTT	0.388915748298864	-8.399096419949
ZF30.DS5b_GCGAAAGGGGTG	0.282887787521581	-3.52204315914578
ZF30.DS5b_TTCAACGTAATA	5.6680847415335	-8.98491280331082
ZF30.DS5b_ACTGTACATCGN	1.0428177127249	-7.61977093471951
ZF30.DS5b_TGTTAAACCGTT	1.46553218454192	-7.40869562878079
ZF30.DS5b_TTGATTGGCGAA	3.16610586732696	-1.54616885437435
ZF30.DS5b_CTAGTGAGTACG	1.85203564256499	-7.77133362545437
ZF30.DS5b_TCGTTGACGATG	-2.80176436811616	-3.7205075527615
ZF30.DS5b_TTTACCCCAAAC	-3.8556812992685	-0.174497594971126
ZF30.DS5b_GCTATTTACAGC	-0.638486980497141	-7.79938977016873
ZF30.DS5b_CTCATTATTGGC	-3.04637253194978	-4.5702537800259
ZF30.DS5b_AGAGAATGTCGT	-2.88021194845368	-3.72858422054715
ZF30.DS5b_AGCTTGCGGTCC	-2.75464546590974	-7.12837546123928
ZF30.DS5b_GAGAGGGGACGG	3.0733729609854	-0.0910824741310531
ZF30.DS5b_GTGTTAGGTGTA	0.687034771741132	-7.12464754833645
ZF30.DS5b_TTCTTCCTTACC	0.29887011736701	-6.60011523022122
ZF30.DS5b_TTCTTCCTTACN	3.69630134195159	-0.457928171295589
ZF30.DS5b_GTAATCTTGAGG	1.45985806077788	-1.44047563328213
ZF30.DS5b_CGTTCTTTTGGC	1.95402157396148	-7.39614527477688
ZF30.DS5b_CGGATGACACTA	0.63820424765418	-6.82107155575222
ZF30.DS5b_TTTTTGATTTAG	1.59595096200774	-7.98556511654324
ZF30.DS5b_AGGCTTCTAATC	1.61508774846862	-7.8976430202908
ZF30.DS5b_CTGTGTTGTTTA	0.221065298617582	-7.91806023373074
ZF30.DS5b_GGGATATCGGTN	1.38007617086242	-1.34071629299588
ZF30.DS5b_GTTTTGGTCTAT	0.774199129045706	-7.64846699490017
ZF30.DS5b_GGGTAAAGTTGT	-1.68752992063691	-7.0488185192532
ZF30.DS5b_AGGTAGGCTAAG	2.03002178758452	-7.76581852688259
ZF30.DS5b_GATGAAAATCAG	2.04257512182067	-0.901460220951503
ZF30.DS5b_CCATTACCGCCC	2.49981176942656	-7.28583901180691
ZF30.DS5b_TCGCTTTGTTAC	0.129779637754659	-6.69733755840725
ZF30.DS5b_AGAGCGGTTTAA	1.81844127267669	-7.58788435711331
ZF30.DS5b_GCACGGAGGATG	5.59057533830474	-9.10080425991482
ZF30.DS5b_GGCCATTCAATG	1.94495534986327	-7.89402954830593
ZF30.DS5b_AGGACTGGCCTC	1.7555702933676	-8.80201332821316
ZF30.DS5b_TTCGACCTTACA	2.18278074354003	-7.70023911251492
ZF30.DS5b_GTTTCGGACCAA	2.64855587571929	-8.61222069515652
ZF30.DS5b_TTAGGCTCCGTC	1.88727235883544	-8.18968670620388
ZF30.DS5b_TTAGCAGGTTTG	2.80982267946074	-7.62391083492703
ZF30.DS5b_CGCAAACTTGTT	1.1518533834822	-1.11127202763027
ZF30.DS5b_CGGCCTCCATTA	2.39561069101165	-1.38237993969387
ZF30.DS5b_ATTACTTAACTN	-1.46642613321473	-7.10324900402493
ZF30.DS5b_ACCCCCTACGCN	1.52992272466491	-0.530190279621547
ZF30.DS5b_CCCCCGTTTTCG	3.13923609346221	-1.062107017178
ZF30.DS5b_TTGATGACTAAG	0.0223650643236444	-0.543740203518336
ZF30.DS5b_AGGTGGATACCC	3.96212756723235	-0.528504958290523
ZF30.DS5b_ACCGTCAGGGAC	0.887997330129842	-0.90024833931393
ZF30.DS5b_CGCATGAAGACT	1.30097377389739	-7.98395817532009
ZF30.DS5b_GCCAGCTTAGGN	0.321015738845567	-3.56047075046963
ZF30.DS5b_TGTTACGGACTT	1.97932207673858	-8.11797707333035
ZF30.DS5b_CGGAACCAGCAT	-0.122757612764139	-6.6154369617886
ZF30.DS5b_TAGCGATGTTAA	4.01458942979644	-7.83684914364285
ZF30.DS5b_GCCAACCCTGTC	5.71805298417876	-8.93580620541043
ZF30.DS5b_CTTCCACTCCGN	-2.45888864904573	0.193640688520009
ZF30.DS5b_TCGTTAGATATG	3.10021746248076	-1.49291317715115
ZF30.DS5b_GCGCGTTAGGGA	3.80671656221221	-7.95997231258816
ZF30.DS5b_ACCATTTCATAA	2.42468190282653	-6.93676464809841
ZF30.DS5b_TGTTTTGTTTCG	2.50849139779876	-1.4094609524197
ZF30.DS5b_GTGTACAGAATG	4.13312947839568	-0.45404266371197
ZF30.DS5b_AGATCTCTGGCT	-0.0114353290193274	-3.91027491344876
ZF30.DS5b_TTTCTGCGGCTT	3.20053279489348	-1.54603069080777
ZF30.DS5b_TCCCCGCTACAG	3.91360557168792	-0.130700519222682
ZF30.DS5b_GGGCTTAGTAAA	3.82156407922576	-1.11925666584439
ZF30.DS5b_TCACCCAACGAT	2.40976429075072	-1.74538200153775
ZF30.DS5b_AAGTACCTGAGG	-0.158669113218088	-6.71933787121243
ZF30.DS5b_CTGTAACTGGCC	2.76736009210418	-1.69995825542874
ZF30.DS5b_GCGCCCAGTTTC	1.69340431779693	-7.76049893154568
ZF30.DS5b_GTCCCGCACCAG	1.02922809213469	-7.15752260937161
ZF30.DS5b_CGTCTAACGGGG	-1.95675885587861	0.00286594973140419
ZF30.DS5b_GAGTCCATAGCT	3.97494971841643	-1.09685557140774
ZF30.DS5b_CACGAGTTGGTA	-2.40249884039094	-2.7984580303616
ZF30.DS5b_ATCGAAGGTGCC	2.05538165658782	-1.37868087543911
ZF30.DS5b_GCGAATCGCGTG	3.8407548674948	-0.878932526249354
ZF30.DS5b_GTCATCTCATGT	3.11604082673858	-1.66794483913845
ZF30.DS5b_AAGAGAGTTCGA	-2.41334330946137	-7.38761132015652
ZF30.DS5b_GATTTATGTCGC	1.2162351617224	-7.81982796444363
ZF30.DS5b_TCCCGTCGCGTG	2.61288893312285	-1.09191839947171
ZF30.DS5b_CGCGTGCTGCCG	2.52875030130218	-9.37292473568386
ZF30.DS5b_GAGTTAAGAAAA	3.52793133348296	-0.579650333065456
ZF30.DS5b_TCGAGATCATCG	1.74990022271941	-8.56698410763211
ZF30.DS5b_AACTTGGACAAT	5.28150189012359	-8.86678974880642
ZF30.DS5b_CATTAGCGGAGC	3.48094999879668	-0.814986755985683
ZF30.DS5b_ATACCCTTTTGA	2.07873177617858	3.58617741809421
ZF30.DS5b_TAAACAGAGCTA	1.77092552274535	-7.97387879147
ZF30.DS5b_ACCGTCTTAGTT	-1.19317793756654	-7.76490013851589
ZF30.DS5b_CTTTATCTCTTT	1.63983011335204	-7.70957653774685
ZF30.DS5b_CAGCATCTATTT	0.940383554399709	-7.61057656063504
ZF30.DS5b_TTGACGTCAGCG	2.91180241197417	-1.0841492916531
ZF30.DS5b_TTTGAGCTACAG	1.38613474458526	-7.93185322536892
ZF30.DS5b_TTTATACGCTAT	-2.9209626904123	-5.83930676235623
ZF30.DS5b_TGCGCAGATAAG	3.81835854142974	-1.34990971340603
ZF30.DS5b_TGAAGTCCGGCT	3.63789475053618	0.312849903564984
ZF30.DS5b_TAACAGTGGACA	0.304432109893064	-3.50649612202114
ZF30.DS5b_TGTCTGCTTGGG	0.999506176412801	-8.50161640896267
ZF30.DS5b_TTCCGTTAGTAN	-0.770574568807383	-7.80102913631863
ZF30.DS5b_ACTCGCCTGTGG	3.28969538301299	-1.64202969326443
ZF30.DS5b_TTGACTCGTCAC	0.102109939754705	-0.677383830685084
ZF30.DS5b_GTCCGGCCACAC	1.13577735513518	-7.4816011692471
ZF30.DS5b_AAAACACCTTGA	3.50719130128692	-1.17474286808438
ZF30.DS5b_CAGACCCTCGAA	1.33395010322402	-8.03237335934109
ZF30.DS5b_ACAGCGAGCGGA	2.56077683061431	-7.11504214062161
ZF30.DS5b_AAAGAGTCTTCC	-1.85498368650605	-7.60189812435574
ZF30.DS5b_TCCGATGGGACC	-2.59847104459931	-7.29389708294338
ZF30.DS5b_AGCGAGGCTCTC	1.95958006471465	-1.30639724983639
ZF30.DS5b_TTATGCTCTTCC	0.664495618046026	-7.09468453182644
ZF30.DS5b_CAGCCCACGGTC	1.95108485311339	-8.35145752682156
ZF30.DS5b_CAAGCCCTAGAG	-0.0669522872560218	-3.81819098247952
ZF30.DS5b_TCCGGTCGAGCT	2.47070801347564	-1.71656124844021
ZF30.DS5b_TTACTAGCCGTC	-0.0349612823121741	-7.98611443294949
ZF30.DS5b_CTGCGTCTCCCC	3.10556829065154	-1.46274857773251
ZF30.DS5b_CTACTGTTTTTC	1.12458515256713	-8.382983138699
ZF30.DS5b_TGCTCAAGTCGA	1.71692466825316	-0.814243128437465
ZF30.DS5b_TTCCCCCGCCTA	0.292641834319334	-3.25137799038357
ZF30.DS5b_TAAGTAGCTCTN	2.46853649705718	-7.43526928677029
ZF30.DS5b_CGCAAGGGTCAT	1.33235323518584	-1.13438050999111
ZF30.DS5b_AGAGTATATTCC	-0.112975179254313	-0.919040730137294
ZF30.DS5b_TTGACTGTAACT	1.89910745710204	-7.86302368893093
ZF30.DS5b_CATTCCTTATTA	2.15504348367522	-7.19183676495022
ZF30.DS5b_GGTCCAACCTTC	1.05192494481872	-7.95835964931912
ZF30.DS5b_ATTAAACCAGCC	-0.432594298421641	-7.71420948757595
ZF30.DS5b_TACCCTCTTGTT	2.87172710985015	-1.05253260387844
ZF30.DS5b_TTTGATCTAATA	2.23871123880218	-7.28458922161526
ZF30.DS5b_CAAACTCCAGTG	2.52639710992644	-7.70232193722195
ZF30.DS5b_TTGTGAAGCCCG	1.65379989236663	-0.771026780743068
ZF30.DS5b_TCAATTATCACT	1.74559581369231	-7.4237865711636
ZF30.DS5b_AATAGCATACAA	1.39353227704833	-7.32855837597317
ZF30.DS5b_GAACTATCCGAA	0.166514457166891	-6.81480496181912
ZF30.DS5b_GGTCGATTCAGT	4.24495756715606	-0.905460765499538
ZF30.DS5b_TTGCGGATATGG	1.20744294017623	-7.84352486385769
ZF30.DS5b_AGAGGCAGGTGA	1.84756374448607	-7.82038300289578
ZF30.DS5b_CGCCAACCCACC	1.22547519296477	-7.95258133663601
ZF30.DS5b_GAACGCTAAACN	-1.10217654615571	-7.71413986935086
ZF30.DS5b_CACGCACGCATN	3.31656587213347	-1.74835174335903
ZF30.DS5b_CCTGTTCACGAA	5.50526440233062	-8.97556298031277
ZF30.DS5b_GGCTAAACTAGT	0.233283922970991	-6.88978426708645
ZF30.DS5b_ATTCCGACTTAG	-2.52889645010163	-7.39391081585354
ZF30.DS5b_GATCAAACAGAA	2.43119514077971	-7.68122570766873
ZF30.DS5b_TTAACTAACGGN	1.67495596498321	-0.91864912762112
ZF30.DS5b_AAAAGTAGATAG	-2.22022998243501	-7.45305102123684
ZF30.DS5b_ACGATCGAACTG	3.78385698884795	-1.07725672974057
ZF30.DS5b_AATGTGAATGTA	2.15795099824737	-7.46591274990505
ZF30.DS5b_ACCTGGCTATGA	2.84609544366668	-1.50565879597134
ZF30.DS5b_CCGACCCTTAAT	1.80663633436034	-1.37791018738217
ZF30.DS5b_AAGTAACCAATG	2.23284983724425	-7.21173374905056
ZF30.DS5b_CGAGGGACACAC	1.49185860246489	-8.23954193844265
ZF30.DS5b_GACACCCCCGAG	-2.99191605955293	-0.0389995778984481
ZF30.DS5b_ACGGGTCTGTTC	2.64311826318572	-0.67304091705746
ZF30.DS5b_TGAGTTCGCTAT	4.24913919061492	-1.06120174183316
ZF30.DS5b_ACACGCCAGACG	-0.761939405500193	-7.8655156399197
ZF30.DS5b_TTTTTAATAGTG	2.18099176973174	-1.5436116959042
ZF30.DS5b_AGTCTGATGACC	-0.0467741182439521	-6.46023266567654
ZF30.DS5b_CTGAGCGTCAGA	-0.418482123910685	-7.67326824917263
ZF30.DS5b_GCTCAGACCCAA	2.14005374997924	-7.36172907604641
ZF30.DS5b_GTGCTGTGCCTC	3.49129521936248	-1.31468146099514
ZF30.DS5b_AACAGCGCGGTT	3.9831002959616	-0.872309258121913
ZF30.DS5b_GAGCCGTAGGCG	-1.80485260397126	-7.55349056972927
ZF30.DS5b_AGGAGTAAAGAN	2.88986122697661	-1.51030557407803
ZF30.DS5b_AGGAGTAAAGAC	2.15007555574248	-7.60533230556912
ZF30.DS5b_CGTAGTGTTGCN	3.06608784288238	-1.83552711262173
ZF30.DS5b_CACTCTCGCAAC	-2.8317099800699	-0.0337328518814498
ZF30.DS5b_CATGTGCTACAA	0.122086227834921	-6.76888888134426
ZF30.DS5b_CTGTTAGGCGGN	2.41004443258117	-8.28487007870144
ZF30.DS5b_CCTGCCCTGTAA	2.8188084372885	-0.851798942226833
ZF30.DS5b_GCGCGGCGGCAC	3.83013975709746	-1.00162284626431
ZF30.DS5b_ACTTTTATTGTN	2.11868095487426	-8.19051068081326
ZF30.DS5b_GAGCGTGTCAAT	3.03445303529571	-1.15087788357205
ZF30.DS5b_CCCCAGGGGTCN	1.29622006505797	-0.944163253445094
ZF30.DS5b_ACCTTTTATTGT	1.7820550212271	-8.32684891476101
ZF30.DS5b_CCTAGTAGATCA	1.91581797689269	-7.71537392391629
ZF30.DS5b_GGGAACCCCTCG	1.71736109346221	-1.1757488752789
ZF30.DS5b_AAAATCTAGTAA	1.42685115426848	-1.06802599682278
ZF30.DS5b_ATTTATTTGATN	3.16501605600188	-1.38799517406887
ZF30.DS5b_AGGTCGCGGAAG	0.856306255758505	-7.15492193951077
ZF30.DS5b_GTGAAGTGCCCC	0.51710961848567	-1.02511983169979
ZF30.DS5b_GGACTGCCGAGG	1.70682048887084	-1.75741570248074
ZF30.DS5b_GGCTAACCAAAT	1.7997484216101	-1.30258004917569
ZF30.DS5b_CTTCGCAGGGAC	-2.52922570615937	-7.24653380169338
ZF30.DS5b_CTTCTGGACTAA	2.52354252427886	-7.69955342068142
ZF30.DS5b_AACTCGATTTAA	2.42621052354644	-7.35805790676541
ZF30.DS5b_GACAACCAACCG	5.71878826707671	-8.91885655178494
ZF30.DS5b_GTCATTTTTTCN	3.20403850168059	-1.3748124147839
ZF30.DS5b_TGTTATGGTACA	1.53455185979674	-1.47260205997891
ZF30.DS5b_AATGTTCCGTGG	-0.867532371579905	-7.99465172542996
ZF30.DS5b_ATTGCATGTTAG	1.93874573797057	-8.61036961330838
ZF30.DS5b_GAAAAACAAAGT	-0.998846053182383	-7.55299704327053
ZF30.DS5b_AACGGCGGCGGA	3.89124333947967	-0.506260385651057
ZF30.DS5b_CACATCTTGCAC	0.176007122696142	-7.98204319729275
ZF30.DS5b_AGATATGCGATG	2.33598446935485	-8.36789791836209
ZF30.DS5b_AGCGGGGAAACA	2.76244247049163	-1.40493958248562
ZF30.DS5b_AAACTGCGCCAT	-2.49992954641511	0.381780544381673
ZF30.DS5b_GTTCTCCGGAAA	0.840496540964346	-7.24678938641018
ZF30.DS5b_GTGAAAAGGTCG	-2.73152649313142	0.148883232932622
ZF30.DS5b_CTAGTCGTATAG	1.81826448530028	-7.59523098720974
ZF30.DS5b_TCAACCGTGTGT	1.01006388753722	-7.97489445461697
ZF30.DS5b_TTATATGAGTGA	4.21872460931609	-8.3734673763699
ZF30.DS5b_GTTCACAGGTAA	4.17568600267241	-1.18567567123837
ZF30.DS5b_TGCCGTCTTGTC	-4.05773007780244	-0.0818399990982467
ZF30.DS5b_TAGCGCTAGCTA	-2.87775337606599	-7.07474701656765
ZF30.DS5b_TACAAAAACGTC	4.06240093797515	-1.18341665520138
ZF30.DS5b_ACCTAGACCGGG	0.905077815950613	-0.718934705395167
ZF30.DS5b_TCCCTGGGCTCG	2.07957887739013	-1.46853630794949
ZF30.DS5b_ATGCTTTCGTAG	1.55222082227538	-8.18426220669216
ZF30.DS5b_GCTACCGAATAG	2.3602176913626	-7.32612221493191
ZF30.DS5b_AGCAAGCGATGC	1.99646520704101	-8.02497093929714
ZF30.DS5b_TTGTACCGGCTT	3.29718363374541	-1.16868882431454
ZF30.DS5b_TTCATGGCGAGC	1.26973247617553	-8.1643027569241
ZF30.DS5b_TAGCGCTAGGGA	3.88826739877532	-0.954291274685329
ZF30.DS5b_TCCACCTGTATG	3.23814594835113	-0.315441122192805
ZF30.DS5b_ATCGGACCAACG	2.91732418626616	-0.353184809822505
ZF30.DS5b_ACAAAGGGGACA	3.33717548936675	-1.27266209377713
ZF30.DS5b_TGGTACATGGCA	0.0939065822965905	-6.70957510723538
ZF30.DS5b_CCGGGAATAGGC	1.15487134546111	-7.29967348827786
ZF30.DS5b_GTTCCCAGCCGG	-2.31383550077607	-7.40784733547634
ZF30.DS5b_CCGGTGTTAAGT	2.45396626085113	-8.53381245388455
ZF30.DS5b_TGGTTCTTAACA	0.0549239227182672	-7.75033562435574
ZF30.DS5b_GAGCAGGGCATC	0.318218172491293	-3.13310807003445
ZF30.DS5b_TGCTGAGTCGGA	3.75436413377593	-0.424283971924251
ZF30.DS5b_CTCCCTGTTTGC	1.09334248393844	-7.53599350704617
ZF30.DS5b_TTCTCGACAGAA	1.9901998052008	-8.20420639767117
ZF30.DS5b_GACAGTTCCTGT	0.0298650869734094	-6.473643710751
ZF30.DS5b_TGTATGCCGGCC	1.47051179498504	-1.20865683807797
ZF30.DS5b_ACGACTGTAGTC	1.61885571569274	-7.19017832531399
ZF30.DS5b_GCGGTTGAGCTG	4.50915730089019	-8.49836724056668
ZF30.DS5b_TATTAGCGTACN	1.84998381227324	-1.49516825928158
ZF30.DS5b_AGCGCCGGTGCG	1.88580036252807	-1.1998549009747
ZF30.DS5b_TTTGATCCAGAT	0.151724726856451	-6.68604176296658
ZF30.DS5b_GATACTAGTCCG	0.841037810743551	-7.15040247692532
ZF30.DS5b_AATACGTTACGG	-1.19787681013276	-7.64555256618923
ZF30.DS5b_ATTGGAAGAACT	-2.57715403944184	-3.9043659473843
ZF30.DS5b_CTCCGGCTTTAA	3.59328949540923	0.326662549834782
ZF30.DS5b_CTCCGGCTTTAN	2.43271660894225	-1.0557936932034
ZF30.DS5b_GAATCAGGCGCC	2.52321732133697	-6.61439030422634
ZF30.DS5b_CATTAATTCCAA	-0.0862363567941382	-6.77542059673733
ZF30.DS5b_TCACTGCCACTC	-3.22180640608003	0.0710718427711076
ZF30.DS5b_ACGAATTTGGCG	3.61449682802031	-1.37614279045529
ZF30.DS5b_TCAATAAGAGCG	1.45340228170226	-1.22850578083462
ZF30.DS5b_TGAAAAAGGTTT	-3.26230609327485	-5.58854477657742
ZF30.DS5b_GGGCATGATTTN	2.32229197114776	2.88918668971592
ZF30.DS5b_CCACGGGGCCAG	-5.41917598158052	-1.23845749153561
ZF30.DS5b_TACAACAGCTTC	1.92835509866546	-1.41884069694943
ZF30.DS5b_TAGAGTTAGGTG	3.11164796441863	-1.26440434708065
ZF30.DS5b_ATGAAGAGTAGN	1.82896161168883	-7.79061978115505
ZF30.DS5b_TACGGAAAAGGT	-0.105679391919871	-6.56648009075588
ZF30.DS5b_CTATGAGCGTAT	3.85679090112517	-0.740087797779506
ZF30.DS5b_TTTCATTGTAGG	1.28828138202498	-8.18956272854275
ZF30.DS5b_GCGGGCGTCCTC	1.5360001334555	-1.21047442211575
ZF30.DS5b_CGAAATGACGTG	-1.78881394773652	-7.59163754238552
ZF30.DS5b_GGTAATATTAGG	4.28770315736602	-8.40156929745144
ZF30.DS5b_CTCCGAACTAAC	1.32229989856551	-8.15187638058132
ZF30.DS5b_TAATAATTTGCA	3.52715003579925	-0.151247849602168
ZF30.DS5b_CTATGTAGCGCC	5.59317553132842	-8.91003697170681
ZF30.DS5b_GCCCAAACTGTT	0.342335187793474	-6.62949078335232
ZF30.DS5b_CCTCAGCTATCA	1.45659518331359	-1.06403332008786
ZF30.DS5b_TTGCTGCTTCGN	5.68108284562896	-8.95797817959255
ZF30.DS5b_GGTGCCAACGTT	1.53418719858001	-0.303857972759669
ZF30.DS5b_GTTGTGCGTTAT	1.41854459136794	-8.87015145077175
ZF30.DS5b_GATCATAGGTGC	3.64253914445708	-1.45087831272549
ZF30.DS5b_ATGTGTTCTATC	2.46524584382842	-7.62583725704617
ZF30.DS5b_ACTGCGCTAACC	3.06873643487761	-1.22534184708065
ZF30.DS5b_TAATTAGCCGAA	1.90630817502807	-8.40697949184841
ZF30.DS5b_ACTGTACTCAGA	-2.26400625616242	0.183166453700597
ZF30.DS5b_ATGGGGGTGCAC	-2.34364402204682	0.187436470847661
ZF30.DS5b_TGACATGTCATT	2.06387138456176	-7.76165573849148
ZF30.DS5b_GTTCGACTTGTG	1.66705989927123	-0.775220444340175
ZF30.DS5b_AGCATGTGTGCT	1.36906635850738	-0.549280336040919
ZF30.DS5b_CTTAGCTCTCCG	-0.878236769735117	-7.74088280453152
ZF30.DS5b_GACTATACCGCT	2.41305208295653	-7.46412318005032
ZF30.DS5b_CGAATGTTCATT	3.25683963388274	-1.42047481789059
ZF30.DS5b_CGGTATTGCAAG	-3.17147624403169	-4.58640187038845
ZF30.DS5b_ACTTCCTATGGG	1.14558261722396	-7.23688881649441
ZF30.DS5b_ACTCACGTTTAA	1.09356755107711	-7.93708126797146
ZF30.DS5b_TGTTCAATGGTC	1.90312147229979	-7.53255408062405
ZF30.DS5b_CATCCGGAAGTA	-0.381566821634074	-7.77596848263211
ZF30.DS5b_TGCCTGAACTAG	2.26810717672179	-8.1613501812405
ZF30.DS5b_ACACGCCGACTG	-1.34860157877137	-7.69536202206082
ZF30.DS5b_TTCCGCATCACA	2.34693121999572	-7.36792319073147
ZF30.DS5b_TCCGTTTCTCTG	-2.10305535703828	-5.56905453457302
ZF30.DS5b_GCGATGGCGTTG	-5.04885423093965	-0.806610276836818
ZF30.DS5b_TTAATTACGCAA	2.16147041410277	-6.7394718433804
ZF30.DS5b_CCGCGACGCACG	2.20623767465423	-7.86434452785916
ZF30.DS5b_TTACCTTTGCGA	-1.82742845922639	-7.50553839458889
ZF30.DS5b_GCGGATAGGGTC	3.13159096330474	-1.14824526562161
ZF30.DS5b_ACCACTTAGGAG	4.05803573221038	-1.00321083321041
ZF30.DS5b_AGCTTAGGTTGC	1.580156446398	-1.42245095028347
ZF30.DS5b_TTATGTCAATAA	1.99628138631652	-7.64937298550076
ZF30.DS5b_GGGATGGCCAGA	2.63184416383574	-8.12632076992459
ZF30.DS5b_AATGACGTCCTA	-2.72608840376069	-7.08891384853787
ZF30.DS5b_TCGACGGTGGGT	-2.45471203237702	-7.40746777309841
ZF30.DS5b_AACACATAGGGN	3.16542828172515	-1.37929277672238
ZF30.DS5b_AAAACTATACGG	2.41115355581115	-6.93522970928616
ZF30.DS5b_GGCTTGATACAA	1.831457019747	-1.25220351471371
ZF30.DS5b_TCGACCGGGAGG	-0.504647134839793	-7.59424774898953
ZF30.DS5b_GGAGTAAGTAAC	2.04667401403258	-7.58505814327664
ZF30.DS5b_CCATCATTTTCA	3.01644313424895	-1.55835621609158
ZF30.DS5b_CCATCCAGATGT	4.05878913492034	-0.873527100223964
ZF30.DS5b_GAAAGTAGTGAG	2.26731848806212	-7.64872544063992
ZF30.DS5b_AGAGCCTAGTGG	2.01796913236449	-1.27618055595822
ZF30.DS5b_AGGTGAATTAAT	2.2743988046057	-6.34359972729153
ZF30.DS5b_GCTTTGGACATG	1.83606958478759	-1.69577329410977
ZF30.DS5b_CTCCGCTTATAA	2.99958026498626	-1.19959681286282
ZF30.DS5b_ACACTTACTTGC	-0.928958295881052	-7.73733704342312
ZF30.DS5b_CCGCATCGCTCC	-2.8020023098581	-7.15948288692898
ZF30.DS5b_CCCATTTTAGGT	0.905155957639913	-7.93895619167752
ZF30.DS5b_TCTGGCTTGCCN	-2.76212513357331	-7.21861784710354
ZF30.DS5b_AGAACCTCCGCC	1.89632344335387	-1.29765813602871
ZF30.DS5b_GCGTGTAGGATC	1.92699670881103	-1.52541487469143
ZF30.DS5b_CGTTTTAACCCG	2.03547370523284	-7.74179070248074
ZF30.DS5b_GCCGCAGCTCCT	1.85755801290343	-8.72036640896267
ZF30.DS5b_CCCTGAGCCCGA	1.99697387307952	-1.4637240673489
ZF30.DS5b_ATCGAACTTGTG	1.97512686342071	-7.39828293575711
ZF30.DS5b_GTAACAGAGTTC	-0.782785414754648	-6.45842020763821
ZF30.DS5b_TTGGCCTCGACC	1.74976277440856	-7.51412766231961
ZF30.DS5b_CAGAAATGTGGT	1.02535265773604	-7.39071076168484
ZF30.DS5b_ACTGGGAACTCC	2.2086610803015	-1.15434437050289
ZF30.DS5b_GTACTGTACGAN	1.86397743314574	-1.58088569893307
ZF30.DS5b_CAGTGCGTTGTA	4.51751625627349	-0.033325990576213
ZF30.DS5b_ATGCGTACCTAA	2.09842455476592	-8.02837937130398
ZF30.DS5b_TGTCTGGTTCGG	-0.998238443433543	-7.6613616253323
ZF30.DS5b_AGGACGTCAGCC	2.83765876382659	-1.74017255558438
ZF30.DS5b_AACATCGAGTCT	-1.1183915129297	-6.1435918117947
ZF30.DS5b_CCGTTGGAGTAG	4.36141193002532	-8.4034384991116
ZF30.DS5b_CGTCAGAGAGGT	1.59581279844115	-7.48113148464627
ZF30.DS5b_TCGAAGTAGAAT	2.44988501161406	-8.33133404507107
ZF30.DS5b_TAATAATGCGGG	2.25359737962554	-6.03483908428616
ZF30.DS5b_TGGGATAAATAC	3.27948486894439	-1.34076040043301
ZF30.DS5b_GATTTGTTAGGA	-3.66041648298432	-5.58347742809719
ZF30.DS5b_CGGACACACTTG	-2.20549094587495	-7.47969858898587
ZF30.DS5b_GATCCTCTCTCT	1.29408437103103	-7.92867748989529
ZF30.DS5b_GTACACACATTT	2.43809413999389	-7.03882973446316
ZF30.DS5b_TAGTGGACCCAT	1.90571248620818	-8.11191075100369
ZF30.DS5b_TTTTACAATCGN	-1.719887851774	-7.08235352291531
ZF30.DS5b_TACCGTTACAGT	2.20063293069671	-7.76002018703884
ZF30.DS5b_CCTTAATTTTGT	2.49146425813506	-1.85989563717312
ZF30.DS5b_AGATGACTTAGT	-2.74581253439118	-7.22140734447903
ZF30.DS5b_CCGTGTCTTGGT	1.35283190101455	-7.89828961147732
ZF30.DS5b_AAACATCCATTC	-0.568481205999155	-6.30748980297512
ZF30.DS5b_CTGTAATAAGCT	2.46682250589202	-7.4437274242825
ZF30.DS5b_CCGTCTGGCATA	1.48271226972411	-1.46020894302792
ZF30.DS5b_GGGCTGTGCGGC	2.79124415010283	-1.16701405300564
ZF30.DS5b_TTTTCTTAAACG	-2.09412991911103	-7.40731423153347
ZF30.DS5b_AGCTTCTAGACG	-0.8954055300348	-7.66060345425076
ZF30.DS5b_CGGAGGTCTCGC	2.05396401971648	-1.22987346901364
ZF30.DS5b_TGCTCATTTTGG	0.21823057621787	-7.03934328808255
ZF30.DS5b_GCAGGGTCGTAN	2.30980062574218	-7.7300175930447
ZF30.DS5b_CAAGAGTGCCGT	0.418131480888228	-0.897935440678065
ZF30.DS5b_GAGACGTTGTAC	2.01063811868499	-9.01765625729031
ZF30.DS5b_ACGCTCAGGGTA	2.28308057874511	-6.92988198055691
ZF30.DS5b_ATTTTGCTGTGC	5.49840271562407	-9.2084340359158
ZF30.DS5b_TTCAGGAGTACG	-3.53894126325776	0.115059683185155
ZF30.DS5b_ATTTTCTGCTTC	-0.712636708318491	-7.86364834560818
ZF30.DS5b_CTTGAGACTCTC	1.47015714734862	-7.98851959957546
ZF30.DS5b_TCACAGGACTTG	2.37841999620269	-7.26110642208523
ZF30.DS5b_TATATGAGGATC	-1.77252352148225	0.130570599895055
ZF30.DS5b_CGACTGGTTGCA	-1.60522067457368	-7.67779724850125
ZF30.DS5b_TGATGACCTCCN	2.17714142888854	-7.45282309307522
ZF30.DS5b_TAGTAACCGTGG	-0.280553101598521	-6.69578593029446
ZF30.DS5b_TTTCTAGCCGAC	-1.81807029157807	-7.6391915584988
ZF30.DS5b_ATGAGTAGCCTC	-0.378668307363291	-7.88840954555935
ZF30.DS5b_TTATCGTCTGCA	-2.94801819235017	-5.21507685436672
ZF30.DS5b_GCGGAAACGTCA	0.311186061204176	-6.65831702007717
ZF30.DS5b_AACGGATGACCG	-2.35694944769074	-7.34309523357815
ZF30.DS5b_AAAGACCTTAAG	2.35405349820922	-1.00691228165097
ZF30.DS5b_AATAAATGCGAA	0.850472242534857	-7.28103535427517
ZF30.DS5b_CCAAGCATTTCT	0.981584847868185	-8.40582363857693
ZF30.DS5b_GACACACCAGTG	-0.168337880670328	-6.84468357815213
ZF30.DS5b_GCAACACGCCAC	0.505762123466234	-2.57008831753201
ZF30.DS5b_TCGACACGGTCA	2.50655090898345	-1.89775674595303
ZF30.DS5b_GACGGACCCATN	2.39250612348388	-7.88508122219509
ZF30.DS5b_AATGTTGCCAAT	2.29059386342833	-7.09911387218899
ZF30.DS5b_CCCAGCTGCTGG	2.75563180536101	-11.4975327755398
ZF30.DS5b_AGTATTTCCTTT	2.07090222925017	-8.10513012661404
ZF30.DS5b_GGATCCGCGGAA	-2.7107964745157	-7.25047772182888
ZF30.DS5b_GTGAGGTACGGG	2.4350844630606	-7.80795758022732
ZF30.DS5b_AACTCTCTAGTG	2.41756951898406	-1.46233778252072
ZF30.DS5b_TAATGGACTGAC	1.69180679410766	-7.34472983135647
ZF30.DS5b_GAATGTCAATGG	1.64097535699676	-1.19330017818875
ZF30.DS5b_AGGCTTTAAGCA	2.23022353738616	-7.62944405331082
ZF30.DS5b_GCACTATGGAAG	1.65227329820464	-8.01158516659207
ZF30.DS5b_ATGTAGTCGACG	4.28478753656218	-8.24222843899197
ZF30.DS5b_GTGAAGTATATN	0.964505613744955	-1.08343665852017
ZF30.DS5b_AGGATTTATACC	3.16910564988921	-1.63915078892178
ZF30.DS5b_AAAGCCATCAAC	4.14562213510344	-1.0185462738461
ZF30.DS5b_ACAGTGCTCGGA	3.61583578676055	-1.29454415096707
ZF30.DS5b_TATTCTCCATCC	2.49152982324431	-1.41255336059994
ZF30.DS5b_TATTCTCCATCN	2.37528348058532	-1.29362898125119
ZF30.DS5b_TTACACCCGGGT	-0.23416000515153	-7.90703575863308
ZF30.DS5b_AGGATTACTCCG	2.43812227338622	-7.57612555279202
ZF30.DS5b_AATCCTGGAGAG	-2.80517661482026	-7.14036171688504
ZF30.DS5b_ACTCCCTGCCTT	3.76608336061309	-0.391858806747859
ZF30.DS5b_AGTTGCCCTACC	3.72001326173614	-0.777185967106288
ZF30.DS5b_TACATGTTAGGC	3.53743827432464	-1.65685575260586
ZF30.DS5b_TAATGGCTCTAG	4.32760822862456	-8.34066765560574
ZF30.DS5b_GTACAGGGGGAC	2.31386208623717	-7.73813336147732
ZF30.DS5b_TTTCAGACAACC	1.21510869354079	-7.65040486111111
ZF30.DS5b_GTGTTGTCGAGG	4.15389096826384	-0.850728562015956
ZF30.DS5b_CATGCACATTGC	1.96665167898009	-8.5007924343533
ZF30.DS5b_ACCTCCCCCTCC	1.35464280933211	-7.85029118313259
ZF30.DS5b_AGCTTCAAAACC	2.56027734369109	-8.45722859157986
ZF30.DS5b_AGCTATCAGCAC	-2.14373814970185	-2.51492088093228
ZF30.DS5b_GACACGGCTGCG	1.63790738672088	-0.596640279430812
ZF30.DS5b_CATTTACTACCC	1.5431896457083	-1.23096661819882
ZF30.DS5b_AGCTTCAAACCN	2.25674498170684	-7.28570931209988
ZF30.DS5b_GGGGTGTGCAGT	-2.64033996969392	-7.28020136608547
ZF30.DS5b_CAAAGTCTACCA	3.02770292848418	-1.59088115944332
ZF30.DS5b_CGCGTTACAGTA	1.746540547312	-1.43060295834011
ZF30.DS5b_TGCAGGTCGATC	2.70650613397429	-7.92136471523709
ZF30.DS5b_ATTAAAGTCATN	1.72015798181365	-7.83229058041043
ZF30.DS5b_ATTAAAGTCAGT	1.60845828145812	-7.19510643734402
ZF30.DS5b_CAAATTCCAACG	-1.36707127004792	-7.66665165676541
ZF30.DS5b_CTAATGCGAAAN	2.67746770471404	-5.72594445003933
ZF30.DS5b_ATCGTCATCTAG	0.343606465459566	-3.10373180164761
ZF30.DS5b_ACGTATGTATAG	3.17303431123565	-1.22650139584011
ZF30.DS5b_AGCCTTGTTGCC	3.88051831811736	-0.361723294395869
ZF30.DS5b_TGTAATCGGAAT	2.36481332868407	-7.82955258144802
ZF30.DS5b_AAAGATAGCCAG	0.878040940464239	-7.16116469158596
ZF30.DS5b_TATATTCCCTGC	5.55601513475249	-8.91958134426541
ZF30.DS5b_CTATGAATGAAT	0.611726761759023	-0.802875211376613
ZF30.DS5b_CTGATTGGGCCC	2.7473562964804	-11.4840630794949
ZF30.DS5b_CGTCAGTATTGT	1.56309151738952	-8.15307610287136
ZF30.DS5b_AAGCAATATCCG	1.8221329459555	-8.07063572658963
ZF30.DS5b_ATTGTATCCATT	2.76537859529326	-1.89548747791714
ZF30.DS5b_GGAACACGAGTT	3.38632142633269	0.99655867562824
ZF30.DS5b_ATGTTAGCCAGC	1.04195511430572	-0.661369493145412
ZF30.DS5b_TAACTTGGACGT	1.0647048959143	-7.2874135281033
ZF30.DS5b_TTCCGAGCCTTT	2.67239582628081	-8.62486737026638
ZF30.DS5b_GCTCCGCGCGTT	1.15921193450759	-7.41607706798977
ZF30.DS5b_AGGGTACGGCCC	3.33523190110991	-1.12701456798977
ZF30.DS5b_GTGTGCAAGGGT	2.53076112359832	-1.05428641094632
ZF30.DS5b_CTTATGTCGCAN	1.05255764812301	-7.19871227993435
ZF30.DS5b_GGATTCGTATCG	1.47013521283935	-8.0846547390408
ZF30.DS5b_GCATCCGAGTGT	2.47115147203277	-7.95627014889187
ZF30.DS5b_GCTCATTTTCCC	-1.62087523847749	-7.73558800472683
ZF30.DS5b_TTAGCATTTGAA	3.36085760682891	-1.64546840443081
ZF30.DS5b_ATTTTGGCACGA	2.52158010095427	-7.73129074825711
ZF30.DS5b_TTCTATTCTGGA	0.203903720677595	-6.70378487362332
ZF30.DS5b_CCTTAAGGCAAG	0.0759733328230188	-7.07902472271389
ZF30.DS5b_ATTTGGGTCTTG	1.96951711267302	-8.26994412197537
ZF30.DS5b_CGCGCTGTTAAA	-1.06103575140168	-0.195580651897853
ZF30.DS5b_GTCGACTTGAAG	2.0814478406317	-8.6066741253323
ZF30.DS5b_AAAAGGCACGGC	4.03130233377288	0.53949136481815
ZF30.DS5b_ATCCTATAAAGA	2.4735935935385	-1.26099233879513
ZF30.DS5b_GCGCCGGGTATA	1.89819347947906	-8.62887757076687
ZF30.DS5b_ACCTCTGACGTG	2.11650705427001	-1.84182565464444
ZF30.DS5b_AACCACTAGGGG	-0.67871999651124	-7.60601799740261
ZF30.DS5b_TACAAAATTTTG	-1.27959215551545	-7.6960763241238
ZF30.DS5b_TTACCGCTTTCA	1.72698056787322	-7.36114638103909
ZF30.DS5b_ACGCCGACTTGG	1.86571991533111	-7.82031910671658
ZF30.DS5b_TACACTTAAACG	3.04312408059905	-1.53309934391445
ZF30.DS5b_CTATGTCCGATT	-0.907561658918162	-7.7591342235989
ZF30.DS5b_TTAACCGAGTTG	3.15230763048003	-1.62192242397732
ZF30.DS5b_CATTCAGTCTCT	4.30896794885467	-8.41653626217312
ZF30.DS5b_TGCCGCATCTAA	-0.129245578347941	-6.7165169025845
ZF30.DS5b_AGGATGCCCAAA	3.12447917550872	-1.42211323036618
ZF30.DS5b_GTGTTGGCGAGA	1.39606690496276	-1.16725056423611
ZF30.DS5b_TTGCCTGGGTTA	2.36426258176635	-7.75359909786648
ZF30.DS5b_CATGAAGATACC	2.08293998330901	-7.12937395824856
ZF30.DS5b_GTTGGACGCCCT	2.38256180375884	-8.35227291836209
ZF30.DS5b_GCAATCCGGCTA	1.02594804853271	-7.14064018978543
ZF30.DS5b_TATTTCGACACA	0.0335885295278833	-6.57838862194485
ZF30.DS5b_GCACTGTAGTAG	2.23254251569579	-8.08866684688992
ZF30.DS5b_GATCGGTATGAT	2.45344698518584	-0.748347332615321
ZF30.DS5b_CCCCATTCAGAT	1.6474034795172	-1.42201655163235
ZF30.DS5b_CAGCTTCTACCG	3.10330879777739	-1.50876848949856
ZF30.DS5b_TACTATGGTCTN	1.55075204461883	1.48933679805332
ZF30.DS5b_TACACGACCGGA	2.49105489343474	-1.68100707783169
ZF30.DS5b_CTCCCGAGGCCC	1.92507875055144	-1.20219104542202
ZF30.DS5b_CTCTTGAGGTCT	3.2414478072531	-1.71270888103909
ZF30.DS5b_GTAGCCGGTGCC	0.0959298917658136	-6.82027285351223
ZF30.DS5b_CCAGGCATCATA	0.391094815880756	-0.927598645824855
ZF30.DS5b_GCGCATGCGCAT	4.14104592889617	-8.39686482204861
ZF30.DS5b_GAGGGTACCGGA	2.30758500188659	-7.65680973782009
ZF30.DS5b_ATTCCACGCATC	1.95403707116912	-7.89583008541531
ZF30.DS5b_GAGCTGGAGACA	-1.26235294252564	-7.62340252651638
ZF30.DS5b_GCTACACTTCCG	2.45975148767302	-8.27470391048855
ZF30.DS5b_TAACGTGGACAN	0.268868789971571	-3.31578367008633
ZF30.DS5b_CGGGCTGTGTTT	-0.951615571080942	-7.83132736935086
ZF30.DS5b_TCTCTCCGCAGC	1.14307761281798	-8.36215679897732
ZF30.DS5b_TTTACGTGGGTC	2.03959620088408	-8.23425572170681
ZF30.DS5b_ATTCACAGCCTG	2.1678770789511	-1.59367220653958
ZF30.DS5b_ATATCTCGGTAA	1.79241776555846	-7.80130760921902
ZF30.DS5b_CCCGCGCTAACA	2.32228863328765	-7.22761338009304
ZF30.DS5b_CTCTCCGGGGGT	2.00449526399444	-0.467591097492641
ZF30.DS5b_TTGCACTGACTC	-4.08186948209931	-5.4761227871365
ZF30.DS5b_CTATAAGATTAG	-3.37213408857514	-0.0470020080990249
ZF30.DS5b_CGTTTGATTGGG	1.99589800924132	-7.81375878109402
ZF30.DS5b_AGTCTAGTAGTT	-1.50421297460725	-7.69362156643338
ZF30.DS5b_TAATAGCGAACG	1.73129236787627	-1.46723251594967
ZF30.DS5b_GTTGGTCTGCTT	-2.76269709974458	-7.18526356472439
ZF30.DS5b_TCACGCCATAAA	3.97096908181975	0.182505572300488
ZF30.DS5b_TGTGCTCTAGTC	1.14014393180678	-1.20562653793759
ZF30.DS5b_AGCCCCTTTCAT	2.02576637357543	-1.27593570007748
ZF30.DS5b_TCTGAATCTAAG	3.28766739457915	-2.00130217327542
ZF30.DS5b_AAATATCAGCTN	2.66520679086516	-8.7756137157864
ZF30.DS5b_TCTAATTATCGG	3.31177342027495	-1.29519229187435
ZF30.DS5b_CAGTTACGGGGG	3.0229259738333	-1.19921570076413
ZF30.DS5b_GACATTTAGCTA	0.261765317023496	-3.33977501644558
ZF30.DS5b_GAAACGCCCTCT	1.30235785335372	-7.92197888149685
ZF30.DS5b_GAACGGGCACGT	0.304925383032064	-3.14374988331265
ZF30.DS5b_GAGGAGCTAGCC	2.65522086709807	-1.25231485619015
ZF30.DS5b_TCAACAGAAATG	3.41576492875884	-1.60541026844448
ZF30.DS5b_GATAGCTTAGCN	5.5194121608145	-8.83876793636746
ZF30.DS5b_TATGTCCCGCGC	2.25390768140624	-0.997034361500209
ZF30.DS5b_CCATGGTCGGCG	-0.960712312757273	-7.72481434597439
ZF30.DS5b_GCGTGCACTACN	1.47695708364318	-7.35845558895535
ZF30.DS5b_TTGCGACGTTTA	1.68359923452208	-1.78519075169033
ZF30.DS5b_TCGCAGTTCATC	0.0579065391428277	-7.08275835766262
ZF30.DS5b_GATTGTTCCAGA	0.504560396970014	-7.13930504574246
ZF30.DS5b_GCTACCGGCCTC	2.99941575616668	-1.75797717823452
ZF30.DS5b_CTTAAACCGGGA	1.84001982301543	-7.0048994327969
ZF30.DS5b_GGAAGAGTGATG	2.52501690477202	-1.32276730789608
ZF30.DS5b_TTAGGCGGAGGG	-2.64948809057405	0.11126820192867
ZF30.DS5b_AGTTAAATTATT	2.57063520044158	-1.441292812962
ZF30.DS5b_CGTTAATGATGN	0.329792664349775	-0.824216296810573
ZF30.DS5b_ATTTTCACTAAA	1.71826386541198	-7.86342995418972
ZF30.DS5b_ACACTTTGTCGC	1.94309127420257	-7.89610951199002
ZF30.DS5b_ATCATTACGCCA	2.04588484853576	-8.05159847988552
ZF30.DS5b_AATTGATGTAGG	2.2903352984793	-1.49148338093228
ZF30.DS5b_TCGGTTACGTAT	0.277889073789816	-3.2518259788937
ZF30.DS5b_GCAAAAAGATCC	1.81673121541808	-7.38454668774075
ZF30.DS5b_ATCGAAGTTATA	0.286354810894232	-3.38071649326748
ZF30.DS5b_CAAGGTAGTCCA	3.85374558061431	-1.00225882782406
ZF30.DS5b_AGCAACGAAGAA	-1.51750004202058	-7.86142628445095
ZF30.DS5b_CTTCATTTCGAT	2.08046543687652	-7.82424729122586
ZF30.DS5b_CATGCAATTATC	2.08170032590697	-7.83219807400173
ZF30.DS5b_TGTAGGACCTTN	1.71621191591094	-7.43036835445828
ZF30.DS5b_TTTGCTTCCCCG	-0.865476488172312	-7.61110871090359
ZF30.DS5b_CTAAGAATTGTG	2.22464466184447	-7.64047901882595
ZF30.DS5b_GCCCAATTCTAA	-2.38847172170808	0.0554761980586594
ZF30.DS5b_CTAATTCCTCTC	3.90551936715911	-0.592194965023463
ZF30.DS5b_CAAGTGCCTTCC	1.16559338659118	-8.37314121975369
ZF30.DS5b_TAATTCTGCACA	0.169934810102682	-6.76819603695339
ZF30.DS5b_AAAACCGCAGTA	1.10557013839553	-1.23468916668362
ZF30.DS5b_ATGTATGCGCTG	1.696527124346	-7.68200772060818
ZF30.DS5b_CTGGAACCGCAG	1.92825353235076	-9.21834557308621
ZF30.DS5b_GGTGGGAGGCTT	0.343377494216661	-0.7857170607037
ZF30.DS5b_GGGTAACTAGCG	-1.06729137808015	-7.72982971920437
ZF30.DS5b_CAACTTTAGGCT	2.09566795915435	-7.48075526012844
ZF30.DS5b_GGAGACGTGAAC	0.491857645065288	-6.74031107677883
ZF30.DS5b_ACGAAGTGAAAG	0.47969806283782	-6.51429074062771
ZF30.DS5b_CATAGGACTCTC	-2.61800396352937	-0.0285296048111373
ZF30.DS5b_CCGCTGCGAGAC	1.58707094281981	-1.27976506008572
ZF30.DS5b_GTATCTTTATTG	2.39057982057403	-7.42795603527493
ZF30.DS5b_CCGTAGTGTTGC	1.4998855599768	-7.21596997036404
ZF30.DS5b_TTTCCTTCGCGT	1.94005382150481	-1.39935856117672
ZF30.DS5b_GACGACGGGCTT	-1.01540768057038	-7.58907931103176
ZF30.DS5b_TGTCTAGTCAGC	3.6779245147116	0.531546855431134
ZF30.DS5b_ATAGGTCCCCAN	3.8903735885031	-0.657514383930629
ZF30.DS5b_TAGTGTTAGCGC	2.00931370347808	-1.45343952431149
ZF30.DS5b_CGTTATTCGAAA	0.273814291656713	-6.67114632381863
ZF30.DS5b_GCTAAGACATGG	1.51654613107512	-7.98743431820339
ZF30.DS5b_TGGCGGACGCTA	-1.63732278257539	-7.62769406094021
ZF30.DS5b_AACTTCCGAAGC	5.49329102128814	-9.0604266430325
ZF30.DS5b_GCTTAGTTACTT	-2.00829446226289	-7.60799210323757
ZF30.DS5b_TTTAAACAGCCC	1.76939082235167	-7.72147076382107
ZF30.DS5b_TCGTTCAAAGAT	3.80586612314055	-0.41458760752148
ZF30.DS5b_ATACAGTCTCCT	3.6161078223593	-1.57646279587216
ZF30.DS5b_ATACTTTCCGGC	-0.634125827848215	-0.455971768040126
ZF30.DS5b_GTTATTTATCGG	0.596608818472128	-7.33895962490505
ZF30.DS5b_TCTTTGACACAA	0.139248550832967	-3.54687969936795
ZF30.DS5b_GTACTCGTCCAT	0.238141328991155	-3.41382735027737
ZF30.DS5b_CCCGTGGGCGGC	3.81261670678924	-0.84201793922848
ZF30.DS5b_TGCGTTCATAGC	1.20574623435805	-7.36113541378445
ZF30.DS5b_AGTCATGGTGCA	-0.473710297643442	-7.48589508785671
ZF30.DS5b_TTGGTACGTACA	3.6088224658377	-1.55824845089382
ZF30.DS5b_ATGGCGAGCCAA	-2.60092818647553	-7.25105469479031
ZF30.DS5b_GAACTTGTCTAG	3.96592676729033	-1.06886844887204
ZF30.DS5b_GTGTGGATCATC	1.41315889447997	-1.5681273247189
ZF30.DS5b_TACTGTAGCCAT	-0.49978101164033	-7.51887505306668
ZF30.DS5b_GATAAAACATAA	2.21985185235808	-7.97939007534451
ZF30.DS5b_CCATAGGGCGAC	1.77692294210265	-1.81948058857388
ZF30.DS5b_TCGCAAACGATT	2.5027273902304	-7.73585789455838
ZF30.DS5b_CTCTGTTTAAGC	1.10363680213759	-6.1814712788052
ZF30.DS5b_CTCCCCGCTACN	1.47821903318236	-7.92683594479031
ZF30.DS5b_GTAGGTATGAAC	-1.50044572263886	-7.65742485775418
ZF30.DS5b_CCTTGCGTTTGG	3.62133896440337	-0.30411510719723
ZF30.DS5b_TGAAGGTGCATG	1.49282538980315	-8.00972073330349
ZF30.DS5b_TGGCCTTGGCCA	0.504116320014696	-0.776711514133876
ZF30.DS5b_CTTAGTATACGG	-2.74359738737275	-7.20208018078274
ZF30.DS5b_AGGGAGAGAGTC	1.39230823606322	-0.859303286213344
ZF30.DS5b_AGCCTCCTTTAG	-0.815385340749522	-7.80474560512966
ZF30.DS5b_TCCTGGATCGGT	2.650788427294	-7.93251602901882
ZF30.DS5b_GACCCGACACTA	2.03882634729217	-8.88454811825222
ZF30.DS5b_GATGCTTCATGC	-3.7208222141855	0.13486895905071
ZF30.DS5b_ACTATGTTTAGN	1.81673491090606	-1.14466946377224
ZF30.DS5b_AAACAATGAATG	-0.35918921142747	-7.70531075252957
ZF30.DS5b_AATTAGTAAGTT	-1.93489730268647	-7.56439821972317
ZF30.DS5b_AAGAGCATCACC	2.08613574594329	-7.25065605892605
ZF30.DS5b_ACTAAAGCGTCA	-3.15523707777192	-5.68469136013455
ZF30.DS5b_TCAATAGCCGAT	0.56811928838561	-6.99111359371609
ZF30.DS5b_TCACCTCGATAN	2.14534127801726	-7.81178276791043
ZF30.DS5b_AGTGGCATATCT	1.88866472333739	-1.21033387436337
ZF30.DS5b_GATGAACGGGGG	0.303941712678175	-6.69988482250637
ZF30.DS5b_ACCTAGTGGACN	2.1309993276007	-1.0874144340939
ZF30.DS5b_TCGGATAGGACG	-2.60980069547822	-7.28235333218045
ZF30.DS5b_GGAAAGGACGAC	2.17550623506377	-1.62640445484585
ZF30.DS5b_ATCAAATACTAT	1.22519576639007	-1.17415743126339
ZF30.DS5b_CAGATTTTTACN	2.83159744829009	-1.0425096060223
ZF30.DS5b_TGCTATTGACTA	2.38506591409514	-1.40491562141842
ZF30.DS5b_GTCCAGACTAGT	1.98748695939849	-7.92961876644558
ZF30.DS5b_AGCTCGCTTAGC	-0.491981505452891	-7.72061150326199
ZF30.DS5b_GATGCACCTTAN	-0.953570961057444	-7.76073162807888
ZF30.DS5b_CTTAAGTGGTGC	3.83125484079192	-1.12472515358395
ZF30.DS5b_GTCCCGCATTCN	2.25940120309661	-7.70218937649197
ZF30.DS5b_ACCTGTTCGGAA	2.44614875406096	-7.37919514431423
ZF30.DS5b_TGTGCGTCATTT	2.88973796457122	-1.80135147823757
ZF30.DS5b_TGATGTGCGTAA	3.27944958299468	-1.2013619448132
ZF30.DS5b_TGAGCAAACATG	1.83879458993743	-7.82459824337429
ZF30.DS5b_AACTACGATAAC	-1.38226652055909	-7.60394375576443
ZF30.DS5b_ACCGGCACGGAC	1.39560848563979	-0.535431196827357
ZF30.DS5b_ACCCCCCTACGC	0.258408845365743	-0.827176621097987
ZF30.DS5b_TATACAATTATA	-1.90403067976167	-7.54565756573147
ZF30.DS5b_GGGAAGAGCAGA	3.15460956186126	-1.65163343204922
ZF30.DS5b_TGAACTAGCAAG	1.08481264203856	-1.26888292087979
ZF30.DS5b_CCCACGGCTCGA	0.929325551689367	-0.747034599918788
ZF30.DS5b_CGCGGAAGCCGA	1.54053258985351	-1.39888267769284
ZF30.DS5b_CAGAAATACCAA	4.19579231828521	-0.685766747135585
ZF30.DS5b_GTTACTCAATAC	-0.668125151693125	-7.51108258022732
ZF30.DS5b_AAAATCCTCCGN	3.89158880800078	-1.52894323124356
ZF30.DS5b_TAATTTGTAACA	-1.24745190054109	-7.75525467647976
ZF30.DS5b_CACTCTCTCGGA	1.38738322347472	-1.23005347504086
ZF30.DS5b_CAATACCTATGC	2.26269984334777	-1.8283287788815
ZF30.DS5b_GTTCTCCGTTCG	-0.230619012414713	-6.44206135525173
ZF30.DS5b_AGCTCCCGTTTT	1.37947011083434	-8.1780099178738
ZF30.DS5b_CACAACCGTCAG	-1.36917173772981	-5.95476811184353
ZF30.DS5b_GTTTAGTGTGAA	2.55546557992766	-1.91158454670376
ZF30.DS5b_TAATCGCTTAAA	1.12990444988082	-7.10552780880398
ZF30.DS5b_ATAGTACCTTGT	5.52694380372832	-8.85408013119168
ZF30.DS5b_GAACACGCCCGT	2.36154520601104	-7.59129803432888
ZF30.DS5b_TGTTTAGAGCGC	-1.62898218542268	-7.63227074398464
ZF30.DS5b_AGTCCCTGCCCA	0.276069746316175	-3.43899505390591
ZF30.DS5b_AGTTCTTACACC	2.53036844819854	-7.48772185100979
ZF30.DS5b_ACCTTTATATTA	2.78457987397979	-5.58554022564358
ZF30.DS5b_CGCGCGGGGCGT	-0.364403306543131	-6.47112410320706
ZF30.DS5b_TCCCGGTCATTG	-1.96420633703401	-7.54416029705471
ZF30.DS5b_CGGCTAGGAAGA	0.307883531749944	-6.77250092281765
ZF30.DS5b_GGTTTACTAGAA	2.06428361028502	-8.85745709194607
ZF30.DS5b_CCCTTGTGTGTA	2.48705160707305	-7.28141300930447
ZF30.DS5b_GGACTTCGACGG	1.11658555358718	-7.5248984600491
ZF30.DS5b_ACTTACATCCAC	0.915276438892584	-7.07118885769314
ZF30.DS5b_CCTCTCCTTTTT	1.96144688218902	-1.32559018387265
ZF30.DS5b_CCTACTTGCTTG	2.2642841348059	-1.33194618477291
ZF30.DS5b_CTCCCCGGCTAC	0.970507086218099	-7.51067297710842
ZF30.DS5b_GCCTGAGTAAGC	2.99300706476043	-1.37190692676968
ZF30.DS5b_GGACCCATCCCG	2.25131523698638	-7.71713249935574
ZF30.DS5b_CGTACTCTTGAC	-4.01262700468232	-5.43195812954373
ZF30.DS5b_TAAAAGAGCAAT	-1.65678799062898	-7.5807632709927
ZF30.DS5b_TTATCACACGCC	2.5147005328543	-1.83320038570828
ZF30.DS5b_TGTAAGAGCTTT	1.91104817479918	-1.29653649582333
ZF30.DS5b_CTCCTAGTGTGA	-1.13750588804414	-7.63304798855252
ZF30.DS5b_GTCCAGCTAGTN	1.93293154329131	-7.4832290913052
ZF30.DS5b_TGAGAGCCTGAG	1.57284653276275	-0.912380149502223
ZF30.DS5b_CCTGTCAGTAAG	3.15446937173675	-1.57183449520535
ZF30.DS5b_TACTAGCTTGCC	2.91712224572967	-1.15719108833737
ZF30.DS5b_AAAACTAACTTG	2.84667170137237	-1.0991958881802
ZF30.DS5b_TGAAAGTCCGCA	1.35293758004973	-7.6196021343655
ZF30.DS5b_TCGCGGTGGGGG	1.99221265405486	-8.45598976864285
ZF30.DS5b_CATATCAACCTG	0.547739201188783	-6.86768763317532
ZF30.DS5b_CACACCCTAGTG	2.76444256395171	-7.99174397243923
ZF30.DS5b_CAGTCTCGGTGC	1.64345347970794	-1.38602226032681
ZF30.DS5b_TTACCCGCCTCG	1.11271232456038	-1.08051543487973
ZF30.DS5b_ATATAAACCCAC	3.29393851846526	-1.016927411694
ZF30.DS5b_TTTACTCTAACA	2.22889816850493	-7.98078911556668
ZF30.DS5b_CCGCGCGTAACC	-0.835582493840952	-7.64851181759304
ZF30.DS5b_CAGCTGGCCCCN	1.11554771751235	-7.82198422207302
ZF30.DS5b_TTCCGTTTCATG	2.11187112420867	-1.95544235958523
ZF30.DS5b_ACAAGGACTCGA	1.50703203767608	-7.28247158779568
ZF30.DS5b_AAATCGGACGCA	2.78624999612639	-0.948667099613612
ZF30.DS5b_AAAGCGTCAAGG	0.929705948532324	-7.28195660366482
ZF30.DS5b_GATGCGGCCGCC	1.9986968049414	-1.51495783581204
ZF30.DS5b_CGCCAGGCAACC	-0.75818252474	-7.69070332302517
ZF30.DS5b_CACATACGAAGA	-2.33475911527802	-7.47799818767971
ZF30.DS5b_TGCCGCCGCGAN	0.317640543878774	-7.66352169765896
ZF30.DS5b_TCATCCCGACAN	2.54518425554107	-7.54590266003079
ZF30.DS5b_GATCTCTGCTCG	2.68538129419158	-1.74807398571438
ZF30.DS5b_CTTCGGACTGAA	-3.2527567139261	-4.47357838406033
ZF30.DS5b_CCTTAGTCTCAG	3.03808415025542	-1.40391474022335
ZF30.DS5b_AGCTACGCCCGG	2.14130365938018	-8.21712391628689
ZF30.DS5b_GACAGTTTTGTA	-1.54966425806214	-7.68227284206814
ZF30.DS5b_TTGATCCTCCGA	1.51535320371459	-7.36165611996121
ZF30.DS5b_CGTGGCTCCCAG	-2.36257612615754	0.178203577261502
ZF30.DS5b_GGAACTGTGCCA	-0.0591758182637885	-4.46971075787014
ZF30.DS5b_TAAGTCAGTCAT	2.01215803712676	-1.62464659466214
ZF30.DS5b_GGTTATCTCAGC	1.62504649251769	-8.18473904385037
ZF30.DS5b_GGCAGAGCCGCG	-0.782763241826792	-7.57273762478298
ZF30.DS5b_CACTATGCACCA	1.53156614393065	-8.22281925930447
ZF30.DS5b_CGGCGCCTACGA	2.18412065595458	-7.45588438763088
ZF30.DS5b_ATCAGGTGCTGC	2.10209608167479	-7.1686071659512
ZF30.DS5b_TCTGGAATCGCG	1.47326278776	-7.02082865490383
ZF30.DS5b_CTTCTACACGCG	0.941051186025839	-7.02287523998684
ZF30.DS5b_CATCCGTGGAGA	0.313950994015436	-6.7808684612698
ZF30.DS5b_GCATCTTGTTTG	4.14188850015471	-1.19876175178952
ZF30.DS5b_GTAACTCGAAAT	4.20226490587066	-0.933926155704921
ZF30.DS5b_CTTTCTAGTAGG	1.29920017808745	-7.59431259884304
ZF30.DS5b_TGGAGCGGCTCG	3.1050051459677	-1.30823998703427
ZF30.DS5b_GTATAATGGACA	2.4036587485678	-7.80011837734646
ZF30.DS5b_GAACGAGTTCCN	1.92677831739257	-8.14364617123074
ZF30.DS5b_AGCGCTAATACA	3.55199635118316	0.60527078257137
ZF30.DS5b_TAGTGATTATAN	5.29776632875274	-8.83967011227078
ZF30.DS5b_ATCAAGTGTAAC	1.2054919013388	-7.33623068584866
ZF30.DS5b_ACCGCTTCGTAN	2.9606815585501	-1.95744507564968
ZF30.DS5b_AGATAAGGTTGT	0.229454324544172	-3.37808244480557
ZF30.DS5b_ATAGGGTTGACC	0.105997742117147	-6.91365139736599
ZF30.DS5b_ATGATTACAATT	2.07023847192595	-7.68024533047146
ZF30.DS5b_TATCTTAAGAAA	0.906160951555471	-7.39855902447171
ZF30.DS5b_TTCACGTTAGTA	-0.642443059980173	-7.91993134273953
ZF30.DS5b_TTAACTCAACGG	1.99292540639708	-7.03906004681057
ZF30.DS5b_CGGGTCCCACCT	-1.68906295210053	0.0444674585872239
ZF30.DS5b_GGGAGAGATCAC	2.49568116754363	-7.86990635647244
ZF30.DS5b_TAAAGACTAAGG	-1.65214145094087	-7.67221634640164
ZF30.DS5b_TGACGGTCGATG	-3.30638492017915	0.130911925893361
ZF30.DS5b_GTTTGCACCGTT	1.58053600877593	-1.28398137344784
ZF30.DS5b_TGTGGACACTTC	-1.8812373867624	-6.90800802959866
ZF30.DS5b_AGCGGGACTTAT	5.63176691621612	-8.99236576809353
ZF30.DS5b_TGTTTTATACCC	4.16490042299102	-0.318028857845729
ZF30.DS5b_TATAGGTAAATC	3.27315723985503	-1.45415847553677
ZF30.DS5b_GTCGCCACAACA	3.48643338769744	-0.291547587055629
ZF30.DS5b_ACGGGCTCGCAC	2.46074807733367	-7.31712429775662
ZF30.DS5b_CATGTTACCTTA	0.998463750780325	-7.10549061550564
ZF30.DS5b_TAACATACATGA	-0.53898793369462	-7.73758976711697
ZF30.DS5b_GCAAGCAGAAGG	0.965515376032095	-7.14760010494656
ZF30.DS5b_CCGTTGCTCCGA	4.25285899728606	-8.16740505947537
ZF30.DS5b_AACCATGTAACG	1.84092652887176	-1.85056417240567
ZF30.DS5b_TTCGGGTGTAGC	3.44329106897185	-0.584491779941981
ZF30.DS5b_GCAGTTTCTGAG	1.31843733877013	-1.23019342674679
ZF30.DS5b_CTACCTATCGAA	2.51237690538238	-1.91324799313015
ZF30.DS5b_AGTCTGAGGTGG	3.01685035318206	-1.0505047346539
ZF30.DS5b_AAAGCGGCACCA	0.774186403454046	-8.09305374874539
ZF30.DS5b_GCATATAGTGGG	-1.85501181989839	-7.01090424313015
ZF30.DS5b_CTAAAGTGTTCT	0.292971850336294	-3.37261097683377
ZF30.DS5b_GTTCAATAAGCG	0.711841643751363	-8.57942383541531
ZF30.DS5b_CCCCATACACTC	-4.12041222959687	-8.76604073299832
ZF30.DS5b_AAATTTTTGGTA	3.55116045564483	-1.17361216797299
ZF30.DS5b_AGAACGTTAAAA	2.72109019845794	-1.25020115627713
ZF30.DS5b_AAAAATGGGCCT	2.67767322152923	-7.46015446438259
ZF30.DS5b_CACGCGGGCTTC	1.02597433418105	-1.23835652126736
ZF30.DS5b_TCCCGCTGGTCT	1.12125611394713	-7.55802529110379
ZF30.DS5b_GTCATGGTATCA	3.22012031167815	-1.36943524136013
ZF30.DS5b_GATCCTATATTC	-1.30908858686616	-0.337987175125545
ZF30.DS5b_CTCCTGCCCCGA	3.66044700235198	-1.27563863052792
ZF30.DS5b_ACTCCCCGTGTN	2.61924183458159	-7.03737347378201
ZF30.DS5b_GCATGGAGGCCC	0.888787061870794	-1.18537097229428
ZF30.DS5b_ACTCGGCCGGCG	2.97046697229217	-1.5303801800198
ZF30.DS5b_ACTTTGTAGGAG	3.80865395158599	-0.729890992779201
ZF30.DS5b_TAGAGGCGTAGC	-2.11384236723115	0.0160176549964494
ZF30.DS5b_TACTGCGGAGTG	2.4229333409674	-1.91265504612393
ZF30.DS5b_CTATCCTAAGCT	1.42486882299254	-7.43788807644314
ZF30.DS5b_TGCCCTTCGTGG	4.06035053819488	-0.618954589504665
ZF30.DS5b_TCAGCCTGTTTG	1.02110672086547	-8.64477818264431
ZF30.DS5b_CCCTTATCTCTN	-0.653076647817393	-0.591800739902919
ZF30.DS5b_TTATAGGTATAT	2.3930534133322	-7.53286402477688
ZF30.DS5b_TTCCGTTGTAGN	-2.03972947508027	0.208349624734456
ZF30.DS5b_ATCGTGGCACCG	2.09847128480742	-7.22997896923489
ZF30.DS5b_ATAACGGTCTCG	1.72480321019958	-7.31970684780545
ZF30.DS5b_CGGTGCTCGATG	-0.63118433862855	-7.90071575893826
ZF30.DS5b_CTGTAATGCGAA	2.47314012140105	-1.4476621653027
ZF30.DS5b_CAACTCATCGCC	3.69241821855376	-1.65253989948696
ZF30.DS5b_CACGCGAAGTTC	-0.892100452482004	-7.55365841640896
ZF30.DS5b_CTTGAATGAAGG	1.32668840974639	-0.986855676311916
ZF30.DS5b_ATACTGTACCGA	2.18302214235137	-7.16265576137966
ZF30.DS5b_GTTTATGGTTAG	-0.238528548776408	-7.60135071529812
ZF30.DS5b_ACGTCGACCACG	1.25410819143126	-7.26908152355618
ZF30.DS5b_AAACCGGGTAGC	2.69123041719268	-7.98530094875759
ZF30.DS5b_GACATACTGATN	1.13575959295104	-7.6008204723782
ZF30.DS5b_ATAGTGATATGT	-2.26135551839997	-7.45660679592556
ZF30.DS5b_GCTCCCGACCGC	2.27330255597899	-7.0600866581387
ZF30.DS5b_ACGTGAATGACC	0.202531547249059	-6.79956143154568
ZF30.DS5b_GTGGGAACGCAG	3.82572734445403	-1.11272316231198
ZF30.DS5b_GTGCCACTACCA	2.61483824342559	-0.710404088634914
ZF30.DS5b_ATTATCAGTCAG	1.46271097749541	-1.31123452438778
ZF30.DS5b_TGATAAATCTAC	2.07016456216643	-7.94784538998074
ZF30.DS5b_TTTTTGTTTCCA	1.5741692790396	-7.73163120998806
ZF30.DS5b_ATTATCAGTAGN	2.4661918887503	-1.35735504879422
ZF30.DS5b_GTCTGGAGCTAG	-2.58335339933564	-0.159669330257838
ZF30.DS5b_GCATTAATGAAT	2.15447151750396	-1.47268634094662
ZF30.DS5b_TGTCGAAGTGAC	2.36565256208251	-6.96176855816311
ZF30.DS5b_GTCTCAGAGTGC	-0.0825958839051917	-0.596540143627589
ZF30.DS5b_TTGTAACTCTTT	1.53960108846496	-7.58014433636135
ZF30.DS5b_AATCTCACCAAG	0.549345561266641	-6.94574110760159
ZF30.DS5b_CTCGGGCCAACT	2.26919519990752	-7.300144126553
ZF30.DS5b_CATACTACCGAT	1.04613840669463	-7.5127324367947
ZF30.DS5b_AACCATGGTTAT	1.65537130922149	-1.38712566151089
ZF30.DS5b_AGACCGACGTAT	1.65880334466765	-1.74875061764187
ZF30.DS5b_GAAAGTAGATAG	2.12929558843444	-7.31089012875027
ZF30.DS5b_GGACGCTCCTTG	4.27076852411101	-0.623401215214198
ZF30.DS5b_TATTCGAGTATA	-1.94753324896028	-2.61940758480496
ZF30.DS5b_GAAGTCAGACTT	2.18321538060973	-1.98505299343533
ZF30.DS5b_CACGACCGCTCA	2.2542458781607	-1.36342625870175
ZF30.DS5b_TTAGGCCCACAG	2.03182995408843	-7.02820055736965
ZF30.DS5b_TAACTTAGGATG	0.26083585709403	-3.53529422535366
ZF30.DS5b_GGGCGAGACACA	2.34909689515899	-1.12832086338467
ZF30.DS5b_TTAGTCCTCATC	0.647038624585371	-7.07949679150051
ZF30.DS5b_CCGGTCTCCCTA	3.74909198373626	-1.40563910259671
ZF30.DS5b_CGTAGGATCTCG	-3.35020053297212	-4.85419552578396
ZF30.DS5b_CGTCAATCTACC	3.31241214364837	-0.788382222790187
ZF30.DS5b_ATCAGCACCAGA	0.814339996278982	-7.60954468502468
ZF30.DS5b_AAACGTCCATAT	-0.8493850222223	-7.79277985348171
ZF30.DS5b_GGGCTACTTTAT	2.04324066728423	-7.46603482021755
ZF30.DS5b_GGTCAGATTGAA	1.94101262182067	-8.31339352383084
ZF30.DS5b_CGACCGATCCGG	1.44466888994048	-7.69582264675564
ZF30.DS5b_CGTCCACCTACT	1.22695195764373	-7.86681263699002
ZF30.DS5b_CGCCGAGTCGTG	1.76917386144469	-8.41761200680203
ZF30.DS5b_GTACTGTATCGA	2.55345547288726	-1.04306619419522
ZF30.DS5b_TCTGAACTATTT	1.1949167856581	-7.87016861690945
ZF30.DS5b_GCTTTTATTGTC	5.60651457399199	-8.78739445461697
ZF30.DS5b_AGTGAAGCTAAA	2.46402657121489	-1.67678230061001
ZF30.DS5b_TCGGTCACCGAT	-2.44833362013032	-3.00027530445523
ZF30.DS5b_GCGTGTACGAAC	1.81509029954741	-1.10678868545956
ZF30.DS5b_GTTAATCGCCGG	1.91389560788939	-7.38705199016995
ZF30.DS5b_ACCACAAGTGAA	0.0197641858465478	-6.45903532757229
ZF30.DS5b_CACAAGTCTCCG	4.45831215471099	-8.46386139645046
ZF30.DS5b_CGATGGTAATGC	2.24464392751525	-7.44674294247097
ZF30.DS5b_AACTTTGTAGTT	3.0297299632437	-0.660086443561977
ZF30.DS5b_CGTATCCTCAAC	-0.0657093515985205	-6.91531889690823
ZF30.DS5b_TCAATGCTGGGT	5.52767288774321	-8.98326962246365
ZF30.DS5b_CTCTGATGCCCT	-1.42261969953706	-7.73986904873318
ZF30.DS5b_TGTAATCTCTGG	2.92278707116912	-1.49539189590878
ZF30.DS5b_TTAGTACATTGG	2.08670115560363	-7.35165493740505
ZF30.DS5b_CACCCACACTAC	0.387670506686668	-2.99516456379361
ZF30.DS5b_ACCGGCCATATG	3.65924108117888	-1.28588550342984
ZF30.DS5b_CCCGCTGTCGCA	0.270392463505964	-0.771454622883266
ZF30.DS5b_AATGACTGCCAA	0.961662531793813	-7.77643673672146
ZF30.DS5b_TACCCAACGTAA	2.18268907159636	-7.78375523342556
ZF30.DS5b_TGGCCGAGGCCC	1.997916460932	-8.35389511837429
ZF30.DS5b_TACCTCATGACT	1.98106825441192	-7.34050743832058
ZF30.DS5b_ACTTTCCCGTGA	1.55915045827697	-8.40853493465847
ZF30.DS5b_GGGTTCCCCCGA	1.72674131482909	-1.40342145218319
ZF30.DS5b_CATACGAGTTTA	0.278651670516233	-6.78458397640652
ZF30.DS5b_GCACGCTACATA	2.59085118860076	-1.9521080757565
ZF30.DS5b_CGACAGCTTTGA	3.76627457231353	-0.512736251491969
ZF30.DS5b_ACCGCTTACGTA	2.67596924394439	-1.37122111572689
ZF30.DS5b_CAGTGGAAACAT	-2.88262665182282	-7.04842512859768
ZF30.DS5b_GATAGATTAGAG	-1.26147544294526	-7.76962464107937
ZF30.DS5b_AGCCATCGACCN	1.89792060941527	-1.36769550098843
ZF30.DS5b_CCAATGTGGCCN	2.22675693124602	-1.11370997681088
ZF30.DS5b_GTGCCCTCCTAT	2.22565829843352	-7.58889143719143
ZF30.DS5b_TTCATTAGCCAC	2.44241702646087	-7.59211914791531
ZF30.DS5b_TGGTGACGACAT	5.77340662568877	-9.05078594936795
ZF30.DS5b_GACTTAGATTGA	1.96398604005645	-7.1743010784573
ZF30.DS5b_AAATACGCGTGA	2.68861734956573	-11.2665089870877
ZF30.DS5b_ATCGCGATGCCA	-0.514497279226084	-6.49928086056179
ZF30.DS5b_AAGCCCAGTGTG	-3.50523030668427	0.282228449445302
ZF30.DS5b_GTTCTCTCGATG	-0.909821509420176	-7.63726609005398
ZF30.DS5b_CTTAGGTCTGAT	-0.631805657445689	-7.74536602749295
ZF30.DS5b_CTATGCTGTGGT	2.09978425592254	-7.38770954861111
ZF30.DS5b_TGAAGCCCTCCC	2.25096750348876	-6.42146628155178
ZF30.DS5b_TGGCCGCCGCGA	1.57945656865905	-0.995287349361842
ZF30.DS5b_ACCCCCTCCCCC	3.62545669168303	-0.665508082050746
ZF30.DS5b_GCTACTCTTGGG	3.44201767534087	-0.169267764229243
ZF30.DS5b_TGAACTTGTCGC	-2.21105682760407	-7.01307146801419
ZF30.DS5b_CGAAGGGGAGTC	3.78197157472442	-0.815555622715419
ZF30.DS5b_CTCCAGTAGTGT	3.36631047815154	-1.51664250149197
ZF30.DS5b_GTTATATTTGAA	3.46979963868926	-1.30627434505886
ZF30.DS5b_GCCTCGTCGAAG	1.760167957247	-8.20100872768826
ZF30.DS5b_GTGCCGCGGATC	2.46210920900176	-7.75234501614041
ZF30.DS5b_AATCTTTATCAT	1.57046437352965	-0.799208691257899
ZF30.DS5b_ATCGCCAGGAAA	2.22979927152465	-1.43981724037594
ZF30.DS5b_CAAGATTCATAC	1.99628329366515	-7.51769726528591
ZF30.DS5b_AAAGCTGCCAAG	1.23419416040252	-7.48549216045803
ZF30.DS5b_GAAGTTACAGTT	1.73364544004271	-1.83399575008816
ZF30.DS5b_ATAAGGAGGCGA	2.32861685842345	-1.00335459961361
ZF30.DS5b_CTGTAGCCTAAC	0.461242458746533	-0.880010535854762
ZF30.DS5b_GAAACGGTGTCC	2.64190375894378	-7.50984709515042
ZF30.DS5b_GAAACGGTGTCN	2.26190698236297	-7.19263069881863
ZF30.DS5b_ATTCGCGGGGAN	1.86334490865539	-0.79113595737881
ZF30.DS5b_AGGCCCTTTATA	5.72224247545073	-9.13907902492947
ZF30.DS5b_ACAAAGGACTCG	0.273441837132673	-7.90916149868435
ZF30.DS5b_GAAAATACCCTC	1.73551035016845	-8.15891735805935
ZF30.DS5b_AGGGTTTGATAG	-2.92812073141267	0.0386513267570084
ZF30.DS5b_CGTCTTAGACGA	3.7626823195822	-0.224826147694057
ZF30.DS5b_TCTCTCCTATGT	2.60585725396941	-7.36584608807034
ZF30.DS5b_TTTTCGACTGAC	1.13390600770781	-7.99617474331326
ZF30.DS5b_ATCGGGGCCGAC	-2.42400228887727	0.0329639111571854
ZF30.DS5b_TGTTAGATTTTA	3.77363503068755	-0.243464818138545
ZF30.DS5b_CACTGGCCCAAC	1.26365959733794	-1.09448604835934
ZF30.DS5b_CGGGACGACACC	2.37739443868468	-8.08100788845486
ZF30.DS5b_GTATGTGTAAAA	4.37191236108611	-0.732124378818935
ZF30.DS5b_CGAGACCGTCGN	0.890456230343084	-6.59028046383328
ZF30.DS5b_TCTCCACTAGAN	2.09101653188537	-8.64637558712429
ZF30.DS5b_CAGACGTGTCCT	-0.11268943458726	-7.88722317470974
ZF30.DS5b_TGCGTCGCTAGA	4.8641239413626	-8.72129147304959
ZF30.DS5b_AAGCTAGATAGA	2.17286777585814	-8.09525864376492
ZF30.DS5b_ACTGATTAGTCA	2.73447883218596	-1.55391996159024
ZF30.DS5b_ACAGCCGTCTCA	1.21650767415832	-8.09098713650173
ZF30.DS5b_CGAAGCGGTCCC	-2.18543612867524	-7.49255221142239
ZF30.DS5b_TAGTGGATTATA	5.32646095842193	-8.88601677669949
ZF30.DS5b_TCACTCCCGACA	3.23168122857879	-1.24290280594296
ZF30.DS5b_AAACAGTAGTTG	3.24913084596465	-1.49536245121426
ZF30.DS5b_GCACACATTCAA	1.90684640497039	-1.11688535465664
ZF30.DS5b_TTCTGCGGTCTC	2.86121952623198	-7.91676609768338
ZF30.DS5b_TTCTGACCATGT	2.34370017141173	-7.65480702175564
ZF30.DS5b_GTTCAGTTATTA	4.4407898196585	-8.50129311336941
ZF30.DS5b_TGCAAACCTCCC	2.95621836274932	-1.25043003811306
ZF30.DS5b_TACAATACTGAA	-1.76881706625154	-0.298620035786098
ZF30.DS5b_AATATGCTTCTG	-1.74413502126863	-7.07343428387112
ZF30.DS5b_GTCAATTTTCGT	1.75511622518371	-8.5233468319363
ZF30.DS5b_AAAATTTTTTGC	3.89620936006377	-1.12256019367642
ZF30.DS5b_ATTGTTGCATCN	-5.32244479566743	-1.18960826649136
ZF30.DS5b_GAGGCAAGTTCA	1.18376714080642	-8.58072369350857
ZF30.DS5b_TATAGGCCTAAG	-0.0134300580613806	-0.522279253143733
ZF30.DS5b_ACCGACGTCGCN	-2.93333899885346	-4.08699696316189
ZF30.DS5b_CAGACGTGTTGG	-1.52173244863679	-7.47322600140042
ZF30.DS5b_CTGTAGGACCTT	1.63622284025023	-8.43070404781765
ZF30.DS5b_TGCGTCGGAAAC	0.0781123051054284	-3.35481183781094
ZF30.DS5b_AGTGCTGCCGGG	0.143316567838888	-7.55297892345852
ZF30.DS5b_CAAATGCTTATC	3.82839715570281	-1.12323599113888
ZF30.DS5b_GCCAGAGAGTTA	1.5098052033789	-1.3605826403088
ZF30.DS5b_TTGTCTATGTTG	0.784810633362035	-1.28021149887509
ZF30.DS5b_AGATAGAGGTGA	2.19543612092803	-7.32989876522488
ZF30.DS5b_TATGCGTTCCCG	2.38901984781096	-8.25458710445828
ZF30.DS5b_CGCTCGTAGTTA	0.713390649259786	-7.3397235180325
ZF30.DS5b_TAGCAAACCCAC	1.9573822030432	-8.30027954830593
ZF30.DS5b_CGAAGCTCGCTT	2.49781596750091	-7.8289002682156
ZF30.DS5b_AATCTTCTACGG	2.19451844781707	-8.01004879726834
ZF30.DS5b_AATCTCCCTTGN	1.93041849225829	-1.07775740875668
ZF30.DS5b_CGCGTTATTAGT	0.313496530950765	-3.2555851246304
ZF30.DS5b_ACACAGCTCGTG	2.9983705291159	-1.9796354080624
ZF30.DS5b_AATGAAGAGTAG	1.63987910837005	-8.63607018246121
ZF30.DS5b_CTTCTTCCGTCA	2.5737882861502	-7.75599282040066
ZF30.DS5b_TCTGTATGCACG	4.16354715913604	-0.787653257984584
ZF30.DS5b_GTGTCCGAGGGA	2.2855426082022	-7.15174763454861
ZF30.DS5b_TAGGCATCCACN	1.59838974565337	-7.40737288250393
ZF30.DS5b_ACAATCCATGCC	3.41281640619109	-0.338890304703181
ZF30.DS5b_CTCATTGGATAG	-2.90605652242829	0.242016414266164
ZF30.DS5b_TCATTGCTACAN	-0.552324353753824	-7.70808689846463
ZF30.DS5b_TAGTGATCGTGA	2.33443868249724	-7.41926567806668
ZF30.DS5b_CAAATTCTTCTG	2.46790373414824	-7.38316433681912
ZF30.DS5b_CCCAAGTCCCCG	4.10626828759978	-8.21712391628689
ZF30.DS5b_TCCCTTTACGCN	2.25670063585113	-1.89446084751553
ZF30.DS5b_CGAATACCGGTT	2.30874598115752	-6.9885157848782
ZF30.DS5b_CATGCCCGATAN	2.18140995591948	-8.23268883480496
ZF30.DS5b_CGCATGAAACTN	2.3127905139334	-7.44559519543118
ZF30.DS5b_ACGGACAGATCN	1.92357802480529	-1.48455946697659
ZF30.DS5b_GTCCCGAGGTCC	2.04572737306426	-6.97161286129421
ZF30.DS5b_GGATCAGTTAAG	2.04709410756896	-7.81903260006375
ZF30.DS5b_AAGCCGAGCCAN	3.82610333055327	-0.416693916458552
ZF30.DS5b_TTGGGGCCAAGG	-0.0463420739762976	-0.749208142895167
ZF30.DS5b_CTACTGAGTCTT	1.30905890554259	-8.59937374844021
ZF30.DS5b_GAAGTTACCCAG	-0.745430230199595	-7.64437287105984
ZF30.DS5b_CTCGACCTGAGG	0.27910122364829	-3.28910939945645
ZF30.DS5b_CATGAGTTACGT	2.37943554014037	-7.50048582806057
ZF30.DS5b_CGTCAAAAGTCG	3.46735465616057	-1.35184161915249
ZF30.DS5b_CCTTGCCTCAGA	2.41238606065581	-7.59004013790554
ZF30.DS5b_CTGGGGTGCTGT	3.32915580362151	-1.16835193886227
ZF30.DS5b_CGCGCACGCTTA	2.03211116880248	-8.0954436565823
ZF30.DS5b_GGTTCCTGCAAA	-1.313642381727	-7.71970074428982
ZF30.DS5b_TTCCCGTGCTCG	1.47310030549834	-8.75454895748562
ZF30.DS5b_CGGTACGATCGA	3.30701816171477	-1.84501045002407
ZF30.DS5b_AATCTCCGCTTG	1.07553780168364	-1.19860117687649
ZF30.DS5b_CGAATCACATAC	0.246535868347387	-6.87273543133206
ZF30.DS5b_GCTGGGCGGACC	3.57435834497283	-1.1358101870007
ZF30.DS5b_TTTGGATCTGGT	1.12782335370849	-8.57210247768826
ZF30.DS5b_AATATGCGCAGT	2.04633998960326	-7.54313271297879
ZF30.DS5b_AGGACGGTTAGG	3.61761367410491	0.257049942474896
ZF30.DS5b_GGTACAGGCAGA	2.51071512788604	-8.70212071194119
ZF30.DS5b_CTTCCATGGCGG	2.63311088174651	-7.31633656277127
ZF30.DS5b_GCAATCTCACGA	2.55085480302642	-7.52337210430569
ZF30.DS5b_CCAGATTTTTAC	3.36779272645781	-0.378880312580531
ZF30.DS5b_AGACGGTACTTN	2.39049482435058	-7.54759924663967
ZF30.DS5b_GAAACATGCGAG	1.51692903131316	-7.24126236690945
ZF30.DS5b_GTAGCGCCGTAT	-3.02039396673371	-0.00337477578586876
ZF30.DS5b_CAAAATGGGGTA	2.14788997262786	-1.07954411758847
ZF30.DS5b_TTTCGGAGTAGN	2.27804684728454	-1.03277330650753
ZF30.DS5b_TTTCGGAGTAGG	2.57195794671844	-1.52046292080349
ZF30.DS5b_GACTTACGTAGG	3.81068694680999	-1.14777581943936
ZF30.DS5b_ATATGACAATTC	2.36869382947753	-7.53433697475857
ZF30.DS5b_GCTACCCCGTGA	1.32952243179152	-0.637031128544276
ZF30.DS5b_TCAACTACCGAG	2.18065285772155	-7.61076824917263
ZF30.DS5b_AAGTGCCTTCCN	1.04535311549972	-7.55598490490383
ZF6S.DS5b_ACCGGAGTTGGA	-0.405593930780192	2.71601326213413
ZF6S.DS5b_ACACCGAGATAT	0.813968361318807	3.41056449161106
ZF6S.DS5b_CTTCTTCAATGT	-5.55500399976899	2.5154371951633
ZF6S.DS5b_GTCCGCGAATTC	-9.0868185749643	-1.15435378803677
ZF6S.DS5b_TTATACCCATGA	-6.38792312055757	2.33810872779422
ZF6S.DS5b_ATGCATCGAACA	-1.40199243932893	4.55595881686741
ZF6S.DS5b_TTCGGGATCGTA	-7.69876754194429	-3.17066734089321
ZF6S.DS5b_GATAGTATTGTC	-0.164563416539927	2.66195661769443
ZF6S.DS5b_TGGGGCACCACT	1.88024759382079	5.46303469882541
ZF6S.DS5b_TAATTCTGTATA	-6.60775840192964	2.71025521503025
ZF6S.DS5b_GCGGAACCGGAA	-8.136396287977	-2.27624624027676
ZF6S.DS5b_GGAAAAGTAGAC	2.2988790282614	2.58316523776584
ZF6S.DS5b_TAGTTAAGTAAC	-1.72926461607148	3.82011658893161
ZF6S.DS5b_ATCAACCTCGGC	2.29242813676665	5.74610430942112
ZF6S.DS5b_TTCCTTCTTCCG	-4.9723805180185	2.62062747226291
ZF6S.DS5b_GAGGTGCTCACA	-0.554982780515452	5.40761811481052
ZF6S.DS5b_CGACACTTGAGA	-9.50091063886811	-0.84090619339413
ZF6S.DS5b_GGGTCGATTATT	-4.83559262663056	-3.62115805401272
ZF6S.DS5b_TTTGTGGAACCC	0.328533546031217	2.59739334331089
ZF6S.DS5b_GGTAGCTGCTCA	0.309749425352316	2.48909599528843
ZF6S.DS5b_CGTTTAGTTTTA	1.88732314199279	5.21375329242283
ZF6S.DS5b_CAATATTGCCAC	-7.49877440839936	-0.0783365572876388
ZF6S.DS5b_AGAGTCAGCAAC	4.76222765535186	6.76502186999851
ZF6S.DS5b_TGGGCGCCGTGC	6.63208830446074	2.87621361957126
ZF6S.DS5b_AAATTTTAGAAA	1.7081100949652	6.01011759982639
ZF6S.DS5b_TATGAAGGATTN	-0.798575996457835	2.37792010055118
ZF6S.DS5b_TCACACAACTTC	0.717019201219778	5.57693631396824
ZF6S.DS5b_TTATGCCGCCTN	0.987215937078695	2.74543387637668
ZF6S.DS5b_CGGACTCTTAGG	-0.460826694070597	1.95284075484806
ZF6S.DS5b_GGTTAGGCGGTT	-8.4281557789438	1.19726712451511
ZF6S.DS5b_GAGTGAGGACAT	6.24966490358184	3.77733452067905
ZF6S.DS5b_GGTCACTTTGTC	5.13460409730742	2.85987908587986
ZF6S.DS5b_TTTTTTGGCCTA	-8.58452117353608	0.819820234637792
ZF6S.DS5b_TAGGTTGAGTGA	3.63184344858001	5.17274005160862
ZF6S.DS5b_CGTAGCAATTCC	4.41790354341338	3.10599882350498
ZF6S.DS5b_TCGGGGAGGGAG	7.0284944781668	1.88152141318851
ZF6S.DS5b_CCGCACAGAGGG	3.53068840593169	5.3050633166843
ZF6S.DS5b_ATGCTCGGACCC	-7.0911778202646	1.82843668208652
ZF6S.DS5b_ACGACCCTTTCT	-5.83488404661347	2.37779719577366
ZF6S.DS5b_GTATACATAGTC	-0.459399282037516	1.95175177798801
ZF6S.DS5b_GTCCTTTGGTGA	3.48135435670684	3.60783154712253
ZF6S.DS5b_GCTTCCGATATG	-5.94479787260224	2.57410008655124
ZF6S.DS5b_AATGGGAGACCG	-4.5600179424875	2.88934404597812
ZF6S.DS5b_TCGTCACCCTAG	-5.22550570875337	3.36135799632602
ZF6S.DS5b_AGGAAGAGCAGA	-7.56383883863618	-0.526129415172999
ZF6S.DS5b_TTGTGAGGCGTG	-6.85369765669038	2.5539053176456
ZF6S.DS5b_TTTACGATACAT	5.38715994447539	2.75622994647556
ZF6S.DS5b_AGCGCTTACGTC	-7.06411540418794	1.84285206542545
ZF6S.DS5b_TAGGAAATCTGA	-5.96673762708833	12.5429201816135
ZF6S.DS5b_GTACAGGACGGT	-7.32694613844087	0.482476720672185
ZF6S.DS5b_CCGTTCGGCAAA	-2.43085515409638	2.84164983974033
ZF6S.DS5b_GGCGTGGAGCGA	2.73697316736052	4.83204419360691
ZF6S.DS5b_CCCAGACCGTAG	2.75761640161345	3.40329487071567
ZF6S.DS5b_AGCCTTATATAT	-8.00138842970063	-2.9727572704739
ZF6S.DS5b_CCGCATATAGGG	0.909266383350591	6.24267489657932
ZF6S.DS5b_GGACAGACAGTT	-4.91243111997773	11.9015856479221
ZF6S.DS5b_AGGTTGATAATA	8.09588825792144	3.87404401050144
ZF6S.DS5b_AATCAAATTCCT	-7.07059562116792	1.90272230849796
ZF6S.DS5b_AATAATCCCGTT	1.77175057023833	5.7066426967197
ZF6S.DS5b_GGGTGGTCTTGT	5.81039965242217	5.42580945239597
ZF6S.DS5b_CCATCCTTTCGG	3.47994625657866	4.8297854159885
ZF6S.DS5b_TTTGCTCGGGTA	-0.391981004773875	5.42053992496067
ZF6S.DS5b_GCATGCTATTCG	-6.50918853193452	-6.80003826870388
ZF6S.DS5b_GCCATCCGTTGC	-2.38079416662385	3.59334118114048
ZF6S.DS5b_CCGACCACACCT	-2.96719181448152	3.54411084399753
ZF6S.DS5b_TGCATTACTACG	-3.77071607023408	2.32398564563327
ZF6S.DS5b_ACGTAGAGAGGA	1.96932208627532	5.84503037677341
ZF6S.DS5b_TAACATCGGTTC	-0.218688010274668	2.46008021579319
ZF6S.DS5b_CGTTTGTACAGT	-8.78269183546235	0.61483033941322
ZF6S.DS5b_AATGTTCTAGGG	1.33976841062377	2.85457761035495
ZF6S.DS5b_TCGCATGAGTGA	1.31974017709563	5.49026972995334
ZF6S.DS5b_TCGGTCTGCAGT	-9.090009569227	-1.4231704975552
ZF6S.DS5b_AACCCGATCCGG	-4.47632872968843	-3.68248884930081
ZF6S.DS5b_ATCAATTACTTC	-4.48880517393281	-8.96380608334011
ZF6S.DS5b_CACGTAGTACCA	3.41138470262359	5.74676854358249
ZF6S.DS5b_GGCACTACGAGG	-7.66874587446382	-0.384154071945613
ZF6S.DS5b_AATCTCGTTCCT	0.270596669018965	-2.88548343433804
ZF6S.DS5b_GCGTGATCCGAG	3.74145829767058	5.96792514071995
ZF6S.DS5b_AGTAATCACCGG	6.89553511232207	2.89265305743747
ZF6S.DS5b_AATACCATGAAA	-8.98510348707368	-0.389152159828609
ZF6S.DS5b_CAACGAAGTCCA	-4.05634486585786	2.68591720805698
ZF6S.DS5b_GGCCAGGTAATC	5.2549406299002	3.55818373904758
ZF6S.DS5b_GCACATCTTCCC	3.72238862603972	3.6739233230167
ZF6S.DS5b_GTTGCTCGTTTG	-4.56261479765107	-9.0211552883572
ZF6S.DS5b_CAACTCGCTAGT	-7.01911055952241	1.35516102061802
ZF6S.DS5b_TCACCCAACTTT	6.97882711976836	2.12528724418216
ZF6S.DS5b_GTCGAATTTGAA	-2.30612170606782	-11.7884959484524
ZF6S.DS5b_GGGCACGAATGG	3.56759226411651	5.93657262073093
ZF6S.DS5b_CACGGGGGGAAC	-7.95451533704927	0.527734251778657
ZF6S.DS5b_TTATTCGGAAGC	-9.36599242597749	-0.899100711483424
ZF6S.DS5b_AGTCGCACTTAG	1.06571930736373	3.09186393962436
ZF6S.DS5b_ATTTGAGTATAC	-6.34711110502412	2.68265564189487
ZF6S.DS5b_ATGTCAAATCCC	-9.03797519117524	-1.76546924366421
ZF6S.DS5b_TTACTCAGTCAT	0.73183417409728	3.45634205089145
ZF6S.DS5b_AGCATCACGAGC	4.54748356431792	6.23227412448459
ZF6S.DS5b_TACCGGGCATTT	6.12443697542022	3.40398437724643
ZF6S.DS5b_TCTGCACCGGCT	-8.22282874494721	0.87857572184139
ZF6S.DS5b_GGTGCTACTGCG	4.90197670549224	2.99303180919223
ZF6S.DS5b_GCTTTTGTCAGG	4.80694019883941	6.78812367663913
ZF6S.DS5b_CAAGTAACCGGG	-5.30673634916474	3.06491143451267
ZF6S.DS5b_TAAACTGTATAC	-8.1222885838144	2.72389275775486
ZF6S.DS5b_GCCAACCTTGTG	8.05512487977813	3.87499553905063
ZF6S.DS5b_CGGGACCATACG	1.70771801561187	5.28511244998508
ZF6S.DS5b_GTCCTTCCAGCC	-4.5341128101938	-9.04651825680203
ZF6S.DS5b_TGCTGAAGGTGC	-3.77353274732759	-3.37785427822537
ZF6S.DS5b_TGCCCTGTTTTC	4.78740990251372	6.76081092105442
ZF6S.DS5b_AAACGGACATCN	-9.28048503309419	-1.25876872791714
ZF6S.DS5b_GCGGTAGGGATT	5.79215729326079	5.58971841083103
ZF6S.DS5b_TCGGCTTACGAG	3.77148163408111	5.16794831500583
ZF6S.DS5b_GATGACATCTTG	2.51742589563201	2.527341911655
ZF6S.DS5b_CGGATGGAATGT	-6.44125735670259	-6.73623602642483
ZF6S.DS5b_ACGCGGGGTACA	5.48440897554229	5.15886409030491
ZF6S.DS5b_GTTAAGAGCTGG	-8.52756869703462	1.08126682982975
ZF6S.DS5b_AGGACGAGAAAT	-5.39243447691133	3.18081814990574
ZF6S.DS5b_GTAGTAACCTGA	-0.734858988820811	5.01267201648288
ZF6S.DS5b_TAATCAGTGCTN	1.12145435899566	6.60202891574436
ZF6S.DS5b_TCGCTCAGAGTG	0.927258104980688	3.46874553905063
ZF6S.DS5b_CTGTATGGAGAA	7.07430994600127	1.85586149440342
ZF6S.DS5b_AACAAAGACCAT	-9.1016644230478	-0.623854806560939
ZF6S.DS5b_CCCAGCCTTCAA	-4.51416337400605	-9.043947150845
ZF6S.DS5b_GCACATCGCCAT	3.48328101724456	5.42235047565037
ZF6S.DS5b_GAGCGTAATTTA	1.37697267621825	6.28475959048801
ZF6S.DS5b_GGCGTCGCCTAN	-5.40918719679048	3.34919316516452
ZF6S.DS5b_TCCGAGCCATCG	5.65637600511382	2.91250307307773
ZF6S.DS5b_GTTCGACACACC	-3.01282679945161	2.75921542392307
ZF6S.DS5b_TTAAACGCGACC	-7.28083646207978	1.61256057963901
ZF6S.DS5b_GGCGCCATGAAC	-4.27770650297334	-3.01414172901577
ZF6S.DS5b_CAGTCAACGCTN	-8.72154223829438	-0.908816864628261
ZF6S.DS5b_TAGTATGACTGN	-8.67110526472261	0.675772616725499
ZF6S.DS5b_TCAGAACGCTTC	-8.27837073713471	2.77338750110202
ZF6S.DS5b_CTGAAAGAAAGC	0.959640384615164	3.69866425738865
ZF6S.DS5b_GCTACACAAATC	-5.85529696851899	2.97522408710056
ZF6S.DS5b_TTTCCTAGACAG	0.825391502083044	3.2780709956699
ZF6S.DS5b_TAAATGCGTGCA	-0.571815012990732	2.78839022861057
ZF6S.DS5b_CCGTACATAGCC	-0.634805559217234	2.75899774776035
ZF6S.DS5b_ACTAACGTAATC	0.616688639820318	5.62570960269504
ZF6S.DS5b_CCCAGCCGCGAA	3.12761271089385	3.3290804122501
ZF6S.DS5b_GATGGCCGTAGT	-6.70481240659883	-7.00382511867947
ZF6S.DS5b_CACGCGGCAGCA	1.7721730479605	5.1011796687656
ZF6S.DS5b_TTTCCGGATCGC	-5.42250001341035	2.26814813361698
ZF6S.DS5b_AGTGGCATTTAT	7.06114685624907	2.03802354083591
ZF6S.DS5b_GTAAGCGCGGGG	5.37072384446929	2.84953982577854
ZF6S.DS5b_TCAGCGAGGTTT	-7.58183467298677	-3.35734074367947
ZF6S.DS5b_ACTGAGAGCGAA	-7.0882424107187	-7.43972676052517
ZF6S.DS5b_CGTGTAATGTTC	5.87219727128814	2.81859094844394
ZF6S.DS5b_AGCTGATCACAA	-2.02063572317292	-12.0657490993924
ZF6S.DS5b_TAGGGACCGTGT	3.94128310769866	3.70979554400974
ZF6S.DS5b_GAGATGGGGCTA	5.57846272081206	5.27557189212375
ZF6S.DS5b_CCGAAATACAGG	0.057554573715429	5.51325328097873
ZF6S.DS5b_AAAGCACTACTG	-1.79432117849519	4.22361428485447
ZF6S.DS5b_GTTCATACATGT	-1.69735371977021	4.11944777713352
ZF6S.DS5b_GTCTGGGCGACG	2.80394041627715	2.5669840072208
ZF6S.DS5b_ACCCTGGTTAAA	5.43916332811187	5.55391556964451
ZF6S.DS5b_ACATGGCCGAAG	4.97056877702544	5.05673320041233
ZF6S.DS5b_CGTCTTTCCTGA	3.3233193168051	4.45652348743015
ZF6S.DS5b_TTTGCCATCGCA	-7.77104651838471	-3.11913316502041
ZF6S.DS5b_GGGCTAATTCCT	-9.14936053663423	-1.28743117107815
ZF6S.DS5b_GTTAACTAGGAN	0.78505545944045	6.37149770007663
ZF6S.DS5b_GGTTCGACATCC	-1.09816455751588	3.98681266055637
ZF6S.DS5b_ACAGCTAGCGTC	-7.06312596708467	1.4604131673389
ZF6S.DS5b_ACACTATCCTGA	-8.82469642072846	0.511593313973481
ZF6S.DS5b_ATTCAGTTAATC	3.15730893701385	3.59992201076084
ZF6S.DS5b_TGGATTTGCATG	0.35881288439105	2.66798765407139
ZF6S.DS5b_ACTGGGATGCAC	-7.50117099195649	-0.0655122007317001
ZF6S.DS5b_CAAGCGTACACA	-6.40463435560395	-6.67943756832546
ZF6S.DS5b_GTAGTCGTTGCA	0.886232883632879	2.68248803363376
ZF6S.DS5b_TTCCACCGGGTA	1.83202016443084	2.71681005702549
ZF6S.DS5b_GTCAGCAATACC	-0.517815827428599	2.93843466983371
ZF6S.DS5b_GATGAAGCCCTA	-6.9621323338144	1.82909888968998
ZF6S.DS5b_ACCTGGCTAATG	8.09975826829741	3.99526555285984
ZF6S.DS5b_AGATATATAAAT	-2.79960405737092	2.9766667579227
ZF6S.DS5b_CAGCAATACGCT	3.93406355470489	5.57073361621433
ZF6S.DS5b_TCTCTCGGTCGG	-3.29596817403962	2.72489197001987
ZF6S.DS5b_CTATCTCCGCAC	-6.90275084882905	1.29200703845554
ZF6S.DS5b_GGGTTAAATAAA	-4.81894433408906	11.341924736362
ZF6S.DS5b_CAGGTGTTTAAT	3.02935397714446	2.49518329845005
ZF6S.DS5b_ACCACTAGTGTC	-1.77276837736299	3.95392830119663
ZF6S.DS5b_AGTACAAACCGN	7.79224360078643	3.56022460208469
ZF6S.DS5b_ATATTCTGGGCG	8.03742659181426	3.83920747981601
ZF6S.DS5b_AATAATGTCCCT	5.92146122545073	5.3052435611301
ZF6S.DS5b_TAATCAATCTTA	-6.68029391676118	2.91770918117099
ZF6S.DS5b_TTCAGTTTGCGA	-0.51677000433137	1.98548311935001
ZF6S.DS5b_AATCCGTAGACT	-0.160176395475168	2.37833339915806
ZF6S.DS5b_CTGCATACGGAC	-6.47118413358857	2.86689216838413
ZF6S.DS5b_TAAGTCCCCTAC	7.30662024110625	1.71752722011142
ZF6S.DS5b_CAAATGATTATA	-6.7106264820688	-7.00297968639797
ZF6S.DS5b_ATGACTTCATGT	-0.994686006604929	1.95899779544407
ZF6S.DS5b_CTTTGTGTTGAG	2.16698694318603	6.53339154468113
ZF6S.DS5b_CAGGTGTTTTAA	5.30438673585723	2.72796613917881
ZF6S.DS5b_GTCCTCGTTATG	-6.82731044202973	-7.102709701199
ZF6S.DS5b_CAGTGTGATGGC	-8.38623702436616	1.14361942754322
ZF6S.DS5b_CAGTGAACAGGT	-1.11406409650971	4.87211901889377
ZF6S.DS5b_TTTTGAGCGTCC	-8.53601443678071	0.78536356435352
ZF6S.DS5b_ATTGCATCCGCC	7.05061400026153	1.70767373786503
ZF6S.DS5b_CGCTAGCCCACG	3.12184345811675	3.48096496806675
ZF6S.DS5b_AGGCAACTAGCC	-8.85757720380952	-2.11820452465481
ZF6S.DS5b_AGCCAGCTAGGG	-2.63153374105622	3.7347303126865
ZF6S.DS5b_TAAGGCCTCAAG	3.08169162362884	4.11125547633701
ZF6S.DS5b_CGCCTGGCGCAC	-0.554055153428812	2.87188393817478
ZF6S.DS5b_TATTCTTGGAAG	3.53441226571868	6.2726827357822
ZF6S.DS5b_ACAGGGAAGGCT	-6.6394308796518	2.89034969554477
ZF6S.DS5b_TACCTGTACAAT	-5.85144174009492	12.4099636767917
ZF6S.DS5b_GAGAGACAAGTC	5.63345682710479	5.51089055285984
ZF6S.DS5b_TACATGCTAAGT	1.80741512864898	5.51369244800144
ZF6S.DS5b_CTACGGCGGAAC	4.25135457605193	4.22013623462253
ZF6S.DS5b_TCTCGTTGATAG	-6.63183057218721	2.9335656856113
ZF6S.DS5b_AGACAGTCAGGG	-5.2045754185312	12.1065054629856
ZF6S.DS5b_ATAGAAGAGGGG	6.70996868699859	1.78771705375248
ZF6S.DS5b_TATCGCGGGCTC	4.78450119584868	6.67670638309055
ZF6S.DS5b_GGTATGCGAGTN	3.10321414560149	5.82292706714206
ZF6S.DS5b_AGTGCCGGTTAA	-7.44639575391938	-3.41432183041043
ZF6S.DS5b_TATGTTTGTACA	0.62222339302371	4.7335735057407
ZF6S.DS5b_AGGCTGGCCAGG	0.647514806092481	4.69421393619114
ZF6S.DS5b_CTATAAGCTTGT	8.17620003312896	3.77200467334324
ZF6S.DS5b_GAGAATGCCGGG	3.85219061464141	3.38868100390964
ZF6S.DS5b_ATAGGACTGAAG	-2.46053922086885	3.6311143134647
ZF6S.DS5b_ACATGCGCTCAA	1.50157535165618	5.52279050097995
ZF6S.DS5b_CGCGGTTGTATG	7.57336437791655	3.36016542659336
ZF6S.DS5b_CGTGTCTGGGAG	-8.46372306257417	1.18020940766864
ZF6S.DS5b_CATAGACTATAT	3.27608788102935	3.33063633189731
ZF6S.DS5b_CTGTAACAAGCC	-0.359576939641733	4.8017354701572
ZF6S.DS5b_ATGTCCCTTCAC	4.66073811143706	6.27921731219822
ZF6S.DS5b_AGAATGGCGCCA	-4.95728909879853	-3.5910765434689
ZF6S.DS5b_AACTTGGTTAAA	1.1052447566397	2.46979148135715
ZF6S.DS5b_TTGCGGGACTCT	3.54854905694793	6.28265197024875
ZF6S.DS5b_ACTACAAGCGAT	5.84872353166411	5.12514168963962
ZF6S.DS5b_CCCTTCGACATT	3.25902211755584	2.66759402499729
ZF6S.DS5b_AGTTAGTCGGAT	-6.19317138105561	2.86023957477146
ZF6S.DS5b_TCTTCAGTTATN	4.28633058160613	6.22183091388279
ZF6S.DS5b_ACAGGCGCGTCN	-5.65068185239961	3.32010085330539
ZF6S.DS5b_ATGTTTCGGGCG	0.107076109350424	2.35202343211704
ZF6S.DS5b_TCTTTCGGACTA	-5.15648591428926	11.0609131549411
ZF6S.DS5b_TAACCAGCACCT	-9.17871558576753	-1.19714634670681
ZF6S.DS5b_GCGCACGGCCCT	5.83936941713164	5.60324103580051
ZF6S.DS5b_TCCCGATTCACT	-5.04054629713227	10.6544018481784
ZF6S.DS5b_ATCAAATCAACC	0.765618593395452	5.52742440448337
ZF6S.DS5b_TTGGGAGTTCGA	2.72089922517608	6.65465743289524
ZF6S.DS5b_AGATCTTCGGAG	-6.03081309705903	2.99509389148288
ZF6S.DS5b_GAATATGAGGAC	0.0619972655184076	2.22292072520786
ZF6S.DS5b_TTGAGGCGTCCC	5.34282314866851	5.12155349002414
ZF6S.DS5b_ACCGATCCCCTT	6.82739651292632	1.92742974505954
ZF6S.DS5b_CTAGAAACCTCA	-0.936021923124094	2.02806503520542
ZF6S.DS5b_TGGAGAGTATCA	-4.44487988859346	-8.986329963345
ZF6S.DS5b_AGATCCAGCCGC	0.896098972261648	6.29418236957126
ZF6S.DS5b_CGTGCGACGGAA	-7.49598538786103	-0.241850485939448
ZF6S.DS5b_TACCTCCCCGGA	-4.61697423368623	3.51089365230137
ZF6S.DS5b_CGATTGACTGTA	-4.53160416990449	2.15214736209446
ZF6S.DS5b_GCATCCCGAGTN	-2.19905960470368	4.05469567523533
ZF6S.DS5b_GAGGAAAGGACG	3.34122574418853	3.49524409518772
ZF6S.DS5b_AATCATTGCTTA	5.48269140809844	5.19319731936985
ZF6S.DS5b_AAAACAGGACTC	1.70503711789916	5.71821458087497
ZF6S.DS5b_AGCATGTGTTTG	-4.67423903852632	2.53006655917698
ZF6S.DS5b_TGGCCTTAGAGT	-3.85382592588594	2.72269708858066
ZF6S.DS5b_CCTGAAGCAGTG	-6.56672274976899	3.01942260013157
ZF6S.DS5b_TCAACCATCGAT	5.03261625856231	5.37612206683689
ZF6S.DS5b_GTAAGCAGTAGG	6.8070212611563	1.82400841460758
ZF6S.DS5b_CCACTGTGGGCG	0.858598978222112	6.62945277438694
ZF6S.DS5b_AGTACCCTATCG	3.38322293847869	3.44717151866489
ZF6S.DS5b_GGCAGGCCTCGA	-6.01518189817597	2.70156271205478
ZF6S.DS5b_CACAGTCGGGTG	-4.19859921842744	2.4248896335178
ZF6S.DS5b_TAATGATCCTCN	-7.88539016157319	-2.61591356052822
ZF6S.DS5b_AAATTAGTCCTT	-4.5210570088022	-9.02154820217556
ZF6S.DS5b_CTTCGGATGTAN	-7.91258037000825	-2.08894555820889
ZF6S.DS5b_TCAGTAATAAAT	3.47821247667144	5.91564233050876
ZF6S.DS5b_GCGCGAGCAGTA	1.90971410363982	2.70052487597995
ZF6S.DS5b_CTAGTTTCTGCT	0.0762491235143945	5.30390317187839
ZF6S.DS5b_TTCGAGGGTCCG	0.55055676490138	2.76223189578586
ZF6S.DS5b_ATCTGGTCAACA	-4.86021125227143	11.1513338779026
ZF6S.DS5b_TCCCTGACTGGC	-9.1717327824228	-1.03132312550015
ZF6S.DS5b_GTTTATATTCTA	-7.437834619581	-3.54146497501797
ZF6S.DS5b_AATCGAGTTTAC	-8.46096026807954	1.25121838794285
ZF6S.DS5b_CTTACATGGCAT	-7.6456850758188	-3.31911461605496
ZF6S.DS5b_TTTATGAGTGCA	-0.47938465982606	5.11520917163425
ZF6S.DS5b_AACCCGGGATGA	-0.862414955198069	4.80020005450779
ZF6S.DS5b_ACTGTGGCTACA	-4.94619977384736	-3.72322552456326
ZF6S.DS5b_AGTAATTAGCGT	-7.7437132588022	2.73275215373569
ZF6S.DS5b_CCGCAGTGCGCT	-0.70441067129304	4.82434899554783
ZF6S.DS5b_ACCATCCTCGCT	-8.51308905988862	1.07076884255939
ZF6S.DS5b_ACCCTGAGAGGN	-4.32812106519868	1.85219366298252
ZF6S.DS5b_TTTCGCACATCN	4.8412762889273	6.8753119205051
ZF6S.DS5b_TAGCTGAATATG	3.43530786126922	2.54506070361667
ZF6S.DS5b_GCAAGCCCTGCC	-8.88362586408784	-0.422289421696132
ZF6S.DS5b_TTTAGTGCGGCG	1.62757742494414	5.51593310580784
ZF6S.DS5b_TCGCCCATCGGG	6.39411270707915	3.17597062335544
ZF6S.DS5b_CAATACGTTCGG	-5.16164529234101	12.0958796237522
ZF6S.DS5b_CCGGCCCGTAGC	6.82563555330108	1.9184494708591
ZF6S.DS5b_AAGCGAATCGGA	1.33068591445754	2.50427896724277
ZF6S.DS5b_CGATCGGCCAGG	-5.80557715803315	12.4383774493747
ZF6S.DS5b_AATGACTTGCAG	3.41748964876006	5.85554511294895
ZF6S.DS5b_GACCTCATCTGC	-0.68112158685853	1.94356233821445
ZF6S.DS5b_CGCGACGCGGAN	-5.74177539259126	12.4467154239231
ZF6S.DS5b_GCCGTACGAAGC	6.92631685823272	1.85985655532413
ZF6S.DS5b_TCATGACGGTCG	-1.88175594717195	3.71826750979953
ZF6S.DS5b_TTACCAGCTACC	-6.14584100156953	2.86232955203586
ZF6S.DS5b_TCAGTCCGCTTG	3.58451163858245	2.75488693461948
ZF6S.DS5b_CCCCCCCTTATC	-6.54258286863496	2.91245133624607
ZF6S.DS5b_AAAACAGGCGGG	5.98741543382476	3.64496905551487
ZF6S.DS5b_CGGGCATTTGAG	-6.76491629987886	2.77898342357212
ZF6S.DS5b_TAACAAAGTTGA	-6.96978270918061	1.5777136777454
ZF6S.DS5b_CGGCCAGGACGA	-2.82729804426362	3.08726722941929
ZF6S.DS5b_TTCATGCGATCN	4.75388443559478	6.662342617374
ZF6S.DS5b_GCGTTAACGGGT	-8.81230819135835	-1.01335852398342
ZF6S.DS5b_GCAAGGCTACCC	-0.490595876275797	6.72058255420261
ZF6S.DS5b_GGTTTAGGAATC	-8.2756146183603	2.72953231082493
ZF6S.DS5b_GTCACGTTAGAA	3.53866636842559	3.87572653041416
ZF6S.DS5b_ATCGGGTGCGGG	-0.835469125806589	1.79241115794712
ZF6S.DS5b_ACGAGCGAGCCC	1.25888991445373	5.76539523349338
ZF6S.DS5b_AGTTCGGTCCCT	-0.685172080098887	2.27252204165989
ZF6S.DS5b_TTCTAAGATGTT	-2.94063651472261	3.03082616076999
ZF6S.DS5b_GAAAATGGGTCN	0.731762410104971	2.8688421939426
ZF6S.DS5b_TAAAGCGGCTAA	1.44654095262359	2.59996015773349
ZF6S.DS5b_TAGCTGGTATAA	-5.77045762449433	3.33821875796848
ZF6S.DS5b_TCAACGTATGAG	-7.76798903852632	-3.07090204014248
ZF6S.DS5b_TTGGGCCCCCTG	3.3003245601065	3.61691267238193
ZF6S.DS5b_AGTTCTGCAATG	-5.87865054517915	12.4696169589572
ZF6S.DS5b_GAACAGGACATG	3.34848940461944	3.64148027644687
ZF6S.DS5b_TACCAATCGGGG	-0.0082136085622504	4.76696498141819
ZF6S.DS5b_AGTACCTTAGTG	-5.30879962354829	-3.68865053905911
ZF6S.DS5b_GATATCCTATAC	0.282122955620985	5.44582564578586
ZF6S.DS5b_TGTTTTCTCTTC	-8.50168502241304	1.04390538678699
ZF6S.DS5b_TGACTTCTACGG	4.89906323045562	3.96841866717868
ZF6S.DS5b_TTCACCGTGTAG	1.02505171388457	3.04531008945041
ZF6S.DS5b_TTTACGGGCTTG	-0.301581501065989	1.99840826736026
ZF6S.DS5b_TCCGTGGGGGGT	1.88391375631164	5.82051331744724
ZF6S.DS5b_AGCCGTCGGTAG	-1.87039220243623	4.37216765628391
ZF6S.DS5b_GTGTAGCGGCCT	-2.48100984007051	3.25758058772617
ZF6S.DS5b_GCCAGACCGGTC	-6.66275727659394	-6.96697705044216
ZF6S.DS5b_ATCGGCACACCC	4.87374365419219	6.76499850497776
ZF6S.DS5b_TTATCTTGACGT	0.016378284395437	1.99034149394565
ZF6S.DS5b_GTCCTCATTCTG	-0.946921466886301	4.17585284457737
ZF6S.DS5b_CTAACATTAATA	5.61903202623198	5.2965560649448
ZF6S.DS5b_CTCAACGCCGGC	0.880553395450811	6.60867602572971
ZF6S.DS5b_ATAGTTCTATAC	-1.60156071096589	4.55220420108371
ZF6S.DS5b_TTTAAATTGGAA	-9.396969675123	-0.902805974621242
ZF6S.DS5b_ACCGGCATACGA	8.11035072892974	3.96498615489536
ZF6S.DS5b_TCAGCTCACCCA	0.295700372160177	2.57086355433994
ZF6S.DS5b_TCAGAGAGTTCT	-2.07309925466706	4.04781372294956
ZF6S.DS5b_TGATTATGACTC	-5.34040582090547	12.2923517917209
ZF6S.DS5b_CAGGCCTCTTCC	-0.648859738408823	1.78338093505436
ZF6S.DS5b_CCCTTAATAACT	-9.04065501600434	-1.53294878258175
ZF6S.DS5b_GTCGGCCATATT	3.41506731599639	3.72732217059665
ZF6S.DS5b_ACACTCTGCGCC	-7.88222587019136	-2.98981969608731
ZF6S.DS5b_TAATACGATGGC	4.39581000894378	6.46222836719089
ZF6S.DS5b_GACTCTTAACCN	7.0761600741751	2.55239279017978
ZF6S.DS5b_GCTTTTCCTCTG	4.53137552827666	2.76009375796848
ZF6S.DS5b_CCCCTTTGAATA	5.77452385515044	2.5944646094852
ZF6S.DS5b_CACGTACCTTGG	5.47743427842925	4.94476515994602
ZF6S.DS5b_GTGGATGTCCGC	0.786237032116155	2.79531676517063
ZF6S.DS5b_CCACCCGGATGC	-5.30913865476777	-3.70035784496731
ZF6S.DS5b_CGTGGCTATTCG	3.28812825769256	5.85450799212986
ZF6S.DS5b_CCATTAACGGAG	-5.64796578794648	12.4424267505222
ZF6S.DS5b_CTGGCGCGCCTT	7.74100554078887	3.52945120082431
ZF6S.DS5b_TTCGTAGTCTAA	-4.1846574535959	2.02835900531345
ZF6S.DS5b_ACAATTGAGTCC	-4.48635041624238	-9.02135746731228
ZF6S.DS5b_TCATGGACCTGA	3.29944241136382	5.76582677112156
ZF6S.DS5b_GTGCTTACTGAN	-7.46518456846406	2.75973851428562
ZF6S.DS5b_TCACTCGTTTGC	-4.40144765287568	-3.52339904560513
ZF6S.DS5b_GATGCTCCAGAT	-8.58181083112886	0.738699773412282
ZF6S.DS5b_TCAAAGTTAGAG	2.42810738176177	5.40759045825535
ZF6S.DS5b_TCGCATCCAGAC	-0.557658969461222	1.96232444987827
ZF6S.DS5b_AACTTGATTGCT	-5.910397409498	3.07059175715976
ZF6S.DS5b_ACTATCAGGCCG	-3.81530415922334	2.62457926021152
ZF6S.DS5b_AGATCTATGCCG	-1.92506444364717	3.89666087375217
ZF6S.DS5b_AACGTTAGTCAC	0.602100179494123	2.56725032077366
ZF6S.DS5b_CCCTTCCGGGCA	1.71423602193664	5.55836541400486
ZF6S.DS5b_GGAACAATGGAA	1.63278114885161	5.40976149783664
ZF6S.DS5b_TATTCCGTTTTC	3.52106726259063	6.42446000323826
ZF6S.DS5b_GAGCTTACGATG	0.843584627807836	3.18788082347446
ZF6S.DS5b_CCCTCAAACTCT	0.373977572620611	4.48861510501438
ZF6S.DS5b_GTTGCCAGGGAT	-0.289513944684763	1.8054991458469
ZF6S.DS5b_GGGCGTCATTCT	-9.09947574049165	-1.71992509617276
ZF6S.DS5b_CAAGCTTTTATA	3.37566077798675	6.32310015903049
ZF6S.DS5b_TCGACGCTTGGT	1.59864688009093	6.72439963565403
ZF6S.DS5b_TATCTTACGGAT	-4.55373465925386	-9.06935684933132
ZF6S.DS5b_GAACGTCCCAAA	5.76814997285674	2.61365468249851
ZF6S.DS5b_CCCTATTACGGT	-4.42051303297212	-9.12257473720974
ZF6S.DS5b_GCAATGTCAAAT	0.380489048511486	2.62474424586826
ZF6S.DS5b_TACATTCCGACC	1.89474523156951	5.57718331561619
ZF6S.DS5b_GCACTTCCTGAA	1.61473393529723	5.61512810931736
ZF6S.DS5b_AGGCACCAGTAA	-8.6683148136728	0.696468422275121
ZF6S.DS5b_TCCGCATAGTTC	0.77636075109313	2.66039926753574
ZF6S.DS5b_TGTAGTTTGGTC	-6.35798346906831	2.88078958735996
ZF6S.DS5b_CGGAGCATACAG	-8.39007365614106	0.565843710761601
ZF6S.DS5b_GCACGAATTCTG	3.49232137292693	6.12560088382297
ZF6S.DS5b_CGAAATCGGTTC	-2.97425281912019	2.55336410747104
ZF6S.DS5b_ACGGTGACGCGC	1.76822400182555	5.40129048572117
ZF6S.DS5b_TCGGTAATTTCT	-0.847707270681162	2.26766819701725
ZF6S.DS5b_TAGAGCGCGACT	-5.67007863432099	3.24835712657505
ZF6S.DS5b_TCGTGCCGAACG	4.80642092317412	6.80152613864475
ZF6S.DS5b_AATTGACCGTGT	-7.43362176328828	2.7827404235416
ZF6S.DS5b_ACATAGGGGGGT	-7.56555068403413	-3.39430706753201
ZF6S.DS5b_TAAAGCAGAAAC	1.46203601449798	5.66643340335422
ZF6S.DS5b_GTTGAGTGAGGG	0.824861885011892	5.46571976886326
ZF6S.DS5b_TTGACTAGTCAG	7.30562746614287	2.32044238791996
ZF6S.DS5b_ATCTTAAACGGT	6.10596954912017	2.99840743289524
ZF6S.DS5b_CCTTTTAGCTAC	-6.59240138441255	2.10734982238346
ZF6S.DS5b_CGTCCCATCAAC	0.177712262571554	2.59799487338596
ZF6S.DS5b_AGGTAGTCCGCC	-7.24644076734712	1.02730149970585
ZF6S.DS5b_ATTTCGTAGCAA	6.03361713975738	2.69606311069065
ZF6S.DS5b_GACAACATGCCT	-1.07545888334443	4.10936600909763
ZF6S.DS5b_CAATCAACCGGC	-7.9815529575937	2.78120476947361
ZF6S.DS5b_TCCGATGCCGAG	4.73209917634795	6.66439063296848
ZF6S.DS5b_GCACTGGAGACN	-2.90303862005403	3.01019818530613
ZF6S.DS5b_CAAGTGCTTGGG	1.02010911792586	3.37015778766208
ZF6S.DS5b_AAGAAGTTCGCA	-5.18787467390229	12.1185112689548
ZF6S.DS5b_AAGAAGTTCGGT	5.41460239976714	5.61997754321628
ZF6S.DS5b_TCGACGCGATTT	-3.0286082020395	3.25749022708469
ZF6S.DS5b_GGTCACCCGTTC	7.13548910707305	1.82520849452549
ZF6S.DS5b_TAACTGTGGGAC	1.24741453021834	2.37416894183689
ZF6S.DS5b_AGTTCGATAGTA	2.32847249597381	2.49382717357212
ZF6S.DS5b_CAACAACAGGTA	-7.13471591383149	0.429233074273998
ZF6S.DS5b_TCATTTCTTTGA	-6.24416243940522	2.74497611270481
ZF6S.DS5b_CACTTGCATCTA	-6.33118665128877	3.23465473399692
ZF6S.DS5b_CGCTGTGGGAAA	0.369531662166815	5.50542266116672
ZF6S.DS5b_AAGGTGCAACCG	-0.100862680970927	2.07889790282779
ZF6S.DS5b_TAGGTTCCGGTT	3.44140517801116	3.62367970691257
ZF6S.DS5b_TCTGCGCAAATA	-6.04532420545747	2.94728333697849
ZF6S.DS5b_TTAGATCGCCAT	1.80835795492003	5.953273842197
ZF6S.DS5b_GATAAGAGCGTC	4.39215958207915	6.47724778399997
ZF6S.DS5b_GCAATGTGTACA	1.79188585370849	4.95496804462009
ZF6S.DS5b_CTGGTTGCGCTA	-3.51268637090852	2.75912673221164
ZF6S.DS5b_TCACGCTGGTTA	-4.73822152525117	10.4559326861911
ZF6S.DS5b_TTATTAACTTGC	-3.97069680601289	2.76236660228306
ZF6S.DS5b_TCCTAATTATAG	6.90313494294951	1.87942225680881
ZF6S.DS5b_ACCACGATTAGG	6.66927874177764	2.81265194163852
ZF6S.DS5b_CGTCGCCCGAGT	2.37289059251616	5.48658425555759
ZF6S.DS5b_ACGTCACGCGTG	5.86747419923613	2.87557608829075
ZF6S.DS5b_AACGATATTACT	-6.31260955244233	2.60413343654209
ZF6S.DS5b_TAACAGTTGAAA	-1.05604231268098	4.99011189685398
ZF6S.DS5b_GCTTTGTGCTAA	-6.53037106901338	-6.81885044826931
ZF6S.DS5b_TAACCGTTAGTC	3.38640844911406	3.51805932269626
ZF6S.DS5b_TAGCCGGAGGCT	3.29420125573943	2.60157758937412
ZF6S.DS5b_GTCGTAGTTCTA	-0.218188284932871	2.33506436095768
ZF6S.DS5b_CTGATCGAGAAC	1.95349180787871	5.24799353824192
ZF6S.DS5b_TTACACGCCGAA	-3.95834910780122	2.59522230372959
ZF6S.DS5b_TTGTTTAGCTGG	3.30630171388457	5.7376862262302
ZF6S.DS5b_ACGCCCCTTTTA	-6.81558358579804	2.31669921622806
ZF6S.DS5b_ACCTCGGAGGGG	-7.16258227735688	1.02091301427417
ZF6S.DS5b_ACAGTACTTGCC	3.34409701913665	6.03534085498386
ZF6S.DS5b_GTCGCCTTCAGG	-4.59578311353852	-3.43976371540493
ZF6S.DS5b_GACTAGGCTTTT	-7.05806815534761	1.86897284732395
ZF6S.DS5b_CGAACCGTCCGG	-2.90590393453767	2.82325870738559
ZF6S.DS5b_AATTTAGCCAGA	-9.0958746662729	-0.467383792538112
ZF6S.DS5b_TGGTTCGAAAAA	3.50072324365447	6.53905923114353
ZF6S.DS5b_TATTGTTGGTCC	6.57978689760039	2.21810693488651
ZF6S.DS5b_GCGTCTCGCGCG	2.63891780465911	2.68379027591282
ZF6S.DS5b_TGTTCCCTCTCG	2.71698153108428	3.96477372394138
ZF6S.DS5b_GGGATGCGAAGG	-9.02925383955171	-1.03209345592923
ZF6S.DS5b_ACGTGGAGCTCA	-8.04726874738862	-2.1372293735928
ZF6S.DS5b_TACCGACCACGN	0.282669694126348	2.63221127734714
ZF6S.DS5b_AGCCCCGTTCCA	0.079060316980581	3.16764337764316
ZF6S.DS5b_TATTATTCGAAC	3.01827371209929	-11.5802687908596
ZF6S.DS5b_ATGCTGTGCAGT	-7.613278268873	1.96973306880527
ZF6S.DS5b_GAAATATTAATC	3.7058626422293	3.32346207843357
ZF6S.DS5b_CAAGCTAACTAN	-8.47919928938081	0.876380929809148
ZF6S.DS5b_GAACCCAGGTGA	-0.608123420774241	4.28055078731113
ZF6S.DS5b_CGCATATCTCAT	5.58593237489531	5.66284997211033
ZF6S.DS5b_GGTCCAATTGAG	-7.10422837644746	0.724255273204381
ZF6S.DS5b_TTGTAGCTTTTG	-4.38146769910981	-9.100437095303
ZF6S.DS5b_GTACCTGGGTGA	-1.82887923628022	4.39130074725681
ZF6S.DS5b_ACCGTTAGCTAG	-4.87536275297334	2.77440101848179
ZF6S.DS5b_TTACCGTTTGCT	4.09175455659697	6.11615140185886
ZF6S.DS5b_CGACTAGGTTTT	3.30137026399444	6.29115445361667
ZF6S.DS5b_GCCCACCTTCTG	-4.51039302259614	-9.33654206051296
ZF6S.DS5b_ACCCTACGACGA	0.684368551672201	5.55415589557224
ZF6S.DS5b_GAGGGTGACTCA	-4.96614682584931	2.41075808749729
ZF6S.DS5b_TCGATCACTAAC	4.81077873796294	6.74926573978
ZF6S.DS5b_GAGTGCCCTGAT	-0.965898870527048	4.99019105182224
ZF6S.DS5b_TCTCTGGTAGCT	0.984242142141561	5.14296252475315
ZF6S.DS5b_ATCATTGAGTGG	6.33572447389434	3.77966530070835
ZF6S.DS5b_TAAAACAGTATG	4.63732969850371	6.59913594470554
ZF6S.DS5b_CACCCTAACGCN	4.15776336282561	2.632961342197
ZF6S.DS5b_GGTGATTAGGCA	-2.68424761205842	3.72711689220005
ZF6S.DS5b_CACCTGCTTTCG	-1.1511131516092	3.23321325526767
ZF6S.DS5b_GCAGGGACGTAG	7.96222841829131	3.98706085429722
ZF6S.DS5b_TGTGTAGTCAAT	-6.64385259061982	2.28677685008579
ZF6S.DS5b_GTATTTAGATTG	2.68830359071563	5.22117001758152
ZF6S.DS5b_TTGACACTATCG	-1.63877212911775	4.11208898768955
ZF6S.DS5b_AGGGTGCCTGTA	-5.0062636128061	11.3106108401828
ZF6S.DS5b_GTCGAAGTATCA	1.06753456682036	6.61343486056858
ZF6S.DS5b_CCTAACTAATCN	0.262281135619383	2.55661875949436
ZF6S.DS5b_CCCTCAAAGACA	0.930491835773687	6.6406517718845
ZF6S.DS5b_TGCCCGGTCTAG	1.8091021785147	5.60435015903049
ZF6S.DS5b_GACGCGGGTATA	1.28784138053725	3.11627371058994
ZF6S.DS5b_TGTCAGTAATGG	-3.55245125204255	2.79211599574619
ZF6S.DS5b_CGCGATAGCTGC	3.79185807794402	4.94454533801609
ZF6S.DS5b_ATGTTTCCCGTT	-5.11529147535493	3.34218795047336
ZF6S.DS5b_TAGAATGGTTAT	5.85280478090117	5.33104188190037
ZF6S.DS5b_GATACGATTTTG	-1.98648559957673	3.75931031451755
ZF6S.DS5b_CGGTTTAAAGCT	-7.16049182325532	2.68842203364902
ZF6S.DS5b_ATCGCGTCGCGC	-5.23171222120454	2.93576652751499
ZF6S.DS5b_GGTACGTTAGGG	1.98207342714141	5.64085299716526
ZF6S.DS5b_CACCTAACTGTG	3.25439488977263	2.57533533320957
ZF6S.DS5b_CCATACATCGTN	-5.76158511549165	3.06158931003147
ZF6S.DS5b_GAATAGCTCGTT	-4.8449095478647	11.924314567905
ZF6S.DS5b_CGTCTTGTTGTG	-8.58455836683442	0.747936317782933
ZF6S.DS5b_TTCAGTTGCGCG	-0.338791250287791	2.35862071261936
ZF6S.DS5b_GCCATCTCTGTC	1.95571076959441	5.46056229816013
ZF6S.DS5b_ATTTGCCCAGGC	6.64762127488921	2.07299036727482
ZF6S.DS5b_GTGGCAGCTATA	3.58406221956084	5.90036399112278
ZF6S.DS5b_TCACGGTAAATG	-9.36379802137544	-0.81647889866299
ZF6S.DS5b_CCCGTCGAAGTT	0.974641800821523	5.57212216601902
ZF6S.DS5b_GGCAAACGGTGT	-9.15693271070649	-0.549495091576045
ZF6S.DS5b_TCCATTTGCGTA	0.487618249804477	2.69949633822971
ZF6S.DS5b_GCCGTTTAATCN	6.43732607454131	2.4684253428989
ZF6S.DS5b_ACCCTACGCCGG	6.78298723787139	1.59829587684208
ZF6S.DS5b_TTTAAAGACGCC	-6.14742362409761	3.01267606959873
ZF6S.DS5b_CGGGTGTAACGG	-8.76329791456391	0.600612783890302
ZF6S.DS5b_GCATCCTGGTGT	1.95306849569152	2.68229515300327
ZF6S.DS5b_TATAGTGCCATT	0.394812152684431	2.52243907199436
ZF6S.DS5b_CGCTCGATAGTC	-0.424832641183634	2.95468742595249
ZF6S.DS5b_TTTCTGGCCCGA	-4.89947116285493	2.45105035052829
ZF6S.DS5b_ATTCTGGTAGTA	-8.64352404981782	0.57179331229263
ZF6S.DS5b_GCGAAGCCGTCT	-7.91219794660737	-1.98582546963162
ZF6S.DS5b_ACACCACCACGN	-7.63708102613618	-0.0716012920326644
ZF6S.DS5b_TCGCATTGTGAC	3.33390581697295	6.16801888690525
ZF6S.DS5b_CCTCCGTCCCCT	2.95429647058318	2.59966833339267
ZF6S.DS5b_GTAGTCGCCATA	3.19894659608672	4.58141381488376
ZF6S.DS5b_ATATACTGACTA	6.48568499177764	3.75248009906345
ZF6S.DS5b_AGATGTATATAC	0.86534789294074	6.45522219882541
ZF6S.DS5b_GATTCGCGGGCC	-6.99180877119233	-7.30029385342068
ZF6S.DS5b_AAAGGTGCTACC	6.52211678117583	2.1137836669498
ZF6S.DS5b_AGCTCAATTCAC	-5.45164620786836	3.50459558711582
ZF6S.DS5b_GTTTTCTACGTG	7.98950111955474	3.72073609576755
ZF6S.DS5b_ATGTGCCGGCAC	-0.510829567014475	6.64270598636204
ZF6S.DS5b_CCACGAACCTCA	7.10198032945464	2.43215090976291
ZF6S.DS5b_TTGTTGTGTATA	0.228228569925527	2.60127861247593
ZF6S.DS5b_TCTCATCCTCTG	-8.37587153822114	0.506650405090386
ZF6S.DS5b_CACCTTCCTTGG	3.59102141946624	3.90190489039951
ZF6S.DS5b_CAGTTGCCTGAG	-0.18341445833375	2.24689013705784
ZF6S.DS5b_TAAACCGCGATC	4.22240245431731	5.12831361041599
ZF6S.DS5b_GATGTGCCCCGT	1.45237183660338	5.63960845218235
ZF6S.DS5b_ATGTGCTTTTAT	0.891285301149587	3.36056096301609
ZF6S.DS5b_GCCATCGGAATC	4.478349805773	6.39400822864109
ZF6S.DS5b_CACAGTCCCTGG	-8.61040770918061	1.0788590405994
ZF6S.DS5b_CCTTGAACGACA	4.00369060128997	5.48433263049656
ZF6S.DS5b_AGGCGTACGTAG	2.25003397554229	2.64158184276157
ZF6S.DS5b_AGGGCCACCCTG	-7.13236749082734	0.856990406375462
ZF6S.DS5b_CGAAGGTAGGGA	3.3101848372824	2.59530122027927
ZF6S.DS5b_CAGTGGCGAGAC	1.1267845043547	2.98832328067356
ZF6S.DS5b_AATTCGTAATAC	1.43840444177459	5.5858045314365
ZF6S.DS5b_CCGGGAATTACT	-4.51761662870576	-9.03040402187771
ZF6S.DS5b_ATATACCGGCTA	-9.12009417921235	-1.1956896091885
ZF6S.DS5b_AAACGTTATCGA	0.900947839916448	3.23617441402012
ZF6S.DS5b_TGGCCAGTGTAG	-8.05167186170747	1.16302568660312
ZF6S.DS5b_CAAGCGCTACTG	1.76214742749999	2.50973326907688
ZF6S.DS5b_CGCACACCCGGT	-5.14687859922578	2.89994008288913
ZF6S.DS5b_GTCACTATCGAG	-0.717325448095103	5.99015147433811
ZF6S.DS5b_GATGACAGGCGC	7.03854382127593	2.0733304713779
ZF6S.DS5b_TGGAGCTGGGGT	-7.59947001844575	-0.225443174976771
ZF6S.DS5b_AGAGTGAATTGG	1.04029560178588	6.60350758777195
ZF6S.DS5b_AGTGAGGTGACG	-0.451229869424601	2.59859139667087
ZF6S.DS5b_AGAATAGTAGAG	-0.559484063684244	2.62451989398533
ZF6S.DS5b_TGTCACCCCCTA	7.36192762941192	3.86598522410923
ZF6S.DS5b_TATGTTGTTGAG	8.0059548625357	3.76295644984775
ZF6S.DS5b_GCACATCCGGAA	-8.94670569807221	-1.98723500027127
ZF6S.DS5b_CAGGAGCGCGTA	-8.52503764539887	0.707250366073186
ZF6S.DS5b_GTGTGGCTTTCG	-6.80355918317964	-7.08693831219143
ZF6S.DS5b_CCCAGCTCAGTN	0.539509930611353	5.57048852191501
ZF6S.DS5b_GCCGGTAGTGAA	-5.92549359708955	12.445479462009
ZF6S.DS5b_CTATGGCGATTC	-9.1050938358896	-0.380763163704341
ZF6S.DS5b_CTAGTTAGGCCC	1.09138286203216	5.58078105197483
ZF6S.DS5b_TCTACGCCCTCA	4.82816469758819	6.68860633121067
ZF6S.DS5b_CTCTTCGGGTAC	1.00015437692473	3.27572209582859
ZF6S.DS5b_GTCATGTCCTAA	1.18895316213439	3.31615097270542
ZF6S.DS5b_TAGTATCCGACG	0.995580972135763	2.48426182017856
ZF6S.DS5b_CTCGCTCTGTGT	0.905416072309713	2.7244592402988
ZF6S.DS5b_CACTGGACTGGA	-1.38044011503388	4.65518243060642
ZF6S.DS5b_GAGATCCTAGCA	3.43621695131133	5.94499213443332
ZF6S.DS5b_ACAAACGATGAA	1.40537178605864	5.73329121814304
ZF6S.DS5b_CATTAGTCGCCT	2.9906047591574	6.57150752292209
ZF6S.DS5b_CCCAGTGACTCG	7.24340021699737	2.14664644942814
ZF6S.DS5b_TGTATGTTTAAC	-6.7734698048227	1.71301192985111
ZF6S.DS5b_AGCCCCAGATCG	5.50719750016997	5.07582957492405
ZF6S.DS5b_AAACAGTACGTT	-0.282997666894694	1.92105312095218
ZF6S.DS5b_TAAACCAGTTCN	4.77089655488799	6.6747823451572
ZF6S.DS5b_TAAATTACGAAT	-0.718210219442148	1.85357303367191
ZF6S.DS5b_TGAAACTGGAGT	1.19568282455276	5.65772540317112
ZF6S.DS5b_CGGAGTGATAGN	-7.1715320339792	1.97679955707126
ZF6S.DS5b_TCATGACCCCTT	-0.364253818094034	5.42232806430393
ZF6S.DS5b_TGTGTTCTACGA	-2.29455435186555	3.7526062224918
ZF6S.DS5b_AAGGTAGTTAGG	-2.69534766584565	3.15455944285923
ZF6S.DS5b_ATTGGCTTTTCA	-0.229359804689188	1.86452705607944
ZF6S.DS5b_CCCTGGGCGGGC	2.19772100538085	3.06707031474643
ZF6S.DS5b_CTAATATGTTTT	4.85860073655913	2.93730170474582
ZF6S.DS5b_CATACCCTCACC	5.58430349916289	5.49776417956882
ZF6S.DS5b_TTGGGCATCGAT	-1.86390411764314	4.55890376315647
ZF6S.DS5b_GCGTCTTGGCCA	2.70214831918548	4.97418744311863
ZF6S.DS5b_AATATTGCGCCA	-7.49297177702119	-3.4015538002438
ZF6S.DS5b_CAACCGCCGGTC	-3.34735906034638	3.29941756473118
ZF6S.DS5b_GGCTGTGGACAA	-2.27873837858369	3.45534307704502
ZF6S.DS5b_CATGCGTGGGCT	-7.53973042875459	-0.255621900696223
ZF6S.DS5b_CGTGATTTCCCC	-7.22534930616548	-3.76885645641751
ZF6S.DS5b_TGCCGGGTAAGT	-4.55981910139253	2.4997757171207
ZF6S.DS5b_TAATGGTAACAC	3.13210046380828	3.46292931781345
ZF6S.DS5b_AGAAAGGGTGCC	-1.14309549242188	4.86335999713474
ZF6S.DS5b_AAAAGCTCCGAA	7.32704603761504	2.41151864276462
ZF6S.DS5b_TCTACGAATGTA	-6.10543906599214	3.40089590297275
ZF6S.DS5b_TCGCGCCCTACG	1.90890514940093	5.45214135394626
ZF6S.DS5b_GCATTGTTCGGG	5.92386925309966	5.2544041369968
ZF6S.DS5b_TATGTCGCGGGG	-6.95140826612641	2.34171576247745
ZF6S.DS5b_TGTCAGTAGGGT	0.291039691270094	2.39002830730014
ZF6S.DS5b_ATCTGATATCAG	-7.47717988401582	-0.194301357407039
ZF6S.DS5b_CGACTGTTAATC	6.27616751283477	3.12342817531162
ZF6S.DS5b_CCTGAAGCTGGC	-0.86660218149354	5.03588587985569
ZF6S.DS5b_CGCTGGTGTATG	-7.18574225813081	0.803847441535527
ZF6S.DS5b_TATAAGAGACCC	-2.7833541622751	3.9036858771854
ZF6S.DS5b_GGTCAAGCCGTT	0.534464926422338	5.5492473338657
ZF6S.DS5b_AAGTACAAGCAG	5.77987921327422	4.72903163180881
ZF6S.DS5b_GGTCGCCCAGTA	4.44024050325225	6.51275260196262
ZF6S.DS5b_CAAGGCTCGCAG	-7.2132538548105	0.666833112102086
ZF6S.DS5b_TTAGCTAAAATA	0.848085195720892	3.0671961997562
ZF6S.DS5b_TCTTGCAATGTC	-8.36431968122651	0.854780891995961
ZF6S.DS5b_TTTAGCTACGTC	-9.27866828352143	-1.05406205906338
ZF6S.DS5b_ACTTTCTCATAT	-7.38939797788789	0.000654229980046162
ZF6S.DS5b_GATAAACGCCCG	-4.5562018147104	-9.06754009975857
ZF6S.DS5b_AGTTGTGGTTTT	-2.22905766874482	3.49972040401035
ZF6S.DS5b_GGCTGCGCGACA	5.01293242067168	2.96406085238987
ZF6S.DS5b_GGCCCACTGATT	3.17129099458526	6.60630471454197
ZF6S.DS5b_TTCACTTCAGTT	0.696428925693731	2.55479938731723
ZF6S.DS5b_CGCGAGTGTTCG	-4.36943185239961	2.46651680217319
ZF6S.DS5b_ACAAGCCGCCCA	3.28194248765777	3.71514875636631
ZF6S.DS5b_CGGTAGCACTCN	6.85414278596709	1.7410790418201
ZF6S.DS5b_GATGCCAGCAAN	-0.527027486860056	2.03572101340824
ZF6S.DS5b_GTGCTACGGTGG	1.67962086290191	3.03042275653415
ZF6S.DS5b_CATGCTGGCCAT	5.64641726106475	5.37438876376682
ZF6S.DS5b_AATGATCTGAGT	5.61383164018462	2.70582325206333
ZF6S.DS5b_AAGCTGGAGTCA	3.33555090516875	5.97079808459812
ZF6S.DS5b_ACTGAAGATGGG	-0.717559098302622	5.02425915942722
ZF6S.DS5b_TCCTCCTAGGTG	4.47596561998198	6.44498450503879
ZF6S.DS5b_ACAATTCCCTAN	-2.3754636040323	3.52925832019382
ZF6S.DS5b_AGAGTTGCATGN	5.84178412050078	3.02932173953586
ZF6S.DS5b_CTTATTTGACGA	-6.088957666456	2.96512157664829
ZF6S.DS5b_TGCGCTATATTG	-0.698225139676829	6.70776612506443
ZF6S.DS5b_CTTATTTGAGAN	-5.76985442548921	3.41297824130588
ZF6S.DS5b_ACTATCACCTAG	5.09501373857329	2.76690513835483
ZF6S.DS5b_CGAAAGCTGAGC	5.78643143266509	5.13794619784885
ZF6S.DS5b_CTTCAGACGGCC	-5.96625697523286	12.4947138522678
ZF6S.DS5b_AAATCACGTGAG	-5.3856056919687	3.26285083041721
ZF6S.DS5b_TTCTTTCGGCCT	-7.52747809797456	-0.0806623603290969
ZF6S.DS5b_GGAAATTTTCAA	1.82041561693023	2.66874773250156
ZF6S.DS5b_AGAGGTGTAAAT	-4.95811736494233	2.42169387088352
ZF6S.DS5b_GATCAGGTTATG	-1.08321535497834	4.71592814670139
ZF6S.DS5b_ATACCAGCAAGT	-0.477465211450358	2.86338979945713
ZF6S.DS5b_CCCGCATTTTAT	-9.28027331739595	-1.08694141163296
ZF6S.DS5b_AAGCGGTAGGCG	-0.515877722799082	2.91552860484653
ZF6S.DS5b_TCCCAATCCAGT	1.04339391082595	6.7593188975864
ZF6S.DS5b_ACTAAGTTGTGA	6.23875486940215	3.83342201457554
ZF6S.DS5b_GCCTATCAGGCG	-3.16988766103913	2.84799654231601
ZF6S.DS5b_TATTCGCGAAGT	6.72360527604888	2.99677855716282
ZF6S.DS5b_GTCAATTCTAAT	-6.82449281126191	2.57927400813633
ZF6S.DS5b_GTACAGGTGACA	-7.4775975933664	-0.196634223598903
ZF6S.DS5b_TACATGCGCGGG	-0.325478314458628	5.46540171847873
ZF6S.DS5b_AACTGCGCTTTA	-5.6832655659311	12.4352560733371
ZF6S.DS5b_AACGGTGGCTGC	-8.19696509748628	2.76431829677158
ZF6S.DS5b_CAGATCCTTGGA	-6.00744092374971	12.5047856067234
ZF6S.DS5b_TGGTTGCAAACC	-2.85757410436799	2.98060137973362
ZF6S.DS5b_ATTTAAGCGTGG	1.6409167060263	5.50940043674045
ZF6S.DS5b_ACGCTGCTCCTT	4.76223528474639	6.54842240558201
ZF6S.DS5b_TTTGTTGCATCG	1.30087369769881	6.64533049808079
ZF6S.DS5b_TTCGCGACGTCC	1.75587797254394	5.93698842273288
ZF6S.DS5b_GTCGATCTCCAA	1.74989760011504	4.69819552646213
ZF6S.DS5b_CCAATGGGGTAC	-8.28810298353364	2.75268394694858
ZF6S.DS5b_TCAAGTCCCTCG	3.31449925988982	5.90564543948704
ZF6S.DS5b_CTCCCGGAAAAN	-1.56464826971223	4.95195777164036
ZF6S.DS5b_TGTTGGAGTTGC	4.24766957849334	6.32277543292576
ZF6S.DS5b_ACTAACATTAGA	-1.37071335226228	4.97065217242771
ZF6S.DS5b_TGGACAAGGAGN	-0.954504727422495	4.90369660602146
ZF6S.DS5b_CGCTAGGTTACG	-4.53209054380586	-9.35958378567166
ZF6S.DS5b_ACTCACTCGGCC	-8.03756225019624	-2.37741821064419
ZF6S.DS5b_TCAGTTGAACGT	-4.304684518873	2.44373709903293
ZF6S.DS5b_ATATGTCATTTG	0.759363741577368	6.32581288562351
ZF6S.DS5b_TACCGCCGCCTA	5.81761992067168	4.4732762073093
ZF6S.DS5b_TTAGTGGACCGT	5.54277432054351	4.83450181232029
ZF6S.DS5b_CTGACCTTCCGG	-5.21644389539887	-3.75669091000027
ZF6S.DS5b_TTTACACGCATG	6.52417004197905	3.2812653277927
ZF6S.DS5b_GCATTTGTAGGG	1.69502425283263	5.42779595599704
ZF6S.DS5b_GACAACGGGCTA	3.26413929551909	6.33404500232273
ZF6S.DS5b_CTACTCCTAACC	3.32584107011626	3.5869248603397
ZF6S.DS5b_GCGTGCTGTGAC	2.94079172700713	2.61006314502292
ZF6S.DS5b_GCGACATAGAGC	3.64791524499724	5.98311860309177
ZF6S.DS5b_TTCCGCGATAGG	6.8242765674002	1.93380195842319
ZF6S.DS5b_CGTCTTAGCAGC	5.33837759584258	5.27143723712497
ZF6S.DS5b_AAAGGGAGGTCA	-6.60599648863008	-6.89229576839871
ZF6S.DS5b_AATTGCTGGCCT	3.32101500123809	5.83840853915745
ZF6S.DS5b_TAGTTCACGACG	6.5682631739981	3.04511267886692
ZF6S.DS5b_TGCGATCCTCCC	-0.214580713807841	1.54491049991184
ZF6S.DS5b_TGCGGCGTTCCC	0.92290815800498	2.53154070125156
ZF6S.DS5b_TAGTACAGCCCA	2.40305304616759	2.52880699382358
ZF6S.DS5b_TTTTAGTCCAGT	-7.42925393491914	-0.179120769638484
ZF6S.DS5b_ACGTGATGAGGA	1.30899274438689	5.75951821551853
ZF6S.DS5b_ATTGCCTCATAG	-8.0604857197397	1.16102964625889
ZF6S.DS5b_AAGCTCGGTCGT	-9.17748629957368	-1.31257801308102
ZF6S.DS5b_GCACATGTGCGA	-2.94423925787141	2.96454293475681
ZF6S.DS5b_CAGTTGGGATGA	-2.20359671026399	4.30868251071506
ZF6S.DS5b_ATACTCGCACGC	3.59320247262786	6.31148345218235
ZF6S.DS5b_ATCCACGAAATC	2.14350843519042	5.2578974460178
ZF6S.DS5b_GCGCACACCTTC	-2.8971282234781	3.06931335673862
ZF6S.DS5b_ATGTGTTTGAGN	-6.12755763441255	2.24909908519321
ZF6S.DS5b_ACTACCGGCTGT	-4.13979327589204	2.34273082957798
ZF6S.DS5b_CTCTCTTGCCTC	7.09977686494658	1.9137275909
ZF6S.DS5b_AGCCAGCGGTTA	-0.702755331098337	4.2492178176456
ZF6S.DS5b_CACTGCAAACTT	4.73171007722686	6.77043683276706
ZF6S.DS5b_TATTCGGAGGAT	6.45769322007964	2.07520563350254
ZF6S.DS5b_CTCCCGGACCGA	5.40984690278838	5.16735703692966
ZF6S.DS5b_AGTTAGAGATGC	-5.96964871793916	3.22465808139377
ZF6S.DS5b_GTCAGCAGAGGG	5.7745186099417	3.24363596187168
ZF6S.DS5b_CCCGGGAGGCTA	4.63312637895415	6.40035493121677
ZF6S.DS5b_GACGTTTTGACA	-0.602172373830576	3.10636455760532
ZF6S.DS5b_CACATCACTGTA	0.937614948452215	3.11509711490207
ZF6S.DS5b_AAAGCCTATATG	2.92445314019988	4.48784835086399
ZF6S.DS5b_TACCCTTTGTGN	-5.37436330228974	12.2108536456638
ZF6S.DS5b_ATCTTGGCTCTG	4.58060085862945	6.48943907962375
ZF6S.DS5b_ACGTTAGGATCG	2.9264129409201	5.71836526141697
ZF6S.DS5b_GTAGCCGTTCGA	-6.15051400571992	3.08182484851413
ZF6S.DS5b_CGTATACTACGT	2.17364704698394	5.33952338443332
ZF6S.DS5b_GGATTCAACTAT	4.98549759477446	2.96140176997715
ZF6S.DS5b_CGCGGGGATCAA	0.154642612636785	3.15496499286228
ZF6S.DS5b_CACAACACAAAC	-6.97421252638032	2.22165972934299
ZF6S.DS5b_TTCAAGCTTTTC	-5.73637854963471	12.5008412097507
ZF6S.DS5b_GAGACATTGGAT	-0.880372523366709	5.61655623660618
ZF6S.DS5b_GTTAATCATTGT	-7.81921946912934	-2.40134756817288
ZF6S.DS5b_GCGTGCATAACA	-7.24103486448457	0.738570371728475
ZF6S.DS5b_CGTCATATCTGG	-0.225559710561533	2.98794872508579
ZF6S.DS5b_GTGACGACACAA	-0.849502443372507	1.90135557399326
ZF6S.DS5b_GCGTACGGCGAT	0.907430768907766	3.43384153590732
ZF6S.DS5b_CCGTCTATCCCC	2.0159634360678	2.53766686664158
ZF6S.DS5b_CGTTACATACAG	0.655327812731962	5.62086589084202
ZF6S.DS5b_TGATGTGCTATC	3.448080898226	3.73339349971348
ZF6S.DS5b_GGCAGCCATTAT	1.24163067430327	5.69529969440037
ZF6S.DS5b_TGCACACTTGCA	3.43242609590362	6.17433888660007
ZF6S.DS5b_TGCGACGCCGGT	-5.2933000317209	-3.73583548321194
ZF6S.DS5b_TCTCGCAGGCCT	8.14738714784453	3.94101030574375
ZF6S.DS5b_TAAAAGTCGAGC	-7.89061534315278	-2.14384334339566
ZF6S.DS5b_GATCTCCTCTTC	-1.85055673032929	4.02638585315281
ZF6S.DS5b_TCCTAAGAGCCA	0.825282872617941	6.54647786365085
ZF6S.DS5b_AGTGTAGACTGC	-7.17892300993135	1.837111899715
ZF6S.DS5b_TTAGAAGCGAAA	-5.38254916578462	2.37836570487552
ZF6S.DS5b_CCGGCGTTACGA	7.13137543290923	1.61981243835025
ZF6S.DS5b_TGGATTATGAAA	-7.22042119413545	1.08139503942066
ZF6S.DS5b_TTACTGGGCCGC	1.76912951558898	5.2511926387363
ZF6S.DS5b_AACCATTACCCC	-7.9562319508188	-2.0826262737698
ZF6S.DS5b_CGGTTAACAATT	-6.50618302732637	-6.73043244137234
ZF6S.DS5b_CTCAGCGCGATG	-2.61204206854035	2.73649890170627
ZF6S.DS5b_ATTTCAGCGCCA	-5.88105380445649	3.52705962405735
ZF6S.DS5b_GGTCACTCTAAG	-5.14099442869355	2.79052455173069
ZF6S.DS5b_ATTTCGCTCCGC	2.25149715036223	5.21484620318943
ZF6S.DS5b_GTTATAGGATTA	-1.09666764646699	4.91306502566868
ZF6S.DS5b_AACTGGATAAGT	6.60463011354278	2.13860137210422
ZF6S.DS5b_TTATGGCTCCGC	1.0152367362387	6.73754603610569
ZF6S.DS5b_TGATTAGTATAT	8.22306501954863	3.99893290744358
ZF6S.DS5b_GCTATGACCTCT	6.92241013139556	1.75627226577335
ZF6S.DS5b_ACACTTAAAGGG	6.87938225358794	1.75714404330784
ZF6S.DS5b_AGGTAGTCTGTG	1.63638937562774	5.41639096484714
ZF6S.DS5b_AATAAGCGTCGC	-6.85193335920503	2.62209565387302
ZF6S.DS5b_CCTTAGGATATG	1.99850380510161	5.02736909137302
ZF6S.DS5b_ACTTTCATAGGG	-0.0911501637094214	2.06538898692661
ZF6S.DS5b_ACGTGCCTCGTT	-6.4015763989084	3.28353435741001
ZF6S.DS5b_TCGCCGCTTGAC	7.95998537629912	3.74515111194187
ZF6S.DS5b_GATGACACAATC	-5.67237126737763	2.89397914157444
ZF6S.DS5b_TAAAGCAGTCTG	-1.10122668653657	1.88216740832859
ZF6S.DS5b_GCAGGATCGAGA	6.08666241258452	2.54100091205173
ZF6S.DS5b_GATATTCTCAAT	-6.71043860822846	2.59070069537693
ZF6S.DS5b_GGAGCAGAATGT	-7.17778670698335	0.528672168117101
ZF6S.DS5b_GTCGCAATCTTA	-5.52739179044892	12.3945065234714
ZF6S.DS5b_CCGTTGTCGCGA	4.71756231874297	3.00636322246128
ZF6S.DS5b_CAGCGGCCTGGG	4.8028184184439	6.6687370036655
ZF6S.DS5b_GGGTCCCTTACA	6.7464047679312	1.69959218249851
ZF6S.DS5b_ATAATGATAATG	7.05553686708281	1.78183741317325
ZF6S.DS5b_ATGACGCGTCAA	-4.33722102552583	2.01573092685276
ZF6S.DS5b_ATTGACATCAAN	-5.78992402464082	2.97551161990696
ZF6S.DS5b_GTGTGTGGCGCA	3.40053761094878	3.80877310977512
ZF6S.DS5b_AGGTAGGTTTTC	6.81993734926055	2.01040179477268
ZF6S.DS5b_TCACATCCGGTG	1.5541611918814	2.80323178515964
ZF6S.DS5b_TAAAGCAGTTGG	5.5695306071646	4.70574958072239
ZF6S.DS5b_TAAAGCAGTTTC	1.02523899167846	5.68972069964939
ZF6S.DS5b_GCGCTACTACCA	-4.80611884504487	10.7499838565403
ZF6S.DS5b_CTGGCGCCGAAA	-1.05269062429597	4.98461253390842
ZF6S.DS5b_CTGGGCACCCCA	-0.174647270738383	2.13489062533909
ZF6S.DS5b_TTATTATACAAN	5.0537687549002	5.06754309878879
ZF6S.DS5b_AATGAAGGATTC	-0.27985274702241	2.5661671851688
ZF6S.DS5b_TGACAAATATGN	1.34044122785399	2.77761084781223
ZF6S.DS5b_GTACAGCCTCGA	8.075198293627	3.86276085124546
ZF6S.DS5b_TTCCTGGAGGTT	4.29871881097625	4.64546210513645
ZF6S.DS5b_CTGTAACTCCTG	-0.624656437932749	2.79360182033115
ZF6S.DS5b_GGGACTCCGCGG	-7.03884684950044	1.47103054271274
ZF6S.DS5b_GTTGAATAGAAA	1.0359550127394	3.30916101680332
ZF6S.DS5b_AGCTCCCCTATC	6.08847248643706	4.26424081073337
ZF6S.DS5b_TGACATCTAGTG	-9.36625087171723	-0.928959300655788
ZF6S.DS5b_TCGAAGGTCGAC	-4.40514886289765	2.48696453319126
ZF6S.DS5b_CGGTTAAGTAAC	-6.65504586607148	2.73338777766758
ZF6S.DS5b_GGGCACATAGAG	-5.20282733350923	12.1002474521213
ZF6S.DS5b_TTCCGCTCATCT	-0.450081943570872	1.90457398639255
ZF6S.DS5b_ATGTGAGGCTCC	2.06268322557281	5.68197781787449
ZF6S.DS5b_TTCACTATAGAG	3.41326606363128	6.38767773852878
ZF6S.DS5b_TAGGTTGTTATT	0.213163540662031	2.47550112948948
ZF6S.DS5b_AGCATATTGCCA	-5.53424155622651	2.86019069896274
ZF6S.DS5b_CCTAAATGACGT	-8.16343581587007	0.614521572452123
ZF6S.DS5b_TGTACAACGGCT	2.40785014718841	5.25956399188572
ZF6S.DS5b_TACTGGAGTAAA	-1.05615293890168	2.03319008098179
ZF6S.DS5b_GTGCGATATAGG	2.04188740342925	5.81046778903537
ZF6S.DS5b_TTCCGTGAGATA	5.35057938188384	5.50454003558689
ZF6S.DS5b_TTGATAGTCTCG	6.76675331682036	2.00428254352146
ZF6S.DS5b_TTGAAGGGTTGT	-7.47035777479341	-0.058917095798915
ZF6S.DS5b_GTAAAACGATGA	-4.85103166013887	11.5223770831638
ZF6S.DS5b_CCAGTCAGGAGG	-0.236441790162821	1.93039448009067
ZF6S.DS5b_GTGTTCTAGGCA	1.32769817203353	2.95038802371555
ZF6S.DS5b_GAAGTGAACATC	-0.0956929913156226	2.49154598460727
ZF6S.DS5b_CCGCCGGTGTGA	6.93795788377593	2.21214003310733
ZF6S.DS5b_GGCGGCGCCTGA	-6.55932557493379	-6.86404268993801
ZF6S.DS5b_CGATTAAGGTCT	-2.30216753393342	-12.0199021603054
ZF6S.DS5b_TTTTAGATAGAC	5.29484856218169	2.89259130702549
ZF6S.DS5b_TCTTCCGGCAAC	-5.51844012647798	3.37263543353611
ZF6S.DS5b_AAGGGACGTCCG	-6.60854613691499	2.89795930133396
ZF6S.DS5b_CCCCACATATCC	4.12154996484588	3.38981015430027
ZF6S.DS5b_CCCGGAGAGTAC	6.52083504289458	2.25501651511722
ZF6S.DS5b_CCGCGTAGCGTC	-0.925271390973826	1.9367087577396
ZF6S.DS5b_TCAGGGGCTAGG	3.32049048036406	2.60823042140537
ZF6S.DS5b_TATTCCGCGCTC	-0.877605556546946	5.16524846301609
ZF6S.DS5b_ATCTTCGACTAT	-5.98765456587007	12.4514866565281
ZF6S.DS5b_TGGAGCTGTAGC	-8.14299094587495	2.4516595099979
ZF6S.DS5b_GAGGTGTCAACA	-0.485433935224314	3.44090897784763
ZF6S.DS5b_TATGGGTTAGGT	5.05304062455962	4.51701457248264
ZF6S.DS5b_AAGTTGCTGGGG	2.46777141183684	5.23517138705784
ZF6S.DS5b_TCGGGTTTAAGT	1.35421300023864	5.46928364978367
ZF6S.DS5b_TGTTTTTGCTTT	4.41509044259856	5.06991917834812
ZF6S.DS5b_GAACAGGTACAA	-8.3462465992563	1.27336878524357
ZF6S.DS5b_TAATAGTTCAGG	-7.08277451902558	-7.39335482372708
ZF6S.DS5b_ATGGAAATTTAC	-4.76707494169404	10.767838547092
ZF6S.DS5b_ATTCGTCCTTGG	-1.46675801187684	4.66525084720188
ZF6S.DS5b_TTTAGAGACGGA	-0.148052155076762	1.91574711547428
ZF6S.DS5b_TAGCCCGCTGGT	3.51378858178924	6.35074574695163
ZF6S.DS5b_GGTCACGGCGAC	4.54019892305205	6.58211524234348
ZF6S.DS5b_AGGGGGGATATG	2.15731191724608	5.18728692279392
ZF6S.DS5b_CTCCTTGCGATG	7.15118134111236	1.91502899871402
ZF6S.DS5b_TAGTAGGAGCCN	7.35143292039702	2.34776062713199
ZF6S.DS5b_GGTTCAGTTACT	1.66072583288024	5.60997063861423
ZF6S.DS5b_CAAGAGCTTCGC	8.08010065645049	3.86212689624363
ZF6S.DS5b_TAGCCGGTATCC	-0.0870820274942115	2.91306884036594
ZF6S.DS5b_GTGATTTTCCAC	6.06187880128692	2.98331172214084
ZF6S.DS5b_GTGGCGTGGATG	-1.60924518018891	4.58030278430515
ZF6S.DS5b_AACTGTACACCT	-0.859155534803171	2.35338444457584
ZF6S.DS5b_TTGTGAACTCCA	5.68073713868926	5.40976721988254
ZF6S.DS5b_CTCTTGTGCCTA	-0.493879674970408	1.43027467475467
ZF6S.DS5b_CTTCGGAGTGCT	-2.73605835348298	2.67078001246982
ZF6S.DS5b_TGCTCGTCACAG	-0.0821663728349402	2.03859669910007
ZF6S.DS5b_CCCTTTTGCTAG	4.29275000184844	3.20003778682285
ZF6S.DS5b_TGTTCCGAGTGN	-0.572680234014292	3.15750009761387
ZF6S.DS5b_CATGCGTGTGCG	-9.29709517866304	-0.949250271458095
ZF6S.DS5b_GGTAGTGTGGCT	-0.655116199552317	4.88355118976169
ZF6S.DS5b_ACCCTACCCGTA	-4.9937223187082	11.5000668262058
ZF6S.DS5b_GACGACCGATGC	1.84701955407927	5.33303744540745
ZF6S.DS5b_AAAGAGGCTGTA	4.78136932939361	6.72299582706028
ZF6S.DS5b_CGACCTCGGGAT	1.68907606691192	5.63150222049289
ZF6S.DS5b_GACGCATCATGA	-0.708021878301401	6.74134499774509
ZF6S.DS5b_GAATCTGTGTGC	6.76576674074004	1.9442212079578
ZF6S.DS5b_TTGTGCGCATCC	0.906261743009786	3.34173304782444
ZF6S.DS5b_TAGTGTTCACAT	-2.91273295789887	3.20110375629001
ZF6S.DS5b_CTTCAATGTCAA	4.81481754869292	6.77784402118259
ZF6S.DS5b_GTCAAACAGCTA	1.68727338403533	5.55817515597873
ZF6S.DS5b_ACAACCGTCTCA	2.76790559381316	6.67342908130222
ZF6S.DS5b_CGGATGCCTCCC	3.43908703416656	6.5462218020969
ZF6S.DS5b_ATTACTAGTGGN	-0.632205127774973	5.15581614718967
ZF6S.DS5b_GCTTTGATACAT	5.34398281663726	5.58873612628513
ZF6S.DS5b_GTGTAGATCGCT	-9.08253466993501	-0.662074973720973
ZF6S.DS5b_GTCATACTACAG	-7.01938998609712	1.2900583838039
ZF6S.DS5b_GACTCACCTCAC	4.37062895387481	6.37191016421848
ZF6S.DS5b_GACTCACCTAGA	-1.9009591332071	3.77820117221409
ZF6S.DS5b_GCAGAGTAGCTA	-6.9211691609018	-7.19976895107693
ZF6S.DS5b_TAGAGTACCGAG	-7.28210103422334	2.66479022250705
ZF6S.DS5b_TACTATCTAGCA	1.9997372636206	2.57293684230381
ZF6S.DS5b_CCGTCGTTTTTC	2.05277037710021	5.36618811832004
ZF6S.DS5b_TACCAAAGGTGT	3.27734148591826	5.91466147647434
ZF6S.DS5b_ACCCCATTGAGC	-0.535165070592661	2.96046669230991
ZF6S.DS5b_CCCACGTTGTGG	-4.38478743940522	-3.09271209492153
ZF6S.DS5b_TTTCGGGTTCAA	-8.95668208509614	-1.08989076866574
ZF6S.DS5b_CGTTTGGAGGTA	6.11025250047515	3.35583121524387
ZF6S.DS5b_TTCCAGCTGACT	0.971922160089712	3.35760695682102
ZF6S.DS5b_TTCGTCTGTAGT	7.11494267076323	1.81796557651096
ZF6S.DS5b_CGGCACGGGTTC	-5.37653243452241	12.2611075137668
ZF6S.DS5b_ATACGTAAGCGC	-1.06712806135346	1.87183625445896
ZF6S.DS5b_TCCACGTAGAGN	4.60815012544463	6.45007474170261
ZF6S.DS5b_GGGTCAATCCTC	-1.58365142255952	4.4544134830051
ZF6S.DS5b_AGCTTTGGATGT	7.00690901368926	2.59271414027744
ZF6S.DS5b_CCCACCGGGCCA	6.4147454509146	3.43890006290012
ZF6S.DS5b_AAGGTCATCCTA	-8.21881377607514	2.62282569156223
ZF6S.DS5b_ATGCATTCTCGA	-7.14276635557344	1.03648770795398
ZF6S.DS5b_ATATAAAGAAAG	-8.45070254713227	0.643587658267552
ZF6S.DS5b_AAGCGAGCCGAN	-4.99012935072114	10.5976477359348
ZF6S.DS5b_GAAGTTGGAACC	1.96884918302367	5.78909690127903
ZF6S.DS5b_AAATATTTCGTC	3.67282211870025	6.36130530582004
ZF6S.DS5b_CCGGTGCGTTCA	-2.0032232990854	4.25683791385227
ZF6S.DS5b_CGAGCACGTCCG	-4.90478789716889	11.7547827457004
ZF6S.DS5b_GCAATGAGAGAN	-0.609124659597178	2.09388298736149
ZF6S.DS5b_CCTGCGCGGGTG	-0.709317564069529	2.97848064647251
ZF6S.DS5b_GACGGCTTAGCC	4.76837265580962	3.49957425342136
ZF6S.DS5b_AGCGTGGACGAT	-7.72354018598725	0.78195358262592
ZF6S.DS5b_GAACTATTGCGG	-6.8514522305124	1.2055292819553
ZF6S.DS5b_CCCGAAAATAGT	-4.8427156200998	11.8368693088108
ZF6S.DS5b_GTCCTGGTAGGC	-0.626189469396372	1.54550249324375
ZF6S.DS5b_GCAACGTCAAGC	-3.1912058582895	2.89966494784885
ZF6S.DS5b_AGCTGCATCCAA	0.930084169805746	4.05832488284641
ZF6S.DS5b_GATTGGGATGTC	6.75084126085113	1.90021676765018
ZF6S.DS5b_TCACGGTATTCT	-9.07817733198335	-0.974451711315578
ZF6S.DS5b_AAAAAGGACCCT	-7.46033513456513	-0.119110217232173
ZF6S.DS5b_CCTTAATAGGTC	2.24938666910003	5.68695456729465
ZF6S.DS5b_AGTCTTGACGAC	3.09724700540374	6.13424164996677
ZF6S.DS5b_TTACGTATTGTG	-5.8518937817209	12.4909907077365
ZF6S.DS5b_ACTTTAACAGAA	6.97038424104522	1.88423795447879
ZF6S.DS5b_AATGTAACGAGC	-1.01892685800721	2.0940299724155
ZF6S.DS5b_AAGGCCCGGGGC	6.6778765925772	1.66181738124424
ZF6S.DS5b_ATAGGAAATGCT	0.283262521923284	2.81471593127781
ZF6S.DS5b_GGACAGTAGCTG	-7.13236558347871	2.06150967822605
ZF6S.DS5b_GCGTGTGATGCG	-7.11266839414765	2.47269613490635
ZF6S.DS5b_TTCTTAAGTGGC	-8.43922126203706	0.707615861754949
ZF6S.DS5b_CATACCGACACA	0.462449169681172	2.59080774531894
ZF6S.DS5b_TGAATAGCTAGA	-7.45876824766328	-0.194119861263698
ZF6S.DS5b_AAACCCGTGGAT	0.555179716051321	2.50511510119968
ZF6S.DS5b_GCAGACGTAAAT	5.91780340761016	2.73836071239048
ZF6S.DS5b_CGCATCATGACN	-5.11875712782075	2.76031167254978
ZF6S.DS5b_GCCCCAGTTTGG	5.7315613040335	2.96489817843967
ZF6S.DS5b_GCCATGTGCATG	-6.19193017393281	12.4513617251926
ZF6S.DS5b_TAATTCAGTGCC	2.10441279500792	2.62536389575535
ZF6S.DS5b_GAAGAAACGTGT	-1.35677671343019	4.68025929675632
ZF6S.DS5b_CGTTTGTTTTAA	-7.85644328504731	-2.8813106323666
ZF6S.DS5b_TCGCACACAAAC	8.07974541276763	4.01634700046116
ZF6S.DS5b_GCATGGTAGGAA	-8.41967570692231	0.929590771060521
ZF6S.DS5b_AATCTTGCCAAC	5.80841124147246	4.83640773044162
ZF6S.DS5b_CGCGTAAAAGGA	5.80252659410308	5.31879241214329
ZF6S.DS5b_CAATTTACGTCG	-7.4700783482187	-3.49684255375332
ZF6S.DS5b_CGTCTGATATCC	1.11660713046859	6.75870520816379
ZF6S.DS5b_CAGCAACGAAAG	5.7475148448355	5.54015834079319
ZF6S.DS5b_CCGAGGGTTTGG	4.62086880296538	6.66822392688328
ZF6S.DS5b_ACATCGAGTTCA	-2.23227298170259	-11.9421443249173
ZF6S.DS5b_TTGTGGAACTTG	-0.589607476293345	2.96421200976902
ZF6S.DS5b_TGGACCGTTGTC	3.65028250306914	6.30406815753513
[truncated: 43,128 more rows]
