# Supplementary material for: Zebrafish transposable elements show extensive diversification in age, genomic distribution, and developmental expression
Source: Genome Res. 2022 Jul;32(7):1408–23. doi: 10.1101/gr.275655.121 (PMC9341512; doi:10.1101/gr.275655.121)
Supplement: Supplemental Material [file supp_gr.275655.121_Supplementary_data_6.tar.gz › Chang-supp_data_6/all_r5.8_dim143_batchcorrectedMT_markers0724_0.2_pos_0.2diff.txt]

p_val	avg_logFC	pct.1	pct.2	p_val_adj	cluster	gene
0	0.898703387773847	0.926	0.651	0	1	ENSDARG00000058917
0	0.89284608280628	0.955	0.65	0	1	ENSDARG00000097776
0	0.75251342421159	0.948	0.689	0	1	ENSDARG00000056561
4.85777172008889e-302	0.479782403164491	0.875	0.468	2.42888586004445e-298	1	ENSDARG00000024746
4.57217354553568e-293	0.501260936077698	0.879	0.559	2.28608677276784e-289	1	ENSDARG00000102892
3.04638127351858e-251	0.597061793322787	0.93	0.682	1.52319063675929e-247	1	ENSDARG00000035133
9.38588495177255e-244	0.585713587442978	0.858	0.567	4.69294247588628e-240	1	ENSDARG00000041959
6.41870443609608e-236	0.492071313379841	0.957	0.74	3.20935221804804e-232	1	ENSDARG00000000887
4.26916922115836e-229	0.601436275626211	0.915	0.626	2.13458461057918e-225	1	ENSDARG00000035147
4.73478223020702e-228	0.551134778594373	0.853	0.566	2.36739111510351e-224	1	ENSDARG00000099247
3.18979193750069e-225	0.529467225264226	0.953	0.717	1.59489596875034e-221	1	ENSDARG00000053569
5.96449890710114e-202	0.657114765793814	0.81	0.557	2.98224945355057e-198	1	ENSDARG00000077589
7.20791066674416e-194	0.511131413794575	0.812	0.525	3.60395533337208e-190	1	ENSDARG00000090912
5.7617201422205e-177	0.356139397528293	0.789	0.488	2.88086007111025e-173	1	ENSDARG00000098293
4.65945564789013e-171	0.574488063667269	0.853	0.616	2.32972782394506e-167	1	ENSDARG00000069790
9.15252934541939e-171	0.614258230493746	0.788	0.553	4.5762646727097e-167	1	ENSDARG00000094081
1.08477117261177e-170	0.536390213146359	0.795	0.537	5.42385586305886e-167	1	ENSDARG00000093284
6.74806001070704e-161	0.889888019131901	0.842	0.632	3.37403000535352e-157	1	Helitron-1-DR
6.25643099943368e-156	0.399454949794467	0.854	0.627	3.12821549971684e-152	1	ENSDARG00000037158
1.23235823639549e-135	0.48775135188821	0.713	0.444	6.16179118197746e-132	1	ENSDARG00000111442
5.85933413943993e-134	0.443608392736394	0.713	0.441	2.92966706971997e-130	1	ENSDARG00000115096
2.88268782495574e-130	0.475060480791966	0.714	0.472	1.44134391247787e-126	1	ENSDARG00000075113
5.96251139472297e-128	0.54098993966049	0.764	0.545	2.98125569736148e-124	1	ENSDARG00000099284
1.39138930918332e-125	0.33643224013787	0.892	0.653	6.9569465459166e-122	1	ENSDARG00000100003
1.9551894538083e-118	0.430213240209967	0.753	0.516	9.77594726904152e-115	1	ENSDARG00000028295
4.77194824151379e-116	0.438379359948328	0.695	0.446	2.3859741207569e-112	1	ENSDARG00000116570
5.01216962217583e-114	0.252974163644569	0.882	0.649	2.50608481108791e-110	1	ENSDARG00000056250
9.24655125657676e-113	0.490574865996218	0.77	0.568	4.62327562828838e-109	1	ENSDARG00000041394
7.30885563394259e-98	0.461360283386532	0.721	0.517	3.65442781697129e-94	1	ENSDARG00000094160
3.11119038847748e-76	0.320948593586956	0.708	0.482	1.55559519423874e-72	1	ENSDARG00000014914
3.23234434526151e-70	0.400510504430436	0.647	0.437	1.61617217263076e-66	1	ENSDARG00000006580
4.22015304101304e-37	0.402958620056719	0.584	0.34	2.11007652050652e-33	1	ENSDARG00000070360
0	1.45913062778382	0.999	0.792	0	2	ENSDARG00000036292
0	1.43150051473195	0.975	0.711	0	2	ENSDARG00000114554
0	1.30857545882401	0.962	0.742	0	2	ENSDARG00000019335
0	1.09230102103769	0.943	0.709	0	2	ERV1-N8-I-DR
0	0.919466005642951	0.913	0.616	0	2	ENSDARG00000101576
0	0.869622754146511	0.819	0.617	0	2	ENSDARG00000003399
0	0.861319361591792	0.874	0.582	0	2	ENSDARG00000058818
0	0.851052378126323	0.797	0.589	0	2	ENSDARG00000056030
0	0.770737673058238	0.803	0.602	0	2	ENSDARG00000070339
0	0.733501579170413	0.8	0.59	0	2	ENSDARG00000070346
6.40699351121522e-274	0.90925785333138	0.808	0.597	3.20349675560761e-270	2	ENSDARG00000056012
5.32189113345398e-234	0.352152240599267	0.708	0.479	2.66094556672699e-230	2	ENSDARG00000012942
1.80204352669731e-219	0.494982513543791	0.823	0.56	9.01021763348657e-216	2	ENSDARG00000032619
9.80814894271911e-213	0.509807661627486	0.733	0.498	4.90407447135956e-209	2	ENSDARG00000045694
1.43521061216412e-197	0.635585667925517	0.838	0.623	7.17605306082059e-194	2	ENSDARG00000019949
4.6640960716081e-184	0.54495314929544	0.808	0.594	2.33204803580405e-180	2	ENSDARG00000018303
7.60518795685944e-181	0.445513046043641	0.69	0.447	3.80259397842972e-177	2	ENSDARG00000100483
1.69590384658089e-179	0.564303281799667	0.749	0.525	8.47951923290447e-176	2	ENSDARG00000017917
5.30826666638458e-178	0.400725252216838	0.711	0.504	2.65413333319229e-174	2	ENSDARG00000055043
9.03876729275401e-177	0.601950806049103	0.692	0.469	4.519383646377e-173	2	ENSDARG00000039650
6.25104908554753e-123	0.361871505728175	0.628	0.425	3.12552454277377e-119	2	ENSDARG00000031098
2.43167323186614e-122	0.359661541975457	0.725	0.524	1.21583661593307e-118	2	ENSDARG00000043126
0	2.36862741179649	0.954	0.542	0	3	ENSDARG00000033466
0	1.99974732512674	0.965	0.615	0	3	ENSDARG00000044356
0	1.60866282634972	0.914	0.604	0	3	ENSDARG00000016526
0	1.43942943585552	0.957	0.681	0	3	ENSDARG00000014626
0	1.17220480604126	0.914	0.65	0	3	ENSDARG00000059279
0	1.17074579657908	0.876	0.644	0	3	ENSDARG00000045893
0	1.13723310197877	0.804	0.577	0	3	ENSDARG00000026531
0	1.09166619033364	0.948	0.723	0	3	ENSDARG00000102389
0	1.07730179835812	0.831	0.536	0	3	ENSDARG00000029072
0	1.05983555217925	0.871	0.613	0	3	ENSDARG00000040606
0	1.02982402859521	0.856	0.594	0	3	ENSDARG00000016153
0	1.01310434107908	0.932	0.665	0	3	ENSDARG00000055381
0	0.995131739183913	0.882	0.664	0	3	ENSDARG00000034344
0	0.884808571323693	0.838	0.605	0	3	ENSDARG00000104566
0	0.868508906593914	0.824	0.599	0	3	ENSDARG00000059327
0	0.866114379454292	0.825	0.599	0	3	ENSDARG00000034117
0	0.850508175913567	0.825	0.461	0	3	ENSDARG00000036834
0	0.823661057243699	0.819	0.583	0	3	ENSDARG00000011961
0	0.731855822471714	0.834	0.599	0	3	ENSDARG00000036791
0	0.697570587452189	0.872	0.562	0	3	ENSDARG00000088091
0	0.675140549166629	0.865	0.526	0	3	ENSDARG00000058358
4.93279414008635e-307	0.739935100170781	0.875	0.65	2.46639707004317e-303	3	ENSDARG00000068401
3.06178822783393e-297	0.917756130904702	0.831	0.597	1.53089411391697e-293	3	ENSDARG00000040534
5.21628503902888e-293	0.318102804548063	0.726	0.514	2.60814251951444e-289	3	ENSDARG00000011245
1.56593984412181e-278	0.910395521320336	0.9	0.664	7.82969922060907e-275	3	ENSDARG00000059906
2.58122972242975e-271	0.593286360300487	0.725	0.445	1.29061486121488e-267	3	ENSDARG00000092947
4.1468554925689e-270	0.751365467124249	0.731	0.488	2.07342774628445e-266	3	ENSDARG00000054749
8.0688740407926e-262	0.598656347607233	0.766	0.504	4.0344370203963e-258	3	ENSDARG00000044062
2.62446318153209e-257	0.814279234478199	0.863	0.6	1.31223159076605e-253	3	ENSDARG00000027249
2.72482983130569e-243	0.514828483384974	0.706	0.442	1.36241491565285e-239	3	ENSDARG00000036832
4.89506346238584e-241	0.725540265280431	0.71	0.438	2.44753173119292e-237	3	ENSDARG00000092310
5.99581234331537e-241	0.686161856060989	0.712	0.425	2.99790617165768e-237	3	ENSDARG00000014047
8.95661951868098e-237	0.492461083917354	0.718	0.476	4.47830975934049e-233	3	ENSDARG00000079900
9.84021590233315e-226	0.69711910255686	0.795	0.578	4.92010795116657e-222	3	ENSDARG00000041430
2.04687158009435e-223	0.666981677504834	0.653	0.437	1.02343579004717e-219	3	ENSDARG00000054616
1.18013720198702e-220	0.483108659190294	0.765	0.496	5.90068600993509e-217	3	ENSDARG00000035810
6.48236880642024e-209	0.49479865595039	0.736	0.517	3.24118440321012e-205	3	ENSDARG00000038792
6.96885558470466e-199	0.767092860253146	0.689	0.474	3.48442779235233e-195	3	ENSDARG00000063295
1.36154039035306e-185	0.471242809258512	0.723	0.515	6.80770195176529e-182	3	ENSDARG00000114038
9.07763079485101e-142	0.368976854396272	0.692	0.486	4.5388153974255e-138	3	ENSDARG00000018312
0	1.07409045393509	0.881	0.616	0	4	ENSDARG00000060734
0	0.734488344328713	0.955	0.687	0	4	ENSDARG00000034138
0	0.706527411704916	0.868	0.648	0	4	ENSDARG00000030703
6.40689498772015e-291	0.717901278417315	0.942	0.736	3.20344749386008e-287	4	ENSDARG00000033999
9.66465570614875e-267	0.633289891166117	0.825	0.618	4.83232785307437e-263	4	ENSDARG00000094992
2.59068368264305e-251	0.639654883815117	0.876	0.612	1.29534184132153e-247	4	ENSDARG00000117312
1.62107136981066e-221	0.45047807492921	0.792	0.576	8.10535684905328e-218	4	ENSDARG00000038159
1.23077908728923e-209	0.598646883250644	0.874	0.653	6.15389543644613e-206	4	ENSDARG00000097776
4.60568850600983e-166	0.524507559179825	0.83	0.628	2.30284425300492e-162	4	ENSDARG00000035095
1.62014909941564e-225	0.60104660128329	0.923	0.653	8.10074549707819e-222	5	ENSDARG00000097776
1.33271665237559e-135	0.512450567163158	0.827	0.614	6.66358326187795e-132	5	ENSDARG00000117312
1.51919308867719e-127	0.306104498622028	0.752	0.534	7.59596544338594e-124	5	ENSDARG00000040432
2.51007660102876e-122	0.376981341658178	0.756	0.546	1.25503830051438e-118	5	ERV1-DR-LTR
2.41538166799755e-104	0.320483370006161	0.934	0.731	1.20769083399878e-100	5	ENSDARG00000035521
4.50237087064704e-83	0.305049664897314	0.827	0.623	2.25118543532352e-79	5	ENSDARG00000037879
3.51569133292005e-223	0.329643727540739	0.876	0.666	1.75784566646003e-219	6	ENSDARG00000011235
1.92093594847769e-210	0.407237454419931	0.868	0.617	9.60467974238844e-207	6	ENSDARG00000094992
2.25663586736465e-151	0.254541808291381	0.837	0.625	1.12831793368232e-147	6	ENSDARG00000070107
5.67584429295808e-129	0.558810023282226	0.931	0.73	2.83792214647904e-125	6	ENSDARG00000075508
9.2223751948667e-124	0.418285842226301	0.939	0.737	4.61118759743335e-120	6	ENSDARG00000033999
2.54045407577002e-110	0.441274666635673	0.853	0.646	1.27022703788501e-106	6	ENSDARG00000032637
1.02471527618889e-107	0.46512503073374	0.885	0.671	5.12357638094446e-104	6	ENSDARG00000096992
1.62924524864102e-106	0.409884031463759	0.808	0.588	8.14622624320511e-103	6	ENSDARG00000105350
1.59333831831695e-104	0.440549350035718	0.806	0.583	7.96669159158474e-101	6	ENSDARG00000091905
4.81624648718604e-94	0.377308046083559	0.808	0.604	2.40812324359302e-90	6	ENSDARG00000105328
7.60911526722949e-90	0.391795845214493	0.795	0.59	3.80455763361475e-86	6	ENSDARG00000110841
0	1.4360228740824	0.891	0.513	0	7	ENSDARG00000008796
0	1.34637694293942	0.967	0.7	0	7	ENSDARG00000002601
0	1.30333383292763	0.83	0.575	0	7	ENSDARG00000028148
0	1.14138771878947	0.974	0.755	0	7	ENSDARG00000020708
0	0.912322543669774	0.925	0.721	0	7	ENSDARG00000017673
1.05765679526877e-292	0.916283256315489	0.797	0.516	5.28828397634383e-289	7	ENSDARG00000002707
1.82712108491721e-216	0.680388780629838	0.944	0.739	9.13560542458605e-213	7	ENSDARG00000010770
2.33582946475982e-137	0.251432159917482	0.703	0.472	1.16791473237991e-133	7	ENSDARG00000020131
0	1.37833770517769	0.959	0.671	0	8	ENSDARG00000054033
0	0.986785822051387	0.9	0.636	0	8	ENSDARG00000062997
0	0.832742212168586	0.855	0.642	0	8	ENSDARG00000077840
0	0.758306995135945	0.826	0.622	0	8	ENSDARG00000006615
1.98941273838917e-296	0.88720085268844	0.963	0.719	9.94706369194587e-293	8	ENSDARG00000053569
6.40202012916879e-291	1.12007144909603	0.804	0.585	3.2010100645844e-287	8	ENSDARG00000052610
1.08556979777906e-230	0.733564138430067	0.947	0.739	5.42784898889532e-227	8	ENSDARG00000010770
8.260829103197e-225	0.795042905324595	0.9	0.689	4.1304145515985e-221	8	ENSDARG00000006837
0	1.79429663307994	0.988	0.631	0	9	ENSDARG00000070546
0	1.67416053391869	0.999	0.778	0	9	BHIKHARI-LTR
0	1.54430286470479	0.998	0.709	0	9	ENSDARG00000007329
0	1.43771256515947	0.969	0.582	0	9	ENSDARG00000058818
0	1.3933664690222	0.944	0.681	0	9	ENSDARG00000039070
0	1.20862073960291	0.851	0.579	0	9	ENSDARG00000053493
0	1.19476815453633	0.927	0.564	0	9	ENSDARG00000056995
0	1.19053637059459	0.858	0.48	0	9	ENSDARG00000092660
0	1.18730719256209	0.948	0.672	0	9	ENSDARG00000095283
0	1.05797561590551	0.872	0.594	0	9	ENSDARG00000006467
0	1.00734275954371	0.969	0.744	0	9	ENSDARG00000019335
0	0.940120162971226	0.851	0.559	0	9	ENSDARG00000006939
0	0.93383125877301	0.953	0.693	0	9	ENSDARG00000099631
1.00298128240662e-296	0.922922452396159	0.827	0.612	5.01490641203312e-293	9	ENSDARG00000091481
1.12286606181117e-289	0.691002516803177	0.815	0.581	5.61433030905583e-286	9	ENSDARG00000042535
2.17805961769529e-269	0.687928509487697	0.871	0.561	1.08902980884764e-265	9	ENSDARG00000032619
3.06483653179959e-259	0.82911124625878	0.868	0.606	1.5324182658998e-255	9	ENSDARG00000037618
4.51340032047013e-251	0.869960753496369	0.766	0.488	2.25670016023506e-247	9	ENSDARG00000014722
1.7363683415575e-249	0.709371574499255	0.823	0.542	8.68184170778749e-246	9	ENSDARG00000002172
1.83540411668188e-249	0.635398649730221	0.827	0.592	9.17702058340942e-246	9	ENSDARG00000020811
2.38413286720657e-245	0.73329629842442	0.809	0.596	1.19206643360328e-241	9	ENSDARG00000020219
7.95769473877295e-242	0.796968189865124	0.863	0.653	3.97884736938647e-238	9	ENSDARG00000061963
1.30856597342105e-231	0.881749284672758	0.843	0.621	6.54282986710524e-228	9	ENSDARG00000101576
9.357093419628e-227	0.660518380166977	0.866	0.641	4.678546709814e-223	9	ENSDARG00000024920
9.28459691712142e-210	0.658083964577547	0.763	0.477	4.64229845856071e-206	9	ENSDARG00000053127
7.80142719089545e-184	0.389103447530658	0.684	0.477	3.90071359544773e-180	9	ENSDARG00000070603
3.31341309540523e-179	0.47408156746563	0.781	0.551	1.65670654770261e-175	9	ENSDARG00000031164
2.44051150319282e-178	0.568866911667241	0.83	0.589	1.22025575159641e-174	9	ENSDARG00000018898
3.01934648430095e-178	0.655843143476456	0.745	0.532	1.50967324215047e-174	9	ENSDARG00000092327
4.42365891343555e-176	0.391131529370138	0.799	0.509	2.21182945671777e-172	9	ENSDARG00000037116
2.10059381334497e-167	0.776879957983493	0.752	0.527	1.05029690667248e-163	9	ENSDARG00000017917
4.38621223521564e-148	0.469982792578668	0.915	0.706	2.19310611760782e-144	9	ENSDARG00000055945
3.08846949466397e-144	0.470068227023446	0.86	0.625	1.54423474733198e-140	9	ENSDARG00000019949
1.55809855219683e-102	0.319640833808937	0.762	0.551	7.79049276098416e-99	9	ENSDARG00000099385
0	2.13238955363843	0.997	0.631	0	10	ENSDARG00000070546
0	1.41637426513219	0.97	0.582	0	10	ENSDARG00000058818
0	1.35351210801947	0.997	0.709	0	10	ENSDARG00000007329
0	1.3388533033954	0.97	0.714	0	10	ENSDARG00000114554
0	1.25445005312625	0.991	0.743	0	10	ENSDARG00000019335
0	1.23093685201238	1	0.793	0	10	ENSDARG00000036292
0	1.16247805381309	0.954	0.711	0	10	ERV1-N8-I-DR
0	1.14619724064563	0.924	0.56	0	10	ENSDARG00000032619
0	1.12112273741759	0.896	0.558	0	10	ENSDARG00000006939
0	1.07419760988067	0.993	0.778	0	10	BHIKHARI-LTR
0	0.816300766592503	0.847	0.595	0	10	ENSDARG00000020219
1.85322606820439e-291	0.880989714223506	0.863	0.62	9.26613034102194e-288	10	ENSDARG00000095268
1.09985409629209e-280	0.661494880305457	0.793	0.557	5.49927048146042e-277	10	ENSDARG00000006526
5.64892804402428e-242	0.382876732753723	0.8	0.581	2.82446402201214e-238	10	ENSDARG00000042535
2.00524560345256e-236	0.77275667751828	0.797	0.591	1.00262280172628e-232	10	ENSDARG00000056030
2.69137924934673e-212	0.740790772949102	0.87	0.606	1.34568962467336e-208	10	ENSDARG00000037618
6.9891168838582e-204	0.700349728723584	0.747	0.469	3.4945584419291e-200	10	ENSDARG00000039650
1.8216699425066e-188	0.643942296997345	0.943	0.725	9.10834971253299e-185	10	ENSDARG00000102389
9.69323169410092e-188	0.478100964266364	0.791	0.543	4.84661584705046e-184	10	ENSDARG00000002172
2.59912338614314e-184	0.705715016252748	0.814	0.567	1.29956169307157e-180	10	ENSDARG00000056995
1.96690277671174e-176	0.590309992709194	0.906	0.695	9.8345138835587e-173	10	ENSDARG00000099631
8.51251316009048e-175	0.5052249708148	0.782	0.551	4.25625658004524e-171	10	ENSDARG00000031164
1.72652621318058e-160	0.443685315358385	0.712	0.489	8.63263106590291e-157	10	ENSDARG00000014722
1.80527321796119e-153	0.684702819935834	0.751	0.527	9.02636608980596e-150	10	ENSDARG00000017917
3.05863042248435e-148	0.282646142876	0.721	0.505	1.52931521124218e-144	10	ENSDARG00000055043
3.2032352793767e-147	0.574060801189418	0.773	0.525	1.60161763968835e-143	10	ENSDARG00000043126
1.25614777375894e-146	0.31745266024235	0.686	0.482	6.28073886879472e-143	10	ENSDARG00000012942
2.48526850852155e-120	0.412631859659466	0.7	0.489	1.24263425426078e-116	10	ERV1-N8-LTR-DR
1.86039798327194e-116	0.379651661469008	0.706	0.479	9.30198991635971e-113	10	ENSDARG00000053127
1.29482212553475e-105	0.441215530598442	0.759	0.551	6.47411062767374e-102	10	ENSDARG00000099385
0	1.32072316622342	0.976	0.756	0	11	ENSDARG00000020708
0	1.30655379005025	0.845	0.526	0	11	ENSDARG00000074253
0	0.920740469726382	0.968	0.738	0	11	ENSDARG00000010770
0	0.740227855740263	0.808	0.552	0	11	ENSDARG00000070141
9.00464192927292e-282	1.04884825841544	0.929	0.702	4.50232096463646e-278	11	ENSDARG00000002601
0	1.0112046731149	0.923	0.605	0	12	ENSDARG00000104566
0	0.760919743176624	0.886	0.599	0	12	ENSDARG00000059327
0	0.755247495648686	0.968	0.683	0	12	ENSDARG00000014626
0	0.743450886378694	0.928	0.652	0	12	ENSDARG00000059279
6.52132581417373e-280	0.639456187247642	0.843	0.532	3.26066290708686e-276	12	ENSDARG00000040432
8.41962936617861e-276	0.581111685560956	0.888	0.615	4.2098146830893e-272	12	ENSDARG00000040606
1.06923440214238e-275	0.73139575562716	0.952	0.667	5.34617201071191e-272	12	ENSDARG00000055381
3.93687606554003e-273	0.83315542298966	0.983	0.724	1.96843803277001e-269	12	ENSDARG00000102389
4.8552935178244e-235	0.460357524661595	0.857	0.601	2.4276467589122e-231	12	ENSDARG00000036791
1.51617508477868e-228	0.338846177205643	0.809	0.596	7.58087542389338e-225	12	ENSDARG00000042667
2.00954572973481e-216	0.574935726012037	0.939	0.654	1.0047728648674e-212	12	ENSDARG00000097776
4.74699933632788e-208	0.629769869394891	0.837	0.606	2.37349966816394e-204	12	ENSDARG00000019302
5.72798903670848e-163	0.475125173843659	0.979	0.774	2.86399451835424e-159	12	ENSDARG00000044774
4.45369197136758e-144	0.464226390328326	0.865	0.652	2.22684598568379e-140	12	ENSDARG00000056250
1.76408916428851e-123	0.429326348920135	0.752	0.537	8.82044582144254e-120	12	ENSDARG00000055630
4.71798906698391e-122	0.560081767022388	0.737	0.499	2.35899453349196e-118	12	ENSDARG00000035810
1.47196627218934e-116	0.393530620249873	0.745	0.529	7.3598313609467e-113	12	ENSDARG00000016858
1.04183073995539e-111	0.345014049522366	0.791	0.58	5.20915369977695e-108	12	ENSDARG00000041430
2.18814065166655e-109	0.357728386114614	0.829	0.624	1.09407032583328e-105	12	ENSDARG00000037879
5.1327200626383e-107	0.357764186557729	0.942	0.738	2.56636003131915e-103	12	ENSDARG00000057890
9.21696840409629e-100	0.372866775740848	0.831	0.615	4.60848420204815e-96	12	ENSDARG00000117312
3.19478477709231e-86	0.408427943214004	0.697	0.494	1.59739238854616e-82	12	ENSDARG00000098293
1.01497214916333e-85	0.282640612211837	0.846	0.631	5.07486074581663e-82	12	ENSDARG00000035147
0	1.35965804369603	0.989	0.653	0	13	ENSDARG00000058917
0	1.32525953460592	0.994	0.652	0	13	ENSDARG00000097776
0	1.2752199828709	0.994	0.691	0	13	ENSDARG00000056561
0	1.06472827877272	0.943	0.552	0	13	ENSDARG00000094081
0	1.04329441664397	0.943	0.557	0	13	ENSDARG00000077589
0	1.00411131703509	0.988	0.684	0	13	ENSDARG00000035133
0	0.951775514991687	0.968	0.568	0	13	ENSDARG00000041959
0	0.923587158265016	0.998	0.718	0	13	ENSDARG00000053569
0	0.911112371703194	0.992	0.744	0	13	ENSDARG00000039020
0	0.880780428491237	0.943	0.536	0	13	ENSDARG00000093284
0	0.866753578124684	0.963	0.567	0	13	ENSDARG00000099247
0	0.848757848927407	0.998	0.773	0	13	ENSDARG00000044774
0	0.836490933510354	0.993	0.737	0	13	ENSDARG00000057890
0	0.822610909300645	0.971	0.615	0	13	ENSDARG00000069790
0	0.820232215699655	0.998	0.742	0	13	ENSDARG00000000887
0	0.802601422193277	0.981	0.628	0	13	ENSDARG00000035147
0	0.782035131080463	1	0.798	0	13	ENSDARG00000077620
0	0.776296282931248	0.964	0.56	0	13	ENSDARG00000102892
0	0.711221415430051	0.883	0.471	0	13	ENSDARG00000075113
0	0.698828211460862	0.961	0.627	0	13	ENSDARG00000037158
0	0.692265515086314	0.935	0.525	0	13	ENSDARG00000090912
1.24471172772414e-300	0.537650331054119	0.878	0.489	6.22355863862069e-297	13	ENSDARG00000098293
7.70668380787275e-291	0.613235881655575	0.995	0.76	3.85334190393637e-287	13	ENSDARG00000011094
1.64766703000363e-290	0.742768092147895	0.911	0.544	8.23833515001818e-287	13	ENSDARG00000099284
7.16972983004064e-283	0.658530945367393	0.938	0.566	3.58486491502032e-279	13	ENSDARG00000041394
1.4338963641041e-276	0.623654128559967	0.881	0.543	7.16948182052051e-273	13	ENSDARG00000069401
2.32624889456163e-268	0.680223517620356	0.935	0.588	1.16312444728081e-264	13	KenoDr1
3.92584032427387e-260	0.565360460847647	0.928	0.58	1.96292016213693e-256	13	ENSDARG00000057633
3.78857933427894e-259	0.634118856986246	0.892	0.56	1.89428966713947e-255	13	ENSDARG00000012684
3.88325080496583e-256	0.679355699512223	0.935	0.625	1.94162540248292e-252	13	EnSpm-N17-DR
2.63213833015569e-251	0.527405076302905	0.878	0.515	1.31606916507785e-247	13	ENSDARG00000028295
2.82052165124447e-244	0.564418056696684	0.973	0.714	1.41026082562223e-240	13	ENSDARG00000057234
6.25469291427434e-244	0.702279181882257	0.831	0.474	3.12734645713717e-240	13	ENSDARG00000024746
4.83462734784823e-238	0.553754118640927	0.98	0.746	2.41731367392411e-234	13	ENSDARG00000037503
1.17279310131185e-237	0.517143870211015	0.934	0.624	5.86396550655926e-234	13	ENSDARG00000020841
9.56379840551826e-236	0.571123865806265	0.966	0.753	4.78189920275913e-232	13	ENSDARG00000023190
5.41404203181497e-224	0.501942007233029	0.802	0.445	2.70702101590748e-220	13	ENSDARG00000111442
4.24245370951349e-222	0.504965016490107	0.943	0.648	2.12122685475674e-218	13	ENSDARG00000012972
1.65828293172449e-220	0.540237656255414	0.979	0.77	8.29141465862246e-217	13	ENSDARG00000015543
1.4006551108e-219	0.551592115159939	0.97	0.734	7.00327555399999e-216	13	ENSDARG00000004636
2.32764289496661e-216	0.487141498194996	0.783	0.442	1.16382144748331e-212	13	ENSDARG00000115096
1.09988845927989e-215	0.476222583510638	0.786	0.432	5.49944229639944e-212	13	ENSDARG00000012199
3.7073012192073e-215	0.602417428982805	0.916	0.702	1.85365060960365e-211	13	ENSDARG00000039943
4.81071046836311e-214	0.495180332107025	0.906	0.612	2.40535523418155e-210	13	ENSDARG00000012871
3.82244837508347e-213	0.50861095073674	0.93	0.63	1.91122418754173e-209	13	ENSDARG00000024124
4.61822324035059e-212	0.470486447712873	0.778	0.437	2.3091116201753e-208	13	ENSDARG00000006580
2.13592438706183e-208	0.531494392714658	0.896	0.561	1.06796219353092e-204	13	ENSDARG00000005172
3.70139371490597e-208	0.50770210628785	0.941	0.67	1.85069685745298e-204	13	ENSDARG00000013968
5.89118825024933e-208	0.473559067855393	0.971	0.723	2.94559412512466e-204	13	ENSDARG00000101009
1.94499482033089e-205	0.534067538888061	0.833	0.537	9.72497410165446e-202	13	ENSDARG00000097973
1.99463274991049e-205	0.491817473193241	0.801	0.466	9.97316374955244e-202	13	ENSDARG00000005108
2.39788355172318e-204	0.490116814657532	0.917	0.613	1.19894177586159e-200	13	ENSDARG00000117312
4.27645238944849e-202	0.493295413445913	0.862	0.539	2.13822619472425e-198	13	ENSDARG00000017315
4.32157158664256e-199	0.525349659536858	0.828	0.517	2.16078579332128e-195	13	ENSDARG00000094160
3.39518502536337e-196	0.448992536648253	0.853	0.503	1.69759251268168e-192	13	ENSDARG00000055120
4.73307437090321e-195	0.441919539892987	0.798	0.47	2.3665371854516e-191	13	Gypsy-35-LTR-DR
3.65993530463213e-194	0.493748532229696	0.908	0.648	1.82996765231606e-190	13	ENSDARG00000018904
5.18172207477478e-193	0.420541625995743	0.784	0.511	2.59086103738739e-189	13	ENSDARG00000041839
2.51759071619562e-191	0.485389185183896	0.94	0.655	1.25879535809781e-187	13	ENSDARG00000100003
4.08594834161465e-191	0.475175387339502	0.976	0.752	2.04297417080732e-187	13	ENSDARG00000009336
1.60503061278368e-189	0.481924525706676	0.716	0.339	8.02515306391838e-186	13	ENSDARG00000070360
3.23945874220774e-186	0.444648493631957	0.758	0.447	1.61972937110387e-182	13	ENSDARG00000116570
4.18262044430754e-186	0.471890891407128	0.942	0.674	2.09131022215377e-182	13	ENSDARG00000056160
6.63698438247944e-186	0.480808097403807	0.88	0.573	3.31849219123972e-182	13	ENSDARG00000078986
7.34940763307849e-186	0.486949815621382	0.864	0.565	3.67470381653924e-182	13	ENSDARG00000039754
2.67761019931188e-184	0.45345121641848	0.807	0.482	1.33880509965594e-180	13	ENSDARG00000014914
1.96962368670482e-179	0.410447175068523	0.883	0.591	9.84811843352408e-176	13	ENSDARG00000086826
2.65766809932941e-177	1.0927728935797	0.863	0.634	1.32883404966471e-173	13	Helitron-1-DR
9.59042385054372e-177	0.417604536380163	0.897	0.599	4.79521192527186e-173	13	ENSDARG00000034855
9.57016127599445e-176	0.47339518703904	0.93	0.69	4.78508063799723e-172	13	ENSDARG00000042485
9.83296183780454e-176	0.463545096587653	0.958	0.73	4.91648091890227e-172	13	ENSDARG00000087238
1.78976394036969e-175	0.436514945854826	0.914	0.67	8.94881970184845e-172	13	ENSDARG00000057497
3.75698605493729e-174	0.427463165387462	0.968	0.76	1.87849302746864e-170	13	ENSDARG00000078164
9.46883330526006e-173	0.293286423245605	0.736	0.453	4.73441665263003e-169	13	ENSDARG00000078518
9.47037446159e-173	0.420671670410544	0.939	0.691	4.735187230795e-169	13	ENSDARG00000104114
1.06286051595819e-172	0.315988969737923	0.832	0.497	5.31430257979097e-169	13	ENSDARG00000035810
2.63445238764742e-172	0.452046373364542	0.874	0.599	1.31722619382371e-168	13	ENSDARG00000105116
1.27645329831774e-171	0.435702073014575	0.942	0.686	6.38226649158871e-168	13	ENSDARG00000031427
3.89996586244965e-171	0.463275337751453	0.924	0.665	1.94998293122483e-167	13	ENSDARG00000011683
1.32234031478446e-170	0.554920242478936	0.855	0.588	6.61170157392228e-167	13	ENSDARG00000022718
2.55027765352966e-169	0.456761312224926	0.809	0.536	1.27513882676483e-165	13	ENSDARG00000075570
4.71726245330884e-169	0.463265406363074	0.884	0.599	2.35863122665442e-165	13	ENSDARG00000103409
4.72719205302154e-169	0.448069043345932	0.807	0.535	2.36359602651077e-165	13	ENSDARG00000014208
7.5986747683207e-167	0.454289244243391	0.944	0.702	3.79933738416035e-163	13	ENSDARG00000040503
8.61242866989991e-166	0.411978095442464	0.832	0.552	4.30621433494996e-162	13	ENSDARG00000098622
2.57081908004834e-161	0.356950733748458	0.912	0.65	1.28540954002417e-157	13	ENSDARG00000056250
2.0138127155285e-159	0.393642822065684	0.857	0.568	1.00690635776425e-155	13	ENSDARG00000051854
5.82829938878288e-158	0.316423279803968	0.871	0.598	2.91414969439144e-154	13	ENSDARG00000040534
9.8314906205849e-158	0.384705289488274	0.925	0.655	4.91574531029245e-154	13	ENSDARG00000002271
1.67105708865221e-157	0.480691949488021	0.739	0.472	8.35528544326107e-154	13	ENSDARG00000097098
1.91957237710196e-157	0.378598230767428	0.912	0.638	9.59786188550981e-154	13	ENSDARG00000009942
7.98136988736653e-156	0.387885233254563	0.943	0.694	3.99068494368326e-152	13	ENSDARG00000001940
1.60829103826055e-155	0.384509333902698	0.778	0.462	8.04145519130276e-152	13	ENSDARG00000002190
3.89196746306678e-155	0.366451512930984	0.854	0.567	1.94598373153339e-151	13	ENSDARG00000075421
5.20599519489857e-150	0.363463295781058	0.747	0.401	2.60299759744929e-146	13	ENSDARG00000056410
7.65028007598321e-150	0.325121341083387	0.737	0.494	3.82514003799161e-146	13	ENSDARG00000019417
1.35017243697712e-148	0.396804861328343	0.841	0.559	6.7508621848856e-145	13	ENSDARG00000027322
1.59100246728773e-148	0.418059572222829	0.945	0.695	7.95501233643864e-145	13	ENSDARG00000055133
7.25484467702046e-148	0.406240124910496	0.858	0.574	3.62742233851023e-144	13	ENSDARG00000007720
8.03388473005494e-148	0.384685603403184	0.748	0.475	4.01694236502747e-144	13	ENSDARG00000093176
6.15410940445317e-143	0.395431590807089	0.773	0.477	3.07705470222658e-139	13	ENSDARG00000029353
1.60779104292288e-140	0.351980237520342	0.7	0.42	8.03895521461442e-137	13	ENSDARG00000043236
4.19272732450503e-140	0.336583997598327	0.885	0.635	2.09636366225252e-136	13	ENSDARG00000075252
1.06699019093003e-138	0.377227160909976	0.768	0.517	5.33495095465014e-135	13	ENSDARG00000011934
5.12442540052281e-137	0.428768998882421	0.758	0.499	2.56221270026141e-133	13	ENSDARG00000043446
5.32164995723501e-137	0.368394648002651	0.933	0.703	2.6608249786175e-133	13	ENSDARG00000070656
2.48284415076873e-136	0.360045814813217	0.867	0.619	1.24142207538437e-132	13	ENSDARG00000086764
1.26611384662713e-134	0.422932023458767	0.74	0.465	6.33056923313564e-131	13	ENSDARG00000033852
1.65198232627584e-134	0.315501986270964	0.823	0.579	8.25991163137921e-131	13	ENSDARG00000011000
5.57190249114667e-134	0.343817783161897	0.794	0.506	2.78595124557333e-130	13	ENSDARG00000039343
6.6968254701298e-132	0.363463533709111	0.906	0.663	3.3484127350649e-128	13	ENSDARG00000043663
7.84684033325311e-132	0.352755069880071	0.847	0.588	3.92342016662656e-128	13	ENSDARG00000100697
1.44167222330592e-131	0.364069713841147	0.774	0.52	7.20836111652959e-128	13	ENSDARG00000087961
8.8184827716259e-129	0.40072903549772	0.757	0.537	4.40924138581295e-125	13	ENSDARG00000055630
3.15543931546476e-128	0.336060266842781	0.948	0.697	1.57771965773238e-124	13	ENSDARG00000088178
4.04145386920243e-126	0.358033261252509	0.936	0.719	2.02072693460121e-122	13	ENSDARG00000035559
3.89342078186625e-122	0.362498127820239	0.855	0.601	1.94671039093313e-118	13	ENSDARG00000101127
1.75692821007285e-120	0.3163899075037	0.982	0.738	8.78464105036423e-117	13	ENSDARG00000010770
1.6437118038294e-119	0.350044746745629	0.919	0.695	8.218559019147e-116	13	ENSDARG00000007387
1.34806175380519e-118	0.314336366471942	0.888	0.648	6.74030876902597e-115	13	ENSDARG00000058369
1.02650546188962e-117	0.306482857832756	0.799	0.495	5.1325273094481e-114	13	ENSDARG00000097057
2.82737453899215e-117	0.343970286169055	0.665	0.394	1.41368726949608e-113	13	ENSDARG00000019763
3.59373588944977e-117	0.337995097963727	0.871	0.666	1.79686794472488e-113	13	ENSDARG00000101029
5.40063118757829e-117	0.304049336000797	0.832	0.579	2.70031559378915e-113	13	ENSDARG00000068123
2.61778855837676e-116	0.354053976750594	0.83	0.603	1.30889427918838e-112	13	ENSDARG00000103522
6.8007563150453e-115	0.37280743018026	0.678	0.41	3.40037815752265e-111	13	ENSDARG00000069476
2.63799293354552e-114	0.349678057231531	0.712	0.457	1.31899646677276e-110	13	ENSDARG00000035986
1.32434258206826e-113	0.332968203649985	0.678	0.427	6.62171291034129e-110	13	ENSDARG00000037995
1.67691231306045e-113	0.294999112508313	0.905	0.673	8.38456156530223e-110	13	ERV1-N6-LTR-DR
3.20721040414011e-113	0.412341011789784	0.685	0.44	1.60360520207005e-109	13	ENSDARG00000101790
4.14060654144036e-113	0.277937615554596	0.95	0.726	2.07030327072018e-109	13	ENSDARG00000099439
2.40909623079448e-112	0.345098470477393	0.741	0.531	1.20454811539724e-108	13	ENSDARG00000098753
2.94524308315033e-111	0.334138883976197	0.72	0.471	1.47262154157516e-107	13	ENSDARG00000055510
4.45805116879759e-110	0.301367615815692	0.823	0.598	2.22902558439879e-106	13	ENSDARG00000043457
8.135524135292e-110	0.315820042291936	0.914	0.708	4.067762067646e-106	13	ENSDARG00000100013
2.89191792616273e-109	0.303396340540414	0.745	0.49	1.44595896308137e-105	13	ENSDARG00000058394
5.58342272587299e-107	0.343026339390715	0.693	0.482	2.7917113629365e-103	13	ENSDARG00000073787
1.3057192324263e-105	0.253620832019029	0.615	0.353	6.52859616213148e-102	13	ENSDARG00000058966
4.15761014204323e-105	0.328714336396015	0.691	0.446	2.07880507102161e-101	13	ENSDARG00000042837
4.9908820954001e-103	0.304279667816635	0.869	0.653	2.49544104770005e-99	13	ENSDARG00000044760
9.10704418882305e-102	0.366029512706301	0.663	0.413	4.55352209441152e-98	13	ENSDARG00000070471
5.63079643827062e-100	0.323084939350024	0.773	0.567	2.81539821913531e-96	13	ENSDARG00000026634
2.93408005298407e-99	0.340394479342625	0.71	0.482	1.46704002649204e-95	13	ENSDARG00000061458
1.38940871294252e-97	0.366464285093924	0.658	0.403	6.94704356471258e-94	13	ENSDARG00000016470
1.97294921074728e-96	0.254422081546707	0.767	0.545	9.86474605373638e-93	13	ENSDARG00000036180
6.24849380734618e-96	0.320305545714382	0.682	0.432	3.12424690367309e-92	13	ENSDARG00000004680
2.17220933671749e-93	0.273475097589915	0.685	0.445	1.08610466835875e-89	13	ENSDARG00000090625
1.77119803563836e-92	0.277031738969045	0.655	0.382	8.85599017819179e-89	13	ENSDARG00000035557
6.94759814440395e-92	0.267841184394395	0.844	0.633	3.47379907220197e-88	13	ENSDARG00000114552
6.41097193747896e-90	0.301205867540461	0.698	0.48	3.20548596873948e-86	13	ENSDARG00000035018
3.7795794486615e-88	0.255473056021231	0.68	0.429	1.88978972433075e-84	13	ENSDARG00000054007
2.21686841538573e-86	0.27639824620742	0.68	0.449	1.10843420769287e-82	13	ENSDARG00000006019
1.92518333205589e-84	0.329093384907	0.653	0.421	9.62591666027946e-81	13	ENSDARG00000051809
9.95354979915237e-84	0.303818402002645	0.654	0.428	4.97677489957619e-80	13	ENSDARG00000054973
1.03285434944291e-82	0.284671949999602	0.665	0.439	5.16427174721455e-79	13	ENSDARG00000007279
9.84205335756178e-82	0.306830514291494	0.637	0.422	4.92102667878089e-78	13	ENSDARG00000068409
3.14485733729889e-79	0.315787520482811	0.669	0.463	1.57242866864944e-75	13	ENSDARG00000070512
2.62075287654558e-77	0.278078037757133	0.611	0.398	1.31037643827279e-73	13	ENSDARG00000045051
2.99227409296553e-76	0.336047708113744	0.614	0.405	1.49613704648276e-72	13	ENSDARG00000061201
2.12135807563667e-75	0.256575674640124	0.649	0.434	1.06067903781833e-71	13	ENSDARG00000038694
5.12197563469584e-72	0.285995834314046	0.654	0.449	2.56098781734792e-68	13	ENSDARG00000040021
4.29783060145439e-68	0.295989965198586	0.594	0.389	2.1489153007272e-64	13	ENSDARG00000100528
1.37923747779578e-63	0.295405280068127	0.59	0.371	6.8961873889789e-60	13	ENSDARG00000068760
4.54128495370458e-63	0.261120141651329	0.593	0.386	2.27064247685229e-59	13	ENSDARG00000027966
4.67594558507586e-60	0.267324032070389	0.58	0.376	2.33797279253793e-56	13	ENSDARG00000012953
2.14150532288743e-59	0.305749845802496	0.562	0.35	1.07075266144371e-55	13	ENSDARG00000073970
0	1.76946972763857	0.977	0.683	0	14	ENSDARG00000014626
0	1.16673215267437	0.901	0.646	0	14	ENSDARG00000045893
4.88960924261529e-288	0.962417328399329	0.888	0.654	2.44480462130764e-284	14	ENSDARG00000059279
9.50547373312647e-280	1.34780318737493	0.856	0.549	4.75273686656323e-276	14	ENSDARG00000033466
1.34930428232966e-243	0.753955421311346	0.844	0.616	6.74652141164829e-240	14	ENSDARG00000040606
8.19515152592892e-204	0.773669236063387	0.808	0.602	4.09757576296446e-200	14	ENSDARG00000034117
2.95091028759719e-163	0.486850975962837	0.914	0.706	1.4754551437986e-159	14	ENSDARG00000035622
1.54723980433896e-159	0.63469417998064	0.703	0.428	7.73619902169478e-156	14	ENSDARG00000014047
2.35748179582986e-85	0.286403862219413	0.632	0.423	1.17874089791493e-81	14	ENSDARG00000068409
0	2.29800191243852	0.991	0.632	0	15	ENSDARG00000070546
0	1.87382714148293	0.983	0.711	0	15	ERV1-N8-I-DR
0	1.47514104859462	0.872	0.589	0	15	ENSDARG00000007277
0	1.46045287483937	0.937	0.56	0	15	ENSDARG00000032619
0	1.20255093434835	0.884	0.58	0	15	ENSDARG00000042535
0	1.1365415027972	0.87	0.598	0	15	ENSDARG00000076126
0	1.12756978949888	0.991	0.778	0	15	BHIKHARI-LTR
0	1.0831809806636	0.834	0.575	0	15	ENSDARG00000101954
0	1.06752099145797	0.826	0.557	0	15	ENSDARG00000006526
0	1.06648601423419	0.89	0.549	0	15	ENSDARG00000031164
0	1.04835328079959	0.996	0.794	0	15	ENSDARG00000036292
0	0.995339870631359	0.957	0.745	0	15	ENSDARG00000019335
1.36504680389296e-303	0.974187052390111	0.979	0.71	6.82523401946482e-300	15	ENSDARG00000007329
7.25693393443292e-295	0.94003063308059	0.828	0.56	3.62846696721646e-291	15	ENSDARG00000006939
8.7307477283139e-289	1.02450504190905	0.882	0.585	4.36537386415695e-285	15	ENSDARG00000058818
1.12428709344409e-283	1.05591566256009	0.841	0.603	5.62143546722045e-280	15	ENSDARG00000070339
1.16905380406884e-282	1.05646891043452	0.795	0.54	5.84526902034419e-279	15	ENSDARG00000096750
1.67144964333435e-276	1.08229393274819	0.891	0.66	8.35724821667175e-273	15	ERV1-3-I-DR
4.37038577958248e-276	1.15196244108706	0.824	0.591	2.18519288979124e-272	15	ENSDARG00000056030
3.42103761872119e-275	1.08403691492128	0.853	0.592	1.71051880936059e-271	15	ENSDARG00000020811
1.54519180756362e-274	0.946171154979565	0.923	0.715	7.7259590378181e-271	15	ENSDARG00000114554
5.95211811954272e-264	0.931830644084756	0.936	0.706	2.97605905977136e-260	15	ENSDARG00000055945
2.81003280743806e-227	0.91465833829744	0.832	0.621	1.40501640371903e-223	15	ENSDARG00000095268
1.96023137353048e-225	0.835157095465996	0.841	0.636	9.80115686765241e-222	15	ENSDARG00000075707
6.40931036821184e-223	0.804598278236845	0.808	0.596	3.20465518410592e-219	15	ENSDARG00000006467
2.61409009942241e-220	0.777740792314523	0.794	0.581	1.30704504971121e-216	15	ENSDARG00000053493
9.07767587380298e-204	0.798811287083174	0.819	0.524	4.53883793690149e-200	15	ENSDARG00000043126
3.89327200658307e-199	0.810648474603211	0.867	0.606	1.94663600329153e-195	15	ENSDARG00000037618
3.21589080790126e-195	0.830913307732523	0.734	0.496	1.60794540395063e-191	15	ENSDARG00000036630
2.60829036814236e-174	0.810190726256796	0.718	0.489	1.30414518407118e-170	15	ENSDARG00000014722
7.62063779662888e-162	0.488111942544698	0.781	0.543	3.81031889831444e-158	15	ENSDARG00000002172
2.23412059074138e-156	0.813879859966062	0.71	0.471	1.11706029537069e-152	15	ENSDARG00000039650
1.18668498854746e-155	0.737496412730406	0.796	0.551	5.93342494273731e-152	15	ENSDARG00000099385
6.13532539260587e-155	0.779159856732268	0.718	0.489	3.06766269630293e-151	15	ERV1-N8-LTR-DR
4.40604214423364e-153	0.426171827933629	0.79	0.51	2.20302107211682e-149	15	ENSDARG00000037116
2.75223740752502e-88	0.265582678374446	0.659	0.45	1.37611870376251e-84	15	ENSDARG00000100483
0	1.58813577843526	0.982	0.684	0	16	ENSDARG00000014626
0	1.36704244686452	0.908	0.606	0	16	ENSDARG00000104566
0	1.15910936005088	0.867	0.621	0	16	ENSDARG00000044356
0	1.14508114174266	0.904	0.654	0	16	ENSDARG00000059279
6.56922867786937e-293	1.03715239571966	0.848	0.609	3.28461433893468e-289	16	ENSDARG00000016526
4.87359223026962e-273	0.955250346155818	0.93	0.668	2.43679611513481e-269	16	ENSDARG00000055381
5.01465206565125e-263	1.09838210926936	0.965	0.725	2.50732603282562e-259	16	ENSDARG00000102389
6.69982760073191e-237	0.957213886669439	0.827	0.602	3.34991380036596e-233	16	ENSDARG00000059327
3.03411241772375e-234	0.825902875094318	0.838	0.617	1.51705620886187e-230	16	ENSDARG00000040606
7.63273374258014e-212	0.82369556842947	0.816	0.602	3.81636687129007e-208	16	ENSDARG00000036791
1.66197962372392e-204	0.903471337970865	0.796	0.551	8.30989811861961e-201	16	ENSDARG00000033466
0	2.50426637036353	0.996	0.594	0	17	ENSDARG00000052893
0	1.49410545701744	0.927	0.605	0	17	ENSDARG00000054879
0	1.19318124136832	0.948	0.69	0	17	ENSDARG00000006514
0	1.06259984742828	0.913	0.599	0	17	ENSDARG00000031222
0	1.05933944309897	0.933	0.625	0	17	ENSDARG00000070107
0	0.987680183198523	0.92	0.666	0	17	ENSDARG00000011235
1.57930879129647e-306	0.764737295681471	0.863	0.614	7.89654395648237e-303	17	ENSDARG00000059950
3.46885199184327e-302	1.13720848516036	0.877	0.588	1.73442599592163e-298	17	ENSDARG00000045936
2.77686332094057e-298	0.722300860509168	0.836	0.604	1.38843166047029e-294	17	ENSDARG00000015567
7.42162603881561e-287	0.958090922873885	0.966	0.757	3.71081301940781e-283	17	ENSDARG00000020708
3.35389782334999e-277	0.85123739184029	0.884	0.653	1.676948911675e-273	17	ENSDARG00000091234
2.23163238683762e-274	0.93605552647506	0.967	0.69	1.11581619341881e-270	17	ENSDARG00000034138
6.67225716778464e-270	0.716998562741507	0.809	0.577	3.33612858389232e-266	17	ENSDARG00000102690
1.12130329844699e-265	1.05731111458548	0.845	0.588	5.60651649223497e-262	17	ENSDARG00000043716
1.22413699513699e-256	0.730058308583659	0.866	0.636	6.12068497568496e-253	17	ENSDARG00000020946
2.51160091272958e-253	0.889045410935062	0.934	0.664	1.25580045636479e-249	17	ENSDARG00000070913
2.2302501307679e-239	0.838883010828448	0.796	0.576	1.11512506538395e-235	17	ENSDARG00000103379
4.78426154734306e-237	1.03291849190728	0.88	0.633	2.39213077367153e-233	17	ENSDARG00000056438
1.04802681453776e-230	0.412269213011319	0.774	0.566	5.2401340726888e-227	17	ENSDARG00000019235
2.83027141367291e-230	0.522163786342948	0.835	0.586	1.41513570683646e-226	17	ENSDARG00000045444
1.81144549982866e-229	0.560089378191065	0.805	0.539	9.05722749914328e-226	17	ENSDARG00000057452
1.72925341121986e-225	0.646034010545648	0.889	0.681	8.6462670560993e-222	17	ENSDARG00000056490
3.35274043639594e-220	0.768381122956335	0.924	0.722	1.67637021819797e-216	17	ENSDARG00000017673
9.60767415035592e-220	0.390681064865619	0.789	0.444	4.80383707517796e-216	17	ENSDARG00000104576
7.16771853955988e-213	0.501310773889543	0.784	0.563	3.58385926977994e-209	17	ENSDARG00000101540
4.74242701359556e-208	0.342758776148254	0.751	0.525	2.37121350679778e-204	17	ENSDARG00000086645
4.22865536003161e-200	0.800525725242376	0.91	0.69	2.11432768001581e-196	17	ENSDARG00000006837
2.29928386919375e-193	0.862760096340289	0.771	0.54	1.14964193459688e-189	17	ENSDARG00000033172
1.15426397926412e-163	0.625228365207977	0.784	0.559	5.77131989632059e-160	17	ENSDARG00000030297
6.34612702212984e-154	0.279296457233082	0.707	0.438	3.17306351106492e-150	17	ENSDARG00000102482
2.95907394043419e-136	0.415076502555233	0.78	0.574	1.47953697021709e-132	17	ENSDARG00000020164
3.57110601736592e-121	0.528457445350212	0.858	0.583	1.78555300868296e-117	17	ENSDARG00000057633
1.48558117568745e-118	0.490955171514701	0.666	0.403	7.42790587843727e-115	17	ENSDARG00000057286
1.0022208413721e-106	0.323447665443164	0.747	0.517	5.01110420686049e-103	17	ENSDARG00000094887
5.58701473493352e-104	0.304275216309217	0.837	0.63	2.79350736746676e-100	17	ENSDARG00000035095
2.45882462433302e-82	0.374105401236458	0.726	0.522	1.22941231216651e-78	17	ENSDARG00000042533
3.42096092603267e-81	0.362234656935858	0.941	0.74	1.71048046301634e-77	17	ENSDARG00000010770
1.1380702198855e-73	0.289523778107921	0.874	0.672	5.69035109942748e-70	17	ENSDARG00000057497
0	2.35632292142586	0.989	0.659	0	18	ERV1-3-I-DR
0	1.86204917116581	0.965	0.591	0	18	ENSDARG00000020811
0	1.85070304702832	0.935	0.467	0	18	ENSDARG00000058730
0	1.73829692233834	0.881	0.513	0	18	ENSDARG00000007891
0	1.65889618547988	0.919	0.58	0	18	ENSDARG00000042535
0	1.64023728238612	0.937	0.579	0	18	ENSDARG00000053493
0	1.63107310075533	0.922	0.535	0	18	ENSDARG00000011785
0	1.6238249482494	0.988	0.781	0	18	ERV1-4-DR-I
0	1.61638784300698	0.892	0.512	0	18	ENSDARG00000067544
0	1.57773492903046	0.891	0.598	0	18	ENSDARG00000076126
0	1.57597897211807	0.926	0.557	0	18	ERV1-3C-DR-LTR
0	1.55537388019412	0.889	0.59	0	18	ENSDARG00000007277
0	1.54433030116315	0.825	0.456	0	18	ENSDARG00000070535
0	1.16896628605083	0.965	0.706	0	18	ENSDARG00000055945
6.88233545883092e-307	1.22098803455506	0.932	0.693	3.44116772941546e-303	18	ENSDARG00000077877
5.07775284179175e-306	1.36473338729092	0.891	0.595	2.53887642089588e-302	18	ENSDARG00000006467
1.11347254692539e-300	0.923926676092863	0.811	0.394	5.56736273462697e-297	18	ENSDARG00000007682
9.72661676176101e-293	1.28285830734817	0.834	0.545	4.8633083808805e-289	18	ENSDARG00000062592
3.28750012345183e-284	1.13083389203043	0.92	0.669	1.64375006172592e-280	18	ENSDARG00000037914
4.26947245411823e-283	1.79795089207655	0.849	0.549	2.13473622705912e-279	18	ENSDARG00000054103
1.04855439121331e-280	1.16471959171499	0.915	0.667	5.24277195606654e-277	18	ENSDARG00000094197
1.33514594100632e-278	1.14569519272361	0.989	0.779	6.67572970503161e-275	18	BHIKHARI-LTR
3.01220822737884e-278	1.06927240843356	0.911	0.66	1.50610411368942e-274	18	ENSDARG00000074359
1.31683698838304e-276	1.17474835321033	0.813	0.48	6.58418494191519e-273	18	ENSDARG00000008433
1.36477953572913e-276	0.937060828231407	0.841	0.584	6.82389767864567e-273	18	ENSDARG00000028228
1.88989038232755e-276	1.07309827746915	0.851	0.514	9.44945191163776e-273	18	ENSDARG00000099918
2.2017652737881e-276	1.21814001946067	0.913	0.508	1.10088263689405e-272	18	ENSDARG00000037116
9.14420139141392e-276	0.95552833690707	0.827	0.562	4.57210069570696e-272	18	ENSDARG00000078026
1.23664860272691e-274	1.12793473071033	0.917	0.672	6.18324301363454e-271	18	ENSDARG00000079036
7.28671173565369e-269	0.72516120064881	0.812	0.483	3.64335586782684e-265	18	ENSDARG00000025131
1.02648229126321e-268	1.03462949811664	0.901	0.643	5.13241145631603e-265	18	ENSDARG00000075996
2.34306307372765e-266	1.08058078033875	0.94	0.719	1.17153153686382e-262	18	ERV1-4-DR-LTR
9.55123614360018e-266	1.00679610299253	0.89	0.633	4.77561807180009e-262	18	ENSDARG00000079126
3.73702402788844e-259	0.894364431276949	0.857	0.613	1.86851201394422e-255	18	ENSDARG00000091481
3.42432603492677e-253	0.826592231457196	0.794	0.516	1.71216301746338e-249	18	ENSDARG00000019353
7.09961262675819e-251	0.920786160443154	0.871	0.586	3.54980631337909e-247	18	ENSDARG00000055100
2.62358105260039e-249	1.07226494825029	0.871	0.551	1.3117905263002e-245	18	ENSDARG00000031164
8.54626604135264e-244	1.4399760536759	0.8	0.548	4.27313302067632e-240	18	ENSDARG00000052846
3.18804004642042e-235	0.9386102613371	0.881	0.631	1.59402002321021e-231	18	ENSDARG00000079524
3.6462824693561e-235	0.904140894002461	0.883	0.636	1.82314123467805e-231	18	ENSDARG00000075707
6.02617224264858e-208	0.922593741068421	0.882	0.589	3.01308612132429e-204	18	ENSDARG00000018898
3.44689892205064e-207	0.360424433840525	0.724	0.454	1.72344946102532e-203	18	ENSDARG00000020544
2.78345270630419e-203	0.700525232063429	0.789	0.547	1.39172635315209e-199	18	ENSDARG00000099840
2.16410249292059e-202	0.72984666371902	0.804	0.581	1.0820512464603e-198	18	ENSDARG00000026531
1.99986648816334e-199	0.566521869813938	0.772	0.48	9.99933244081671e-196	18	ENSDARG00000058819
2.2479448151407e-199	0.88021392118796	0.847	0.621	1.12397240757035e-195	18	ENSDARG00000095268
7.95593181179518e-197	0.317568296290885	0.745	0.5	3.97796590589759e-193	18	ENSDARG00000105112
2.17024609382626e-196	0.78070040873327	0.823	0.618	1.08512304691313e-192	18	ENSDARG00000012078
7.74393063419768e-195	0.445560028192632	0.718	0.483	3.87196531709884e-191	18	ENSDARG00000005541
8.3463854098071e-195	0.664805676908987	0.809	0.577	4.17319270490355e-191	18	ENSDARG00000020541
3.9704345197604e-189	0.640511009685791	0.775	0.518	1.9852172598802e-185	18	ENSDARG00000002707
3.35998587973938e-188	0.867251098495429	0.85	0.551	1.67999293986969e-184	18	ENSDARG00000099385
7.02280856111863e-178	0.646158735472125	0.785	0.539	3.51140428055932e-174	18	ENSDARG00000002336
3.34463611474975e-172	0.34649805648343	0.68	0.4	1.67231805737488e-168	18	ENSDARG00000101989
4.21532365550782e-166	0.629665009522109	0.75	0.485	2.10766182775391e-162	18	ENSDARG00000039576
1.78850913762105e-164	0.685623576623541	0.772	0.489	8.94254568810526e-161	18	ENSDARG00000014722
6.53208602738556e-159	0.645957852657203	0.73	0.497	3.26604301369278e-155	18	ENSDARG00000000563
1.60646003746249e-158	0.496485471341383	0.771	0.534	8.03230018731243e-155	18	ENSDARG00000061640
9.12812808758355e-156	0.515157756696274	0.703	0.463	4.56406404379177e-152	18	ENSDARG00000040237
2.93074467505366e-152	0.726245061215521	0.709	0.441	1.46537233752683e-148	18	ENSDARG00000010478
1.14530666370425e-150	0.755303893246939	0.73	0.497	5.72653331852125e-147	18	ENSDARG00000036630
1.78384494202994e-148	0.808097068009052	0.78	0.544	8.91922471014972e-145	18	ENSDARG00000077298
3.00651872463937e-147	0.466803573541473	0.704	0.481	1.50325936231968e-143	18	ERV1-3-LTR-DR
6.28244673521466e-147	0.818514839350823	0.656	0.413	3.14122336760733e-143	18	ENSDARG00000030347
1.8677891079839e-144	0.623372010395027	0.819	0.574	9.3389455399195e-141	18	ENSDARG00000067984
1.18280636041425e-138	0.507944908721037	0.737	0.516	5.91403180207125e-135	18	ENSDARG00000117538
2.14743416113701e-126	0.663024752355598	0.657	0.389	1.07371708056851e-122	18	ENSDARG00000102995
9.10829342562191e-126	0.483656964530012	0.682	0.457	4.55414671281096e-122	18	ENSDARG00000028213
2.38528973303551e-120	0.449347943056365	0.65	0.43	1.19264486651776e-116	18	ENSDARG00000029695
9.70956987531292e-119	0.454682353815067	0.795	0.503	4.85478493765646e-115	18	ENSDARG00000062593
1.14621408502044e-116	0.37996293977895	0.698	0.469	5.73107042510222e-113	18	ENSDARG00000039335
2.65523241377969e-114	0.803779973541466	0.676	0.437	1.32761620688985e-110	18	ENSDARG00000036036
1.85152083107523e-113	0.403741865278694	0.757	0.535	9.25760415537615e-110	18	BHIKHARI-I-int
1.24483393316429e-111	0.490670776501089	0.627	0.333	6.22416966582146e-108	18	ENSDARG00000023443
1.66986257079203e-91	0.375027029207587	0.798	0.564	8.34931285396014e-88	18	ENSDARG00000032619
1.15415338507048e-82	0.341225757694887	0.687	0.456	5.77076692535241e-79	18	ENSDARG00000035990
4.81172248060317e-70	0.445510862876287	0.811	0.609	2.40586124030159e-66	18	ENSDARG00000016260
0	2.59958945483566	0.961	0.567	0	19	ENSDARG00000100591
0	1.81475141206066	0.926	0.61	0	19	ENSDARG00000014522
0	1.6672958765043	0.9	0.582	0	19	ENSDARG00000101717
0	1.28305594042045	0.828	0.482	0	19	ENSDARG00000086996
0	1.25434580794335	0.901	0.598	0	19	ENSDARG00000076895
4.81431177809482e-294	1.13579177855796	0.968	0.706	2.40715588904741e-290	19	ENSDARG00000055945
7.65058140407937e-284	1.44738188786709	0.88	0.583	3.82529070203968e-280	19	ENSDARG00000057633
1.54058263295135e-281	1.19442591891018	0.81	0.499	7.70291316475675e-278	19	ENSDARG00000004621
8.55855269880217e-270	1.37481464293226	0.88	0.652	4.27927634940108e-266	19	ENSDARG00000044803
6.59406942093167e-249	1.27612711303099	0.815	0.562	3.29703471046583e-245	19	ENSDARG00000003411
6.73327107944303e-237	1.14960714133126	0.81	0.556	3.36663553972152e-233	19	ENSDARG00000017821
1.83233278147921e-221	1.50003213724763	0.815	0.568	9.16166390739605e-218	19	ENSDARG00000055064
4.58828804998324e-199	1.15722867094763	0.759	0.486	2.29414402499162e-195	19	ERV1-N9-I-DR
1.3649644383417e-179	0.781981086255392	0.704	0.472	6.82482219170849e-176	19	ENSDARG00000104495
2.85557307467163e-176	0.758632226389057	0.703	0.475	1.42778653733581e-172	19	ENSDARG00000017388
4.58468675836037e-156	0.802685726701475	0.702	0.446	2.29234337918019e-152	19	ERV1-N9-LTR-DR
2.33445762561643e-146	0.806154585975244	0.756	0.534	1.16722881280822e-142	19	ENSDARG00000070404
2.62407513234504e-137	0.649265035628812	0.776	0.508	1.31203756617252e-133	19	ENSDARG00000039343
5.16992983181229e-130	0.784049892668521	0.692	0.484	2.58496491590615e-126	19	ENSDARG00000020235
2.30779154494343e-122	0.39771614613248	0.618	0.38	1.15389577247171e-118	19	ENSDARG00000020693
8.39792411136602e-116	0.608092316557617	0.678	0.44	4.19896205568301e-112	19	ENSDARG00000040039
0	1.23652238386293	1	0.693	0	21	ENSDARG00000056561
0	1.20351849736775	0.999	0.654	0	21	ENSDARG00000097776
0	1.14687564729768	0.986	0.655	0	21	ENSDARG00000058917
0	1.0346176875484	0.992	0.685	0	21	ENSDARG00000035133
0	1.02180133471512	0.992	0.562	0	21	ENSDARG00000102892
0	0.954541122040808	0.978	0.569	0	21	ENSDARG00000099247
0	0.953222986058311	0.998	0.743	0	21	ENSDARG00000000887
0	0.888016002085662	0.978	0.526	0	21	ENSDARG00000090912
0	0.844828957714875	0.909	0.446	0	21	ENSDARG00000116570
0	0.815956615197201	0.912	0.442	0	21	ENSDARG00000115096
0	0.813307609484522	0.918	0.436	0	21	ENSDARG00000006580
0	0.752388297430391	0.946	0.472	0	21	ENSDARG00000075113
3.60073302749446e-296	0.872599449260756	0.901	0.445	1.80036651374723e-292	21	ENSDARG00000111442
1.39491167240793e-290	0.761536370115312	0.943	0.516	6.97455836203963e-287	21	ENSDARG00000028295
2.11403139835463e-290	0.662708242673634	0.88	0.418	1.05701569917732e-286	21	ENSDARG00000043236
3.09502271107176e-280	0.848743983889932	0.958	0.568	1.54751135553588e-276	21	ENSDARG00000041394
3.23093300396116e-278	0.758324557517845	0.971	0.629	1.61546650198058e-274	21	ENSDARG00000037158
1.21983266730688e-277	0.854012670638007	0.998	0.775	6.0991633365344e-274	21	ENSDARG00000044774
1.41610164120574e-276	0.871674290022986	0.984	0.617	7.0805082060287e-273	21	ENSDARG00000069790
2.63981194615284e-275	0.852799445980751	0.958	0.57	1.31990597307642e-271	21	ENSDARG00000041959
1.12469156476801e-272	0.754841785038799	0.963	0.625	5.62345782384004e-269	21	ENSDARG00000020841
9.04877944581211e-263	0.838203857483784	0.945	0.538	4.52438972290605e-259	21	ENSDARG00000093284
4.22885549759191e-250	0.630892603307355	0.934	0.504	2.11442774879596e-246	21	ENSDARG00000055120
1.60011540106505e-248	0.833108361108981	0.987	0.739	8.00057700532527e-245	21	ENSDARG00000057890
5.70853371351756e-248	0.566870581693802	0.848	0.392	2.85426685675878e-244	21	ENSDARG00000019763
6.06023753647206e-248	0.786275607806313	0.939	0.546	3.03011876823603e-244	21	ENSDARG00000099284
1.52262904135417e-247	0.602110647773927	0.887	0.474	7.61314520677085e-244	21	ENSDARG00000093176
6.06899736300962e-246	0.665554057474636	0.992	0.762	3.03449868150481e-242	21	ENSDARG00000011094
2.3919298019161e-245	0.837315861990313	1	0.72	1.19596490095805e-241	21	ENSDARG00000053569
4.85742388072974e-238	0.642930144456174	0.907	0.534	2.42871194036487e-234	21	ENSDARG00000014208
5.16313691277236e-236	0.768715197365311	0.963	0.702	2.58156845638618e-232	21	ENSDARG00000039943
2.01802811774487e-225	0.717248772949657	0.91	0.561	1.00901405887243e-221	21	ENSDARG00000012684
5.82904935228366e-225	0.699017677702349	0.958	0.589	2.91452467614183e-221	21	KenoDr1
5.37767459021748e-220	0.581570711792586	0.809	0.387	2.68883729510874e-216	21	ENSDARG00000100528
2.08861967252095e-219	0.548999214386439	0.935	0.578	1.04430983626048e-215	21	ENSDARG00000011000
1.43042649373274e-216	0.651156730686383	0.976	0.63	7.15213246866372e-213	21	ENSDARG00000035147
1.31628569599992e-215	0.563525620844408	0.898	0.483	6.58142847999959e-212	21	ENSDARG00000014914
5.949754503364e-206	0.582095883357845	0.857	0.467	2.974877251682e-202	21	ENSDARG00000005108
8.35238413818793e-206	0.615755659888319	0.876	0.519	4.17619206909396e-202	21	ENSDARG00000087961
1.58043365752982e-205	0.690134999052156	0.923	0.562	7.9021682876491e-202	21	ENSDARG00000005172
2.51641395450543e-205	0.554547468963204	0.971	0.655	1.25820697725271e-201	21	ENSDARG00000002271
2.42969010004005e-204	0.405492774701947	0.886	0.491	1.21484505002002e-200	21	ENSDARG00000098293
2.07466088194898e-201	0.55368127782528	0.913	0.568	1.03733044097449e-197	21	ENSDARG00000075421
5.99852385349327e-200	0.606726356847944	0.983	0.771	2.99926192674664e-196	21	ENSDARG00000015543
1.81193388268637e-199	0.620160747440664	0.842	0.479	9.05966941343185e-196	21	ENSDARG00000035018
8.7285868505266e-198	0.719698873652292	0.975	0.746	4.3642934252633e-194	21	ENSDARG00000039020
2.09676041566315e-193	0.542944172044449	0.844	0.554	1.04838020783158e-189	21	ENSDARG00000076474
6.16235752201293e-192	0.515345180787549	0.901	0.524	3.08117876100646e-188	21	ENSDARG00000043126
1.01494883988048e-190	0.586381979396139	0.846	0.464	5.07474419940241e-187	21	ENSDARG00000033852
1.79497401862841e-190	0.631384901517807	0.868	0.518	8.97487009314205e-187	21	ENSDARG00000094160
9.49350830284777e-188	0.578558108963924	0.953	0.672	4.74675415142388e-184	21	ENSDARG00000013968
1.08016401949504e-185	0.55752397651461	0.966	0.692	5.40082009747522e-182	21	ENSDARG00000104114
6.09707338579332e-185	0.592307641190423	0.966	0.754	3.04853669289666e-181	21	ENSDARG00000023190
7.96934130452755e-185	0.537304046542038	0.953	0.65	3.98467065226378e-181	21	ENSDARG00000012972
5.65851236179121e-184	0.454575591012794	0.811	0.426	2.82925618089561e-180	21	ENSDARG00000037995
1.42839066423509e-183	0.546398846862343	0.87	0.545	7.14195332117543e-180	21	ENSDARG00000069401
4.18841085816656e-183	0.405537045021974	0.853	0.511	2.09420542908328e-179	21	ENSDARG00000014373
2.57292705671397e-182	0.546109038310378	0.934	0.649	1.28646352835698e-178	21	ENSDARG00000018904
3.83145292470529e-182	0.475019822943375	0.832	0.401	1.91572646235265e-178	21	ENSDARG00000056410
8.71946905006752e-181	0.468075946965242	0.851	0.476	4.35973452503376e-177	21	ENSDARG00000024746
4.89237309690312e-180	0.516144708877231	0.884	0.536	2.44618654845156e-176	21	ENSDARG00000075570
6.46650084898047e-178	0.509455109169093	0.925	0.582	3.23325042449024e-174	21	ENSDARG00000057633
3.50102907898515e-177	0.562210615377468	0.929	0.588	1.75051453949257e-173	21	ENSDARG00000022718
5.40672398845478e-176	0.50960376612385	0.992	0.784	2.70336199422739e-172	21	ENSDARG00000008049
1.38655542294762e-175	0.63894494008993	0.888	0.56	6.93277711473812e-172	21	ENSDARG00000077589
5.09440370205821e-174	0.551907186472083	0.983	0.753	2.5472018510291e-170	21	ENSDARG00000009336
1.06042730235052e-173	0.544715035002411	0.964	0.715	5.30213651175261e-170	21	ENSDARG00000057234
3.60942885632052e-173	0.550320737775036	0.961	0.675	1.80471442816026e-169	21	ENSDARG00000056160
6.17491383167527e-168	0.557929808315981	0.971	0.735	3.08745691583764e-164	21	ENSDARG00000004636
2.77759501509617e-167	0.522965726508479	0.933	0.632	1.38879750754809e-163	21	ENSDARG00000024124
9.9684658652242e-166	0.656141344927843	0.872	0.556	4.9842329326121e-162	21	ENSDARG00000094081
2.25081822753452e-164	0.48730716129692	0.955	0.695	1.12540911376726e-160	21	ENSDARG00000001940
5.90536749560653e-164	0.418307976632312	0.916	0.599	2.95268374780327e-160	21	ENSDARG00000040534
1.76789840081604e-163	0.484303149746327	0.934	0.615	8.83949200408018e-160	21	ENSDARG00000117312
3.04900268003515e-163	0.474494444060302	0.911	0.575	1.52450134001757e-159	21	ENSDARG00000007720
3.15435876739888e-161	0.440244369327919	0.882	0.553	1.57717938369944e-157	21	ENSDARG00000098622
4.50135455831996e-161	0.541701569603187	0.775	0.34	2.25067727915998e-157	21	ENSDARG00000070360
6.46103422586929e-161	0.463123380820022	0.755	0.402	3.23051711293464e-157	21	ENSDARG00000102076
1.28532869576432e-160	0.507252046932218	0.958	0.687	6.42664347882161e-157	21	ENSDARG00000031427
1.84629828461057e-160	0.314680021151063	0.816	0.512	9.23149142305287e-157	21	ENSDARG00000041839
1.38449235244819e-158	0.338192145365417	0.922	0.592	6.92246176224094e-155	21	ENSDARG00000086826
3.9761792885571e-158	0.481192151079606	0.899	0.569	1.98808964427855e-154	21	ENSDARG00000051854
5.55055705076456e-157	0.459595814956816	0.945	0.671	2.77527852538228e-153	21	ENSDARG00000057497
3.4984325406433e-156	0.49884213323189	0.794	0.434	1.74921627032165e-152	21	ENSDARG00000012199
9.8088585383202e-155	0.467254576217635	0.929	0.633	4.9044292691601e-151	21	ENSDARG00000114552
2.30730206943662e-154	0.500157650804543	0.984	0.748	1.15365103471831e-150	21	ENSDARG00000037503
5.43599718889552e-154	0.474780976491531	0.887	0.541	2.71799859444776e-150	21	ENSDARG00000017315
1.75464467136471e-153	0.474367251739702	0.942	0.666	8.77322335682353e-150	21	ENSDARG00000011683
7.07908844061129e-153	0.472187324644409	0.94	0.627	3.53954422030564e-149	21	EnSpm-N17-DR
7.45974367752232e-152	0.46330040323756	0.939	0.601	3.72987183876116e-148	21	ENSDARG00000101127
5.06561836732683e-151	0.493083476018034	0.804	0.472	2.53280918366341e-147	21	ENSDARG00000097098
5.12426782759343e-150	0.389013994231696	0.876	0.544	2.56213391379672e-146	21	ENSDARG00000036180
4.31862564887576e-148	0.323225912773192	0.809	0.452	2.15931282443788e-144	21	ENSDARG00000103959
7.9082813450027e-147	0.429772933419344	0.824	0.463	3.95414067250135e-143	21	ENSDARG00000002190
9.6988261579307e-147	0.484852878459954	0.901	0.614	4.84941307896535e-143	21	ENSDARG00000012871
8.93811225301586e-146	0.360852326663416	0.921	0.6	4.46905612650793e-142	21	ENSDARG00000034855
9.42947331995834e-146	0.453286289746559	0.982	0.779	4.71473665997917e-142	21	ENSDARG00000074849
2.3546105506553e-145	0.440514959924591	0.89	0.567	1.17730527532765e-141	21	ENSDARG00000039754
7.83169066950105e-145	0.444186677307297	0.892	0.6	3.91584533475053e-141	21	ENSDARG00000105116
3.20376065677783e-144	0.434709479815172	0.93	0.639	1.60188032838892e-140	21	ENSDARG00000009942
3.62826434578078e-144	0.505320005498783	0.799	0.509	1.81413217289039e-140	21	ENSDARG00000008184
7.74259082288285e-144	0.480990685939484	0.83	0.539	3.87129541144143e-140	21	ENSDARG00000097973
3.70969785831783e-143	0.497385240442747	0.878	0.56	1.85484892915892e-139	21	ENSDARG00000027322
5.24430185757288e-143	0.35727643681339	0.996	0.711	2.62215092878644e-139	21	ENSDARG00000007329
5.88353809723823e-142	0.443283017146366	0.777	0.41	2.94176904861911e-138	21	ENSDARG00000069476
5.89259713444528e-142	0.400871892113301	0.791	0.438	2.94629856722264e-138	21	ENSDARG00000007279
4.53133212282251e-137	0.437955025927797	0.933	0.648	2.26566606141125e-133	21	ENSDARG00000058369
4.80520245388933e-137	0.420421229185379	0.824	0.49	2.40260122694466e-133	21	ENSDARG00000058394
7.26258545496894e-136	0.44916983615311	0.948	0.656	3.63129272748447e-132	21	ENSDARG00000100003
8.45720170892656e-135	0.457597014239946	0.753	0.403	4.22860085446328e-131	21	ENSDARG00000016470
1.72979588221557e-134	0.443280446579681	0.816	0.503	8.64897941107786e-131	21	ENSDARG00000033259
2.65366991085072e-132	0.374811582703035	0.925	0.619	1.32683495542536e-128	21	ENSDARG00000086764
3.19218084594391e-132	0.397045576984123	0.723	0.416	1.59609042297196e-128	21	ENSDARG00000026871
1.19577655385028e-131	0.457557116004708	0.96	0.695	5.97888276925142e-128	21	ENSDARG00000007387
1.23216730365682e-131	0.466006339095191	0.769	0.482	6.1608365182841e-128	21	ENSDARG00000073787
5.77654588665351e-131	0.45188873654829	0.887	0.601	2.88827294332675e-127	21	ENSDARG00000103409
3.05616031480451e-130	0.385014993091909	0.73	0.397	1.52808015740225e-126	21	ENSDARG00000045051
9.86971771125248e-130	0.436605918168583	0.917	0.675	4.93485885562624e-126	21	ENSDARG00000012040
2.040787683317e-128	0.271807979043121	0.775	0.495	1.0203938416585e-124	21	ENSDARG00000019417
3.82218049795939e-128	0.440274720063493	0.972	0.731	1.91109024897969e-124	21	ENSDARG00000087238
4.79982103745386e-128	0.405426613737217	0.978	0.774	2.39991051872693e-124	21	ENSDARG00000093612
1.53411557631168e-127	0.417955655127572	0.911	0.636	7.67057788155838e-124	21	ENSDARG00000075252
2.09291964189611e-126	0.330838696924305	0.868	0.602	1.04645982094806e-122	21	ENSDARG00000017320
5.57218943030516e-126	0.417882824203862	0.801	0.499	2.78609471515258e-122	21	ENSDARG00000043446
6.381619420887e-126	0.453143810075646	0.755	0.462	3.1908097104435e-122	21	ENSDARG00000099579
9.12287749739883e-126	0.415162082328369	0.892	0.574	4.56143874869941e-122	21	ENSDARG00000078986
7.64658501705239e-125	0.400958669031473	0.816	0.531	3.82329250852619e-121	21	ENSDARG00000098753
1.81067991166165e-124	0.39387546765746	0.775	0.446	9.05339955830825e-121	21	ENSDARG00000042837
7.81561247875542e-124	0.434754947866349	0.871	0.589	3.90780623937771e-120	21	ENSDARG00000100697
1.9687579591582e-121	0.390727969381854	0.797	0.518	9.84378979579099e-118	21	ENSDARG00000011934
3.27960428888096e-121	0.343220942464677	0.875	0.598	1.63980214444048e-117	21	ENSDARG00000043457
6.10277910019372e-121	0.400064873790233	0.826	0.526	3.05138955009686e-117	21	KenoDr2
1.52243053258462e-117	0.447019329381047	0.751	0.44	7.61215266292309e-114	21	ENSDARG00000101790
3.18379530433028e-116	0.408700559071993	0.767	0.457	1.59189765216514e-112	21	ENSDARG00000035986
5.80688573496223e-116	0.348175502680358	0.964	0.727	2.90344286748111e-112	21	ENSDARG00000099439
1.08835571368038e-115	0.313415661430214	0.827	0.538	5.44177856840189e-112	21	ENSDARG00000016691
6.82052681542065e-115	0.297097390503903	0.948	0.674	3.41026340771032e-111	21	ERV1-N6-LTR-DR
8.57961269640442e-115	0.348679384326015	0.903	0.658	4.28980634820221e-111	21	ENSDARG00000091967
1.23606879033225e-113	0.375274944857879	0.957	0.697	6.18034395166126e-110	21	ENSDARG00000055133
3.77737847612013e-112	0.348954408170767	0.864	0.58	1.88868923806007e-108	21	ENSDARG00000068123
1.10270961393801e-111	0.365930132845021	0.691	0.387	5.51354806969007e-108	21	ENSDARG00000100936
1.18290590026049e-110	0.375500608903332	0.764	0.429	5.91452950130245e-107	21	ENSDARG00000054007
2.22896094641173e-109	0.337718501594971	0.817	0.531	1.11448047320586e-105	21	ENSDARG00000024209
1.51108883829832e-108	0.370558048572038	0.712	0.385	7.55544419149159e-105	21	ENSDARG00000027966
3.17347246229218e-108	0.396004451486524	0.728	0.439	1.58673623114609e-104	21	ENSDARG00000032849
3.39620683932523e-107	0.324572662787467	0.688	0.353	1.69810341966262e-103	21	ENSDARG00000057328
1.70098218925913e-106	0.28215485837285	0.832	0.502	8.50491094629564e-103	21	ENSDARG00000062593
1.67237708689512e-105	0.331340223112454	0.968	0.725	8.36188543447559e-102	21	ENSDARG00000101009
1.88942806271138e-104	0.429018746778606	0.73	0.457	9.44714031355688e-101	21	ENSDARG00000079834
9.22112552357997e-104	0.337159375641021	0.911	0.666	4.61056276178998e-100	21	ENSDARG00000101029
2.04047981827951e-103	0.355711703532754	0.919	0.664	1.02023990913976e-99	21	ENSDARG00000043663
3.27719990988623e-103	0.380622312793707	0.721	0.428	1.63859995494311e-99	21	ENSDARG00000056923
9.69315478325456e-103	0.344961414032943	0.858	0.577	4.84657739162728e-99	21	ENSDARG00000022303
6.44043487223629e-102	0.299852221011669	0.917	0.634	3.22021743611814e-98	21	ENSDARG00000012234
1.13226570403777e-101	0.332587152284552	0.769	0.461	5.66132852018885e-98	21	ENSDARG00000006074
2.70480263917459e-101	0.334869902777083	0.964	0.758	1.3524013195873e-97	21	ENSDARG00000095743
4.87126213879888e-101	0.350923659678355	0.688	0.375	2.43563106939944e-97	21	ENSDARG00000012953
7.22559091344713e-101	0.33860356562041	0.768	0.473	3.61279545672356e-97	21	Gypsy-35-LTR-DR
1.10034833074397e-99	0.308931839286165	0.922	0.691	5.50174165371984e-96	21	ENSDARG00000042485
1.82470188907873e-99	0.353084498723366	0.761	0.488	9.12350944539364e-96	21	ENSDARG00000012450
2.23963421629417e-99	0.317706167493698	0.858	0.609	1.11981710814709e-95	21	ENSDARG00000016260
1.07311999773186e-98	0.34749929784407	0.651	0.327	5.3655999886593e-95	21	ENSDARG00000012718
2.49513817788826e-98	0.326024463995549	0.681	0.377	1.24756908894413e-94	21	ENSDARG00000074656
7.9063228976646e-97	0.344232594062619	0.844	0.603	3.9531614488323e-93	21	ENSDARG00000006003
3.02395029101939e-96	0.284777654062581	0.791	0.505	1.5119751455097e-92	21	ENSDARG00000059646
4.1892980360745e-96	0.405863036326341	0.693	0.37	2.09464901803725e-92	21	ENSDARG00000068760
7.67902543732323e-95	0.302164370212496	0.755	0.438	3.83951271866162e-91	21	ENSDARG00000093058
1.044305408549e-94	0.290127871127692	0.776	0.508	5.22152704274501e-91	21	ENSDARG00000013670
2.18235139180998e-94	0.330955368920641	0.718	0.443	1.09117569590499e-90	21	ENSDARG00000100083
5.38451300798206e-94	0.286542300125591	0.934	0.641	2.69225650399103e-90	21	ENSDARG00000056008
9.43403283655928e-94	0.335344576741562	0.712	0.461	4.71701641827964e-90	21	ENSDARG00000052842
1.98130369824542e-93	0.399322184277828	0.708	0.413	9.90651849122711e-90	21	ENSDARG00000070471
6.88200375082234e-93	0.402046218861761	0.705	0.453	3.44100187541117e-89	21	ENSDARG00000045075
1.39216101146197e-92	0.347656558322847	0.776	0.53	6.96080505730986e-89	21	ENSDARG00000104768
1.37638339973198e-91	0.275145957507756	0.853	0.603	6.88191699865989e-88	21	ENSDARG00000035719
3.94805783671564e-91	0.368184479208655	0.716	0.421	1.97402891835782e-87	21	ENSDARG00000051809
3.97656467865555e-91	0.278779229637118	0.895	0.621	1.98828233932777e-87	21	ENSDARG00000099312
1.54484000317295e-90	0.32684871816333	0.761	0.518	7.72420001586473e-87	21	ENSDARG00000043257
2.0799564605814e-90	0.326889159739125	0.682	0.375	1.0399782302907e-86	21	ENSDARG00000035556
2.43375567529351e-90	0.36596765651729	0.693	0.44	1.21687783764676e-86	21	ENSDARG00000041623
1.15530980066619e-89	0.311253921120712	0.752	0.472	5.77654900333094e-86	21	ENSDARG00000055510
1.24655107944675e-89	0.32523773629465	0.78	0.538	6.23275539723377e-86	21	ENSDARG00000055630
5.41847600685367e-88	0.291452180391322	0.746	0.453	2.70923800342684e-84	21	ENSDARG00000054334
5.54537193284949e-88	0.292069117308641	0.752	0.463	2.77268596642475e-84	21	ENSDARG00000035329
1.97306914090661e-87	0.250374372349351	0.964	0.698	9.86534570453304e-84	21	ENSDARG00000088178
3.05048988649214e-87	0.325146495790311	0.776	0.506	1.52524494324607e-83	21	ENSDARG00000102640
5.03498072393364e-86	0.289552596236375	0.929	0.709	2.51749036196682e-82	21	ENSDARG00000100013
1.53789586977065e-84	0.300467477302913	0.69	0.425	7.68947934885326e-81	21	ENSDARG00000032049
9.00250634327802e-84	0.309484669700937	0.946	0.72	4.50125317163901e-80	21	ENSDARG00000035559
1.18583608481162e-83	0.281766376059154	0.949	0.703	5.92918042405811e-80	21	ENSDARG00000040503
7.82248873550695e-83	0.320260985573354	0.946	0.723	3.91124436775348e-79	21	ENSDARG00000077811
2.2765370736004e-82	0.280689255395688	0.717	0.475	1.1382685368002e-78	21	ENSDARG00000069920
2.38510230712089e-82	0.301620797875144	0.852	0.608	1.19255115356044e-78	21	ENSDARG00000031317
6.00557222436857e-82	0.277442304905639	0.895	0.654	3.00278611218428e-78	21	ENSDARG00000044760
1.86344262639847e-81	0.343264565323328	0.714	0.474	9.31721313199235e-78	21	ENSDARG00000020131
3.20301829837416e-81	0.272853645071002	0.785	0.534	1.60150914918708e-77	21	ENSDARG00000005675
3.30242386190132e-81	0.265751037722539	0.845	0.613	1.65121193095066e-77	21	ENSDARG00000070822
7.45031364600229e-81	0.295307260033769	0.632	0.339	3.72515682300114e-77	21	ENSDARG00000035680
9.02680904555232e-81	0.270346372814359	0.728	0.447	4.51340452277616e-77	21	ENSDARG00000071555
1.48546469349807e-78	0.326118853269191	0.745	0.513	7.42732346749035e-75	21	CryptonV-3-DR
1.49179116867561e-78	0.329295548160869	0.649	0.335	7.45895584337803e-75	21	ENSDARG00000002401
6.31490889230827e-78	0.315732264471109	0.74	0.482	3.15745444615413e-74	21	ENSDARG00000061458
1.07720461719203e-77	0.307676546011372	0.655	0.389	5.38602308596014e-74	21	ENSDARG00000079578
3.21323500227471e-77	0.296753922589146	0.726	0.461	1.60661750113735e-73	21	ENSDARG00000052703
3.467487936987e-77	0.252210198527633	0.984	0.739	1.7337439684935e-73	21	ENSDARG00000010770
7.40961171159814e-77	0.328967955120423	0.671	0.398	3.70480585579907e-73	21	ENSDARG00000034080
1.18347592548702e-76	0.301397868317557	0.702	0.428	5.91737962743511e-73	21	ENSDARG00000054973
6.26724771067407e-76	0.306731634400565	0.767	0.508	3.13362385533703e-72	21	ENSDARG00000039343
1.00581076782227e-75	0.295762069121705	0.628	0.344	5.02905383911135e-72	21	ENSDARG00000040046
8.16525999790216e-75	0.334284869276318	0.709	0.449	4.08262999895108e-71	21	ENSDARG00000040021
8.83906861186255e-75	0.286495310714588	0.703	0.461	4.41953430593127e-71	21	ENSDARG00000025174
5.74645094813052e-74	0.277184228680827	0.911	0.705	2.87322547406526e-70	21	ENSDARG00000070656
7.7593125606337e-72	0.3233657124026	0.673	0.425	3.87965628031685e-68	21	ENSDARG00000013095
1.1315972292893e-71	0.308781637096503	0.744	0.54	5.65798614644649e-68	21	ENSDARG00000090768
2.25110846171612e-71	0.291998884639905	0.785	0.568	1.12555423085806e-67	21	ENSDARG00000026634
1.21082710917016e-70	0.323742275506362	0.656	0.384	6.05413554585082e-67	21	ENSDARG00000027345
1.97170303106835e-70	0.255919750642079	0.64	0.332	9.85851515534176e-67	21	ENSDARG00000071198
2.03023925316295e-70	0.271013546606712	0.74	0.496	1.01511962658148e-66	21	ENSDARG00000046141
5.72062191985819e-70	0.258072037500807	0.789	0.497	2.86031095992909e-66	21	ENSDARG00000097057
1.77672429626882e-69	0.333281461558078	0.704	0.463	8.88362148134408e-66	21	ENSDARG00000070512
1.09395110740689e-68	0.283667757716511	0.664	0.404	5.46975553703446e-65	21	ENSDARG00000063588
4.19366098807141e-67	0.339970734404178	0.643	0.395	2.0968304940357e-63	21	ENSDARG00000043275
4.93081809295762e-67	0.306999870095934	0.62	0.353	2.46540904647881e-63	21	ENSDARG00000026862
6.9550850265049e-67	0.286549351940882	0.665	0.43	3.47754251325245e-63	21	ENSDARG00000102802
2.49426898514198e-66	0.355036445014302	0.712	0.48	1.24713449257099e-62	21	ENSDARG00000074098
1.39214421581629e-65	0.321681411180445	0.621	0.396	6.96072107908146e-62	21	ENSDARG00000040161
1.44928429539459e-65	0.292835198181543	0.74	0.479	7.24642147697293e-62	21	ENSDARG00000029353
1.58925810622907e-65	0.301409002228797	0.684	0.448	7.94629053114536e-62	21	ENSDARG00000024026
1.65929426164261e-65	0.327155104212475	0.639	0.38	8.29647130821303e-62	21	ENSDARG00000045095
2.96311220971403e-65	0.311936460282197	0.658	0.4	1.48155610485702e-61	21	ENSDARG00000043404
5.79144985023926e-65	0.313516294367091	0.691	0.487	2.89572492511963e-61	21	ENSDARG00000014565
8.06539331539003e-65	0.309647373692744	0.698	0.476	4.03269665769501e-61	21	ENSDARG00000060238
1.2550789903664e-64	0.260199846146614	0.615	0.369	6.275394951832e-61	21	ENSDARG00000055250
2.04284117692313e-64	0.348661212344856	0.64	0.384	1.02142058846156e-60	21	ENSDARG00000004529
1.25277567511723e-62	0.280021742430492	0.647	0.408	6.26387837558614e-59	21	ENSDARG00000005643
3.4882599054294e-62	0.302948700180317	0.679	0.448	1.7441299527147e-58	21	ENSDARG00000038010
3.81461466328629e-62	0.273896342803725	0.697	0.491	1.90730733164314e-58	21	ENSDARG00000101914
4.58559636664397e-62	0.264598889170412	0.587	0.294	2.29279818332198e-58	21	ENSDARG00000093129
2.23358844785491e-61	0.267956518996222	0.674	0.419	1.11679422392745e-57	21	ENSDARG00000022418
3.91145598119893e-61	0.271494288098137	0.708	0.482	1.95572799059947e-57	21	ENSDARG00000032802
2.38309453667009e-60	0.289052277622224	0.681	0.434	1.19154726833504e-56	21	ENSDARG00000004680
5.37170847447354e-60	0.266014351055859	0.657	0.405	2.68585423723677e-56	21	ENSDARG00000060962
1.84983487318354e-59	0.254173886486774	0.685	0.45	9.24917436591772e-56	21	ENSDARG00000006019
2.9619058236604e-59	0.269386772321107	0.72	0.484	1.4809529118302e-55	21	ENSDARG00000036164
4.1379137914868e-58	0.26072592415941	0.673	0.429	2.0689568957434e-54	21	ENSDARG00000069432
7.60023780706905e-58	0.271654375590808	0.652	0.381	3.80011890353452e-54	21	ENSDARG00000030177
3.16552732184925e-57	0.287682605809673	0.632	0.375	1.58276366092463e-53	21	ENSDARG00000020929
4.37513473617678e-57	0.26416518728821	0.585	0.35	2.18756736808839e-53	21	ENSDARG00000087996
3.11322607610677e-56	0.312887229743993	0.628	0.403	1.55661303805339e-52	21	ENSDARG00000104702
3.17920304173258e-56	0.293545448306524	0.61	0.376	1.58960152086629e-52	21	ENSDARG00000001621
7.73940594006295e-56	0.277282019552938	0.647	0.419	3.86970297003147e-52	21	ENSDARG00000033231
1.46336786297302e-53	0.292741527239195	0.664	0.458	7.31683931486511e-50	21	ENSDARG00000042948
4.15261097679727e-52	0.259308132921618	0.644	0.384	2.07630548839864e-48	21	ENSDARG00000035557
1.24286620677184e-50	0.286827968119439	0.616	0.396	6.21433103385918e-47	21	ENSDARG00000098592
7.01010048968166e-49	0.308990760771672	0.596	0.329	3.50505024484083e-45	21	ENSDARG00000004925
7.36173425964716e-49	0.263530479579464	0.609	0.365	3.68086712982358e-45	21	ENSDARG00000058734
4.21335908139644e-48	0.298502717607315	0.61	0.372	2.10667954069822e-44	21	ENSDARG00000032614
1.50882034521805e-47	0.257643848489862	0.584	0.362	7.54410172609026e-44	21	ENSDARG00000028896
1.43384658413447e-45	0.311388275632735	0.597	0.365	7.16923292067233e-42	21	ENSDARG00000096829
4.90915756650141e-43	0.274943742187515	0.616	0.406	2.45457878325071e-39	21	ENSDARG00000061201
1.27871157830962e-42	0.253625538780578	0.614	0.409	6.39355789154812e-39	21	ENSDARG00000024311
1.12010747852998e-41	0.272411656188724	0.611	0.4	5.60053739264988e-38	21	ENSDARG00000088862
5.82513395830311e-26	0.276895290370671	0.555	0.352	2.91256697915156e-22	21	ENSDARG00000073970
0	1.29591570376749	0.973	0.655	0	22	ENSDARG00000058917
0	1.21549560890726	0.996	0.654	0	22	ENSDARG00000097776
0	1.09939790733095	0.983	0.693	0	22	ENSDARG00000056561
2.46792454269326e-306	1.06951166509684	0.949	0.559	1.23396227134663e-302	22	ENSDARG00000077589
1.74617736738622e-292	1.0428088025648	0.935	0.554	8.7308868369311e-289	22	ENSDARG00000094081
4.12642266719249e-256	0.843163398780947	0.939	0.571	2.06321133359625e-252	22	ENSDARG00000041959
2.92283508024693e-248	0.880446051735103	0.972	0.686	1.46141754012346e-244	22	ENSDARG00000035133
1.70401063493015e-231	0.775840726133704	0.987	0.72	8.52005317465073e-228	22	ENSDARG00000053569
4.90011268510348e-229	0.774260579489167	0.972	0.746	2.45005634255174e-225	22	ENSDARG00000039020
4.74931209108224e-224	0.738851137982286	0.913	0.57	2.37465604554112e-220	22	ENSDARG00000099247
2.54179357439094e-222	0.76862490488429	0.955	0.63	1.27089678719547e-218	22	ENSDARG00000035147
3.5806673298057e-222	0.734896320354735	0.985	0.775	1.79033366490285e-218	22	ENSDARG00000044774
1.17931816781858e-220	0.823550336814173	0.891	0.539	5.89659083909292e-217	22	ENSDARG00000093284
7.64306429965879e-215	0.670433336092587	0.984	0.744	3.8215321498294e-211	22	ENSDARG00000000887
8.16659261361992e-205	0.604072219652515	0.9	0.564	4.08329630680996e-201	22	ENSDARG00000102892
8.76857661896819e-201	0.732300216606843	0.969	0.739	4.38428830948409e-197	22	ENSDARG00000057890
1.73477564250867e-189	0.548096898512286	0.845	0.492	8.67387821254334e-186	22	ENSDARG00000098293
2.31807538199842e-189	0.704845272502111	0.937	0.618	1.15903769099921e-185	22	ENSDARG00000069790
1.86194238475431e-165	0.695629708979756	0.902	0.628	9.30971192377156e-162	22	EnSpm-N17-DR
2.28804008564058e-164	0.593686394200721	0.793	0.475	1.14402004282029e-160	22	ENSDARG00000075113
4.08542056371097e-161	0.773919896008753	0.81	0.477	2.04271028185549e-157	22	ENSDARG00000024746
1.83827794596689e-160	1.03023960527601	0.891	0.634	9.19138972983448e-157	22	Helitron-1-DR
6.36446135778885e-160	0.560801948481006	0.85	0.529	3.18223067889442e-156	22	ENSDARG00000090912
5.77926417508075e-158	0.644123175009584	0.878	0.591	2.88963208754038e-154	22	KenoDr1
1.40674273240241e-151	0.501009097747668	0.973	0.762	7.03371366201203e-148	22	ENSDARG00000011094
4.04305355517167e-141	0.592339247951388	0.844	0.548	2.02152677758583e-137	22	ENSDARG00000099284
5.32282442619064e-139	0.581479880139784	0.826	0.563	2.66141221309532e-135	22	ENSDARG00000012684
1.01374569368715e-134	0.501656434165666	0.88	0.63	5.06872846843576e-131	22	ENSDARG00000037158
1.69937769152335e-127	0.466223265232514	0.812	0.518	8.49688845761675e-124	22	ENSDARG00000028295
3.17004894726105e-120	0.526306970185442	0.833	0.571	1.58502447363052e-116	22	ENSDARG00000041394
6.20599684159337e-117	0.470958628554274	0.897	0.673	3.10299842079669e-113	22	ENSDARG00000013968
3.46905908735445e-114	0.497979710441698	0.781	0.547	1.73452954367723e-110	22	ENSDARG00000069401
1.18165278595075e-113	0.441311931723021	0.837	0.584	5.90826392975375e-110	22	ENSDARG00000057633
1.64657091022066e-110	0.418151251375139	0.96	0.754	8.23285455110332e-107	22	ENSDARG00000009336
4.80602978162838e-110	0.423961998214468	0.883	0.651	2.40301489081419e-106	22	ENSDARG00000012972
3.87507658845768e-109	0.44812215239415	0.902	0.693	1.93753829422884e-105	22	ENSDARG00000104114
1.52427173199931e-108	0.342658755731555	0.895	0.652	7.62135865999653e-105	22	ENSDARG00000056250
7.05969103622304e-108	0.462244816969927	0.856	0.616	3.52984551811152e-104	22	ENSDARG00000117312
2.4682919291205e-107	0.399284172259033	0.91	0.657	1.23414596456025e-103	22	ENSDARG00000100003
1.10446460861179e-106	0.426804860938169	0.742	0.514	5.52232304305894e-103	22	ENSDARG00000041839
1.62553794534565e-106	0.43177445853603	0.867	0.633	8.12768972672824e-103	22	ENSDARG00000024124
2.37884817796879e-105	0.37473837200936	0.866	0.627	1.18942408898439e-101	22	ENSDARG00000020841
7.24719820042277e-105	0.44332337079354	0.838	0.615	3.62359910021138e-101	22	ENSDARG00000012871
9.5245219933775e-105	0.451385493188917	0.908	0.704	4.76226099668875e-101	22	ENSDARG00000040503
6.27741405207708e-102	0.436892716433413	0.849	0.602	3.13870702603854e-98	22	ENSDARG00000103409
1.13836008770269e-99	0.403147308864011	0.718	0.449	5.69180043851344e-96	22	ENSDARG00000111442
7.77115463843559e-99	0.519785737287251	0.757	0.54	3.88557731921779e-95	22	ENSDARG00000097973
2.07357063066726e-97	0.342970151345016	0.925	0.725	1.03678531533363e-93	22	ENSDARG00000101009
1.44537677702751e-96	0.422260423186276	0.893	0.677	7.22688388513757e-93	22	ENSDARG00000056160
6.94672675917236e-95	0.437439259482789	0.714	0.47	3.47336337958618e-91	22	ENSDARG00000005108
1.58229384785168e-94	0.44219697010266	0.811	0.576	7.91146923925839e-91	22	ENSDARG00000078986
2.37852023744995e-92	0.259962513716168	0.696	0.455	1.18926011872498e-88	22	ENSDARG00000078518
7.26139861828273e-90	0.410658215562217	0.812	0.564	3.63069930914136e-86	22	ENSDARG00000005172
1.20813672798983e-88	0.42287263803108	0.787	0.543	6.04068363994917e-85	22	ENSDARG00000017315
2.61854496203362e-88	0.37966185967515	0.74	0.486	1.30927248101681e-84	22	ENSDARG00000014914
5.89627465002707e-88	0.368312181032788	0.901	0.688	2.94813732501353e-84	22	ENSDARG00000031427
7.10602623022529e-88	0.417013867311788	0.644	0.343	3.55301311511265e-84	22	ENSDARG00000070360
6.89707547361091e-84	0.33969596195783	0.689	0.446	3.44853773680545e-80	22	ENSDARG00000115096
5.57010899315598e-81	0.297682797442197	0.815	0.594	2.78505449657799e-77	22	ENSDARG00000086826
3.47229281927266e-78	0.418787452868753	0.699	0.474	1.73614640963633e-74	22	Gypsy-35-LTR-DR
4.13107479714349e-75	0.366933906130764	0.661	0.441	2.06553739857174e-71	22	ENSDARG00000006580
2.45975973780604e-72	0.329966786863587	0.76	0.555	1.22987986890302e-68	22	ENSDARG00000098622
3.49805235067746e-70	0.25529881032744	0.746	0.501	1.74902617533873e-66	22	ENSDARG00000035810
1.35200367860473e-69	0.373026840475022	0.774	0.569	6.76001839302366e-66	22	ENSDARG00000039754
7.88229196598194e-64	0.315623591414298	0.657	0.451	3.94114598299097e-60	22	ENSDARG00000116570
8.66069993651725e-63	0.305532765160151	0.729	0.508	4.33034996825863e-59	22	ENSDARG00000055120
3.55655227610737e-61	0.285590714248299	0.9	0.7	1.77827613805369e-57	22	ENSDARG00000088178
1.16737275087378e-60	0.317294424840331	0.689	0.465	5.83686375436889e-57	22	ENSDARG00000002190
3.74166472383997e-59	0.324233188132804	0.785	0.577	1.87083236191998e-55	22	ENSDARG00000007720
5.86036363477003e-58	0.312920070220143	0.645	0.405	2.93018181738501e-54	22	ENSDARG00000056410
1.08626586941396e-56	0.388755908977882	0.645	0.437	5.43132934706978e-53	22	ENSDARG00000012199
1.28402012688239e-55	0.321065759179466	0.718	0.498	6.42010063441197e-52	22	ENSDARG00000097057
2.69221363571689e-46	0.274925037405547	0.645	0.44	1.34610681785844e-42	22	ENSDARG00000093058
1.93809042209567e-32	0.281464280838015	0.541	0.334	9.69045211047834e-29	22	ENSDARG00000071198
1.46409298908415e-274	1.13504956494335	0.919	0.599	7.32046494542075e-271	24	ENSDARG00000056012
1.37776540192623e-238	1.00807786336961	0.979	0.726	6.88882700963113e-235	24	ENSDARG00000102389
1.35952926531653e-165	0.637106415380799	0.978	0.775	6.79764632658267e-162	24	ENSDARG00000044774
7.79725998844291e-164	0.618359867064895	0.889	0.669	3.89862999422145e-160	24	ENSDARG00000008886
2.00623563252176e-155	0.688261425914415	0.911	0.67	1.00311781626088e-151	24	ENSDARG00000055381
6.71758090104675e-116	0.542686556481422	0.812	0.608	3.35879045052338e-112	24	ENSDARG00000019302
1.2387858880163e-109	0.51311852964045	0.827	0.622	6.19392944008148e-106	24	ENSDARG00000101576
7.11072987340646e-99	0.509964230988735	0.869	0.666	3.55536493670323e-95	24	ENSDARG00000008333
2.99190049145146e-69	0.321399580403253	0.93	0.721	1.49595024572573e-65	24	ENSDARG00000053569
0	1.26698048916799	0.941	0.559	0	25	ENSDARG00000077589
3.34807221133992e-298	1.20117167672981	0.934	0.555	1.67403610566996e-294	25	ENSDARG00000094081
7.39541567593271e-296	0.941228210294579	0.991	0.775	3.69770783796635e-292	25	ENSDARG00000044774
3.39075882398164e-286	1.10153027103387	0.969	0.694	1.69537941199082e-282	25	ENSDARG00000056561
7.58669474101056e-248	0.981173156430077	0.919	0.546	3.79334737050528e-244	25	ENSDARG00000099284
4.03775406584079e-247	0.912987349574584	0.927	0.571	2.0188770329204e-243	25	ENSDARG00000041959
2.60700176201013e-246	0.967898681085903	0.963	0.655	1.30350088100507e-242	25	ENSDARG00000097776
5.01682261017092e-233	0.761748148368377	0.916	0.564	2.50841130508546e-229	25	ENSDARG00000102892
3.53411091411881e-222	0.848327403929636	0.914	0.629	1.76705545705941e-218	25	ENSDARG00000035095
1.18095551109172e-221	0.901842018158856	0.854	0.491	5.90477755545861e-218	25	ENSDARG00000021032
3.63963062976107e-221	0.918642045624165	0.938	0.656	1.81981531488053e-217	25	ENSDARG00000058917
8.99800071531153e-220	0.90370710603009	0.926	0.631	4.49900035765576e-216	25	ENSDARG00000035147
5.63434506799957e-218	0.839837168128604	0.91	0.57	2.81717253399978e-214	25	ENSDARG00000099247
3.44555668752728e-206	0.84252615316426	0.954	0.686	1.72277834376364e-202	25	ENSDARG00000035133
1.07895631767894e-201	0.68178487887685	0.971	0.744	5.39478158839471e-198	25	ENSDARG00000000887
2.95195192053448e-196	0.880379759737632	0.855	0.6	1.47597596026724e-192	25	ENSDARG00000025372
4.55357266367499e-193	0.770222701044142	0.86	0.551	2.2767863318375e-189	25	ENSDARG00000033614
6.90043680655574e-192	0.7841843521801	0.925	0.619	3.45021840327787e-188	25	ENSDARG00000069790
2.01128110756098e-191	0.723460156668206	0.877	0.529	1.00564055378049e-187	25	ENSDARG00000090912
1.1108119570714e-169	0.756866516110154	0.816	0.516	5.55405978535701e-166	25	ENSDARG00000021201
1.24233477534413e-162	0.691552988122671	0.834	0.476	6.21167387672063e-159	25	ENSDARG00000024746
1.00399237063346e-148	0.564867931190865	0.896	0.63	5.0199618531673e-145	25	ENSDARG00000037158
4.91319904443984e-146	0.620756232526601	0.959	0.739	2.45659952221992e-142	25	ENSDARG00000057890
1.75607342313186e-145	0.644831436697405	0.814	0.519	8.78036711565932e-142	25	ENSDARG00000094160
1.31823519469293e-143	0.668401865591796	0.848	0.577	6.59117597346466e-140	25	ENSDARG00000022303
1.78178009872999e-133	0.547809949373232	0.925	0.625	8.90890049364993e-130	25	ENSDARG00000019949
1.66957692692462e-131	0.534786109155028	0.79	0.525	8.3478846346231e-128	25	ENSDARG00000039269
7.41296684767292e-129	0.575871604588105	0.801	0.546	3.70648342383646e-125	25	ENSDARG00000069401
3.52994992333268e-128	0.575418099310747	0.812	0.539	1.76497496166634e-124	25	ENSDARG00000097973
2.445145174056e-126	0.617289148824805	0.855	0.591	1.222572587028e-122	25	KenoDr1
1.284797040164e-122	0.52825584478372	0.909	0.692	6.42398520082e-119	25	ENSDARG00000042485
3.68460226264874e-119	0.505681874402072	0.924	0.716	1.84230113132437e-115	25	ENSDARG00000057234
6.85847418127502e-116	0.502811604350806	0.782	0.485	3.42923709063751e-112	25	ENSDARG00000014914
1.94835142905426e-114	0.514705486835308	0.954	0.721	9.74175714527131e-111	25	ENSDARG00000053569
5.85066400465367e-114	0.493330328736931	0.844	0.584	2.92533200232684e-110	25	ENSDARG00000057633
1.40520936493229e-112	0.303391720134905	0.787	0.555	7.02604682466146e-109	25	ENSDARG00000076474
2.9514644537671e-111	0.523608545199997	0.814	0.563	1.47573222688355e-107	25	ENSDARG00000012684
5.18503811859196e-111	0.563349829062939	0.858	0.629	2.59251905929598e-107	25	EnSpm-N17-DR
1.80035210785822e-108	0.439549596442437	0.769	0.513	9.00176053929111e-105	25	ENSDARG00000014373
6.22956430101868e-107	0.460999456011789	0.902	0.693	3.11478215050934e-103	25	ENSDARG00000104114
1.02984565529331e-105	0.379909135344229	0.736	0.511	5.14922827646653e-102	25	ENSDARG00000033182
2.93962037948229e-103	0.492192591008503	0.915	0.704	1.46981018974114e-99	25	ENSDARG00000040503
4.84128296835713e-101	0.476479284270576	0.811	0.541	2.42064148417857e-97	25	ENSDARG00000093284
7.0318908494248e-100	0.450060631196857	0.91	0.696	3.5159454247124e-96	25	ENSDARG00000007387
7.24938931289685e-100	0.446257983519988	0.859	0.601	3.62469465644843e-96	25	ENSDARG00000034855
1.24789143148121e-97	0.443443256704208	0.864	0.651	6.23945715740607e-94	25	ENSDARG00000012972
2.62915343140346e-97	0.488123614825824	0.824	0.564	1.31457671570173e-93	25	ENSDARG00000005172
4.15249544327183e-91	0.432818307745901	0.892	0.664	2.07624772163591e-87	25	ENSDARG00000043663
3.87891429288894e-90	0.427607430661861	0.874	0.667	1.93945714644447e-86	25	ENSDARG00000011683
6.48866768770012e-90	0.43593049777871	0.835	0.616	3.24433384385006e-86	25	ENSDARG00000012871
6.6359569239973e-90	0.455531127401738	0.844	0.633	3.31797846199865e-86	25	ENSDARG00000024124
1.07972262396128e-89	0.395107129198837	0.815	0.57	5.39861311980639e-86	25	ENSDARG00000075421
3.28408116820622e-89	0.526540126388819	0.723	0.446	1.64204058410311e-85	25	ENSDARG00000090625
3.38104154529535e-88	0.278628711242603	0.819	0.599	1.69052077264768e-84	25	ENSDARG00000076857
1.7221773363074e-86	0.422109711232536	0.894	0.677	8.61088668153702e-83	25	ENSDARG00000056160
2.2026754828267e-85	0.319220690908097	0.885	0.653	1.10133774141335e-81	25	ENSDARG00000056250
1.2697774498275e-84	0.421482150233327	0.796	0.543	6.34888724913749e-81	25	ENSDARG00000017315
3.42194061068075e-83	0.410569922203616	0.771	0.507	1.71097030534038e-79	25	ENSDARG00000055120
4.52976804360284e-83	0.41673185666673	0.772	0.519	2.26488402180142e-79	25	ENSDARG00000028295
8.2759660673362e-83	0.407602019989308	0.807	0.576	4.1379830336681e-79	25	ENSDARG00000078986
1.63516783295001e-82	0.457586814895352	0.802	0.571	8.17583916475005e-79	25	ENSDARG00000041394
6.73325979849031e-80	0.302810073776273	0.859	0.654	3.36662989924515e-76	25	ENSDARG00000040110
1.95448433405186e-78	0.394123884652052	0.868	0.657	9.77242167025932e-75	25	ENSDARG00000002271
2.17484942823397e-76	0.317009457823974	0.902	0.675	1.08742471411698e-72	25	ERV1-N6-LTR-DR
7.80392479257965e-76	0.413454858517987	0.829	0.603	3.90196239628982e-72	25	ENSDARG00000101127
1.71556889417221e-75	0.449713085221194	0.708	0.477	8.57784447086106e-72	25	ENSDARG00000093176
2.31080225719883e-74	0.429241159690537	0.825	0.623	1.15540112859941e-70	25	ENSDARG00000101576
9.18465672712718e-72	0.382397279366894	0.756	0.498	4.59232836356359e-68	25	ENSDARG00000097057
1.20122971553536e-71	0.250079004739026	0.785	0.517	6.00614857767681e-68	25	ENSDARG00000017602
1.61972772868951e-71	0.319085964602994	0.804	0.601	8.09863864344753e-68	25	ENSDARG00000016788
2.08136191104594e-71	0.37168898844351	0.801	0.591	1.04068095552297e-67	25	ENSDARG00000100697
4.11937382952013e-71	0.32919924921588	0.845	0.627	2.05968691476006e-67	25	ENSDARG00000020841
5.70879192380326e-71	0.395955649854473	0.664	0.419	2.85439596190163e-67	25	ENSDARG00000033231
1.00093811063661e-69	0.283139277454985	0.733	0.514	5.00469055318307e-66	25	ENSDARG00000061923
5.61052824593509e-68	0.374430895644154	0.701	0.477	2.80526412296755e-64	25	ENSDARG00000075113
1.20998976312532e-66	0.387925503879274	0.672	0.441	6.04994881562661e-63	25	ENSDARG00000006580
1.25944457053462e-66	0.372492302572626	0.695	0.463	6.29722285267311e-63	25	ENSDARG00000070512
1.83518922580377e-66	0.38029749022172	0.684	0.45	9.17594612901886e-63	25	ENSDARG00000111442
4.47546473217896e-66	0.289609743283849	0.651	0.403	2.23773236608948e-62	25	ENSDARG00000087927
1.60936714972143e-65	0.316015999688392	0.882	0.658	8.04683574860714e-62	25	ENSDARG00000100003
5.59459304531693e-65	0.435395802459037	0.672	0.437	2.79729652265847e-61	25	ENSDARG00000012199
1.59721244022653e-61	0.39694475052901	0.705	0.501	7.98606220113263e-58	25	ENSDARG00000043446
1.83461383833596e-60	0.296482344221492	0.812	0.577	9.17306919167978e-57	25	ENSDARG00000007720
7.17938525084332e-57	0.309981284744507	0.804	0.603	3.58969262542166e-53	25	ENSDARG00000103409
1.01243931951938e-56	0.298939539274062	0.604	0.369	5.0621965975969e-53	25	ENSDARG00000043271
1.80480897438373e-55	0.40149175105158	0.679	0.47	9.02404487191863e-52	25	ENSDARG00000005108
9.74001660575879e-55	0.37120882390047	0.662	0.448	4.87000830287939e-51	25	ENSDARG00000042837
2.95289062481917e-50	0.334557574784252	0.672	0.466	1.47644531240958e-46	25	ENSDARG00000002190
1.00363043891571e-47	0.353197266088193	0.606	0.391	5.01815219457857e-44	25	ENSDARG00000100528
1.79500885152554e-47	0.386960534879677	0.6	0.344	8.97504425762771e-44	25	ENSDARG00000070360
3.06536117514922e-45	0.341645749717344	0.613	0.397	1.53268058757461e-41	25	ENSDARG00000019763
3.56342872660919e-45	0.341186774887902	0.64	0.435	1.78171436330459e-41	25	ENSDARG00000004680
7.09937007252407e-39	0.332341080066489	0.566	0.334	3.54968503626203e-35	25	ENSDARG00000071198
2.25355243506259e-38	0.308910700378291	0.627	0.405	1.1267762175313e-34	25	ENSDARG00000056410
4.53055987522693e-37	0.274413207844999	0.645	0.44	2.26527993761346e-33	25	ENSDARG00000093058
4.89580453529481e-35	0.300552445159093	0.581	0.372	2.4479022676474e-31	25	ENSDARG00000068760
0	1.62345882432734	0.992	0.62	0	26	ENSDARG00000101576
0	1.44480090522622	0.999	0.711	0	26	ENSDARG00000007329
0	1.2326656590151	0.942	0.66	0	26	ENSDARG00000004256
2.16791818216628e-270	1.02641617052987	0.984	0.739	1.08395909108314e-266	26	ENSDARG00000057890
2.50807592261979e-260	1.09222431093411	0.935	0.599	1.25403796130989e-256	26	ENSDARG00000056012
1.63815004496e-231	1.06381622828951	0.981	0.726	8.1907502248e-228	26	ENSDARG00000102389
2.06841974611863e-228	0.78952712117027	0.974	0.744	1.03420987305932e-224	26	ENSDARG00000000887
1.30288146312003e-224	0.882971545709597	0.958	0.631	6.51440731560014e-221	26	ENSDARG00000035147
1.86463535769428e-218	0.764988577745249	0.913	0.564	9.3231767884714e-215	26	ENSDARG00000102892
1.74191865878271e-216	0.774434983193116	0.968	0.754	8.70959329391357e-213	26	ENSDARG00000009336
5.43358489899475e-213	0.866775766552086	0.966	0.686	2.71679244949737e-209	26	ENSDARG00000035133
1.5976131468745e-202	0.783840386566948	0.903	0.571	7.98806573437248e-199	26	ENSDARG00000099247
1.46043124499914e-201	0.849128491023225	0.915	0.607	7.30215622499572e-198	26	ENSDARG00000037618
3.403249492914e-200	0.831021477951794	0.942	0.656	1.701624746457e-196	26	ENSDARG00000058917
2.33047146448309e-194	0.780329568989012	0.966	0.664	1.16523573224154e-190	26	ENSDARG00000008333
7.59202610658787e-193	1.1582849642314	0.758	0.405	3.79601305329394e-189	26	ENSDARG00000069252
2.60581783017057e-190	0.797085607063222	0.853	0.552	1.30290891508528e-186	26	ENSDARG00000033614
1.08115738973004e-186	0.800429959285707	0.927	0.619	5.40578694865022e-183	26	ENSDARG00000069790
4.56359857168742e-178	0.706618403041808	0.866	0.529	2.28179928584371e-174	26	ENSDARG00000090912
8.31955648390993e-174	0.709034682700326	0.966	0.747	4.15977824195497e-170	26	ENSDARG00000039020
1.46385326552286e-167	0.638651513971671	0.966	0.746	7.31926632761429e-164	26	ENSDARG00000019335
3.2762043629677e-167	0.612449144261216	0.911	0.63	1.63810218148385e-163	26	ENSDARG00000037158
4.96541000745178e-158	0.639472692872557	0.897	0.654	2.48270500372589e-154	26	ENSDARG00000061963
1.46226209498588e-157	0.569769944154327	0.968	0.763	7.31131047492942e-154	26	ENSDARG00000011094
1.99024038392259e-157	0.71008789806026	0.913	0.686	9.95120191961296e-154	26	ENSDARG00000059680
5.89379582674621e-155	0.688591263231	0.85	0.557	2.94689791337311e-151	26	ENSDARG00000094081
4.10190326786603e-152	0.359826124442665	0.832	0.591	2.05095163393301e-148	26	ENSDARG00000010085
9.49557654896035e-151	0.591136354687646	0.938	0.716	4.74778827448018e-147	26	ENSDARG00000057234
2.67233041243774e-150	0.627716342124456	0.93	0.625	1.33616520621887e-146	26	ENSDARG00000019949
6.47918855144468e-148	0.709008026113855	0.843	0.561	3.23959427572234e-144	26	ENSDARG00000077589
8.71157465370879e-145	0.715100418205852	0.8	0.508	4.3557873268544e-141	26	ENSDARG00000095635
1.32133421509064e-143	0.672143675733892	0.907	0.675	6.60667107545322e-140	26	ENSDARG00000095283
1.72152060693951e-143	0.542580748711007	0.848	0.565	8.60760303469754e-140	26	ENSDARG00000097414
2.1858910725876e-142	0.62133756068763	0.816	0.52	1.0929455362938e-138	26	ENSDARG00000094160
6.00478539267808e-141	0.741096490657988	0.796	0.477	3.00239269633904e-137	26	ENSDARG00000024746
3.77246661981522e-140	0.593520518637823	0.816	0.547	1.88623330990761e-136	26	ENSDARG00000069401
6.02339826842124e-137	0.59511737397197	0.916	0.656	3.01169913421062e-133	26	ENSDARG00000097776
6.73625287799898e-137	0.691502255541832	0.834	0.568	3.36812643899949e-133	26	ENSDARG00000056995
5.01076516783863e-135	0.558962335546398	0.984	0.78	2.50538258391932e-131	26	BHIKHARI-LTR
3.65996760232067e-134	0.572913887845693	0.79	0.479	1.82998380116033e-130	26	ENSDARG00000053127
5.56116105787239e-134	0.612780369445529	0.789	0.513	2.7805805289362e-130	26	ENSDARG00000014373
1.79244904502905e-131	0.71754996610069	0.754	0.498	8.96224522514524e-128	26	ENSDARG00000035150
2.19562506034186e-130	0.55606115374324	0.886	0.633	1.09781253017093e-126	26	ENSDARG00000024124
4.08535724588407e-125	0.533392427616747	0.812	0.54	2.04267862294203e-121	26	ENSDARG00000097973
5.49887397301761e-123	0.578344541596542	0.912	0.695	2.74943698650881e-119	26	ENSDARG00000056561
2.73093261903263e-122	0.659712581667554	0.743	0.515	1.36546630951632e-118	26	ENSDARG00000078004
8.84223854927691e-122	0.536705271208734	0.785	0.485	4.42111927463845e-118	26	ENSDARG00000014914
1.07565171678923e-121	0.551219930145541	0.785	0.528	5.37825858394613e-118	26	ENSDARG00000017917
1.36287042821185e-121	0.531374796717539	0.786	0.528	6.81435214105923e-118	26	ENSDARG00000018968
2.09906299805367e-121	0.435880651880681	0.797	0.505	1.04953149902683e-117	26	ENSDARG00000059646
5.23520030590804e-117	0.577393204796106	0.816	0.563	2.61760015295402e-113	26	ENSDARG00000012684
3.77774082156031e-116	0.581338855551315	0.855	0.592	1.88887041078015e-112	26	KenoDr1
7.65468845229534e-115	0.462130036251675	0.708	0.501	3.82734422614767e-111	26	ENSDARG00000101279
1.06616090034859e-111	0.528587092709169	0.901	0.67	5.33080450174296e-108	26	ENSDARG00000055381
1.29520363521062e-109	0.319745137189746	0.751	0.548	6.47601817605311e-106	26	ENSDARG00000036670
7.55604463374156e-109	0.508381305609263	0.844	0.564	3.77802231687078e-105	26	ENSDARG00000005172
2.53268901285173e-103	0.255123199036604	0.694	0.486	1.26634450642586e-99	26	ENSDARG00000037677
6.89065709030607e-102	0.461278029503472	0.896	0.675	3.44532854515304e-98	26	ERV1-N6-LTR-DR
8.14604557731679e-100	0.457992112405233	0.903	0.677	4.0730227886584e-96	26	ENSDARG00000056160
2.74514933643735e-99	0.46920422525499	0.886	0.673	1.37257466821867e-95	26	ENSDARG00000013968
8.32221754940473e-99	0.447322448389052	0.88	0.651	4.16110877470237e-95	26	ENSDARG00000012972
9.98114497931378e-96	0.472033148257217	0.9	0.689	4.99057248965689e-92	26	ENSDARG00000031427
2.40526912080655e-95	0.37249610063581	0.705	0.486	1.20263456040328e-91	26	ENSDARG00000092660
5.30715072368919e-95	0.446673147188518	0.705	0.491	2.6535753618446e-91	26	ENSDARG00000014722
1.13723968143979e-93	0.428832337975725	0.888	0.667	5.68619840719893e-90	26	ENSDARG00000011683
9.76636166701471e-93	0.454898374337632	0.794	0.543	4.88318083350736e-89	26	ENSDARG00000017315
4.08676782109432e-92	0.509627636828735	0.786	0.549	2.04338391054716e-88	26	ENSDARG00000099284
4.37241325733545e-92	0.285995208944056	0.677	0.445	2.18620662866773e-88	26	ENSDARG00000104825
8.60928492698061e-91	0.638728788353012	0.648	0.435	4.3046424634903e-87	26	ENSDARG00000042526
1.20948335045023e-90	0.431578336610557	0.775	0.52	6.04741675225115e-87	26	ENSDARG00000028295
4.8872453235817e-89	0.424534755570917	0.911	0.7	2.44362266179085e-85	26	ENSDARG00000088178
4.30591928861555e-88	0.304451630605093	0.865	0.654	2.15295964430778e-84	26	ENSDARG00000040110
9.88872912814056e-87	0.462368570101718	0.755	0.538	4.94436456407028e-83	26	ENSDARG00000014208
1.44367297564665e-85	0.424007462457243	0.865	0.658	7.21836487823324e-82	26	ENSDARG00000002271
6.03447279471953e-85	0.43263539739684	0.72	0.465	3.01723639735976e-81	26	ENSDARG00000002190
2.65196951785855e-83	0.45269470607418	0.687	0.478	1.32598475892927e-79	26	ENSDARG00000104540
1.0021183401341e-82	0.42873888398848	0.816	0.591	5.01059170067051e-79	26	ENSDARG00000100697
1.28200722366851e-82	0.381576369481445	0.771	0.508	6.41003611834254e-79	26	ENSDARG00000055120
5.50559057934482e-82	0.477727908685548	0.74	0.522	2.75279528967241e-78	26	ENSDARG00000087961
8.29371298040745e-82	0.425868274317966	0.769	0.498	4.14685649020373e-78	26	ENSDARG00000097057
2.14969520853721e-81	0.391281608185207	0.843	0.627	1.07484760426861e-77	26	ENSDARG00000020841
1.32118062847007e-79	0.296918774348678	0.882	0.653	6.60590314235037e-76	26	ENSDARG00000056250
2.74146475994601e-79	0.358725042770873	0.857	0.621	1.37073237997301e-75	26	ENSDARG00000086764
3.62298263987575e-79	0.426330096498567	0.846	0.629	1.81149131993787e-75	26	EnSpm-N17-DR
6.11533689593842e-77	0.447782256656744	0.804	0.591	3.05766844796921e-73	26	ENSDARG00000022718
8.79790546166274e-77	0.378196223814099	0.785	0.571	4.39895273083137e-73	26	ENSDARG00000075421
1.57869952805408e-75	0.383324781225669	0.794	0.581	7.8934976402704e-72	26	ENSDARG00000011000
1.85292359045682e-75	0.319416739583153	0.778	0.566	9.26461795228411e-72	26	ENSDARG00000062983
1.03042978411091e-74	0.443670640688014	0.746	0.54	5.15214892055455e-71	26	ENSDARG00000075570
1.32423239282731e-74	0.479524319080532	0.616	0.369	6.62116196413653e-71	26	ENSDARG00000043271
1.39984630873611e-74	0.298820472041843	0.808	0.589	6.99923154368055e-71	26	ENSDARG00000055283
4.33035695236527e-72	0.52295911338801	0.616	0.355	2.16517847618264e-68	26	ENSDARG00000057328
6.62709269532253e-72	0.285982391709268	0.698	0.475	3.31354634766126e-68	26	ENSDARG00000054122
1.92256263985859e-70	0.305560618172727	0.656	0.384	9.61281319929296e-67	26	ENSDARG00000035557
1.18337602469507e-67	0.348982811620045	0.876	0.665	5.91688012347534e-64	26	ENSDARG00000043663
5.49339204567715e-66	0.384000392540096	0.697	0.468	2.74669602283858e-62	26	ENSDARG00000033852
2.76619118103288e-64	0.393707396214513	0.66	0.437	1.38309559051644e-60	26	ENSDARG00000012199
1.39050649578636e-63	0.367073378674271	0.809	0.604	6.95253247893181e-60	26	ENSDARG00000101127
5.00597444799016e-63	0.465535247789419	0.581	0.355	2.50298722399508e-59	26	ENSDARG00000110967
9.4482911328636e-63	0.396342183711279	0.719	0.505	4.7241455664318e-59	26	ENSDARG00000062593
2.69446065431057e-61	0.320494990282793	0.775	0.572	1.34723032715529e-57	26	ENSDARG00000051854
1.43778839625755e-60	0.341225059864544	0.806	0.603	7.18894198128775e-57	26	ENSDARG00000103409
2.12239053606437e-60	0.330377347542097	0.758	0.556	1.06119526803218e-56	26	ENSDARG00000098622
1.44737682584746e-59	0.345446939839642	0.721	0.51	7.23688412923728e-56	26	ENSDARG00000039343
9.42088566493412e-58	0.325095706142806	0.785	0.578	4.71044283246706e-54	26	ENSDARG00000007720
2.04485285423643e-55	0.328102927464227	0.774	0.572	1.02242642711821e-51	26	ENSDARG00000041394
2.36530202991312e-52	0.33619831296705	0.641	0.405	1.18265101495656e-48	26	ENSDARG00000056410
2.86044253813686e-50	0.311712168634241	0.655	0.44	1.43022126906843e-46	26	ENSDARG00000093058
8.23787508162695e-49	0.297634625828903	0.631	0.423	4.11893754081348e-45	26	ENSDARG00000051809
0	2.30864734365653	0.896	0.495	0	27	ENSDARG00000078266
0	2.22378993777482	0.953	0.515	0	27	ENSDARG00000021201
0	2.01407823858554	0.922	0.517	0	27	ENSDARG00000040944
0	1.85832844906915	0.963	0.621	0	27	ENSDARG00000101576
0	1.78902691141279	0.987	0.706	0	27	ENSDARG00000035622
0	1.50500753262533	0.9	0.562	0	27	ENSDARG00000003411
8.63971201109759e-276	1.5321740102218	0.89	0.591	4.31985600554879e-272	27	ENSDARG00000010085
3.64782256421471e-267	1.40200409940337	0.984	0.78	1.82391128210735e-263	27	BHIKHARI-LTR
3.32513649263371e-265	1.53409680446334	0.893	0.608	1.66256824631685e-261	27	ENSDARG00000077341
1.53575723543189e-264	2.0933840664799	0.864	0.556	7.67878617715947e-261	27	ENSDARG00000034610
2.1466632037912e-258	1.36919120449887	0.843	0.54	1.0733316018956e-254	27	ENSDARG00000068567
2.61041897244966e-258	1.47039747893674	0.862	0.444	1.30520948622483e-254	27	ENSDARG00000087094
1.4503040313917e-253	1.58846676482203	0.917	0.659	7.2515201569585e-250	27	ENSDARG00000010878
2.48367428244952e-238	1.71186979623553	0.856	0.601	1.24183714122476e-234	27	ENSDARG00000025372
2.38028971703452e-231	1.82090356069021	0.825	0.48	1.19014485851726e-227	27	ENSDARG00000058819
5.36841668585314e-228	1.33117454433589	0.85	0.6	2.68420834292657e-224	27	ENSDARG00000059746
7.15317363392322e-215	1.03402005742026	0.933	0.721	3.57658681696161e-211	27	ENSDARG00000019444
2.95027076671569e-214	1.40952817833206	0.914	0.626	1.47513538335785e-210	27	ENSDARG00000019949
2.19332932632457e-213	1.38032377295922	0.846	0.563	1.09666466316229e-209	27	ENSDARG00000071082
2.40053673834663e-194	1.10318396278381	0.805	0.453	1.20026836917332e-190	27	ENSDARG00000041703
1.08445056535829e-181	1.09205566541719	0.902	0.674	5.42225282679146e-178	27	ENSDARG00000071426
7.51144897339624e-175	1.25412063513403	0.716	0.445	3.75572448669812e-171	27	ENSDARG00000060457
7.66881817046319e-174	0.873288998558477	0.752	0.544	3.8344090852316e-170	27	ENSDARG00000054454
2.22334024001611e-168	0.896943848838084	0.832	0.553	1.11167012000805e-164	27	ENSDARG00000031164
2.10449392267726e-151	1.04217985653306	0.73	0.501	1.05224696133863e-147	27	ENSDARG00000101279
2.05140698371238e-142	0.605843176061603	0.663	0.444	1.02570349185619e-138	27	ENSDARG00000053133
1.43091085034436e-141	0.368643854407581	0.633	0.348	7.15455425172178e-138	27	ENSDARG00000026165
2.33417967879478e-141	1.21991796152684	0.786	0.542	1.16708983939739e-137	27	ENSDARG00000007795
4.73651809188647e-140	0.734052491486353	0.682	0.427	2.36825904594323e-136	27	ENSDARG00000037961
1.148232054339e-134	0.864238054866929	0.786	0.535	5.74116027169503e-131	27	ENSDARG00000005675
5.59969958366584e-128	0.811588841166882	0.712	0.479	2.79984979183292e-124	27	ENSDARG00000037000
9.78257037075587e-126	0.853487824405496	0.917	0.708	4.89128518537793e-122	27	ENSDARG00000055945
6.38705130569253e-120	0.95231893307496	0.779	0.552	3.19352565284627e-116	27	ENSDARG00000103846
2.76122140609532e-116	0.83090360032342	0.665	0.434	1.38061070304766e-112	27	ENSDARG00000101076
1.2270315921798e-112	0.854489450938497	0.792	0.592	6.13515796089898e-109	27	ENSDARG00000018898
1.41791982434016e-112	0.825378185726644	0.72	0.487	7.0895991217008e-109	27	ENSDARG00000030465
1.77629877442354e-110	0.566701443366272	0.702	0.427	8.88149387211769e-107	27	ENSDARG00000019838
1.09951534295797e-108	0.339794654638152	0.563	0.273	5.49757671478987e-105	27	ENSDARG00000006786
2.69098411039706e-108	0.749465299529241	0.8	0.596	1.34549205519853e-104	27	ENSDARG00000102808
1.43972231216322e-102	0.372467835387378	0.583	0.361	7.19861156081612e-99	27	ENSDARG00000099898
1.94322883483416e-95	0.449094862775807	0.613	0.407	9.7161441741708e-92	27	ENSDARG00000004363
4.7912433934918e-95	0.69494581471289	0.787	0.565	2.3956216967459e-91	27	ENSDARG00000032619
1.26884255006103e-85	0.696225245700465	0.73	0.52	6.34421275030513e-82	27	ENSDARG00000103979
2.39494958236114e-83	0.587370729718799	0.67	0.466	1.19747479118057e-79	27	ENSDARG00000003570
3.35739857892304e-81	0.634239272622948	0.689	0.449	1.67869928946152e-77	27	ENSDARG00000071555
2.04122429595363e-307	1.38563613752447	0.905	0.593	1.02061214797681e-303	29	ENSDARG00000030402
1.00584657404429e-304	1.35806591928532	0.91	0.555	5.02923287022143e-301	29	ENSDARG00000017821
3.03501847383923e-298	1.18980701977666	0.907	0.551	1.51750923691962e-294	29	ENSDARG00000046019
8.33242149436923e-298	1.82507903411169	0.935	0.509	4.16621074718461e-294	29	ENSDARG00000037116
7.68021810793193e-265	1.40304941381138	0.94	0.591	3.84010905396596e-261	29	ENSDARG00000054823
5.70387069108459e-263	1.87546296035139	0.852	0.488	2.8519353455423e-259	29	ENSDARG00000008305
9.83507190604087e-251	1.11925282936111	0.901	0.644	4.91753595302043e-247	29	ENSDARG00000019815
5.13167666940209e-249	1.35830424720796	0.91	0.586	2.56583833470105e-245	29	ENSDARG00000055100
1.8287711380447e-241	1.22544139578071	0.821	0.46	9.14385569022348e-238	29	ENSDARG00000103589
8.25842078200999e-235	0.954398364963228	0.851	0.541	4.129210391005e-231	29	ENSDARG00000014091
1.69220621980313e-224	0.752958268614391	0.768	0.373	8.46103109901563e-221	29	ENSDARG00000045930
9.32633732154542e-197	0.644156808443952	0.778	0.488	4.66316866077271e-193	29	ENSDARG00000069168
3.35348436908565e-179	0.696562521512365	0.809	0.439	1.67674218454282e-175	29	ENSDARG00000040039
5.07954625099658e-175	1.23892425833353	0.793	0.526	2.53977312549829e-171	29	ENSDARG00000021442
6.04744691746259e-172	0.753154158828096	0.836	0.508	3.02372345873129e-168	29	ENSDARG00000095635
5.71601384978771e-163	0.78587093726115	0.791	0.519	2.85800692489385e-159	29	ENSDARG00000079374
6.57237723140735e-163	0.840054771691465	0.846	0.586	3.28618861570367e-159	29	ENSDARG00000056783
1.43547655891425e-158	0.923527618257842	0.799	0.582	7.17738279457127e-155	29	ENSDARG00000026531
8.98466526334951e-158	0.69985531663681	0.835	0.575	4.49233263167476e-154	29	ENSDARG00000045074
6.51595074708658e-151	0.682001205833087	0.844	0.544	3.25797537354329e-147	29	ENSDARG00000002172
4.61818539000034e-149	0.668105635101306	0.862	0.6	2.30909269500017e-145	29	ENSDARG00000101441
1.05254837758608e-142	0.2917044182346	0.683	0.41	5.26274188793038e-139	29	ENSDARG00000061405
2.77302102360184e-134	0.328606089489452	0.683	0.382	1.38651051180092e-130	29	ENSDARG00000034105
5.50560893975191e-132	0.478758109846941	0.759	0.472	2.75280446987595e-128	29	ENSDARG00000058730
5.57373894506271e-122	0.539741749539117	0.875	0.662	2.78686947253136e-118	29	ERV1-3-I-DR
6.03609761410023e-116	0.466172478663841	0.709	0.454	3.01804880705011e-112	29	ENSDARG00000034409
5.72156945868876e-115	0.588143696396211	0.712	0.423	2.86078472934438e-111	29	ENSDARG00000062831
3.39705236327037e-106	0.805913882125571	0.71	0.483	1.69852618163519e-102	29	ENSDARG00000023963
1.42636060095806e-105	0.276817509511677	0.663	0.446	7.13180300479032e-102	29	ENSDARG00000074143
7.3039431733587e-103	0.459031117606362	0.758	0.474	3.65197158667935e-99	29	ENSDARG00000090389
8.05602683578149e-87	0.676165588465073	0.627	0.39	4.02801341789074e-83	29	ENSDARG00000056920
1.05864840954431e-85	0.355022046138859	0.712	0.493	5.29324204772153e-82	29	ENSDARG00000054749
7.4187369185311e-84	0.42899555020659	0.699	0.444	3.70936845926555e-80	29	ENSDARG00000092310
4.63820066763719e-83	0.537485623478079	0.644	0.394	2.3191003338186e-79	29	ENSDARG00000036456
4.53635124947095e-80	0.325865705554971	0.693	0.481	2.26817562473547e-76	29	ENSDARG00000079900
2.23659797356412e-77	0.427283504561251	0.914	0.708	1.11829898678206e-73	29	ENSDARG00000055945
4.79551105163924e-76	0.334838207026015	0.686	0.483	2.39775552581962e-72	29	ENSDARG00000022996
5.33731061366097e-74	0.354970648306282	0.742	0.53	2.66865530683049e-70	29	ENSDARG00000016858
4.92777825073151e-61	0.268260585153414	0.585	0.378	2.46388912536575e-57	29	ENSDARG00000116511
1.07207344661433e-280	1.44910000678733	0.938	0.509	5.36036723307167e-277	30	ENSDARG00000037116
9.45714762703344e-251	1.20395593996769	0.867	0.496	4.72857381351672e-247	30	ENSDARG00000035150
3.04683207909048e-250	1.33338725179863	0.933	0.591	1.52341603954524e-246	30	ENSDARG00000054823
4.10070818037953e-246	1.16959349540501	0.864	0.514	2.05035409018976e-242	30	ENSDARG00000078004
2.72697744080268e-177	0.977193984712156	0.771	0.472	1.36348872040134e-173	30	ENSDARG00000035151
9.3320021847357e-171	0.921678922593741	0.781	0.543	4.66600109236785e-167	30	ENSDARG00000014091
1.2450927528425e-162	1.10699600597083	0.77	0.529	6.22546376421248e-159	30	ENSDARG00000038754
3.03940615952984e-150	0.833302856688212	0.804	0.509	1.51970307976492e-146	30	ENSDARG00000095635
1.07244690668104e-146	1.04304773791841	0.732	0.486	5.36223453340518e-143	30	ENSDARG00000025131
1.13514515597168e-139	0.686799308475696	0.804	0.553	5.67572577985841e-136	30	ENSDARG00000031164
2.73100432418794e-131	0.873062650517147	0.79	0.527	1.36550216209397e-127	30	ENSDARG00000043126
1.35517824598329e-127	0.703825691118431	0.799	0.595	6.77589122991646e-124	30	ENSDARG00000020811
2.42604924851339e-115	0.704552053130463	0.913	0.708	1.21302462425669e-111	30	ENSDARG00000055945
5.59748591445286e-82	0.385191234290229	0.667	0.441	2.79874295722643e-78	30	ENSDARG00000040039
3.66157086487158e-72	0.602170888491018	0.757	0.554	1.83078543243579e-68	30	ENSDARG00000099385
4.56657266727954e-290	1.31710161614334	0.999	0.796	2.28328633363977e-286	31	ENSDARG00000036292
4.14046347738195e-213	1.15108525116551	0.872	0.605	2.07023173869098e-209	31	ENSDARG00000070339
5.5419015218226e-213	1.50051112266296	0.879	0.598	2.7709507609113e-209	31	ENSDARG00000076857
1.46494440908735e-182	0.991411597547953	0.826	0.594	7.32472204543677e-179	31	ENSDARG00000070346
8.65625654515797e-177	1.01536732686123	0.849	0.621	4.32812827257899e-173	31	ENSDARG00000003399
1.85647636690005e-166	1.10681740713502	0.879	0.646	9.28238183450026e-163	31	ENSDARG00000027088
7.75232132868198e-161	0.944240038986547	0.914	0.714	3.87616066434099e-157	31	ERV1-N8-I-DR
1.64488709202395e-154	0.762536996020523	0.776	0.526	8.22443546011977e-151	31	ENSDARG00000021442
4.55634386782823e-153	0.805869307766849	0.835	0.587	2.27817193391412e-149	31	ENSDARG00000056783
1.46658372698858e-148	0.719959382517026	0.826	0.517	7.33291863494288e-145	31	ENSDARG00000021201
1.74836866750028e-146	0.96487171316631	0.793	0.593	8.74184333750139e-143	31	ENSDARG00000056030
1.98693322005752e-136	0.637904936666458	0.846	0.639	9.93466610028762e-133	31	ENSDARG00000062997
6.55438436469162e-118	0.867033026515916	0.799	0.591	3.27719218234581e-114	31	ENSDARG00000071626
1.4441000924635e-99	0.499227399302391	0.76	0.544	7.22050046231751e-96	31	ENSDARG00000102300
7.11421156637757e-88	0.489743293313258	0.833	0.598	3.55710578318878e-84	31	ENSDARG00000018303
3.71799458754047e-71	0.362483598077711	0.744	0.541	1.85899729377023e-67	31	ENSDARG00000098359
5.86732988007268e-23	0.317835206438532	0.303	0.612	2.93366494003634e-19	32	ENSDARG00000043180
9.696692912195e-21	0.327800653171026	0.329	0.617	4.8483464560975e-17	32	ENSDARG00000104566
1.1349622078374e-18	0.334632428246062	0.336	0.619	5.67481103918698e-15	32	ENSDARG00000015611
5.33876675522572e-16	0.262385674901051	0.36	0.628	2.66938337761286e-12	32	ENSDARG00000060734
4.75055241687357e-13	0.390519804963648	0.381	0.615	2.37527620843679e-09	32	ENSDARG00000019302
3.96280761096769e-11	0.390753217238516	0.359	0.661	1.98140380548384e-07	32	ENSDARG00000056250
1.3627962189537e-08	0.271703282136338	0.499	0.74	6.81398109476849e-05	32	ENSDARG00000035521
5.046437437223e-08	0.32582502854866	0.309	0.546	0.00025232187186115	32	ENSDARG00000055630
8.74957011680154e-06	0.334950579148789	0.451	0.661	0.0437478505840077	32	ENSDARG00000061963
0	4.50604139940648	0.962	0.46	0	33	ENSDARG00000079376
0	4.42581179813815	0.967	0.477	0	33	ENSDARG00000094559
0	4.42464439710397	0.959	0.504	0	33	ENSDARG00000087651
0	4.41628021577667	0.959	0.498	0	33	ENSDARG00000095072
0	4.27228391390787	0.964	0.445	0	33	ENSDARG00000075527
0	4.05682530795896	0.956	0.522	0	33	ENSDARG00000089750
0	3.93481587541836	0.964	0.483	0	33	ENSDARG00000039173
0	3.92796263426904	0.951	0.484	0	33	ENSDARG00000100833
0	3.91834457525219	0.95	0.442	0	33	ENSDARG00000095254
0	3.86976549245019	0.951	0.451	0	33	ENSDARG00000095744
0	3.41099287965332	0.947	0.47	0	33	ENSDARG00000089806
0	3.24886067472376	0.938	0.517	0	33	ENSDARG00000096563
0	3.08399676987925	0.991	0.505	0	33	ENSDARG00000018383
0	2.99582260829159	1	0.593	0	33	ENSDARG00000102808
0	2.67992112769634	0.988	0.572	0	33	ENSDARG00000038569
0	2.57735176645222	0.983	0.451	0	33	ENSDARG00000041703
0	2.44911394710061	0.998	0.706	0	33	ENSDARG00000035622
0	2.42753201599156	0.988	0.628	0	33	ENSDARG00000019137
0	2.02272641330832	0.989	0.59	0	33	ENSDARG00000054823
0	1.91600047201919	0.927	0.519	0	33	ENSDARG00000038792
0	1.81986405702948	0.968	0.552	0	33	ENSDARG00000013763
0	1.68053690710889	0.982	0.725	0	33	ENSDARG00000101009
0	1.62566072919931	0.948	0.448	0	33	ENSDARG00000018404
0	1.57177706257371	0.985	0.764	0	33	ENSDARG00000005230
7.95511537877423e-306	1.59843522677547	0.904	0.52	3.97755768938712e-302	33	ENSDARG00000036194
9.87088293017016e-303	1.39487381913521	0.974	0.71	4.93544146508508e-299	33	ENSDARG00000020298
2.17481626652671e-300	1.41459454234956	0.977	0.721	1.08740813326336e-296	33	ENSDARG00000019444
8.07020310858739e-299	1.52467779344847	0.929	0.647	4.0351015542937e-295	33	ENSDARG00000002445
3.69570529211079e-298	1.79566124228113	0.916	0.506	1.84785264605539e-294	33	ENSDARG00000025147
3.94391732041268e-298	1.49273274115285	0.898	0.543	1.97195866020634e-294	33	ENSDARG00000004402
8.28495811346027e-295	1.99319258482042	0.906	0.567	4.14247905673013e-291	33	ENSDARG00000059073
4.98873753636781e-294	1.38676918174993	0.974	0.753	2.4943687681839e-290	33	ENSDARG00000014165
1.88472204956905e-293	1.93687305038197	0.868	0.506	9.42361024784523e-290	33	ENSDARG00000074306
2.89621355579702e-292	1.64458952748518	0.936	0.549	1.44810677789851e-288	33	ENSDARG00000103846
7.54270817990821e-279	1.54351837448469	0.903	0.549	3.7713540899541e-275	33	ENSDARG00000054103
3.93462798098488e-266	1.43845985099254	0.859	0.477	1.96731399049244e-262	33	ENSDARG00000037000
9.17201780609141e-260	1.92663541140557	0.845	0.478	4.5860089030457e-256	33	ENSDARG00000009978
7.5644084255187e-255	1.31434400270234	0.871	0.479	3.78220421275935e-251	33	ENSDARG00000006251
3.41596447508027e-250	1.2645189203914	0.909	0.552	1.70798223754014e-246	33	ENSDARG00000031164
6.76298219428668e-246	0.841219926153338	0.799	0.404	3.38149109714334e-242	33	ENSDARG00000004396
4.46819507644023e-228	0.889693109224548	0.798	0.464	2.23409753822012e-224	33	ENSDARG00000031709
1.286638239035e-223	1.57770769567871	0.891	0.532	6.43319119517498e-220	33	ENSDARG00000058358
2.70100883860191e-220	0.970254887822765	0.805	0.465	1.35050441930096e-216	33	ENSDARG00000044001
1.03603737127125e-218	1.07881725734187	0.859	0.608	5.18018685635624e-215	33	ENSDARG00000054879
1.48481520964801e-218	1.09434606959291	0.869	0.534	7.42407604824003e-215	33	ENSDARG00000005675
1.04395833340759e-210	0.867350647466868	0.833	0.478	5.21979166703793e-207	33	ENSDARG00000068143
6.53894284076748e-206	0.974751360642063	0.783	0.473	3.26947142038374e-202	33	ENSDARG00000028048
7.13949249357783e-204	0.879167466056029	0.769	0.461	3.56974624678892e-200	33	ENSDARG00000034457
2.02639826648983e-201	0.9868589919798	0.81	0.538	1.01319913324491e-197	33	ENSDARG00000012788
1.02553000639878e-199	1.06257658440116	0.919	0.674	5.12765003199391e-196	33	ENSDARG00000071426
4.64506163229023e-199	0.966627668003208	0.766	0.398	2.32253081614511e-195	33	ENSDARG00000053381
1.34136197308201e-197	1.05758035052485	0.758	0.477	6.70680986541006e-194	33	ENSDARG00000012671
1.09607602605719e-196	2.0846774852377	0.733	0.424	5.48038013028593e-193	33	ENSDARG00000019122
1.64495943728453e-195	1.11716449383407	0.936	0.692	8.22479718642266e-192	33	ENSDARG00000034138
4.17928484389487e-193	0.911011291011973	0.746	0.464	2.08964242194743e-189	33	ENSDARG00000024189
1.24185240172803e-190	0.965650808168161	0.772	0.478	6.20926200864015e-187	33	ENSDARG00000001452
2.20833996669105e-188	2.3124613530378	0.725	0.425	1.10416998334552e-184	33	ENSDARG00000023656
3.64703176524758e-186	0.810221145641613	0.76	0.442	1.82351588262379e-182	33	ENSDARG00000068709
1.29124396319952e-182	1.17471056293229	0.78	0.501	6.45621981599759e-179	33	ENSDARG00000101279
1.21342562630754e-177	0.654903437021453	0.736	0.407	6.06712813153771e-174	33	ENSDARG00000094850
2.53270935317394e-177	0.982707276499523	0.947	0.707	1.26635467658697e-173	33	ENSDARG00000055945
1.19857491769841e-172	0.781403851345126	0.751	0.537	5.99287458849204e-169	33	ENSDARG00000042899
3.84432355089379e-171	0.785838702173534	0.781	0.424	1.9221617754469e-167	33	ENSDARG00000070386
7.94522829574046e-167	1.05996937347392	0.802	0.588	3.97261414787023e-163	33	ENSDARG00000045444
2.10677197088381e-161	0.383205147042686	0.676	0.352	1.05338598544191e-157	33	ENSDARG00000018814
6.75819152126005e-161	0.663983995923822	0.781	0.533	3.37909576063002e-157	33	ENSDARG00000063572
1.50058864792746e-154	0.424551384973064	0.631	0.305	7.5029432396373e-151	33	ENSDARG00000111805
1.52754831768952e-152	0.93070394182198	0.72	0.369	7.63774158844758e-149	33	ENSDARG00000006603
9.91338985261003e-151	0.842972744920269	0.818	0.49	4.95669492630501e-147	33	ENSDARG00000099306
2.38889041108777e-150	0.390482504434148	0.661	0.372	1.19444520554388e-146	33	ENSDARG00000102433
2.39012061705675e-147	0.6596716497815	0.757	0.516	1.19506030852838e-143	33	ENSDARG00000007891
9.89525286206909e-142	0.774946081376783	0.802	0.509	4.94762643103454e-138	33	ENSDARG00000013670
1.5191271012581e-141	0.619384339339607	0.695	0.481	7.59563550629049e-138	33	ENSDARG00000045166
8.7055718969739e-140	0.925469168515132	0.76	0.496	4.35278594848695e-136	33	ENSDARG00000019417
1.65700020805214e-139	0.439677669521638	0.675	0.475	8.2850010402607e-136	33	ENSDARG00000091503
1.749977485066e-137	0.546467617570095	0.672	0.399	8.74988742532998e-134	33	ENSDARG00000102056
7.70254404209781e-132	0.745051242191205	0.798	0.507	3.8512720210489e-128	33	ENSDARG00000102640
3.09098759388629e-130	0.420288692105063	0.657	0.451	1.54549379694315e-126	33	ENSDARG00000057206
3.55544929246798e-127	0.346371137022682	0.66	0.446	1.77772464623399e-123	33	Gypsy66-LTR-DR
4.88953752390234e-126	0.732157143971777	0.672	0.433	2.44476876195117e-122	33	EnSpm-N38-DR
1.89131402028098e-125	0.420581084259163	0.605	0.26	9.45657010140489e-122	33	ENSDARG00000086189
3.17522689523733e-124	0.65967765413186	0.684	0.444	1.58761344761867e-120	33	ENSDARG00000036967
1.82207408436585e-118	0.610719030718792	0.711	0.504	9.11037042182927e-115	33	ENSDARG00000018921
7.21886737873717e-117	0.400728069508317	0.6	0.361	3.60943368936859e-113	33	ENSDARG00000043697
3.96280100159956e-116	0.670052944995534	0.723	0.464	1.98140050079978e-112	33	ENSDARG00000002967
1.74734483396916e-113	0.570357716318905	0.631	0.36	8.73672416984578e-110	33	ENSDARG00000026296
7.8703863929784e-112	0.654442461096688	0.775	0.519	3.9351931964892e-108	33	ENSDARG00000103979
1.61380514333745e-111	0.566639948893912	0.717	0.451	8.06902571668726e-108	33	ENSDARG00000096118
5.07310882508583e-106	0.724795527696118	0.781	0.553	2.53655441254291e-102	33	ENSDARG00000033466
1.11972638686255e-99	0.541990792964532	0.658	0.416	5.59863193431277e-96	33	ENSDARG00000035131
5.21399759694354e-94	0.497952222157617	0.698	0.439	2.60699879847177e-90	33	ENSDARG00000086309
2.50130152276529e-92	0.342312731392902	0.617	0.381	1.25065076138265e-88	33	ENSDARG00000020693
1.70827494436071e-90	0.586924776286379	0.713	0.463	8.54137472180355e-87	33	ENSDARG00000061124
2.85568826167083e-90	0.606478229233204	0.818	0.602	1.42784413083541e-86	33	ENSDARG00000105116
6.48153491555156e-90	0.689720675365246	0.681	0.466	3.24076745777578e-86	33	ENSDARG00000003570
4.46159471234161e-89	0.284468125790403	0.555	0.318	2.2307973561708e-85	33	ENSDARG00000057394
2.0119263919868e-84	0.288262502352848	0.544	0.327	1.0059631959934e-80	33	ENSDARG00000070480
7.441820299441e-79	0.398948492388167	0.638	0.393	3.7209101497205e-75	33	ENSDARG00000035631
4.30682977329089e-78	0.643237018330695	0.676	0.469	2.15341488664545e-74	33	ENSDARG00000006766
2.17967151115564e-75	0.528175905737268	0.663	0.459	1.08983575557782e-71	33	ENSDARG00000015088
2.19620295064699e-72	0.479808461404165	0.649	0.428	1.0981014753235e-68	33	ENSDARG00000019838
3.08545008031278e-67	0.535019886106733	0.646	0.416	1.54272504015639e-63	33	ENSDARG00000076290
2.05072585866009e-66	0.264080800339079	0.585	0.376	1.02536292933004e-62	33	ENSDARG00000011049
1.99278746893233e-62	0.592544995812108	0.749	0.544	9.96393734466165e-59	33	ENSDARG00000017315
3.64691014328423e-59	0.275389302321553	0.555	0.337	1.82345507164212e-55	33	ENSDARG00000019845
4.48498388466411e-59	0.282081818389103	0.652	0.45	2.24249194233205e-55	33	ENSDARG00000071555
0	2.20770932163462	0.967	0.586	0	34	ENSDARG00000055100
0	1.81231098717572	0.932	0.549	0	34	ENSDARG00000054103
4.90847656699066e-290	1.60942073184625	0.904	0.551	2.45423828349533e-286	34	ENSDARG00000046019
2.91574554182045e-288	2.08503000789245	0.9	0.594	1.45787277091023e-284	34	ENSDARG00000030402
1.04046485203585e-262	1.78926123860411	0.866	0.528	5.20232426017925e-259	34	ENSDARG00000027310
8.60466681112515e-256	2.11318814338553	0.857	0.548	4.30233340556258e-252	34	ENSDARG00000052846
1.48401086474804e-255	1.71391928184433	0.911	0.51	7.42005432374021e-252	34	ENSDARG00000037116
2.51991543031958e-200	1.471810714828	0.844	0.545	1.25995771515979e-196	34	ENSDARG00000002172
4.78828934570952e-197	1.41481529797262	0.816	0.515	2.39414467285476e-193	34	ENSDARG00000007891
1.20132242034186e-180	1.07242731641002	0.823	0.615	6.00661210170931e-177	34	ENSDARG00000091481
3.70292157608377e-123	0.550645232079941	0.67	0.423	1.85146078804189e-119	34	ENSDARG00000036987
2.34490217022963e-108	0.524807411637305	0.7	0.455	1.17245108511482e-104	34	ENSDARG00000041703
9.36490683001638e-106	0.692342557410777	0.698	0.457	4.68245341500819e-102	34	ENSDARG00000035990
9.47766503455035e-106	0.75982831301336	0.683	0.483	4.73883251727518e-102	34	ENSDARG00000023963
1.2160533002636e-104	0.656693377812765	0.613	0.386	6.08026650131802e-101	34	ENSDARG00000061140
1.58481819242078e-102	0.606059381162428	0.694	0.427	7.92409096210392e-99	34	ENSDARG00000019838
4.56548165581237e-78	0.270834085125786	0.537	0.333	2.28274082790618e-74	34	ENSDARG00000009387
2.41454898294088e-302	1.4553016091233	0.979	0.509	1.20727449147044e-298	35	ENSDARG00000037116
8.84503619960214e-292	1.4943623048696	0.997	0.78	4.42251809980107e-288	35	BHIKHARI-LTR
3.73769129942307e-257	1.20542289664304	0.904	0.514	1.86884564971154e-253	35	ENSDARG00000078004
6.2870255887312e-251	1.24039606890658	0.898	0.496	3.1435127943656e-247	35	ENSDARG00000035150
8.52294705021699e-250	1.0655452826232	0.973	0.696	4.2614735251085e-246	35	ENSDARG00000099631
5.60687486608959e-237	1.23065338460627	0.893	0.508	2.80343743304479e-233	35	ENSDARG00000095635
2.59485753398133e-232	1.15364210878678	0.954	0.686	1.29742876699066e-228	35	ENSDARG00000059680
1.81575485607032e-219	1.08714160851871	0.866	0.547	9.07877428035158e-216	35	ENSDARG00000036670
3.95595555752969e-177	0.93706027954841	0.86	0.544	1.97797777876485e-173	35	ENSDARG00000002172
1.57733842442358e-172	1.00312277278147	0.975	0.727	7.8866921221179e-169	35	ENSDARG00000102389
7.70275212320269e-171	0.768576910006903	0.919	0.662	3.85137606160134e-167	35	ERV1-3-I-DR
1.55680139745121e-158	0.79246292438594	0.793	0.471	7.78400698725604e-155	35	ENSDARG00000058730
1.14128097971432e-157	0.796635322243449	0.842	0.588	5.70640489857159e-154	35	ENSDARG00000055100
2.04999832344113e-157	0.919579453268051	0.826	0.582	1.02499916172056e-153	35	ENSDARG00000053493
9.82727569010868e-155	0.887630289682829	0.933	0.713	4.91363784505434e-151	35	ENSDARG00000007329
3.30406440503388e-153	0.885917962985523	0.882	0.592	1.65203220251694e-149	35	ENSDARG00000054823
2.68213066243672e-152	0.768974389394561	0.916	0.7	1.34106533121836e-148	35	ENSDARG00000088178
4.04835059044879e-149	0.830038245387336	0.788	0.558	2.0241752952244e-145	35	ENSDARG00000017821
2.40058388327254e-146	0.749553340297967	0.941	0.708	1.20029194163627e-142	35	ENSDARG00000055945
8.02409127830235e-138	0.695165464812811	0.869	0.588	4.01204563915117e-134	35	ENSDARG00000058818
4.62186394332529e-137	0.651228188273325	0.834	0.553	2.31093197166264e-133	35	ENSDARG00000031164
1.82192207325308e-134	0.739640898938496	0.906	0.675	9.10961036626539e-131	35	ENSDARG00000095283
4.06121971408149e-132	0.550450340001682	0.828	0.595	2.03060985704075e-128	35	ENSDARG00000020811
9.70165083144569e-130	0.78370051578068	0.752	0.486	4.85082541572284e-126	35	ENSDARG00000092660
9.71507396849065e-122	0.805645601534307	0.758	0.543	4.85753698424532e-118	35	ENSDARG00000014091
1.16506863547425e-121	0.811905045014739	0.734	0.473	5.82534317737125e-118	35	ENSDARG00000035151
4.99938261237696e-121	0.595117669260443	0.782	0.561	2.49969130618848e-117	35	ERV1-3C-DR-LTR
7.60310954162009e-109	0.540835868671461	0.83	0.553	3.80155477081005e-105	35	ENSDARG00000099385
7.6938250768347e-103	0.432491289078111	0.725	0.518	3.84691253841735e-99	35	ENSDARG00000099918
8.54063952131567e-95	0.696797172773303	0.772	0.57	4.27031976065784e-91	35	ENSDARG00000056995
3.66036313908357e-91	0.606611389921411	0.739	0.475	1.83018156954178e-87	35	ENSDARG00000090389
1.12578896189548e-89	0.50792465011184	0.713	0.508	5.62894480947738e-86	35	ENSDARG00000055043
2.05906640731486e-88	0.651741255497021	0.769	0.567	1.02953320365743e-84	35	ENSDARG00000097414
1.29606719337099e-87	0.42054525934976	0.701	0.441	6.48033596685495e-84	35	ENSDARG00000040039
1.69868592904677e-85	0.468159434222531	0.804	0.601	8.49342964523385e-82	35	ENSDARG00000101441
4.42703343346874e-80	0.320790981508342	0.689	0.442	2.21351671673437e-76	35	ENSDARG00000101790
1.27148950016233e-79	0.323372851853789	0.608	0.405	6.35744750081164e-76	35	ENSDARG00000102731
2.89174823046564e-77	0.662425450647102	0.748	0.543	1.44587411523282e-73	35	ENSDARG00000007795
5.09124338755756e-258	2.28035796909547	0.883	0.59	2.54562169377878e-254	36	ENSDARG00000086393
2.89306799455218e-257	1.59383520289622	0.875	0.615	1.44653399727609e-253	36	ENSDARG00000020332
4.69465249775026e-236	1.71998015946236	0.869	0.568	2.34732624887513e-232	36	ENSDARG00000059073
7.80708987605725e-170	1.03557104645475	0.933	0.692	3.90354493802863e-166	36	ENSDARG00000034138
2.9587480608482e-164	1.45738182567101	0.792	0.578	1.4793740304241e-160	36	ENSDARG00000019920
1.8377007269793e-155	1.416557169228	0.765	0.564	9.1885036348965e-152	36	ENSDARG00000044059
1.32215545317078e-144	1.60579021992406	0.719	0.508	6.6107772658539e-141	36	ENSDARG00000104107
6.75286118979881e-143	0.937274288929795	0.857	0.631	3.3764305948994e-139	36	ENSDARG00000035095
2.80156214082505e-59	0.348782243479158	0.625	0.378	1.40078107041253e-55	37	ENSDARG00000056339
6.19646907276333e-59	0.264876924297472	0.241	0.49	3.09823453638167e-55	37	ENSDARG00000073787
6.31333205400016e-57	0.275390526455433	0.184	0.396	3.15666602700008e-53	37	ENSDARG00000088927
4.08797584332379e-48	0.259875667304057	0.238	0.455	2.0439879216619e-44	37	ENSDARG00000038010
9.42260544770624e-45	0.285206956131934	0.27	0.49	4.71130272385312e-41	37	ENSDARG00000061458
4.78798089314199e-44	0.347359753239772	0.257	0.47	2.393990446571e-40	37	ENSDARG00000099579
5.49290873043958e-36	0.30059877948297	0.307	0.56	2.74645436521979e-32	37	ENSDARG00000099528
1.17402440706628e-31	0.373314179326913	0.31	0.517	5.87012203533141e-28	37	ENSDARG00000008184
1.79052417757852e-31	0.295133149437272	0.31	0.529	8.95262088789261e-28	37	ENSDARG00000087961
2.70623786648169e-28	0.288524863347702	0.441	0.668	1.35311893324085e-24	37	ENSDARG00000103754
1.33346485463704e-26	0.281813647052252	0.336	0.539	6.66732427318521e-23	37	ENSDARG00000024209
1.50825978196243e-08	0.38751860730571	0.431	0.657	7.54129890981215e-05	37	ENSDARG00000018904
3.81084174037063e-07	0.268758455787621	0.497	0.703	0.00190542087018531	37	ENSDARG00000007387
8.35841892075595e-273	1.45061334847457	0.973	0.621	4.17920946037798e-269	38	ENSDARG00000101576
1.88534680106567e-257	1.47204863491407	0.943	0.6	9.42673400532836e-254	38	ENSDARG00000056012
5.82854027880145e-231	1.10207226740787	0.985	0.746	2.91427013940073e-227	38	ENSDARG00000019335
7.14248481536151e-222	1.17197493023283	1	0.796	3.57124240768076e-218	38	ENSDARG00000036292
7.53980902511549e-214	1.06304878887392	0.975	0.717	3.76990451255774e-210	38	ENSDARG00000114554
9.52823850629122e-190	0.792519161649603	0.946	0.587	4.76411925314561e-186	38	ENSDARG00000058818
4.39359853457136e-179	1.02080964985287	0.976	0.727	2.19679926728568e-175	38	ENSDARG00000102389
2.61420562252408e-158	0.829762522100126	0.948	0.626	1.30710281126204e-154	38	ENSDARG00000019949
1.06494686504301e-148	0.849969452430464	0.855	0.528	5.32473432521507e-145	38	ENSDARG00000017917
9.37918217685234e-139	0.81814695716814	0.929	0.693	4.68959108842617e-135	38	ENSDARG00000042485
7.94220808009417e-133	0.646936183268109	0.987	0.781	3.97110404004708e-129	38	BHIKHARI-LTR
3.17558048796909e-130	0.732463196124309	0.876	0.598	1.58779024398455e-126	38	ENSDARG00000018303
9.33879807066513e-130	0.701085256039747	0.911	0.666	4.66939903533257e-126	38	ENSDARG00000008333
1.37368695512428e-128	0.741626289994023	0.867	0.569	6.86843477562142e-125	38	ENSDARG00000056995
7.92951003853118e-124	0.663421352447372	0.951	0.713	3.96475501926559e-120	38	ENSDARG00000007329
1.85811073200085e-123	0.710784166036202	0.97	0.754	9.29055366000423e-120	38	ENSDARG00000099761
1.55633622926417e-100	0.764173064192769	0.882	0.676	7.78168114632084e-97	38	ENSDARG00000095283
2.10954433952986e-100	0.50721980199053	0.793	0.593	1.05477216976493e-96	38	ENSDARG00000010085
3.39159266741339e-85	0.561045875573623	0.825	0.609	1.69579633370669e-81	38	ENSDARG00000037618
1.94355440843995e-80	0.548097234732902	0.882	0.671	9.71777204219976e-77	38	ENSDARG00000055381
3.34142414154352e-80	0.510498517983375	0.708	0.492	1.67071207077176e-76	38	ENSDARG00000014722
2.18501071987058e-78	0.279021583510189	0.706	0.484	1.09250535993529e-74	38	ENSDARG00000012942
2.79542728410484e-74	0.430542732546527	0.746	0.507	1.39771364205242e-70	38	ENSDARG00000059646
3.75496021812356e-74	0.402390544590388	0.739	0.481	1.87748010906178e-70	38	ENSDARG00000053127
2.16743967556358e-73	0.575138264774673	0.808	0.592	1.08371983778179e-69	38	ENSDARG00000100697
1.40289133628546e-66	0.287683553390525	0.758	0.541	7.01445668142731e-63	38	ENSDARG00000098359
4.22127111768704e-65	0.290551923276292	0.793	0.566	2.11063555884352e-61	38	ENSDARG00000032619
2.370272108208e-62	0.411793295546148	0.736	0.535	1.185136054104e-58	38	ENSDARG00000092327
0	2.09131568555135	0.998	0.57	0	39	ENSDARG00000100513
8.84675955323925e-249	1.53604202442703	0.902	0.405	4.42337977661963e-245	39	ENSDARG00000015822
1.38632927376782e-230	1.22039723908562	0.975	0.721	6.93164636883908e-227	39	ENSDARG00000035559
5.32224620548435e-210	1.23858674540123	0.862	0.427	2.66112310274218e-206	39	ENSDARG00000102572
7.3718466186225e-205	1.26298380527188	0.871	0.486	3.68592330931125e-201	39	ENSDARG00000033443
3.1028864225661e-200	1.10984900644682	0.841	0.449	1.55144321128305e-196	39	EnSpm-19-DR
8.09039547451594e-169	1.05813051191942	0.887	0.555	4.04519773725797e-165	39	ENSDARG00000094300
4.66567194960677e-137	0.927399606135439	0.769	0.56	2.33283597480338e-133	39	ENSDARG00000043581
1.91773426120597e-120	0.593664646535032	0.735	0.514	9.58867130602983e-117	39	ENSDARG00000095252
5.21716204343282e-99	0.762271016464314	0.688	0.412	2.60858102171641e-95	39	ENSDARG00000090401
3.01637748680344e-97	0.729314973755221	0.756	0.466	1.50818874340172e-93	39	ENSDARG00000022832
1.00226427726514e-88	0.750892912955355	0.73	0.495	5.01132138632569e-85	39	ENSDARG00000042825
3.18838977101322e-82	0.687353369485869	0.686	0.47	1.59419488550661e-78	39	ENSDARG00000076554
9.88819570202582e-79	0.414777094829549	0.631	0.414	4.94409785101291e-75	39	ENSDARG00000104340
2.71502717899543e-77	0.678644935062568	0.654	0.406	1.35751358949771e-73	39	ENSDARG00000042904
6.81741609414441e-74	0.631950419295314	0.682	0.472	3.40870804707221e-70	39	ENSDARG00000018643
4.70847177938968e-71	0.553319022251832	0.813	0.607	2.35423588969484e-67	39	ENSDARG00000027249
2.80617864218229e-70	0.679495773324804	0.633	0.381	1.40308932109114e-66	39	ENSDARG00000020693
9.16271325773048e-64	0.530867363313328	0.62	0.411	4.58135662886524e-60	39	ENSDARG00000063665
3.57302613468916e-59	0.516785733787206	0.79	0.566	1.78651306734458e-55	39	ENSDARG00000032619
3.27208718700216e-41	0.451885451312037	0.567	0.354	1.63604359350108e-37	39	ENSDARG00000028017
8.31211804118987e-11	0.275262846764801	0.453	0.722	4.15605902059494e-07	40	ENSDARG00000091419
5.98221920316103e-08	0.268501173196946	0.4	0.64	0.000299110960158051	40	ENSDARG00000079126
4.39476640168871e-07	0.352893480871149	0.275	0.517	0.00219738320084436	40	ENSDARG00000053019
2.88185501509197e-06	0.313452733755447	0.363	0.618	0.0144092750754598	40	ENSDARG00000102464
4.51826798768783e-06	0.346287507452363	0.391	0.639	0.0225913399384391	40	ENSDARG00000079524
5.05341700444447e-06	0.328786049198615	0.363	0.607	0.0252670850222224	40	ENSDARG00000056012
2.48655854295417e-178	0.874809389133641	0.932	0.602	1.24327927147708e-174	41	ENSDARG00000089042
3.92692574545569e-177	1.12699603682448	0.947	0.631	1.96346287272784e-173	41	ENSDARG00000035095
1.73684664085221e-157	0.758052389047659	0.959	0.674	8.68423320426103e-154	41	ENSDARG00000006110
1.88893771110882e-147	0.83106043524499	0.996	0.776	9.44468855554412e-144	41	ENSDARG00000044774
1.19169330381188e-136	1.03671548602913	0.874	0.602	5.95846651905942e-133	41	ENSDARG00000025372
6.40254194672888e-121	0.825288512174776	0.878	0.6	3.20127097336444e-117	41	ENSDARG00000076857
9.11137294851243e-104	0.651577118817768	0.942	0.693	4.55568647425621e-100	41	ENSDARG00000042485
2.76785559205511e-101	0.471671113629953	0.9	0.663	1.38392779602756e-97	41	ENSDARG00000013853
5.58259754972359e-92	0.561175490645358	0.88	0.604	2.7912987748618e-88	41	ENSDARG00000043180
1.15956458630406e-90	0.572740440652497	0.895	0.679	5.79782293152029e-87	41	ENSDARG00000071497
3.86481164237448e-84	0.511497911458267	0.976	0.742	1.93240582118724e-80	41	ENSDARG00000010770
2.74630169588057e-82	0.493884552151462	0.953	0.705	1.37315084794029e-78	41	ENSDARG00000002601
3.46010026061173e-77	0.452696859886037	0.857	0.601	1.73005013030586e-73	41	ENSDARG00000016363
4.29033831197873e-76	0.634458060638405	0.763	0.494	2.14516915598937e-72	41	ENSDARG00000021032
1.9727844284604e-75	0.493741580877091	0.788	0.519	9.86392214230198e-72	41	ENSDARG00000021201
6.17114790940637e-69	0.499778890508286	0.874	0.604	3.08557395470318e-65	41	ENSDARG00000101127
2.48017751259727e-68	0.503075021544522	0.838	0.575	1.24008875629863e-64	41	ENSDARG00000041959
4.97876734399815e-60	0.440252216480032	0.861	0.655	2.48938367199908e-56	41	ENSDARG00000056250
2.45958296189412e-58	0.431532243369212	0.872	0.651	1.22979148094706e-54	41	ENSDARG00000058369
2.66348562166827e-51	0.354314275209965	0.88	0.658	1.33174281083414e-47	41	ENSDARG00000097776
4.44310467132428e-50	0.335121509541412	0.919	0.706	2.22155233566214e-46	41	ENSDARG00000040503
1.12209713052388e-47	0.352885665620697	0.825	0.592	5.61048565261941e-44	41	ENSDARG00000100697
6.28249968817136e-47	0.375532359820688	0.827	0.599	3.14124984408568e-43	41	ENSDARG00000018303
8.29084369430097e-43	0.289568399451976	0.94	0.723	4.14542184715048e-39	41	ENSDARG00000053569
2.81774718286216e-39	0.263739333558154	0.797	0.586	1.40887359143108e-35	41	ENSDARG00000057633
3.42141273941462e-37	0.262746589720973	0.806	0.606	1.71070636970731e-33	41	ENSDARG00000035719
7.48612922251067e-35	0.293487912080108	0.876	0.666	3.74306461125534e-31	41	ENSDARG00000043663
2.93640313879376e-32	0.259595131536052	0.844	0.622	1.46820156939688e-28	41	ENSDARG00000069790
4.50421303536166e-250	2.0540896221223	0.989	0.566	2.25210651768083e-246	42	ENSDARG00000102892
3.0342567029551e-190	1.69889321548402	0.888	0.362	1.51712835147755e-186	42	ENSDARG00000032808
2.78420444623096e-170	1.08461047737865	0.942	0.531	1.39210222311548e-166	42	ENSDARG00000090912
9.16630984990213e-168	2.53009713824549	0.894	0.514	4.58315492495106e-164	42	ENSDARG00000014373
2.84961326298229e-164	2.61399329104045	0.865	0.343	1.42480663149114e-160	42	ENSDARG00000022813
2.0019075755203e-161	1.11555536555374	0.883	0.398	1.00095378776015e-157	42	ENSDARG00000045051
8.30979540648828e-160	0.540734565105778	0.861	0.43	4.15489770324414e-156	42	ENSDARG00000021924
2.26875231907163e-155	3.42083591336127	0.858	0.411	1.13437615953582e-151	42	ENSDARG00000068255
1.84109761096369e-154	0.77625398915648	0.93	0.478	9.20548805481844e-151	42	ENSDARG00000024746
3.35575225139418e-140	2.35202958250187	0.834	0.472	1.67787612569709e-136	42	ENSDARG00000040510
2.84575987964058e-137	0.815234026449766	0.872	0.478	1.42287993982029e-133	42	ENSDARG00000093176
1.15080922842321e-133	0.829467521729864	0.962	0.746	5.75404614211605e-130	42	ENSDARG00000000887
1.71825039216502e-133	0.86858104963668	0.921	0.571	8.59125196082508e-130	42	ENSDARG00000075421
1.68556208529854e-130	0.9285624938043	0.953	0.698	8.42781042649268e-127	42	ENSDARG00000001940
8.31174776609401e-130	0.801656705772372	0.813	0.328	4.15587388304701e-126	42	ENSDARG00000012718
1.37169887577757e-126	0.778609261769765	0.908	0.581	6.85849437888783e-123	42	ENSDARG00000011000
5.66562895377668e-125	0.744969184318995	0.975	0.764	2.83281447688834e-121	42	ENSDARG00000011094
1.19855481234658e-124	1.08804389762446	0.883	0.574	5.99277406173291e-121	42	ENSDARG00000041959
1.46166017492097e-124	0.700859482053752	0.944	0.628	7.30830087460485e-121	42	ENSDARG00000020841
2.04312931879803e-122	0.803380043399927	0.84	0.429	1.02156465939902e-118	42	ENSDARG00000037995
5.94045997472508e-121	0.262013842399216	0.755	0.176	2.97022998736254e-117	42	ENSDARG00000113299
8.35223811465616e-119	0.386112630294633	0.811	0.407	4.17611905732808e-115	42	ENSDARG00000069252
9.61452594698845e-119	0.789569645285487	0.953	0.688	4.80726297349423e-115	42	ENSDARG00000035133
9.17383902398936e-117	0.873312893761378	0.807	0.405	4.58691951199468e-113	42	ENSDARG00000102076
1.83225471279505e-115	0.716369313903181	0.822	0.431	9.16127356397526e-112	42	ENSDARG00000041022
6.37752165058872e-114	0.731754634340755	0.858	0.538	3.18876082529436e-110	42	ENSDARG00000014208
1.23371042267402e-113	0.964128419627339	0.827	0.462	6.16855211337013e-110	42	ENSDARG00000025174
3.08818740006694e-113	0.64881553447901	0.879	0.486	1.54409370003347e-109	42	ENSDARG00000014914
4.77479819233058e-113	1.61308136209228	0.804	0.38	2.38739909616529e-109	42	ENSDARG00000078754
2.2833192005706e-110	0.701042012177889	0.888	0.508	1.1416596002853e-106	42	ENSDARG00000055120
1.53578457804267e-107	0.523398809233357	0.942	0.517	7.67892289021334e-104	42	ENSDARG00000017602
2.19520781323878e-106	0.646059302566651	0.881	0.521	1.09760390661939e-102	42	ENSDARG00000052374
1.29520135076703e-100	0.661161055478641	0.793	0.385	6.47600675383515e-97	42	ENSDARG00000004529
7.3967314494515e-99	0.722308232637844	0.91	0.634	3.69836572472575e-95	42	ENSDARG00000024124
8.92280792639617e-99	0.603890171880502	0.775	0.379	4.46140396319809e-95	42	ENSDARG00000074656
1.07058837555901e-98	0.771700132887267	0.834	0.523	5.35294187779506e-95	42	ENSDARG00000087961
2.88098180075515e-96	0.700091383643314	0.847	0.454	1.44049090037757e-92	42	ENSDARG00000054334
3.04360591550816e-96	0.982049476059274	0.888	0.61	1.52180295775408e-92	42	ENSDARG00000037618
6.02722223298578e-96	0.604305167262965	0.766	0.391	3.01361111649289e-92	42	ENSDARG00000100528
1.41489892012506e-90	0.525546455853324	0.751	0.375	7.07449460062532e-87	42	ENSDARG00000003701
2.61045466496983e-90	0.532020098108648	0.847	0.521	1.30522733248491e-86	42	ENSDARG00000028295
3.70316924033377e-90	0.688809446067966	0.78	0.441	1.85158462016688e-86	42	ENSDARG00000041623
6.90074976403538e-90	0.611641426986426	0.742	0.307	3.45037488201769e-86	42	ENSDARG00000036214
1.54387003734894e-89	0.549879333609628	0.885	0.602	7.71935018674468e-86	42	ENSDARG00000040534
6.79055036636188e-89	0.627199121830672	0.739	0.305	3.39527518318094e-85	42	ENSDARG00000104170
2.15896097881658e-88	0.59749411041838	0.775	0.375	1.07948048940829e-84	42	ENSDARG00000069980
1.0066664231613e-87	0.548580695163295	0.809	0.441	5.03333211580651e-84	42	ENSDARG00000007279
1.81093371547679e-85	0.611247794271576	0.755	0.365	9.05466857738395e-82	42	ENSDARG00000029036
8.50801218514186e-85	0.626758741178629	0.894	0.637	4.25400609257093e-81	42	ENSDARG00000012234
1.06640911111942e-84	0.611401710075445	0.926	0.643	5.33204555559709e-81	42	ENSDARG00000056008
1.06745039093185e-83	0.53414821278601	0.737	0.37	5.33725195465926e-80	42	ENSDARG00000055250
2.84568364623974e-83	0.536526959381091	0.897	0.578	1.42284182311987e-79	42	ENSDARG00000007720
3.64083716047283e-83	0.641669209712458	0.787	0.405	1.82041858023641e-79	42	ENSDARG00000056410
1.02624503000876e-82	0.615426255647683	0.933	0.621	5.13122515004378e-79	42	ENSDARG00000069790
1.54341293825957e-79	0.580511213198864	0.858	0.582	7.71706469129787e-76	42	ENSDARG00000068123
2.41040583715197e-78	0.591593940834883	0.874	0.652	1.20520291857598e-74	42	ENSDARG00000018904
6.92131107403443e-77	0.510383267978566	0.942	0.604	3.46065553701721e-73	42	ENSDARG00000101127
6.86849163335631e-76	0.499263977370363	0.91	0.659	3.43424581667816e-72	42	ENSDARG00000002271
7.77954144879927e-76	0.763635494750249	0.742	0.386	3.88977072439963e-72	42	ENSDARG00000045749
1.44776018754916e-75	0.358442647486557	0.76	0.424	7.23880093774579e-72	42	ENSDARG00000043236
1.5827871074524e-75	0.598735908951545	0.793	0.468	7.91393553726201e-72	42	ENSDARG00000033852
1.75188016071742e-75	0.549753448795156	0.892	0.674	8.7594008035871e-72	42	ENSDARG00000057497
4.4434170002405e-75	0.442627323980554	0.809	0.481	2.22170850012025e-71	42	ENSDARG00000014692
6.2627082435748e-75	0.561499672172366	0.715	0.341	3.1313541217874e-71	42	ENSDARG00000035680
7.59360991914353e-74	0.372805081939506	0.796	0.478	3.79680495957177e-70	42	ENSDARG00000075113
2.66059717047454e-73	0.442023413459723	0.836	0.547	1.33029858523727e-69	42	ENSDARG00000036180
7.54380892667878e-73	0.497798444767884	0.883	0.624	3.77190446333939e-69	42	ENSDARG00000099312
4.10746583196821e-72	0.550432946728385	0.793	0.44	2.0537329159841e-68	42	ENSDARG00000093058
5.45773814815017e-71	0.485958904886212	0.845	0.544	2.72886907407509e-67	42	ENSDARG00000017315
6.14374842409423e-71	0.350597984373469	0.733	0.355	3.07187421204712e-67	42	ENSDARG00000057328
1.47039020914918e-70	0.503651034145158	0.951	0.677	7.3519510457459e-67	42	ENSDARG00000012040
1.06954053065609e-69	0.55414145120999	0.773	0.457	5.34770265328044e-66	42	ENSDARG00000042927
5.24505352995643e-68	0.530127669028103	0.73	0.396	2.62252676497822e-64	42	ENSDARG00000043275
5.9346527745779e-68	0.526902058159113	0.892	0.676	2.96732638728895e-64	42	ENSDARG00000071426
3.39520822969209e-67	0.581447444995259	0.751	0.416	1.69760411484604e-63	42	ENSDARG00000041665
1.03311776237686e-66	0.594347823983034	0.885	0.681	5.16558881188428e-63	42	ENSDARG00000096528
1.96946639891402e-66	0.466237155497511	0.811	0.493	9.84733199457008e-63	42	ENSDARG00000058394
2.45359265911803e-66	0.535309113240516	0.71	0.35	1.22679632955902e-62	42	ENSDARG00000087996
1.67058274810233e-65	0.381896146435206	0.744	0.442	8.35291374051165e-62	42	ENSDARG00000006580
4.2808824251631e-65	0.499385175587053	0.926	0.696	2.14044121258155e-61	42	ENSDARG00000056561
3.70611431465713e-64	0.464861791880075	0.809	0.54	1.85305715732856e-60	42	ENSDARG00000016691
4.57378240447763e-64	0.495755541162023	0.778	0.485	2.28689120223881e-60	42	ENSDARG00000058425
1.87732898642776e-63	0.500175526614651	0.836	0.57	9.38664493213881e-60	42	ENSDARG00000039754
3.75191820622194e-63	0.421888790773248	0.854	0.601	1.87595910311097e-59	42	ENSDARG00000043457
8.13639876287966e-63	0.485657006359436	0.822	0.533	4.06819938143983e-59	42	ENSDARG00000024209
1.51463186536919e-62	0.552797517336452	0.778	0.498	7.57315932684595e-59	42	ENSDARG00000046141
1.91238460607885e-61	0.631823123903788	0.679	0.295	9.56192303039424e-58	42	ENSDARG00000093129
1.36635655331958e-60	0.350314471813489	0.978	0.713	6.8317827665979e-57	42	ENSDARG00000007329
2.24473338607917e-60	0.508615926791813	0.793	0.494	1.12236669303959e-56	42	ENSDARG00000102827
5.08831206978323e-60	0.592258178210576	0.746	0.435	2.54415603489161e-56	42	ENSDARG00000043848
1.32912715100934e-59	0.509306190743385	0.775	0.536	6.64563575504671e-56	42	ENSDARG00000052419
5.62878645451885e-59	0.461628102723308	0.845	0.55	2.81439322725942e-55	42	ENSDARG00000099284
1.02893138098473e-58	0.47514426764313	0.76	0.524	5.14465690492367e-55	42	ENSDARG00000042533
1.64436105521935e-58	0.497173057454124	0.843	0.633	8.22180527609673e-55	42	ENSDARG00000037158
2.76789810084956e-57	0.564207321132591	0.818	0.611	1.38394905042478e-53	42	ENSDARG00000031317
2.88180219369209e-57	0.367735955732453	0.951	0.745	1.44090109684605e-53	42	ENSDARG00000024488
3.437973226634e-57	0.355356278572789	0.888	0.62	1.718986613317e-53	42	ENSDARG00000003952
4.0655729839048e-57	0.464373754922718	0.838	0.573	2.0327864919524e-53	42	ENSDARG00000041394
2.32030085865823e-55	0.426438776421776	0.766	0.52	1.16015042932911e-51	42	ENSDARG00000114038
4.04410261032965e-54	0.275198425404631	0.93	0.633	2.02205130516482e-50	42	ENSDARG00000035147
1.66037556278435e-53	0.505313206071546	0.872	0.67	8.30187781392173e-50	42	ENSDARG00000059906
5.32156239983591e-53	0.481885656516296	0.708	0.406	2.66078119991796e-49	42	ENSDARG00000087869
2.09076750042246e-52	0.283499784886889	0.827	0.552	1.04538375021123e-48	42	ENSDARG00000103846
2.94232501842971e-52	0.518952993606552	0.726	0.486	1.47116250921485e-48	42	ENSDARG00000040266
3.50106402683004e-52	0.414354816209161	0.742	0.46	1.75053201341502e-48	42	ENSDARG00000015088
4.07755616374732e-52	0.295313352785198	0.894	0.577	2.03877808187366e-48	42	ENSDARG00000078986
4.43158310534388e-52	0.36454108063201	0.685	0.447	2.21579155267194e-48	42	ENSDARG00000042063
4.46285289827422e-52	0.434533156484471	0.757	0.466	2.23142644913711e-48	42	ENSDARG00000002190
7.34964871929389e-52	0.458379915111687	0.76	0.49	3.67482435964695e-48	42	ENSDARG00000003017
9.87159840281855e-51	0.253604544166671	0.822	0.522	4.93579920140928e-47	42	ENSDARG00000094160
3.02674849691943e-50	0.523448960969877	0.676	0.34	1.51337424845972e-46	42	ENSDARG00000070618
3.08397315376547e-50	0.4822809323344	0.658	0.249	1.54198657688274e-46	42	ENSDARG00000094859
4.85619065619683e-50	0.468498910268659	0.751	0.521	2.42809532809842e-46	42	ENSDARG00000011934
5.94243030259587e-50	0.472127828573917	0.762	0.52	2.97121515129794e-46	42	ENSDARG00000043257
1.08470835402509e-49	0.250074126038657	0.726	0.497	5.42354177012547e-46	42	ENSDARG00000010572
1.9705644973998e-49	0.498867735437987	0.701	0.441	9.852822486999e-46	42	ENSDARG00000006672
3.00456125959964e-49	0.555399852438573	0.76	0.533	1.50228062979982e-45	42	ENSDARG00000104768
2.0324894066755e-48	0.391909154756357	0.84	0.603	1.01624470333775e-44	42	ENSDARG00000105116
4.23676684863548e-48	0.375845804540699	0.793	0.565	2.11838342431774e-44	42	ENSDARG00000012684
1.0809974456871e-46	0.444723964222685	0.737	0.45	5.4049872284355e-43	42	ENSDARG00000071555
1.246455636864e-46	0.464387213757891	0.742	0.486	6.23227818432e-43	42	ENSDARG00000035570
1.83664642099243e-46	0.436908093654236	0.688	0.415	9.18323210496213e-43	42	ENSDARG00000005625
1.18324883234169e-45	0.459227607170827	0.663	0.395	5.91624416170844e-42	42	ENSDARG00000026048
2.10004742831972e-45	0.42087581621574	0.822	0.592	1.05002371415986e-41	42	ENSDARG00000022718
6.98665820691703e-45	0.532464539892353	0.721	0.494	3.49332910345852e-41	42	ENSDARG00000098443
9.12815403794535e-45	0.38763311442788	0.69	0.423	4.56407701897267e-41	42	ENSDARG00000063177
3.38371747165137e-44	0.409105957766076	0.773	0.568	1.69185873582568e-40	42	ENSDARG00000030368
4.62606131461414e-44	0.479473723978029	0.703	0.382	2.31303065730707e-40	42	ENSDARG00000030177
7.96817043946831e-44	0.313909302829024	0.834	0.543	3.98408521973415e-40	42	ENSDARG00000093284
1.44509504358424e-43	0.400540741475078	0.737	0.482	7.22547521792119e-40	42	ENSDARG00000036064
1.02132264900007e-42	0.387235722536454	0.661	0.391	5.10661324500036e-39	42	ENSDARG00000010437
1.21904217871196e-42	0.342754056742848	0.798	0.573	6.09521089355979e-39	42	ENSDARG00000051854
4.8722988440346e-41	0.450174850212842	0.717	0.451	2.4361494220173e-37	42	ENSDARG00000040021
8.70486145553259e-41	0.419053206462515	0.703	0.43	4.3524307277663e-37	42	ENSDARG00000054973
1.04076470572836e-40	0.35159591213891	0.737	0.465	5.20382352864181e-37	42	ENSDARG00000035329
8.06001410647767e-40	0.448430245411974	0.64	0.386	4.03000705323884e-36	42	ENSDARG00000055730
1.32882476809832e-39	0.318120889620307	0.742	0.516	6.64412384049163e-36	42	ENSDARG00000037739
3.99357220635821e-39	0.390367811188431	0.694	0.476	1.9967861031791e-35	42	ENSDARG00000014994
1.04715691111488e-38	0.454178898946116	0.645	0.39	5.2357845555744e-35	42	ENSDARG00000100936
1.35954308288795e-38	0.364070724317438	0.672	0.438	6.79771541443973e-35	42	ENSDARG00000100499
1.92013620113576e-38	0.403393099534299	0.688	0.407	9.60068100567879e-35	42	ENSDARG00000060962
9.01462254261718e-38	0.334192371870133	0.703	0.483	4.50731127130859e-34	42	ENSDARG00000016117
9.86233687575626e-38	0.413422027085995	0.715	0.492	4.93116843787813e-34	42	ENSDARG00000101914
1.36876121718494e-37	0.454719471231751	0.703	0.467	6.84380608592472e-34	42	ENSDARG00000003570
2.07124825868737e-37	0.424290830750723	0.735	0.494	1.03562412934369e-33	42	ENSDARG00000041533
3.79197468435301e-37	0.337868516951724	0.742	0.49	1.8959873421765e-33	42	ENSDARG00000012450
3.92687786549539e-37	0.459719351685486	0.737	0.527	1.9634389327477e-33	42	ENSDARG00000104907
1.08385847650538e-36	0.398899608543593	0.703	0.483	5.41929238252689e-33	42	ENSDARG00000035018
3.77791463847809e-36	0.295796993266001	0.917	0.668	1.88895731923904e-32	42	ENSDARG00000101029
7.3959997829667e-36	0.256236503101865	0.656	0.391	3.69799989148335e-32	42	ENSDARG00000079578
1.04952303896744e-35	0.430000361443997	0.652	0.405	5.24761519483722e-32	42	ENSDARG00000104702
1.41572896549442e-35	0.257290379793788	0.663	0.365	7.07864482747211e-32	42	ENSDARG00000104068
1.67455053288793e-35	0.445494079997395	0.667	0.456	8.37275266443966e-32	42	ENSDARG00000034409
1.83085627571264e-35	0.448185130589777	0.692	0.465	9.15428137856321e-32	42	ENSDARG00000002967
3.72402474823411e-35	0.303401698959901	0.769	0.552	1.86201237411706e-31	42	ENSDARG00000038473
6.2114771218809e-35	0.494874034619559	0.665	0.397	3.10573856094045e-31	42	ENSDARG00000038900
3.24190940329739e-34	0.37693303222356	0.701	0.433	1.62095470164869e-30	42	ENSDARG00000054007
7.25435971935358e-34	0.444738216420527	0.676	0.432	3.62717985967679e-30	42	ENSDARG00000102802
1.09843183954613e-33	0.354991016435576	0.712	0.463	5.49215919773066e-30	42	ENSDARG00000052703
1.23696439125795e-33	0.34476951438672	0.674	0.453	6.18482195628976e-30	42	ENSDARG00000116570
1.27878452865191e-33	0.400818195669426	0.665	0.431	6.39392264325956e-30	42	ENSDARG00000035954
4.68623723226869e-33	0.368319425505059	0.636	0.384	2.34311861613434e-29	42	ENSDARG00000087193
2.66927193794711e-32	0.253080757263213	0.829	0.587	1.33463596897355e-28	42	ENSDARG00000078784
2.82104291925938e-32	0.406936219897448	0.699	0.486	1.41052145962969e-28	42	ENSDARG00000055307
3.90796686824813e-32	0.308421170132607	0.622	0.411	1.95398343412406e-28	42	ENSDARG00000097877
5.05389307070174e-32	0.381885182091213	0.802	0.567	2.52694653535087e-28	42	ENSDARG00000062983
6.32907069617121e-32	0.45598195489944	0.656	0.396	3.16453534808561e-28	42	ENSDARG00000070358
1.7857954468676e-31	0.410446617760225	0.649	0.367	8.92897723433801e-28	42	ENSDARG00000058734
4.50507736698918e-31	0.256497387847477	0.742	0.509	2.25253868349459e-27	42	ENSDARG00000102640
7.10369945886271e-31	0.475503821769504	0.645	0.439	3.55184972943135e-27	42	ENSDARG00000075347
8.65345054497682e-31	0.376329335796951	0.602	0.306	4.32672527248841e-27	42	ENSDARG00000025386
9.50045800863351e-31	0.382398790565402	0.672	0.431	4.75022900431676e-27	42	ENSDARG00000056923
1.30431210690214e-30	0.282622121176714	0.692	0.456	6.5215605345107e-27	42	ENSDARG00000103959
2.94613145540017e-30	0.402731718424251	0.706	0.482	1.47306572770008e-26	42	ENSDARG00000029353
5.86421534681371e-30	0.297260918225031	0.766	0.557	2.93210767340685e-26	42	ENSDARG00000094300
6.48703008358277e-30	0.363082262401166	0.706	0.5	3.24351504179138e-26	42	ENSDARG00000039980
1.22853558816695e-29	0.469184316159763	0.613	0.286	6.14267794083477e-26	42	ENSDARG00000002347
5.0378866971272e-29	0.381185047512207	0.611	0.362	2.5189433485636e-25	42	ENSDARG00000037532
7.92472204433013e-29	0.399281311549874	0.67	0.464	3.96236102216507e-25	42	ENSDARG00000052842
8.2099851617811e-29	0.299932704896549	0.634	0.419	4.10499258089055e-25	42	ENSDARG00000026871
1.88853973536502e-28	0.298140354108587	0.717	0.457	9.44269867682512e-25	42	ENSDARG00000008383
2.47635741770495e-28	0.332533020850064	0.688	0.483	1.23817870885247e-24	42	ENSDARG00000006251
2.59183185503374e-28	0.267449328807059	0.67	0.446	1.29591592751687e-24	42	ENSDARG00000100083
2.30818955744524e-27	0.303769013478381	0.676	0.429	1.15409477872262e-23	42	ENSDARG00000011925
2.4903739220022e-27	0.314192495610826	0.661	0.425	1.2451869610011e-23	42	ENSDARG00000110654
2.61504073737707e-27	0.296395592745132	0.663	0.449	1.30752036868853e-23	42	ENSDARG00000115096
3.27024821825564e-27	0.471761043147251	0.638	0.405	1.63512410912782e-23	42	ENSDARG00000102511
3.45383327378311e-27	0.303630348007277	0.634	0.4	1.72691663689155e-23	42	ENSDARG00000006604
4.87133181565129e-27	0.306637912837953	0.663	0.443	2.43566590782565e-23	42	ENSDARG00000040039
6.1785111465145e-27	0.304053159283189	0.724	0.506	3.08925557325725e-23	42	ENSDARG00000062593
8.60009527328321e-27	0.429595995236586	0.638	0.431	4.3000476366416e-23	42	ENSDARG00000078917
3.19166440777845e-26	0.259651660953795	0.683	0.448	1.59583220388923e-22	42	ENSDARG00000090625
1.8053256669362e-25	0.368705469304531	0.665	0.426	9.026628334681e-22	42	ENSDARG00000070386
1.93730812286965e-25	0.342137905945282	0.656	0.452	9.68654061434827e-22	42	ENSDARG00000111442
7.79239451304924e-25	0.37600624237205	0.636	0.422	3.89619725652462e-21	42	ENSDARG00000003769
9.7519614776887e-25	0.347307960309222	0.62	0.338	4.87598073884435e-21	42	ENSDARG00000002401
1.05744290414433e-24	0.339439405263917	0.674	0.466	5.28721452072163e-21	42	ENSDARG00000070512
1.15747872071626e-24	0.333582538517432	0.652	0.414	5.78739360358131e-21	42	ENSDARG00000069476
1.88168711368165e-24	0.360763519299064	0.634	0.421	9.40843556840824e-21	42	ENSDARG00000033231
3.36874653658639e-24	0.284280330776346	0.591	0.356	1.6843732682932e-20	42	ENSDARG00000071583
4.24795809355827e-24	0.49828367023584	0.604	0.382	2.12397904677913e-20	42	ENSDARG00000097583
7.19046090646252e-24	0.276055533543969	0.64	0.4	3.59523045323126e-20	42	ENSDARG00000034080
7.58431295349062e-23	0.344719729774346	0.645	0.42	3.79215647674531e-19	42	ENSDARG00000053070
1.13724937515638e-22	0.279557712197489	0.587	0.352	5.68624687578189e-19	42	ENSDARG00000021849
1.28425431061256e-22	0.30511445462346	0.622	0.387	6.42127155306281e-19	42	ENSDARG00000027345
2.22034865405912e-22	0.298706423205871	0.591	0.382	1.11017432702956e-18	42	ENSDARG00000079957
5.3730430031685e-22	0.417814802427852	0.604	0.382	2.68652150158425e-18	42	ENSDARG00000006283
2.47786533283124e-21	0.447043778428032	0.582	0.318	1.23893266641562e-17	42	ENSDARG00000017163
3.10032345688033e-21	0.387119561267261	0.596	0.367	1.55016172844016e-17	42	ENSDARG00000015059
1.08637911761714e-20	0.284502045406478	0.604	0.386	5.43189558808572e-17	42	ENSDARG00000033804
2.57320016305859e-20	0.34598438287165	0.622	0.418	1.28660008152929e-16	42	ENSDARG00000031382
1.27274279787311e-19	0.350937700009455	0.58	0.342	6.36371398936553e-16	42	ENSDARG00000002909
3.73988483870731e-18	0.29505825363251	0.584	0.333	1.86994241935366e-14	42	ENSDARG00000042717
4.33741531509292e-18	0.309202647649726	0.613	0.402	2.16870765754646e-14	42	ENSDARG00000043404
6.07915176887378e-18	0.293109597118708	0.634	0.423	3.03957588443689e-14	42	ENSDARG00000021309
1.75505453480977e-17	0.390363001112393	0.566	0.343	8.77527267404883e-14	42	ENSDARG00000007409
5.25327559140374e-17	0.314061037283585	0.596	0.336	2.62663779570187e-13	42	ENSDARG00000023443
9.13456313130378e-17	0.28183704402015	0.564	0.344	4.56728156565189e-13	42	ENSDARG00000011373
2.53590898477393e-16	0.290111646010502	0.562	0.306	1.26795449238697e-12	42	ENSDARG00000092919
5.09341095164044e-16	0.329235881442027	0.596	0.386	2.54670547582022e-12	42	ENSDARG00000099491
5.82910440826852e-16	0.276568293829531	0.555	0.328	2.91455220413426e-12	42	ENSDARG00000020764
1.3634976193837e-15	0.286442482659625	0.593	0.377	6.81748809691848e-12	42	ENSDARG00000020929
1.43264728348997e-15	0.399473630559893	0.551	0.315	7.16323641744985e-12	42	ENSDARG00000033566
3.75565454639126e-15	0.317137205820311	0.544	0.27	1.87782727319563e-11	42	ENSDARG00000067958
4.22568800554175e-15	0.251483410869549	0.566	0.344	2.11284400277088e-11	42	ENSDARG00000076238
2.10562462595475e-14	0.306293585041038	0.578	0.348	1.05281231297737e-10	42	ENSDARG00000070686
1.20870698017537e-13	0.297674566649955	0.569	0.368	6.04353490087687e-10	42	ENSDARG00000069708
1.846195311938e-12	0.29732807424316	0.555	0.337	9.23097655969002e-09	42	ENSDARG00000037484
1.35550756589256e-11	0.425244159431248	0.537	0.3	6.77753782946278e-08	42	ENSDARG00000027169
2.68385421985959e-11	0.371016953982124	0.535	0.274	1.34192710992979e-07	42	ENSDARG00000088357
7.04358640348064e-11	0.265987648355629	0.562	0.331	3.52179320174032e-07	42	ENSDARG00000004925
9.43621436158595e-11	0.267893947545172	0.528	0.253	4.71810718079297e-07	42	ENSDARG00000098348
2.45087976237589e-10	0.251961734294284	0.553	0.348	1.22543988118795e-06	42	ENSDARG00000069242
1.19701698759345e-203	1.44127363435089	0.936	0.493	5.98508493796726e-200	43	ENSDARG00000021032
6.10319771788829e-163	1.25854118880374	0.945	0.623	3.05159885894415e-159	43	ENSDARG00000101576
1.77113307628938e-116	0.905899548934676	0.964	0.747	8.85566538144692e-113	43	ENSDARG00000019335
4.20626919569377e-114	1.26373802028773	0.82	0.519	2.10313459784689e-110	43	ENSDARG00000021201
8.7927062561851e-107	0.804853819666679	0.884	0.599	4.39635312809255e-103	43	ENSDARG00000018303
3.59915392527509e-99	0.837139116451796	0.913	0.628	1.79957696263754e-95	43	ENSDARG00000019949
2.3552501847295e-97	0.821950156683108	0.895	0.694	1.17762509236475e-93	43	ENSDARG00000042485
5.16452549389902e-94	0.922675537095764	0.907	0.676	2.58226274694951e-90	43	ENSDARG00000095283
1.41122823911304e-91	0.832259069202489	0.825	0.622	7.0561411955652e-88	43	ENSDARG00000003399
5.49204112810837e-73	0.706279954231675	0.838	0.589	2.74602056405419e-69	43	ENSDARG00000058818
2.06349568558844e-67	0.637786067000198	0.815	0.606	1.03174784279422e-63	43	ENSDARG00000035719
2.51139578943314e-63	0.392638896085598	0.704	0.485	1.25569789471657e-59	43	ENSDARG00000012942
1.1735795524723e-56	0.561703931679904	0.795	0.592	5.86789776236152e-53	43	ENSDARG00000100697
4.42092123678983e-52	0.6083874659298	0.674	0.448	2.21046061839492e-48	43	ENSDARG00000090625
7.23092990202482e-47	0.477023732589413	0.733	0.531	3.61546495101241e-43	43	ENSDARG00000017917
2.98305327557456e-203	1.62533574717676	0.929	0.608	1.49152663778728e-199	44	ENSDARG00000054879
4.69134312436334e-194	1.70201012835663	0.924	0.621	2.34567156218167e-190	44	ENSDARG00000060734
4.48088219690417e-180	1.4794391359723	0.897	0.637	2.24044109845209e-176	44	ENSDARG00000070677
1.8670294353611e-179	1.31664055533075	0.915	0.628	9.33514717680549e-176	44	ENSDARG00000070107
3.09785533469742e-175	1.44566407855577	0.945	0.667	1.54892766734871e-171	44	ENSDARG00000070913
1.96595471992468e-143	1.14753675920456	0.959	0.693	9.82977359962342e-140	44	ENSDARG00000034138
2.27600567981983e-138	1.14885652841039	0.854	0.591	1.13800283990991e-134	44	ENSDARG00000045936
2.10531908028708e-112	0.932019303364769	0.947	0.725	1.05265954014354e-108	44	ENSDARG00000077811
7.00483971168167e-63	0.533993141090056	0.835	0.632	3.50241985584083e-59	44	ENSDARG00000035095
9.7304499670069e-257	3.10188263200178	0.974	0.583	4.86522498350345e-253	45	ENSDARG00000042535
2.49813067971789e-242	3.01127187568144	0.958	0.601	1.24906533985895e-238	45	ENSDARG00000076126
7.09624442867732e-239	2.16942835297078	0.961	0.592	3.54812221433866e-235	45	ENSDARG00000007277
2.41150470096665e-224	2.19972785459118	0.979	0.637	1.20575235048333e-220	45	ENSDARG00000070546
3.07974368020016e-222	2.20313601864741	0.926	0.536	1.53987184010008e-218	45	ENSDARG00000030110
2.51488177083565e-195	1.63106236873534	0.951	0.66	1.25744088541782e-191	45	ENSDARG00000010878
1.14943489825681e-190	1.98409122718796	0.961	0.714	5.74717449128407e-187	45	ERV1-N8-I-DR
2.00704627150203e-187	1.56020102910607	0.984	0.713	1.00352313575101e-183	45	ENSDARG00000007329
7.37186674292875e-178	1.89850291760001	0.94	0.663	3.68593337146437e-174	45	ERV1-3-I-DR
5.12143668370715e-172	1.91316352039445	0.838	0.464	2.56071834185358e-168	45	ENSDARG00000040237
1.143827182439e-169	1.52607828757422	0.914	0.566	5.71913591219499e-166	45	ENSDARG00000032619
1.25795601109798e-167	1.41987060786872	0.923	0.589	6.28978005548992e-164	45	ENSDARG00000058818
7.11292963253556e-156	2.70105761653296	0.831	0.548	3.55646481626778e-152	45	ENSDARG00000062592
1.05293960124511e-147	1.42444029230684	0.868	0.599	5.26469800622555e-144	45	ENSDARG00000006467
5.0092426288762e-147	1.64031251993717	0.824	0.499	2.5046213144381e-143	45	ENSDARG00000000563
9.03598579877213e-147	1.17424956122005	0.907	0.569	4.51799289938607e-143	45	ENSDARG00000056995
4.94510996278106e-146	1.89911827543577	0.805	0.443	2.47255498139053e-142	45	ENSDARG00000010478
3.40342534795783e-132	1.31718151903212	0.882	0.611	1.70171267397892e-128	45	ENSDARG00000016260
4.32420649612311e-132	1.67477947959398	0.789	0.484	2.16210324806156e-128	45	ENSDARG00000008433
9.44564096554715e-132	1.24141624797583	0.87	0.592	4.72282048277357e-128	45	ENSDARG00000018898
1.96033111192643e-123	1.16097519118308	0.845	0.554	9.80165555963216e-120	45	ENSDARG00000031164
5.20227693030453e-123	1.16674168771244	0.852	0.623	2.60113846515226e-119	45	ENSDARG00000095268
4.6432860726327e-118	1.2346300984608	0.814	0.561	2.32164303631635e-114	45	ERV1-3C-DR-LTR
1.01416948680864e-101	1.10284108395974	0.812	0.596	5.07084743404318e-98	45	ENSDARG00000020811
3.99301269971431e-99	0.992451664239564	0.835	0.554	1.99650634985715e-95	45	ENSDARG00000099385
1.29324292217785e-87	1.38125877177365	0.68	0.391	6.46621461088924e-84	45	ENSDARG00000102995
1.30160355443214e-77	0.863103082409114	0.833	0.628	6.50801777216068e-74	45	ENSDARG00000019949
8.08808973435678e-76	0.642386593300511	0.661	0.424	4.04404486717839e-72	45	ENSDARG00000036987
1.19981948292027e-67	0.266480922917062	0.564	0.341	5.99909741460137e-64	45	ENSDARG00000053201
2.15048846858537e-66	1.04264044502494	0.617	0.39	1.07524423429268e-62	45	ENSDARG00000015273
2.68256336449562e-64	0.885107122443377	0.701	0.492	1.34128168224781e-60	45	ERV1-N8-LTR-DR
9.75285333497764e-210	1.88773773925459	0.953	0.551	4.87642666748882e-206	46	ENSDARG00000054103
1.31643710088708e-201	1.66374852715179	0.931	0.595	6.58218550443538e-198	46	ENSDARG00000030402
7.72246189004772e-177	1.46630854010037	0.941	0.512	3.86123094502386e-173	46	ENSDARG00000037116
2.65590175860889e-168	1.36188170010594	0.912	0.546	1.32795087930444e-164	46	ENSDARG00000002172
3.30693800695468e-164	1.29610305818079	0.949	0.687	1.65346900347734e-160	46	ENSDARG00000059680
4.44334757751437e-156	1.26099953216056	0.907	0.588	2.22167378875718e-152	46	ENSDARG00000055100
6.72284925861759e-143	1.13201903890769	0.88	0.615	3.3614246293088e-139	46	ENSDARG00000091481
5.03095719917304e-138	1.01080135638605	0.968	0.709	2.51547859958652e-134	46	ENSDARG00000055945
1.24390302863237e-133	1.34652548650496	0.922	0.663	6.21951514316183e-130	46	ERV1-3-I-DR
2.55366494190814e-125	1.18059443254008	0.828	0.579	1.27683247095407e-121	46	ENSDARG00000020541
1.98638353122894e-115	0.940442195192226	0.912	0.698	9.9319176561447e-112	46	ENSDARG00000099631
9.58398194464569e-111	1.1086769675107	0.841	0.543	4.79199097232285e-107	46	ENSDARG00000007795
9.12584057218034e-109	0.873573984449226	0.89	0.657	4.56292028609017e-105	46	ENSDARG00000044760
1.27114205185877e-104	1.03043544051902	0.799	0.549	6.35571025929387e-101	46	ENSDARG00000036670
1.11659413276304e-101	1.00032140440453	0.809	0.562	5.58297066381521e-98	46	ERV1-3C-DR-LTR
1.07928355600637e-97	0.874819335825247	0.907	0.705	5.39641778003183e-94	46	ENSDARG00000002601
3.24359208627057e-95	0.806532505094416	0.902	0.676	1.62179604313528e-91	46	ENSDARG00000095283
5.02658488501532e-93	0.978233682329163	0.748	0.447	2.51329244250766e-89	46	ENSDARG00000087094
1.91569877057035e-92	0.957586909485	0.752	0.473	9.57849385285177e-89	46	ENSDARG00000058730
1.60955095542128e-87	0.862192601282137	0.833	0.594	8.04775477710639e-84	46	ENSDARG00000054823
4.10368548534667e-63	0.639084428921335	0.762	0.555	2.05184274267334e-59	46	ENSDARG00000031164
1.80982611779625e-55	0.522198762574412	0.657	0.44	9.04913058898122e-52	46	ENSDARG00000036036
3.9598183863281e-48	0.532708302551877	0.659	0.429	1.97990919316405e-44	46	ENSDARG00000019838
5.34294418783203e-270	4.15341176829377	1	0.383	2.67147209391601e-266	47	ENSDARG00000000212
5.22001094966264e-269	4.48061353634786	1	0.385	2.61000547483132e-265	47	ENSDARG00000058371
3.11199596064712e-268	3.93643096634755	1	0.469	1.55599798032356e-264	47	ENSDARG00000036834
3.83901352035732e-268	4.92711377377851	1	0.481	1.91950676017866e-264	47	ENSDARG00000017624
1.55465129267952e-267	4.71595757987785	1	0.451	7.77325646339761e-264	47	ENSDARG00000018404
1.86606944221866e-267	4.29269239545594	0.998	0.373	9.33034721109332e-264	47	ENSDARG00000093584
3.07975022019865e-267	4.25219504762699	1	0.533	1.53987511009932e-263	47	ENSDARG00000058358
7.78458606364923e-266	3.83507438671223	0.998	0.446	3.89229303182462e-262	47	ENSDARG00000036832
2.28961146302693e-265	3.16744748765362	0.99	0.347	1.14480573151346e-261	47	ENSDARG00000055046
3.18257336869161e-264	4.31131983111625	0.998	0.493	1.59128668434581e-260	47	ENSDARG00000116617
1.56709412112894e-263	3.76826637362814	1	0.569	7.83547060564469e-260	47	ENSDARG00000088091
1.93999803092714e-263	3.69172784253056	0.995	0.409	9.69999015463568e-260	47	ENSDARG00000096359
8.91812456730252e-263	3.16695450594917	0.995	0.426	4.45906228365126e-259	47	ENSDARG00000015123
2.31797370644897e-262	3.99712227365389	0.995	0.45	1.15898685322448e-258	47	ENSDARG00000092947
2.91621263760332e-262	2.69390589869424	0.988	0.366	1.45810631880166e-258	47	ENSDARG00000036820
4.47086436629261e-262	3.70301482984955	0.993	0.335	2.2354321831463e-258	47	ENSDARG00000043128
2.03919778431255e-261	3.42994091188368	0.993	0.363	1.01959889215628e-257	47	ENSDARG00000104181
6.04576299154745e-257	2.64724363647849	0.988	0.388	3.02288149577373e-253	47	ENSDARG00000039669
6.88113959093857e-257	3.58521734284614	0.988	0.422	3.44056979546929e-253	47	ENSDARG00000094041
1.51921599177581e-255	2.45319162349695	0.978	0.293	7.59607995887904e-252	47	ENSDARG00000087093
3.77781203936793e-255	2.98671237664487	0.983	0.368	1.88890601968396e-251	47	ENSDARG00000101043
1.24517020867248e-254	2.20161827037877	0.973	0.35	6.22585104336238e-251	47	ENSDARG00000025403
6.27699068856914e-254	3.30774968268788	0.983	0.411	3.13849534428457e-250	47	ENSDARG00000019365
5.42120543085685e-253	2.53842336389328	0.975	0.337	2.71060271542843e-249	47	ENSDARG00000054842
1.82584006713303e-252	2.65889265931947	0.98	0.365	9.12920033566517e-249	47	ENSDARG00000012341
9.99708464807668e-252	2.6893263329371	0.978	0.326	4.99854232403834e-248	47	ENSDARG00000090099
5.90265799287061e-251	2.76268639800669	0.975	0.357	2.9513289964353e-247	47	ENSDARG00000109310
2.03218520923421e-250	2.57725575943712	0.978	0.317	1.0160926046171e-246	47	ENSDARG00000010250
3.96130743886147e-248	2.87226359449341	0.993	0.595	1.98065371943073e-244	47	ENSDARG00000086826
2.60905828100389e-247	2.53423779462168	0.985	0.467	1.30452914050194e-243	47	ENSDARG00000026629
4.96687351322261e-247	2.66542323622642	0.968	0.311	2.4834367566113e-243	47	ENSDARG00000015709
6.60003251017367e-246	2.93871270902575	0.973	0.324	3.30001625508683e-242	47	ENSDARG00000095147
1.16839877419693e-245	1.99862966797707	0.958	0.365	5.84199387098463e-242	47	ENSDARG00000100095
1.02208655542143e-243	3.00622028159603	0.968	0.372	5.11043277710714e-240	47	ENSDARG00000056836
2.08526559631403e-240	1.90630978861428	0.953	0.336	1.04263279815702e-236	47	ENSDARG00000007024
2.10585073365046e-239	1.90391771231024	0.965	0.367	1.05292536682523e-235	47	ENSDARG00000013839
6.70337282739982e-239	1.75911832818034	0.958	0.355	3.35168641369991e-235	47	ENSDARG00000017489
7.20386128252568e-239	2.80598877640706	0.965	0.411	3.60193064126284e-235	47	ENSDARG00000019808
1.33460673484768e-238	2.44454334895317	0.96	0.435	6.6730336742384e-235	47	ENSDARG00000104359
4.54995909980156e-233	2.21499681795436	0.988	0.556	2.27497954990078e-229	47	EnSpmN1-DR
1.43047022106331e-232	2.57990801855064	0.953	0.313	7.15235110531654e-229	47	ENSDARG00000103322
7.697899567765e-232	2.46061756908512	0.978	0.49	3.8489497838825e-228	47	ENSDARG00000099306
1.13487648978639e-231	2.29800363243602	0.963	0.398	5.67438244893196e-228	47	ENSDARG00000035890
2.83886542326439e-231	2.5267898119965	0.953	0.329	1.4194327116322e-227	47	ENSDARG00000095796
5.17306023223879e-231	1.57562397717632	0.925	0.345	2.5865301161194e-227	47	ENSDARG00000093494
3.48046310995518e-230	2.01738356217425	0.94	0.446	1.74023155497759e-226	47	ENSDARG00000089441
1.15567174703155e-229	2.14521279062292	0.95	0.435	5.77835873515774e-226	47	ENSDARG00000042725
2.74942058627123e-229	2.59061918466855	0.953	0.404	1.37471029313562e-225	47	ENSDARG00000103917
4.71970144605014e-229	2.30258186628741	0.953	0.429	2.35985072302507e-225	47	ENSDARG00000036830
5.32890282279462e-225	2.42530048533174	0.93	0.361	2.66445141139731e-221	47	ENSDARG00000060682
5.54198662786633e-224	1.86243840239361	0.94	0.376	2.77099331393317e-220	47	ENSDARG00000006060
9.38172717398273e-224	1.74293938512623	0.943	0.454	4.69086358699137e-220	47	ENSDARG00000051861
2.09277163732299e-222	2.56480200382295	0.945	0.434	1.0463858186615e-218	47	ENSDARG00000043442
3.65872737213528e-222	1.62694760610654	0.928	0.241	1.82936368606764e-218	47	ENSDARG00000003313
6.11302122284406e-222	1.85815132982846	0.938	0.383	3.05651061142203e-218	47	ENSDARG00000024116
6.37586887458331e-222	2.03657554086089	0.943	0.402	3.18793443729166e-218	47	ENSDARG00000069966
8.58237979318427e-222	1.71796001740776	0.953	0.458	4.29118989659213e-218	47	ENSDARG00000071014
1.29979537953872e-221	1.96191151454109	0.958	0.528	6.49897689769358e-218	47	ENSDARG00000022309
6.64334912227302e-220	1.74651267478246	0.96	0.477	3.32167456113651e-216	47	ENSDARG00000063295
8.48324927742186e-220	1.83006792984996	0.933	0.298	4.24162463871093e-216	47	ENSDARG00000068503
1.13472102415541e-219	1.60875967332808	0.94	0.429	5.67360512077706e-216	47	ENSDARG00000079745
8.72096627057315e-219	2.20988220203592	0.94	0.409	4.36048313528657e-215	47	ENSDARG00000074575
3.44755368013805e-216	1.81561719282324	0.928	0.376	1.72377684006902e-212	47	ENSDARG00000041947
9.98595600357892e-216	2.37308295067275	0.938	0.394	4.99297800178946e-212	47	ENSDARG00000009544
2.95944989055892e-215	2.33947030698779	0.955	0.539	1.47972494527946e-211	47	ENSDARG00000016691
3.70247168533418e-215	1.80215135616605	0.925	0.389	1.85123584266709e-211	47	ENSDARG00000031929
1.08251883980379e-214	1.60838114767921	0.925	0.417	5.41259419901895e-211	47	ENSDARG00000018971
2.94635647298164e-214	1.98086688773646	0.935	0.311	1.47317823649082e-210	47	ENSDARG00000024602
3.59274920376587e-212	1.14657309805037	0.93	0.492	1.79637460188294e-208	47	ENSDARG00000105407
3.84080612287143e-212	1.46721863036718	0.93	0.441	1.92040306143571e-208	47	ENSDARG00000111612
4.32395710377076e-212	1.39737385192879	0.92	0.345	2.16197855188538e-208	47	ENSDARG00000069379
7.11092164732158e-212	1.99702053300105	0.925	0.426	3.55546082366079e-208	47	ENSDARG00000075622
7.51240188283426e-212	1.27449043374694	0.905	0.368	3.75620094141713e-208	47	ENSDARG00000052705
3.36992391081939e-211	1.69179314691708	0.945	0.465	1.6849619554097e-207	47	ENSDARG00000101849
6.50733533037786e-211	1.14898705215693	0.908	0.323	3.25366766518893e-207	47	ENSDARG00000092823
1.38723067067884e-209	1.3072651870748	0.92	0.359	6.9361533533942e-206	47	ENSDARG00000102458
6.58078199462703e-209	1.41909248346613	0.915	0.384	3.29039099731352e-205	47	ENSDARG00000089094
1.55479227444718e-208	1.72225512092599	0.948	0.532	7.77396137223592e-205	47	ENSDARG00000063572
1.55628300260943e-208	1.72096209803211	0.92	0.346	7.78141501304715e-205	47	ENSDARG00000023188
1.8060618131107e-208	0.3564773011923	0.831	0.205	9.03030906555349e-205	47	ENSDARG00000042707
3.76832689658053e-208	1.94044650839421	0.915	0.318	1.88416344829027e-204	47	ENSDARG00000028096
7.65453060484413e-208	1.7397362227614	0.918	0.374	3.82726530242206e-204	47	ENSDARG00000040628
8.26042842706432e-208	1.49971492011924	0.94	0.52	4.13021421353216e-204	47	ENSDARG00000032405
3.69076280129684e-207	1.60572506660798	0.925	0.382	1.84538140064842e-203	47	ENSDARG00000087193
2.74191441933071e-206	1.35555702227542	0.905	0.395	1.37095720966535e-202	47	ENSDARG00000039677
6.48133300962863e-206	0.793779386933408	0.9	0.437	3.24066650481431e-202	47	ENSDARG00000093921
8.97763475710449e-206	1.75510368127204	0.96	0.568	4.48881737855224e-202	47	ENSDARG00000035858
5.02430484484035e-204	0.996167430818432	0.888	0.384	2.51215242242017e-200	47	ENSDARG00000012632
9.58305165638885e-203	2.1398251528833	0.953	0.604	4.79152582819443e-199	47	ENSDARG00000017320
3.95881366715325e-202	1.68483053824485	0.908	0.417	1.97940683357663e-198	47	ENSDARG00000078550
4.73403332715143e-202	1.14783121332324	0.903	0.478	2.36701666357572e-198	47	ENSDARG00000018283
1.44543784810473e-201	3.06392871335295	0.923	0.46	7.22718924052363e-198	47	ENSDARG00000041051
2.99574695412143e-200	1.17224205869305	0.893	0.404	1.49787347706072e-196	47	ENSDARG00000057983
1.77426122647972e-199	1.80795539750898	0.965	0.531	8.87130613239859e-196	47	ENSDARG00000046030
5.35407452556716e-199	1.44727631522144	0.905	0.355	2.67703726278358e-195	47	ENSDARG00000029356
5.78121025133846e-199	0.966534714718725	0.903	0.497	2.89060512566923e-195	47	ENSDARG00000092918
1.7587181144086e-198	2.26689349296425	0.94	0.602	8.79359057204302e-195	47	ENSDARG00000040534
2.7773076955027e-198	1.82751396277388	0.975	0.582	1.38865384775135e-194	47	ENSDARG00000042539
3.76717586580803e-198	1.11627349789728	0.913	0.403	1.88358793290401e-194	47	ENSDARG00000062590
6.6518936540423e-198	0.87918940332595	0.871	0.317	3.32594682702115e-194	47	ENSDARG00000041294
8.45810809248937e-198	1.41033944648242	0.94	0.474	4.22905404624468e-194	47	ENSDARG00000054122
1.30894989987663e-197	0.522701999024471	0.831	0.176	6.54474949938317e-194	47	ENSDARG00000043242
1.92841742374267e-197	1.09570364027244	0.881	0.344	9.64208711871337e-194	47	ENSDARG00000089511
2.2776230251323e-197	0.895490354859387	0.903	0.444	1.13881151256615e-193	47	ENSDARG00000009488
3.90133177381492e-196	0.647794888012675	0.848	0.208	1.95066588690746e-192	47	ENSDARG00000045549
5.05866823436262e-196	1.40339558897378	0.893	0.346	2.52933411718131e-192	47	ENSDARG00000035028
2.4796156176122e-195	1.33427114729216	0.876	0.345	1.2398078088061e-191	47	ENSDARG00000070427
4.41971928701472e-195	1.79792298778512	0.913	0.406	2.20985964350736e-191	47	ENSDARG00000097635
2.85929002915721e-194	1.12729197601366	0.896	0.439	1.42964501457861e-190	47	ENSDARG00000059123
7.61743330765164e-194	1.20123791368188	0.883	0.449	3.80871665382582e-190	47	ENSDARG00000035178
1.2576839639727e-193	1.51970966796198	0.896	0.313	6.28841981986351e-190	47	ENSDARG00000029290
1.83572688533268e-193	1.42808560288102	0.898	0.506	9.17863442666338e-190	47	ENSDARG00000103720
7.57887805500844e-193	0.848284940991021	0.881	0.327	3.78943902750422e-189	47	ENSDARG00000007418
1.27967590256955e-192	1.38832187368171	0.908	0.402	6.39837951284773e-189	47	ENSDARG00000025375
3.44937358387049e-192	1.72067783674478	0.905	0.355	1.72468679193525e-188	47	ENSDARG00000058800
3.92937540461066e-192	1.23605085314464	0.903	0.478	1.96468770230533e-188	47	ENSDARG00000069463
1.32388322915476e-191	1.74699258780604	0.898	0.411	6.61941614577378e-188	47	ENSDARG00000100582
3.63379297535464e-191	0.966800706414308	0.878	0.386	1.81689648767732e-187	47	ENSDARG00000070746
3.89286978708668e-191	0.897231315834394	0.898	0.392	1.94643489354334e-187	47	ENSDARG00000045298
7.22851271542154e-191	0.792061733651263	0.898	0.481	3.61425635771077e-187	47	ENSDARG00000019420
1.05318030455548e-190	1.34017360843964	0.893	0.397	5.2659015227774e-187	47	ENSDARG00000005525
1.20845673973569e-190	1.17305202498831	0.861	0.321	6.04228369867847e-187	47	ENSDARG00000003216
1.18129113560007e-189	1.13625098074754	0.853	0.334	5.90645567800035e-186	47	ENSDARG00000055514
5.11811272804542e-189	1.30259908020408	0.876	0.441	2.55905636402271e-185	47	ENSDARG00000034836
2.62074052155566e-188	1.3872147764423	0.913	0.534	1.31037026077783e-184	47	ENSDARG00000071196
8.79855934033793e-188	1.27115554298132	0.896	0.455	4.39927967016896e-184	47	ENSDARG00000101906
9.09630840069651e-188	1.36865663718631	0.886	0.461	4.54815420034825e-184	47	ENSDARG00000008170
5.58690244351755e-187	1.19714495918712	0.888	0.468	2.79345122175878e-183	47	ENSDARG00000073732
6.34893628634107e-187	1.83864651912276	0.958	0.553	3.17446814317053e-183	47	ENSDARG00000033466
7.87941117476673e-187	1.39640047299804	0.891	0.334	3.93970558738337e-183	47	ENSDARG00000105641
1.28197385979216e-186	1.06783004991037	0.871	0.478	6.40986929896082e-183	47	ENSDARG00000116445
1.54991552227011e-186	0.688348019626121	0.861	0.4	7.74957761135055e-183	47	ENSDARG00000071872
1.62890844876166e-186	1.00380476768523	0.878	0.331	8.14454224380828e-183	47	ENSDARG00000068851
3.76499156526468e-186	1.24568943683663	0.893	0.49	1.88249578263234e-182	47	ENSDARG00000078072
2.53624458552544e-185	0.64750640042605	0.843	0.23	1.26812229276272e-181	47	ENSDARG00000018301
2.99944248195186e-185	1.82366349765914	0.896	0.398	1.49972124097593e-181	47	ENSDARG00000111240
1.73707374465105e-184	1.17203129838558	0.886	0.447	8.68536872325526e-181	47	ENSDARG00000060315
2.05244442311316e-184	1.45926628508241	0.94	0.445	1.02622221155658e-180	47	ENSDARG00000070787
2.7438321723551e-184	1.31354092147933	0.91	0.394	1.37191608617755e-180	47	ENSDARG00000045421
1.93941217537598e-183	0.497335498533117	0.836	0.334	9.69706087687989e-180	47	ENSDARG00000055276
2.00280438640624e-183	1.71233569913901	0.923	0.481	1.00140219320312e-179	47	ENSDARG00000006251
1.16043582387821e-182	1.24212422653786	0.881	0.32	5.80217911939104e-179	47	ENSDARG00000091669
8.22650564520616e-182	0.566023975483169	0.843	0.357	4.11325282260308e-178	47	ENSDARG00000114948
1.32218051932802e-181	1.24770246455749	0.873	0.323	6.61090259664011e-178	47	ENSDARG00000056324
1.57182459442793e-181	1.13465195415567	0.878	0.387	7.85912297213967e-178	47	ENSDARG00000098313
5.5729347479506e-181	0.921413885008884	0.861	0.384	2.7864673739753e-177	47	ENSDARG00000094695
1.36054049252666e-180	1.22685720568373	0.873	0.323	6.80270246263331e-177	47	ENSDARG00000078552
2.20140914800327e-180	0.66495382586512	0.853	0.357	1.10070457400164e-176	47	ENSDARG00000014340
3.2867535054453e-180	1.18003614568833	0.881	0.379	1.64337675272265e-176	47	ENSDARG00000003091
7.03071653818836e-180	1.23396990972269	0.881	0.42	3.51535826909418e-176	47	ENSDARG00000034943
9.52664491908313e-180	0.334946540162567	0.843	0.411	4.76332245954157e-176	47	ENSDARG00000087574
1.19926442556601e-179	1.2656556170296	0.93	0.429	5.99632212783004e-176	47	ENSDARG00000054973
1.20406405282019e-179	1.13000787185614	0.873	0.335	6.02032026410096e-176	47	ENSDARG00000076472
2.59480471122554e-179	0.967897481023229	0.878	0.454	1.29740235561277e-175	47	ENSDARG00000040717
4.20078895288008e-179	1.13677620131725	0.858	0.244	2.10039447644004e-175	47	ENSDARG00000067524
3.07226557122567e-178	1.49135946301766	0.9	0.395	1.53613278561284e-174	47	ENSDARG00000089413
1.59134570533204e-177	0.968683085166909	0.888	0.487	7.95672852666019e-174	47	ENSDARG00000074121
4.64684836393413e-177	1.63933171620218	0.96	0.652	2.32342418196707e-173	47	ENSDARG00000012972
6.32096409327244e-177	1.25082557249408	0.876	0.409	3.16048204663622e-173	47	ENSDARG00000078138
6.64982741503564e-177	1.22960305286928	0.853	0.24	3.32491370751782e-173	47	ENSDARG00000097902
3.11021956522418e-176	0.633622115844987	0.858	0.446	1.55510978261209e-172	47	ENSDARG00000114227
8.74769997330989e-176	0.855202566877071	0.856	0.316	4.37384998665495e-172	47	ENSDARG00000020224
[truncated: 1,541 more rows]
