# Supplementary material for: Zebrafish transposable elements show extensive diversification in age, genomic distribution, and developmental expression
Source: Genome Res. 2022 Jul;32(7):1408–23. doi: 10.1101/gr.275655.121 (PMC9341512; doi:10.1101/gr.275655.121)
Supplement: Supplemental Material [file supp_gr.275655.121_Supplementary_data_6.tar.gz › Chang-supp_data_6/readme.txt]

#This folder contains 3 files and 45,127 cells in total after filtering by Seurat.

after_seurat.matrix contains raw counts after filtering.

umap_coor.csv contains Umap corrdinates for every cell.

all_r5.8_dim143_batchcorrectedMT_markers0724_0.2_pos_0.2diff.txt contains cell markers for each cluster.
